# Supplementary material for: RNA-seq analysis of an apical meristem time series reveals a critical point in Arabidopsis thaliana flower initiation
Source: BMC Genomics. 2015 Jun 18;16(1):466. doi: 10.1186/s12864-015-1688-9 (PMC4470339; doi:10.1186/s12864-015-1688-9)
Supplement: Additional file 1: — Statistics of RNA-seq, normalized total gene read counts, correlations between samples and expressed genes lists. [file 12864_2015_1688_MOESM1_ESM.xls]

## Sheet: RNAseq Stat
Statistics of reads map to Arabidopsis genome
Sample		Exon	Exon-exon	Total exon	Intron	Total gene
M1_1	Uniquely mapped	16817934	3505053	20322987	264219	20587206
	% of total mapped	81.69	17.03	98.72	1.28	100
M1_2	Uniquely mapped	28477538	5785399	34262937	489778	34752715
	% of total mapped	81.94	16.65	98.59	1.41	100
M2_1	Uniquely mapped	17713539	3650501	21364040	188499	21552539
	% of total mapped	82.19	16.94	99.13	0.87	100
M2_2	Uniquely mapped	24301516	5086151	29387667	309085	29696752
	% of total mapped	81.83	17.13	98.96	1.04	100
M3_1	Uniquely mapped	17682407	3617061	21299468	176713	21476181
	% of total mapped	82.33	16.84	99.18	0.82	100
M3_2	Uniquely mapped	18597466	3860456	22457922	189485	22647407
	% of total mapped	82.12	17.05	99.16	0.84	100
M4_1	Uniquely mapped	31151865	6485901	37637766	586037	38223803
	% of total mapped	81.5	16.97	98.47	1.53	100
M4_2	Uniquely mapped	25143132	5421181	30564313	387931	30952244
	% of total mapped	81.23	17.51	98.75	1.25	100
M5_1	Uniquely mapped	27436051	5445351	32881402	535658	33417060
	% of total mapped	82.1	16.3	98.4	1.6	100
M5_2	Uniquely mapped	20176619	4213993	24390612	250236	24640848
	% of total mapped	81.88	17.1	98.98	1.02	100
M6_1	Uniquely mapped	16851408	3437849	20289257	275547	20564804
	% of total mapped	81.94	16.72	98.66	1.34	100
M6_2	Uniquely mapped	16171044	3263163	19434207	243939	19678146
	% of total mapped	82.18	16.58	98.76	1.24	100
M7_1	Uniquely mapped	15817671	3291897	19109568	262207	19371775
	% of total mapped	81.65	16.99	98.65	1.35	100
M7_2	Uniquely mapped	17628178	3640583	21268761	314587	21583348
	% of total mapped	81.67	16.87	98.54	1.46	100
M8_1	Uniquely mapped	16735619	3459962	20195581	305188	20500769
	% of total mapped	81.63	16.88	98.51	1.49	100
M8_2	Uniquely mapped	16594980	3436906	20031886	216144	20248030
	% of total mapped	81.96	16.97	98.93	1.07	100
M9_1	Uniquely mapped	17707290	3950717	21658007	251576	21909583
	% of total mapped	80.82	18.03	98.85	1.15	100
M9_2	Uniquely mapped	16651822	3736083	20387905	251299	20639204
	% of total mapped	80.68	18.1	98.78	1.22	100
M10_1	Uniquely mapped	16412131	3593108	20005239	347432	20352671
	% of total mapped	80.64	17.65	98.29	1.71	100
M10_2	Uniquely mapped	16165781	3571010	19736791	378807	20115598
	% of total mapped	80.36	17.75	98.12	1.88	100

## Sheet: Normalized TGR
Total gene read counts were normalized on library size using DESeq method (size factor)
Feature_ID	M1_1	M1_2	M2_1	M2_2	M3_1	M3_2	M4_1	M4_2	M5_1	M5_2	M6_1	M6_2	M7_1	M7_2	M8_1	M8_2	M9_1	M9_2	M10_1	M10_2
AT1G01010	82.7566	155.63	82.0399	120.972	96.5571	89.6852	148.619	88.9456	56.9027	112.334	122.042	127.134	119.411	107.634	125.203	105.24	98.4861	94.6345	55.9199	41.6572
AT1G01020	287.062	233.445	232.446	326.931	261.602	194.486	478.165	424.962	108.227	241.241	296.388	327.817	405.369	459.725	333.874	300.687	318.631	356.006	539.578	682.537
AT1G01030	20.6891	1.3533	28.4861	26.032	17.9641	19.1463	10.7695	28.3308	1.11574	7.36613	33.6239	27.3181	10.4746	8.20938	1.39114	8.09541	39.5875	34.9246	50.0336	77.9737
AT1G01040	1100.4	521.022	961.69	1202.83	898.205	1179.01	1620.81	1694.58	706.821	511.946	1414.69	1671.66	1864.49	1848.93	1295.15	1350.78	1352.74	1394.73	1789.44	1843.6
AT1G01046	0	0	0	0	0	0	0	0	0	0	0	0	0	0	0	0	0	0	0	0
AT1G01050	1705.56	2801.34	2171.78	1633.89	1871.64	1609.3	1285.88	1171.45	2309.58	2438.19	1463.26	1272.39	1210.87	1132.89	1499.65	1391.25	1760.2	1696.66	1372.49	1527.43
AT1G01060	2.58614	2.70661	28.4861	19.1412	10.1048	25.1925	18.3081	33.6017	80.8911	23.9399	47.3225	25.2167	72.2751	58.3778	47.2988	39.3206	58.8985	72.1025	52.9767	37.3846
AT1G01070	1862.02	3799.4	2947.74	2317.61	2450.98	1987.18	303.699	432.21	628.161	333.317	666.251	436.039	302.717	548.204	232.32	117.962	2.89665	2.2532	1.9621	2.13627
AT1G01073	0	0	0	0	0	0	0	0	0	0	0	0	0	0	0	0	0	0	0	0
AT1G01080	911.615	943.252	850.024	838.383	806.139	644.928	588.552	587.041	854.098	762.395	707.347	857.368	578.201	653.101	645.489	623.347	925.962	1052.25	1346	1232.63
AT1G01090	4803.76	5874.01	4635.25	5048.67	4191.25	4257.53	3241.07	3325.91	3439.27	3684.91	3214.2	3168.9	2946.52	2789.36	4027.35	3603.61	3909.51	4949.16	4055.66	4021.52
AT1G01100	18143.1	20859.1	23192.2	17430.7	24757.9	15610.3	18519.7	13902.5	45204.7	46016.2	14691.2	13782	13095.4	12342.3	19994.9	17923.2	18908.4	19866.5	14932.6	16571
AT1G01110	306.458	650.939	279.163	335.353	239.147	437.342	476.549	529.72	320.217	333.317	408.468	467.56	614.862	587.426	687.223	883.556	779.199	776.228	771.106	814.985
AT1G01115	0	0	0	0	0	0	0	0	0	0	0	0	0	0	0	0	0	0	0	0
AT1G01120	324.561	550.794	290.558	259.554	330.09	332.541	523.935	475.694	346.437	355.416	295.143	276.333	304.812	292.801	439.6	521.576	973.274	829.178	913.358	892.959
AT1G01130	146.117	249.684	173.195	128.629	217.815	124.955	86.1558	165.373	224.821	335.159	135.741	174.416	194.828	147.769	382.564	318.034	454.774	457.4	322.766	411.231
AT1G01140	310.337	291.637	239.283	248.835	167.291	202.548	305.853	187.115	208.643	204.41	240.349	275.283	328.904	369.422	550.892	643.007	1107.49	1134.49	1313.63	1279.62
AT1G01150	106.032	109.618	95.7132	83.4555	117.889	124.955	218.62	137.042	235.421	198.886	138.232	102.968	122.553	140.472	115.465	138.778	71.4507	76.6089	37.2799	38.4528
AT1G01160	1346.09	485.159	1303.52	1163.78	1244.01	1115.52	1531.42	1467.93	1346.14	1220.94	1236.61	1168.37	1324	1461.27	1317.41	1311.46	1321.84	1179.55	1480.41	1480.43
AT1G01170	1029.28	828.898	1166.79	817.711	1213.7	813.213	548.166	543.556	1813.08	2023.84	992.528	801.682	714.371	667.696	1076.74	904.373	1451.22	1552.46	1858.11	2028.38
AT1G01180	0	0	2.27889	3.82823	4.49103	3.0231	0	3.29428	0	0	1.24533	2.10139	6.28479	1.82431	2.78228	10.4084	2.89665	2.2532	7.8484	13.8857
AT1G01183	0	0	0	0	0	0	0	0	0	0	0	0	0	0.912153	1.39114	0	0	0	0	0
AT1G01190	1090.06	909.419	1646.49	1674.47	1126.13	1206.22	204.62	261.566	103.764	248.607	312.578	246.914	190.639	332.936	77.9039	47.416	2.89665	0	1.9621	5.34066
AT1G01200	74.9981	114.354	94.5737	85.7524	79.7157	72.5544	59.7706	57.3205	63.0393	34.9891	49.8132	46.2307	34.5663	51.9927	31.9962	40.477	22.2076	12.3926	11.7726	13.8857
AT1G01210	527.573	864.76	616.439	431.059	494.013	316.418	404.932	409.809	524.397	688.733	321.295	330.969	310.05	311.044	299.095	305.313	297.389	331.221	291.372	352.484
AT1G01220	561.193	711.837	501.355	702.864	509.732	754.767	694.093	940.188	661.633	449.334	891.656	895.194	1122.88	1105.53	848.596	817.636	804.303	781.861	790.727	760.51
AT1G01225	186.202	65.6352	182.311	188.349	249.252	134.024	211.082	125.183	230.4	134.432	120.797	136.591	138.265	143.208	166.937	157.282	199.869	205.041	195.229	183.719
AT1G01230	601.278	1181.43	771.403	583.423	807.262	424.241	495.396	430.892	749.219	589.291	372.354	408.721	420.033	416.854	442.383	488.038	490.499	451.767	473.847	477.455
AT1G01240	174.565	483.806	202.821	233.522	183.009	190.455	272.468	158.125	152.856	191.519	225.405	249.015	204.256	202.498	190.586	213.95	231.732	270.384	331.595	296.941
AT1G01250	2.58614	0.676651	17.0916	4.59388	7.8593	7.0539	3.23084	2.63542	0.557869	3.68307	8.71731	2.10139	3.14239	0	2.78228	4.62595	14.4832	18.0256	12.7537	9.61319
AT1G01260	676.276	660.412	569.721	673.003	589.447	633.843	901.944	837.406	447.411	624.28	672.478	699.764	757.317	781.715	762.345	727.43	718.369	732.291	702.432	723.126
AT1G01270	0	0	0	0	0	0	0	0	0	0	0	0	0	0	0	0	0	0	0	0
AT1G01280	0	2.70661	0	0	0	0	1.07695	0	0	0	0	0	0	0	0	0	0	0	0	0
AT1G01290	530.159	287.577	386.271	352.197	447.98	404.087	503.473	433.527	534.439	418.028	387.298	336.223	413.749	381.28	383.955	396.675	422.911	360.512	558.218	486
AT1G01300	7217.92	5869.95	8935.51	6813.49	8955.11	6683.06	4816.11	4619.9	9820.73	10207.6	6198.01	5193.59	5063.45	5126.3	6006.94	6017.2	4961.96	5003.24	4545.21	4361.19
AT1G01305	0	0	0	0	0	0	0	0	0	0	0	0	0	0	0	0	0	0	0.98105	0
AT1G01310	67.2397	96.7611	23.9283	8.42211	23.5779	15.1155	13.4618	7.24742	2.23148	18.4153	12.4533	8.40557	0	2.73646	6.9557	1.15649	18.3454	32.6714	15.6968	16.022
AT1G01320	4524.46	4252.08	3452.51	4457.59	3119.02	3863.52	3943.24	4194.94	2483.08	2386.63	4178.08	5413.19	4217.09	4285.29	3596.1	3503	3947.17	4130.12	4687.46	4365.46
AT1G01340	0	0	43.2988	28.3289	0	9.06929	3.23084	13.836	1.67361	27.623	7.47198	13.6591	2.09493	13.6823	4.17342	5.78244	23.1732	11.266	5.8863	10.6813
AT1G01350	831.445	1339.09	458.056	692.144	496.258	594.543	817.403	836.089	383.814	419.87	667.497	592.593	748.937	740.668	662.183	640.694	603.469	674.834	566.066	589.609
AT1G01355	0	0	0	0	0	0	0	0	0	0	0	0	0	0	0	0	0	0	0	0
AT1G01360	284.476	135.33	178.893	120.207	180.764	113.87	182.543	155.49	137.794	226.509	145.704	120.83	123.601	162.363	121.029	137.622	226.904	251.232	367.894	362.097
AT1G01370	813.342	631.992	609.602	636.252	593.938	717.482	918.636	913.834	1005.84	1195.15	698.63	741.792	895.583	889.349	734.522	921.72	693.265	798.76	720.091	765.851
AT1G01380	122.842	0	54.6933	37.5167	53.8923	43.3311	44.6933	28.3308	38.493	3.68307	29.8879	25.2167	10.4746	11.858	11.1291	5.78244	29.932	21.4054	18.64	23.4989
AT1G01390	0	0	37.6016	0	8.98205	4.0308	1.61542	0.658856	0.557869	1.84153	12.4533	5.25348	1.04746	4.56076	0	1.15649	0	1.1266	0	0
AT1G01400	0	0	0	0	0	0	0	0	0	0	0	0	0	0	0	0	0	0	0	0
AT1G01410	0	0	0	0	0	0	0	0	0	0	0	0	0	0	0	0	0	0	0	0
AT1G01420	33.6198	0	37.6016	24.5007	25.8234	17.1309	0.538474	5.92971	0.557869	5.5246	1.24533	1.0507	0	5.47292	0	1.15649	0.96555	1.1266	0.98105	0
AT1G01430	396.973	975.731	406.781	369.807	460.33	317.425	247.698	256.295	238.768	313.061	349.938	306.803	261.866	264.524	331.091	334.225	347.598	369.525	334.538	337.53
AT1G01440	337.492	380.278	322.462	406.558	337.95	400.057	428.625	468.447	279.493	261.498	361.146	429.735	476.597	451.516	408.995	398.988	373.668	294.043	433.624	425.117
AT1G01448	53.0159	25.7128	51.2749	68.9082	21.3324	69.5313	39.3086	92.8987	193.581	51.5629	100.872	109.272	106.841	125.877	84.8596	82.1106	104.279	118.293	161.873	155.947
AT1G01450	0	0	0	0	0	0	0	0	0	0	0	0	0	0	0	0	0	0	0	0
AT1G01453	0	0	0	0	0	0	0	0	0	0	0	0	0	0	0	0	0	0	0	0
AT1G01460	0	0	0	0	0	0	0	0	0	0	0	0	0	0	0	0	6.75885	21.4054	0.98105	12.8176
AT1G01470	1097.82	729.43	1324.03	1193.64	1376.5	1159.86	211.62	238.506	420.634	219.142	503.113	300.499	164.452	332.024	130.767	85.58	13.5177	13.5192	15.6968	9.61319
AT1G01471	0	0	0	0	0	0	0	0	0	0	0	0	0	0	0	0	0	0	0	0
AT1G01480	10.3446	1.3533	9.11554	16.8442	16.8414	6.0462	0.538474	11.8594	16.1782	7.36613	2.49066	4.20279	3.14239	4.56076	0	0	3.8622	2.2532	1.9621	2.13627
AT1G01490	1102.99	1220	846.606	820.007	690.495	686.243	891.713	549.486	601.383	670.318	678.705	612.556	560.394	524.488	531.416	500.759	628.573	688.353	865.286	934.616
AT1G01500	256.028	115.031	215.355	222.038	216.692	119.916	61.386	34.2605	79.2175	79.1859	63.5118	90.3599	43.9935	66.5872	37.5608	49.7289	77.244	84.4951	156.968	130.312
AT1G01510	2221.5	2130.1	2086.32	2241.05	2312.88	2463.82	2483.44	2616.32	1905.68	2300.07	2246.57	2293.67	2679.42	2655.28	2396.93	2567.4	2108.76	2107.87	2048.43	2096.74
AT1G01520	18.103	0	0	10.7191	3.36827	4.0308	32.3084	17.1303	0	0	6.22665	14.7098	13.617	8.20938	0	2.31297	4.82775	3.3798	7.8484	10.6813
AT1G01530	0	0	0	0	0	1.0077	1.61542	3.95314	0.557869	3.68307	0	5.25348	2.09493	0.912153	2.78228	4.62595	0	2.2532	2.94315	4.27253
AT1G01540	1281.43	1158.43	1177.04	1346.01	1361.9	1433.96	1611.65	1846.12	1277.52	1281.71	1444.58	1706.33	1846.68	1841.64	1617.9	1784.46	1677.16	1688.77	1903.24	1822.23
AT1G01550	2107.71	2947.49	2276.61	2038.15	2189.38	2141.36	2409.67	1929.13	2798.83	2585.51	2108.34	1952.19	1755.55	1737.65	2185.48	2125.62	2220.76	2213.77	1910.11	1839.32
AT1G01560	12.9307	0	0	0.765647	11.2276	6.0462	12.3849	21.0834	28.4513	0	37.3599	33.6223	19.9018	31.9253	47.2988	53.1984	33.7942	49.5704	40.2231	23.4989
AT1G01570	107.325	5.41321	15.9522	57.4235	35.9282	69.5313	13.4618	54.6851	100.417	20.2569	34.8692	47.2813	34.5663	40.1347	50.081	42.79	32.8287	54.0768	63.7683	53.4066
AT1G01580	69.8258	188.786	85.4582	99.5341	96.5571	105.808	37.6932	69.8388	35.1458	0	31.1332	11.5577	8.37972	29.1889	1.39114	0	0	0	0	0
AT1G01590	0	0	0	0	0	0	0	0	0.557869	0	0	1.0507	0	0.912153	1.39114	0	1.9311	6.75961	4.90525	4.27253
AT1G01600	199.133	307.2	121.92	175.333	202.096	159.216	158.311	139.019	104.322	77.3444	125.778	137.641	99.5092	105.81	54.2545	38.1641	58.8985	39.431	94.1808	79.0418
AT1G01610	894.805	318.026	1142.86	1102.53	1140.72	1069.17	1093.1	1086.45	1153.12	882.094	987.547	816.391	841.114	773.506	858.334	882.4	878.65	853.964	1021.27	1058.52
AT1G01620	15210.4	14675.2	17896.1	14688.9	14827.1	14175.3	10393.6	11760.6	18996.6	20868.3	13468.2	12894.1	13093.3	12769.2	16325	16829.2	16817	16777.3	14096.7	13503.3
AT1G01630	589.64	1028.51	497.936	590.314	699.477	547.181	876.097	742.531	469.726	493.531	521.793	545.312	470.312	496.211	467.423	473.003	728.025	771.722	749.522	837.416
AT1G01640	64.6536	6.08986	45.5777	35.2197	46.033	9.06929	3.76932	10.5417	13.9467	0	14.944	6.30418	6.28479	9.12153	19.476	10.4084	14.4832	18.0256	16.6779	21.3627
AT1G01650	744.809	660.412	628.972	852.165	865.645	986.538	795.326	917.128	696.221	718.198	950.187	1068.56	1048.51	1057.19	1072.57	1102.13	1097.83	1132.23	1369.55	1333.03
AT1G01660	18.103	31.126	6.83666	21.4381	13.4731	38.2926	42.001	68.521	15.0625	42.3553	51.0585	68.2953	82.7497	91.2153	54.2545	48.5725	53.1052	54.0768	49.0525	49.1341
AT1G01670	62.0674	0	52.4144	26.7976	41.542	82.6313	85.0789	121.888	152.298	60.7706	80.9464	89.3092	144.55	113.107	69.557	61.2938	61.7952	69.8493	60.8251	75.8374
AT1G01680	0	0	0	0	0	2.0154	4.30779	0	0	0	0	1.0507	3.14239	0	1.39114	4.62595	1.9311	0	1.9621	1.06813
AT1G01690	699.551	782.886	707.594	630.127	587.202	634.851	879.866	889.456	647.686	742.138	723.537	705.017	890.345	866.545	717.828	818.793	896.03	750.316	644.55	686.809
AT1G01695	34.9129	0	0	9.18776	5.61378	18.1386	16.1542	11.8594	7.2523	58.9291	13.6986	18.9125	26.1866	38.3104	13.9114	11.5649	6.75885	6.75961	29.4315	23.4989
AT1G01700	155.169	108.941	25.0677	75.799	59.5061	45.3465	78.6172	48.7554	87.5855	69.9783	89.6637	77.7516	75.4175	95.776	51.4722	35.8511	49.243	42.8108	66.7114	77.9737
AT1G01710	684.035	658.382	656.319	737.318	644.462	815.229	821.172	814.346	635.413	537.728	696.139	743.893	800.263	855.599	762.345	754.03	939.48	972.257	1163.53	1253.99
AT1G01720	296.113	87.288	233.586	255.726	214.447	225.725	259.006	341.288	236.537	233.875	271.482	209.089	279.673	252.666	311.615	371.232	499.189	385.298	371.818	401.618
AT1G01725	222.408	4.05991	216.494	138.582	186.378	144.101	97.4637	50.0731	73.6388	149.164	68.4931	91.4106	99.5092	98.5125	95.9887	85.58	149.66	173.497	292.353	319.372
AT1G01730	797.825	929.719	814.702	798.569	927.397	799.106	723.709	811.711	1023.69	1092.03	1156.91	872.078	883.013	771.681	1108.74	956.415	1133.56	1171.67	960.448	1016.86
AT1G01740	69.8258	219.235	160.661	130.926	80.8385	82.6313	144.849	160.761	119.942	58.9291	125.778	157.604	207.398	156.89	108.509	119.118	126.487	126.179	166.779	155.947
AT1G01750	56.8951	20.2995	15.9522	22.9694	24.7006	36.2772	16.6927	54.6851	39.0509	12.8907	39.8506	30.4702	46.0885	38.3104	40.3431	21.9733	31.8631	39.431	27.4694	38.4528
AT1G01760	89.2219	112.324	110.526	101.065	77.4702	81.6236	165.85	144.948	133.331	84.7105	109.589	92.4613	143.503	143.208	90.4241	154.969	140.005	137.445	140.29	146.334
AT1G01770	298.699	193.522	151.546	310.087	161.677	205.571	250.929	284.626	150.067	114.175	225.405	282.637	319.477	352.091	246.232	228.984	297.389	312.068	450.302	440.071
AT1G01780	109.911	0.676651	80.9004	93.4089	50.5241	22.1694	116.31	47.4376	32.9143	49.7214	68.4931	53.5855	43.9935	70.2358	23.6494	23.1297	56.0019	54.0768	79.4651	82.2462
AT1G01790	932.304	1312.7	791.913	999.169	692.741	910.96	915.405	1031.11	557.312	620.597	1124.53	1238.77	1033.85	1019.79	753.998	830.358	958.791	848.331	1109.57	1110.86
AT1G01800	1229.71	1208.5	1294.41	1112.48	1285.56	1078.24	931.56	1035.06	1094.54	1355.37	1169.36	1047.54	1038.04	1017.05	1167.17	1140.3	1325.7	1384.59	1250.84	1314.87
AT1G01810	51.7228	2.02995	39.8805	31.3915	30.3144	35.2695	101.772	52.0496	21.199	64.4537	32.3786	36.7744	29.329	31.0132	34.7785	52.0419	62.7607	34.9246	25.5073	33.1121
AT1G01820	1097.82	1192.94	1146.28	1074.2	1185.63	929.099	928.329	940.847	874.181	1198.84	948.941	1004.47	1003.47	973.267	968.234	921.72	986.792	989.156	1242.99	1132.22
AT1G01830	696.965	652.969	716.709	748.037	563.624	821.275	928.867	993.555	955.63	642.695	806.974	842.659	973.095	950.463	1040.57	1159.96	966.515	927.193	816.234	738.08
AT1G01840	104.739	0	64.9482	94.9402	96.5571	83.639	38.2316	79.0627	181.865	79.1859	74.7198	66.1939	72.2751	67.4993	95.9887	78.6411	117.797	56.3301	86.3324	99.3363
AT1G01860	128.014	3.38326	84.3188	161.551	52.7696	126.97	292.93	196.998	19.5254	42.3553	134.496	200.683	195.876	215.268	127.985	142.248	189.248	155.471	210.926	259.556
AT1G01870	0	0	0	0	0	0	0	0	0	0	0	0	0	0	0	0	0	0	0	0
AT1G01880	256.028	70.3717	120.781	170.739	165.045	255.956	187.927	222.693	189.676	173.104	229.141	253.218	235.68	217.092	235.103	268.305	265.526	253.485	297.258	242.466
AT1G01890	0	0	0	0	0	0	0	0	0	0	0	0	0	0	0	0	0	0	0	0
AT1G01900	391.801	223.295	393.108	350.666	313.249	254.948	1.07695	47.4376	30.6828	125.224	108.344	76.7009	21.9968	47.4319	31.9962	24.2862	28.9665	20.2788	51.9957	35.2484
AT1G01910	1873.66	2042.13	1954.14	1909.52	1899.7	1925.71	1593.88	1850.07	1557.01	2001.75	1486.92	1742.06	1758.69	1623.63	1840.48	1837.66	1528.47	1560.34	1599.11	1476.16
AT1G01920	643.949	640.789	528.701	582.657	564.747	572.373	676.323	842.677	542.807	364.624	661.27	658.787	827.497	918.538	592.626	673.076	681.678	748.063	931.998	955.979
AT1G01930	386.628	416.141	296.255	323.103	288.548	341.61	557.859	409.809	152.856	263.339	321.295	392.961	434.698	406.82	349.176	403.614	361.116	304.182	364.951	380.255
AT1G01940	1090.06	1493.37	893.323	738.083	837.577	620.743	729.093	803.805	902.075	1051.52	851.806	709.22	755.222	753.438	840.249	760.969	790.785	750.316	644.55	675.06
AT1G01950	731.878	767.999	524.144	712.051	682.636	684.228	1024.72	979.719	665.538	618.755	764.633	839.507	925.959	856.512	792.95	955.258	866.098	802.14	888.832	790.418
AT1G01960	2741.31	2438.65	3100.42	3518.91	3528.82	4374.42	4081.09	4007.82	3028.12	3231.89	3829.39	4215.39	4567.99	4215.97	4966.37	4895.41	4035.03	4049	3812.36	3363.55
AT1G01970	428.007	709.131	279.163	358.323	263.848	356.726	291.314	278.037	383.256	399.613	322.54	360.389	316.334	288.24	358.914	293.748	379.461	393.184	365.932	377.051
AT1G01980	80.1704	32.4793	42.1594	58.1891	62.8744	53.4081	52.7704	26.3542	17.294	0	24.9066	47.2813	5.23732	17.3309	1.39114	0	55.0363	113.787	35.3178	37.3846
AT1G01990	605.157	330.883	663.156	525.234	584.956	617.72	684.4	511.931	590.226	721.881	535.492	512.74	461.932	534.522	595.408	684.64	498.224	495.704	521.919	539.407
AT1G02000	218.529	326.823	306.51	255.726	302.022	284.171	388.778	280.673	251.041	219.142	232.877	203.835	213.683	283.68	275.446	292.591	276.147	257.992	231.528	177.31
AT1G02010	161.634	225.325	85.4582	128.629	80.8385	152.163	283.776	276.72	83.1226	82.869	170.61	194.379	241.964	321.078	144.679	141.091	170.902	229.827	314.917	361.029
AT1G02020	281.889	445.913	323.602	349.9	317.74	328.51	335.469	286.602	183.539	294.645	362.391	350.933	363.47	354.827	353.35	401.301	319.597	326.714	333.557	321.508
AT1G02030	74.9981	0	36.4622	26.7976	15.7186	30.231	17.7696	9.88284	1.11574	3.68307	14.944	11.5577	10.4746	6.38507	1.39114	1.15649	6.75885	0	0.98105	1.06813
AT1G02040	0	0	0	0	0	0	0	0	0	0	0	0	0	0.912153	0	0	7.7244	2.2532	5.8863	2.13627
AT1G02050	230.167	223.295	159.522	186.052	120.135	190.455	235.313	345.241	94.8378	92.0766	237.858	271.08	320.524	351.179	205.889	190.82	236.56	202.788	244.282	280.919
AT1G02060	230.167	187.432	191.426	261.851	224.551	351.687	334.392	529.062	93.7221	224.667	336.239	392.961	452.505	427.8	431.253	397.832	425.808	474.299	695.565	581.064
AT1G02065	43.9644	2.02995	31.9044	42.8762	60.6289	79.6082	77.5402	145.607	103.206	42.3553	85.9278	81.9543	262.914	238.984	562.021	725.117	1229.15	1291.08	1861.05	1633.17
AT1G02070	12.9307	0	18.2311	16.8442	19.0869	33.2541	65.6938	34.2605	26.7777	36.8307	19.9253	26.2674	37.7087	37.3983	58.4279	32.3816	52.1397	50.697	56.9009	69.4286
AT1G02074	0	0	0	0	0	0	4.30779	0.658856	1.67361	0	1.24533	1.0507	0	1.82431	1.39114	1.15649	3.8622	0	2.94315	2.13627
AT1G02080	2996.05	2610.52	3010.41	3360.42	3028.08	3913.9	4551.18	4739.81	3094.5	2635.23	4602.74	4900.45	5267.7	5188.33	4889.86	4424.72	4460.84	4499.64	4366.66	4431.68
AT1G02090	1878.83	1908.16	2352.95	2019.78	2137.73	1989.2	1941.74	1945.6	1548.09	2134.34	1779.58	1692.67	1876.01	1934.68	1702.76	1915.14	1686.82	1511.9	1400.94	1423.82
AT1G02100	1055.15	1509.61	969.666	921.838	838.699	880.729	1010.72	934.917	967.904	825.007	818.182	903.599	830.64	892.085	859.725	853.487	805.269	936.205	1148.81	1245.44
AT1G02110	1410.74	1733.58	1457.35	1608.62	1592.07	2052.68	1787.73	1990.4	1473.89	1957.55	1694.89	1969.01	2308.61	2221.09	2108.97	2510.73	1366.25	1448.81	1675.63	1588.31
AT1G02120	1391.34	1481.87	1191.86	1207.42	1185.63	1619.37	1262.72	1354.61	1119.64	1099.4	1486.92	1579.2	1489.5	1631.84	1375.84	1276.76	1312.18	1243.77	1771.78	1785.92
AT1G02130	1966.76	1749.14	2188.87	1689.78	1964.82	2001.29	1972.97	1587.18	2143.89	2517.38	1718.56	1519.31	1606.81	1391.95	1776.49	1635.27	1702.26	1805.94	1356.79	1409.94
AT1G02136	0	0	0	0	0	0	0	0	0	0	0	0	0	0	0	0	0	0	0	0
AT1G02140	5737.36	6570.96	6682.83	5414.65	6709.59	6231.61	6254.91	6051.59	6413.83	7819.15	4739.73	4696.61	5177.62	4856.3	5649.42	6022.98	4907.89	4745.24	4782.62	4526.75
AT1G02145	647.829	764.616	663.156	496.139	707.337	609.658	690.862	695.093	769.302	812.116	638.854	562.123	674.567	664.047	539.762	557.427	603.469	680.467	726.958	773.328
AT1G02150	2420.63	3000.27	2110.25	2122.37	1992.89	1938.81	1352.11	1721.59	1684.77	1751.3	1724.78	2032.05	1861.35	1790.56	1377.23	1594.8	1430.94	1399.24	1723.71	1594.72
AT1G02160	738.344	899.27	971.945	708.223	963.325	846.467	1100.1	710.247	1023.13	1143.59	672.478	685.054	676.662	678.642	815.208	800.289	737.68	855.09	1030.1	1039.29
AT1G02170	673.69	759.203	379.434	503.03	425.525	493.773	398.471	434.186	412.823	302.011	393.524	400.315	445.173	508.069	332.483	370.076	295.458	300.802	309.031	305.486
AT1G02180	495.246	1135.42	553.769	488.483	492.89	408.118	615.475	451.975	579.626	911.559	575.342	482.27	388.61	436.009	472.988	515.793	512.707	543.022	507.203	493.477
AT1G02190	244.39	133.977	170.916	212.85	191.991	353.702	382.316	573.864	490.367	471.432	318.804	288.942	778.266	643.068	1242.29	1450.23	2075.93	2325.3	3160.94	2975.82
AT1G02205	301.286	216.528	311.068	354.494	162.8	226.732	203.543	302.415	259.967	180.47	275.218	326.767	193.781	178.782	253.188	290.278	2032.48	1813.83	3706.41	3176.63
AT1G02210	0	0	0	0	0	0	0	0	0	0	0	0	0	0	0	0	0	0	0	0
AT1G02220	0	0	23.9283	4.59388	5.61378	2.0154	12.3849	3.95314	0	0	2.49066	4.20279	7.33225	10.9458	1.39114	1.15649	5.7933	0	0	4.27253
AT1G02228	0	0	0	0	0	0	0	0	0	0	0	0	0	0	0	0	0	0	0	0
AT1G02230	71.1189	244.948	0	19.1412	16.8414	27.2079	21.0005	49.4142	37.3773	33.1476	9.96264	17.8618	28.2816	33.7497	4.17342	13.8778	12.5521	5.63301	4.90525	4.27253
AT1G02250	0	0	0	1.53129	0	2.0154	0	0.658856	1.67361	0	0	2.10139	3.14239	1.82431	11.1291	0	0	1.1266	0.98105	1.06813
AT1G02260	223.701	211.115	202.821	258.789	250.375	289.21	495.934	486.236	199.159	189.678	383.562	386.656	556.204	614.791	303.269	344.633	402.634	425.855	721.072	781.873
AT1G02270	446.11	646.879	328.16	408.855	423.279	337.579	458.241	361.053	389.951	371.99	403.487	412.924	423.176	430.536	399.257	420.961	457.671	383.044	411.06	441.139
AT1G02280	1865.9	2722.84	2076.06	1940.15	1926.65	1834.01	1737.65	1637.26	2171.79	2434.51	1998.75	1988.97	1742.98	1627.28	1833.52	1910.52	2381.05	2596.82	2655.7	2574.2
AT1G02290	830.152	458.77	564.024	657.69	760.106	810.19	570.244	650.95	919.927	834.214	652.553	677.699	725.893	654.014	660.792	704.301	753.129	777.355	560.18	588.541
AT1G02300	82.7566	112.324	35.3227	91.8776	37.051	52.4004	79.1556	121.888	64.155	40.5137	90.9091	135.54	199.018	190.64	94.5975	74.0152	101.383	136.319	330.614	396.277
AT1G02305	1117.21	1368.19	1174.77	1118.61	1427.02	1158.85	773.787	712.224	1416.99	1342.48	1087.17	988.706	801.311	872.018	976.58	977.232	1309.29	1205.46	1472.56	1474.02
AT1G02310	0	0	0	0	0	0	0	1.31771	0	0	2.49066	2.10139	0	0	11.1291	1.15649	2.89665	4.5064	8.82945	3.2044
AT1G02320	0	0	0	1.53129	0	0	0	0	0	0	0	0	0	0	0	0	0	0	0	0
AT1G02330	1234.88	1217.97	1146.28	1172.2	1100.3	1057.08	1552.96	1385.57	773.207	681.367	1031.13	1130.55	1198.3	1198.57	1135.17	1156.49	1298.66	1249.4	1205.71	1333.03
AT1G02335	491.367	537.261	398.805	271.039	275.075	194.486	20.462	28.3308	151.74	49.7214	54.7945	37.8251	27.2341	47.4319	8.34684	13.8778	23.1732	19.1522	39.242	27.7714
AT1G02340	0	0	0	0	3.36827	5.0385	0	0.658856	0	0	1.24533	1.0507	0	0	0	0	35.7253	13.5192	79.4651	66.2242
AT1G02350	29.7406	0	38.7411	16.0786	47.1558	23.1771	1.61542	34.9194	0.557869	27.623	18.6799	22.0646	28.2816	31.0132	37.5608	28.9122	59.8641	107.027	114.783	91.8594
AT1G02360	0	0	1.13944	0	0	2.0154	0	4.61199	1.67361	0	1.24533	3.15209	0	4.56076	4.17342	15.0343	5.7933	11.266	9.8105	9.61319
AT1G02370	738.344	1298.49	929.785	708.223	776.948	705.39	861.558	636.455	610.867	572.717	570.361	494.878	604.387	546.38	698.352	651.102	574.502	629.77	466.98	490.273
AT1G02380	53.0159	226.002	59.251	78.0959	57.2606	37.2849	101.772	69.8388	58.0184	92.0766	107.098	106.12	80.6548	76.6208	118.247	80.9541	123.59	101.394	98.105	112.154
AT1G02390	0	0	11.3944	3.06259	8.98205	7.0539	1.07695	5.92971	6.13656	0	3.73599	1.0507	2.09493	4.56076	0	0	1.9311	3.3798	6.86735	1.06813
AT1G02391	0	0	0	0	0	0	0	0	0	0	0	0	0	0	0	0	0	0	0	0
AT1G02400	438.351	101.498	119.641	246.538	364.896	197.509	315.546	247.071	119.384	16.5738	98.3811	126.084	41.8986	130.438	2.78228	2.31297	0	0	0	0
AT1G02405	0	0	0	0	0	0	0	0	0	0	0	1.0507	0	0	0	0	0	0	0	0
AT1G02410	874.116	1019.71	557.188	500.733	496.258	599.581	745.786	700.364	348.111	882.094	601.494	609.404	592.865	647.629	706.699	700.831	838.097	901.281	864.305	883.346
AT1G02420	162.927	180.666	243.841	160.02	271.707	235.802	296.699	242.459	103.764	152.847	225.405	191.227	194.828	153.242	201.715	241.706	211.455	175.75	162.854	201.877
AT1G02430	100.86	48.0422	62.6694	49.0014	74.1019	52.4004	44.1548	81.6982	44.6296	73.6613	53.5492	55.6869	55.5156	66.5872	69.557	68.2327	52.1397	42.8108	31.3936	36.3165
AT1G02440	0	0	0	5.35953	2.24551	0	0	0	0	0	1.24533	5.25348	1.04746	0.912153	2.78228	0	3.8622	1.1266	2.94315	2.13627
AT1G02450	50.4298	1.3533	54.6933	42.8762	96.5571	89.6852	82.925	30.9662	189.118	97.6012	44.8319	68.2953	43.9935	58.3778	105.727	70.5457	97.5205	84.4951	48.0715	72.633
AT1G02460	21.9822	0	52.4144	19.9068	22.4551	21.1617	0	0	0	0	4.98132	5.25348	1.04746	4.56076	4.17342	0	1.9311	2.2532	9.8105	1.06813
AT1G02470	0	0.676651	6.83666	2.29694	4.49103	0	0.538474	5.27085	0	0	1.24533	3.15209	4.18986	3.64861	0	8.09541	10.621	14.6458	14.7158	18.1583
AT1G02475	227.581	89.9946	181.171	187.583	206.587	210.609	108.233	159.443	230.4	184.153	176.837	183.872	141.408	189.728	148.852	134.153	217.249	214.054	274.694	304.418
AT1G02480	0	0	0	0	0	0	0	0	0	0	0	0	0	0	0	0	0	0	0	0
AT1G02490	18.103	0	7.9761	7.65647	5.61378	2.0154	10.7695	3.29428	4.46296	38.6722	1.24533	4.20279	5.23732	6.38507	2.78228	6.93892	2.89665	5.63301	5.8863	3.2044
AT1G02500	7017.5	7037.17	7587.55	6295.91	6775.84	6159.06	4272.79	3996.62	7096.1	6990.46	4945.2	4129.24	3893.43	3481.69	4511.47	4343.77	5151.21	5084.35	4843.45	5025.56
AT1G02510	0	0	0	3.06259	2.24551	12.0924	16.6927	3.95314	8.36804	0	2.49066	0	0	6.38507	1.39114	4.62595	0	0	0.98105	1.06813
AT1G02520	153.875	96.0845	74.0638	79.6272	66.2426	84.6467	80.2326	110.688	23.9884	23.9399	64.7572	94.5627	81.7023	66.5872	45.9076	70.5457	29.932	54.0768	38.261	28.8396
AT1G02530	59.4813	0	10.255	24.5007	38.1737	38.2926	111.464	96.8519	6.13656	5.5246	64.7572	52.5348	116.269	83.0059	101.553	120.275	90.7617	118.293	124.593	134.585
AT1G02540	0	0	0	0	0	0	0	0	0	0	0	0	0	0	0	0	0	0	0	0
AT1G02550	0	0	0	0	0	0	0	0	0	0	0	0	0	0	0	0	0	0	0	0
AT1G02560	4086.1	4851.59	3947.03	4162.82	4056.52	3746.63	2881.91	3175.03	3945.81	3894.84	3301.37	3417.92	2794.64	2801.22	2975.65	3141.02	3033.76	2995.63	2728.3	2705.58
AT1G02570	0	0	0	0	0	0	0	0	0	0	0	0	0	0	0	0	0	0	0	0
AT1G02575	0	0	0	0	0	0	0	0	0	0	0	0	0	0	0	1.15649	0	0	0	0
AT1G02580	5.17228	0	0	0	0	0	0	0.658856	0	0	0	2.10139	0	0.912153	0	3.46946	0	2.2532	0	0
AT1G02590	0	0	0	0	0	0	7.00016	0	0	0	0	0	0	0	0	0	0	0	0	0
AT1G02600	0	0	0	0	0	0	0	0	0	0	0	0	0	0	0	0	0	0	0	0
AT1G02610	0	0	0	2.29694	0	4.0308	0	1.31771	0	0	0	0	0	0	0	0	0	0	0.98105	5.34066
AT1G02620	0	0	0	0	0	0	0	0.658856	0	0	0	0	0	0	0	1.15649	0	0	0	0
AT1G02630	418.955	4.05991	489.96	440.247	672.531	587.489	229.39	142.313	252.715	473.274	306.351	257.421	159.215	210.707	205.889	114.492	9.6555	6.75961	18.64	18.1583
AT1G02640	680.155	589.363	1132.61	1046.64	917.292	838.406	522.858	523.791	1069.99	686.892	909.091	727.082	874.633	824.586	1097.61	959.884	1034.1	1044.36	1098.78	1054.25
AT1G02650	15.5169	99.4677	12.5339	8.42211	14.5958	23.1771	2.15389	26.3542	17.294	5.5246	19.9253	18.9125	17.8069	13.6823	15.3025	16.1908	6.75885	3.3798	9.8105	4.27253
AT1G02660	120.256	77.1383	103.689	130.926	165.045	132.009	151.311	119.912	254.388	108.65	158.157	140.793	137.218	142.296	183.631	166.534	129.384	178.003	111.84	136.721
AT1G02670	93.1011	3.38326	34.1833	116.378	86.4523	124.955	226.159	217.423	169.592	64.4537	155.666	177.568	239.869	267.261	147.461	124.901	157.385	111.534	155.006	138.857
AT1G02680	499.125	251.714	405.642	412.683	348.055	414.164	377.47	357.759	422.307	429.077	397.26	339.375	427.366	382.192	392.302	401.301	476.982	490.071	468.942	490.273
AT1G02681	0	0	0	3.06259	0	0	0	0	0	0	0	0	0	0	0	0	0	0	0	0
AT1G02690	2154.26	2927.87	2219.63	2488.35	2449.86	2566.61	2635.29	2931.91	2773.73	2872.79	2717.31	2337.8	2524.39	2329.64	2833.75	2799.86	2633.05	2475.14	1871.84	1817.96
AT1G02700	19.3961	2.02995	21.6494	10.7191	10.1048	14.1078	0.538474	4.61199	0.557869	16.5738	13.6986	11.5577	1.04746	10.0337	4.17342	2.31297	0	0	0	0
AT1G02710	23.2753	81.1982	34.1833	26.032	29.1917	24.1848	7.53863	11.8594	35.1458	7.36613	36.1146	36.7744	16.7594	20.9795	8.34684	5.78244	0	0	0.98105	2.13627
AT1G02720	627.139	546.058	640.367	660.753	712.951	660.043	609.552	578.476	594.131	395.93	526.775	548.464	668.283	659.487	653.836	701.988	537.811	574.567	572.933	522.317
AT1G02730	9456.23	7567.67	9808.32	9917.42	9935.27	10415.6	9327.44	10732.8	7917.28	10170.8	10347.4	10297.9	10948.1	10108.5	12185	11557.9	8940.99	8150.96	6265.97	5795.69
AT1G02740	294.82	398.548	327.02	294.774	226.797	306.341	350.008	353.806	173.497	318.585	308.842	294.195	328.904	324.726	244.841	246.332	228.835	286.157	317.86	306.554
AT1G02750	140.945	315.32	230.167	136.285	195.36	207.586	242.313	157.467	176.287	302.011	165.629	168.111	150.835	145.032	130.767	142.248	212.421	225.32	222.698	253.147
AT1G02760	0	0	0	0	0	0	0	0	0	0	0	0	0	0	0	0	0	0	0	0
AT1G02770	9.0515	0	0	0.765647	0	0	0	1.31771	0.557869	0	0	0	2.09493	0.912153	0	0	0	1.1266	0	1.06813
AT1G02780	46527.3	52334.2	48131.2	42707.8	43034.1	41225	40353.2	40634.3	54201.5	60779.8	38621.4	34097.2	36009.8	34307	39461.1	38100.5	37698.9	39086.3	27955	29732.5
AT1G02790	0	0	0	0	0	0	0.538474	0	0	0	0	0	0	0	0	0	259.733	497.958	188.362	227.512
AT1G02800	1042.22	465.536	1354.8	1329.16	1886.23	2239.11	1958.43	2694.06	2190.75	2626.03	2494.4	2108.75	2532.77	2254.84	2206.35	2161.47	2094.28	2072.95	2463.42	2396.89
AT1G02810	42.6713	83.2281	52.4144	95.7058	87.575	63.4851	40.3855	65.2268	6.69443	64.4537	78.4558	61.9911	62.8479	76.6208	151.634	194.29	251.043	164.484	214.85	192.264
AT1G02813	0	4.73656	0	0	0	0	2.15389	0	1.67361	0	0	0	1.04746	0	2.78228	0	0	0	0	0
AT1G02816	302.579	106.911	333.857	283.289	331.213	211.617	287.007	206.222	536.67	454.859	237.858	224.849	197.971	167.836	299.095	217.42	380.427	438.248	347.292	359.961
AT1G02820	0	0	0	0	0	0	0	0.658856	0	0	0	0	0	0	0	3.46946	0.96555	1.1266	0	0
AT1G02830	0	0	1.13944	0	0	0	0	1.97657	0	0	0	1.0507	0	0	0	0	0	0	0	0
AT1G02840	4636.95	5390.88	5361.08	4957.56	5097.32	5059.66	5385.28	5406.57	4662.67	5242.84	4686.18	5162.07	5394.44	5390.82	4907.94	5401.95	4303.46	4429.8	5165.23	5121.7
AT1G02850	18.103	0	0	5.35953	3.36827	7.0539	1.07695	1.31771	0	0	3.73599	1.0507	2.09493	0	2.78228	5.78244	32.8287	40.5576	55.9199	73.7012
AT1G02860	56.8951	399.224	125.339	143.176	131.363	63.4851	37.6932	44.8022	75.8702	36.8307	46.0772	54.6362	51.3258	37.3983	57.0367	47.416	65.6574	70.9759	85.3514	85.4506
AT1G02870	1181.87	1338.42	1567.87	1245.71	1395.59	1194.12	1099.56	1109.51	1446	1869.16	1237.86	1081.17	972.048	926.747	1144.91	1050.09	998.379	1168.29	673.982	832.075
AT1G02880	199.133	475.009	128.757	161.551	158.309	183.401	269.237	235.212	189.676	178.629	242.839	221.697	251.392	222.565	171.11	202.385	372.702	340.234	478.753	514.84
AT1G02890	1422.38	1069.79	1306.94	1738.02	1394.46	1876.34	2038.12	1939.01	1239.59	1180.42	1850.56	2076.18	2115.88	1866.26	2236.95	2011.13	1945.58	1896.07	2473.23	2286.87
AT1G02900	267.666	227.355	354.367	143.176	223.429	112.862	66.7707	35.5782	84.2383	55.246	75.9651	24.166	32.4714	35.574	33.3874	25.4427	7.7244	4.5064	8.82945	5.34066
AT1G02910	394.387	89.318	383.992	577.298	373.878	504.857	633.784	553.439	337.511	440.126	506.849	651.432	562.489	547.292	368.652	470.69	491.465	580.2	804.461	765.851
AT1G02920	0	59.5453	19.3705	9.95341	0	3.0231	0	0	0.557869	0	13.6986	3.15209	2.09493	7.29722	0	3.46946	4.82775	1.1266	0	0
AT1G02930	475.85	973.701	807.865	454.028	639.971	527.027	430.241	195.021	1020.9	567.192	581.569	313.108	330.999	261.788	372.826	298.374	1043.76	986.903	686.735	661.174
AT1G02940	0	0	14.8128	1.53129	4.49103	3.0231	0	1.97657	0	0	4.98132	7.35488	1.04746	4.56076	9.73798	11.5649	36.6909	59.7099	24.5263	27.7714
AT1G02950	100.86	0	346.391	170.739	135.854	40.308	42.5394	42.1668	76.986	47.8799	135.741	58.839	52.3732	60.2021	43.1253	39.3206	24.1387	18.0256	43.1662	24.5671
AT1G02952	0	0	0	0	0	0	0	0	0	0	0	0	0	0	0	0	0	0	0	0
AT1G02960	263.787	0.676651	250.677	228.928	185.255	236.809	648.861	426.939	196.928	141.798	259.029	369.845	404.321	479.792	222.582	267.149	382.358	353.753	660.247	750.897
AT1G02965	1.29307	0	0	1.53129	0	0	0	1.97657	0	0	0	0	0	0.912153	0	0	0.96555	0	0	0
AT1G02970	438.351	621.843	502.494	474.701	426.648	614.697	583.706	772.179	326.912	447.493	549.19	636.722	603.34	597.46	549.5	639.537	470.223	443.881	447.359	414.435
AT1G02980	0	0	0	0	0	0	1.61542	0	0	0	0	1.0507	0	1.82431	4.17342	0	0	2.2532	0	0
AT1G02990	623.26	742.963	606.184	558.922	561.378	698.336	752.786	806.44	430.117	281.755	731.009	753.35	874.633	720.601	780.43	791.037	687.472	792.001	784.84	693.218
AT1G03000	610.33	669.208	527.562	601.798	487.276	635.858	1039.79	938.211	611.983	364.624	636.364	758.603	947.956	976.004	688.614	762.125	652.712	639.909	830.95	860.915
AT1G03010	0	0	0	0	0	0	0	0.658856	0	0	0	1.0507	2.09493	1.82431	6.9557	0	2.89665	2.2532	0	1.06813
AT1G03020	98.2734	18.9462	54.6933	18.3755	53.8923	28.2156	2.15389	4.61199	6.13656	0	2.49066	3.15209	2.09493	2.73646	0	0	0	0	0	0
AT1G03022	0	0	0	0	0	0	0	0	0	0	0	0	0	0	0	0	0	0	0	0
AT1G03030	457.747	441.853	616.439	444.075	496.258	476.642	397.394	630.525	640.992	405.137	485.679	510.639	569.821	552.765	538.371	510.011	539.742	550.908	690.659	646.22
AT1G03040	2552.52	2099.65	1925.66	1839.08	1971.56	1712.08	1579.34	1964.71	1808.05	1769.71	1985.06	1928.03	1793.26	2033.19	1815.44	1897.8	1954.27	1876.92	1706.05	1821.17
AT1G03050	0	0	2.27889	0	0	0	0	0	0	1.84153	0	0	0	0	0	0	41.5186	90.1281	25.5073	37.3846
AT1G03055	9.0515	0	15.9522	12.2503	11.2276	1.0077	0	0	0	0	1.24533	2.10139	0	0	0	2.31297	0	11.266	0.98105	1.06813
AT1G03060	2084.43	2048.22	1742.21	2176.73	2160.18	2560.56	1661.19	2367.27	1777.93	1681.32	2678.7	2725.51	2865.86	2714.57	2771.15	2539.65	2256.49	2209.26	1986.63	1825.44
AT1G03070	29.7406	0	35.3227	24.5007	1.12276	7.0539	0	3.95314	0	0	8.71731	3.15209	6.28479	1.82431	0	1.15649	5.7933	1.1266	1.9621	2.13627
AT1G03080	1618.93	1384.43	1226.04	1500.67	1428.15	1697.97	1604.65	1601.02	1365.66	1018.37	1853.05	1807.2	1584.81	1634.58	2006.02	1859.63	2298.97	2354.6	2521.3	2589.15
AT1G03090	338.785	226.678	494.518	530.593	504.118	516.95	409.779	499.413	327.469	292.804	626.401	588.39	656.761	621.176	599.581	461.438	597.675	746.936	850.571	804.304
AT1G03100	228.874	308.553	207.379	282.524	208.833	198.517	276.775	291.214	228.726	173.104	245.33	247.964	250.344	219.829	230.929	245.175	172.833	208.421	173.646	157.015
AT1G03103	0	0	0	0	0	0	0	0	0	0	0	0	0	0	0	0	0	0	0	0
AT1G03106	0	0	0	0	0	0	0	0	0	0	0	0	0	0	0	0	0	0	0	0
AT1G03110	1331.86	287.577	1335.43	1234.22	1383.24	1329.16	1457.65	1401.39	1641.81	1677.64	1082.19	1083.27	1137.55	1044.42	1222.81	1121.79	1039.9	1075.9	820.158	814.985
AT1G03120	0	0	12.5339	3.06259	10.1048	8.06159	0.538474	7.90627	0	14.7323	12.4533	11.5577	8.37972	14.5944	29.2139	21.9733	20.2765	28.165	29.4315	26.7033
AT1G03130	1099.11	545.381	1010.69	1103.3	855.541	682.212	526.627	365.665	1012.53	620.597	1031.13	1230.37	652.571	706.006	756.78	633.755	781.13	811.153	1262.61	1029.68
AT1G03140	1907.28	1581.33	1915.4	2068.78	2385.86	2106.09	2108.12	2126.79	2574.57	2605.77	2033.62	2075.13	2076.08	1931.94	2402.5	2353.45	1943.65	2127.02	2195.59	2222.78
AT1G03150	398.266	310.583	491.1	506.092	553.519	411.141	600.398	486.895	955.073	753.187	413.449	466.509	438.888	407.732	449.338	409.396	490.499	440.501	373.78	354.62
AT1G03160	637.484	1067.76	510.47	784.788	518.714	714.459	844.865	695.752	396.087	370.148	769.614	823.746	795.026	752.526	659.4	662.667	775.337	820.166	835.855	886.55
AT1G03170	71.1189	0.676651	83.1793	75.799	98.8026	232.779	665.554	639.091	420.076	620.597	414.695	448.647	739.51	724.249	346.394	422.118	143.867	131.812	61.8062	66.2242
AT1G03180	240.511	4.05991	158.383	124.035	110.03	138.055	305.853	231.917	181.308	114.175	181.818	162.858	190.639	211.619	203.106	212.794	173.799	167.864	174.627	197.605
AT1G03190	521.108	696.274	616.439	594.142	559.133	667.097	698.4	868.372	509.893	418.028	495.641	637.773	754.175	786.276	702.526	726.274	550.363	566.68	572.933	666.515
AT1G03200	25.8614	0	47.8566	37.5167	33.6827	58.4466	80.7711	56.6616	7.2523	25.7815	53.5492	46.2307	54.4682	54.7292	23.6494	28.9122	57.933	64.2163	100.067	145.266
AT1G03210	372.404	358.625	235.865	223.569	222.306	256.963	323.084	287.92	320.775	290.962	308.842	296.296	305.86	392.226	226.756	231.297	264.561	235.46	296.277	323.644
AT1G03220	1255.57	810.628	1385.56	1238.05	1364.15	1198.15	838.942	990.92	2050.73	1451.13	1125.78	1061.2	962.62	944.078	980.754	1053.56	1364.32	1329.39	1167.45	1133.29
AT1G03230	1595.65	2159.87	2264.07	1741.08	1937.88	1740.3	1140.49	1220.86	2046.82	2386.63	1671.23	1617.02	1531.39	1319.89	1531.65	1628.33	2142.56	2070.69	1801.21	1880.98
AT1G03240	23.2753	0	4.55777	3.82823	10.1048	19.1463	62.463	18.448	0	1.84153	21.1706	18.9125	5.23732	13.6823	5.56456	11.5649	16.4143	21.4054	13.7347	16.022
AT1G03250	788.773	1182.11	676.829	715.114	745.51	806.159	638.091	731.989	734.156	918.925	752.179	644.077	682.947	658.574	648.271	760.969	672.988	708.632	706.356	687.877
AT1G03260	208.184	172.546	189.147	184.521	188.623	155.186	272.468	227.964	31.7986	134.432	220.423	226.95	208.446	238.984	207.28	215.107	201.8	209.548	226.623	206.15
AT1G03270	152.582	77.1383	70.6455	105.659	75.2247	118.909	226.697	157.467	25.1041	60.7706	123.288	154.452	135.123	168.748	119.638	100.614	121.659	148.711	185.419	187.991
AT1G03280	1061.61	883.707	1006.13	1087.22	817.367	1015.76	1291.8	1388.87	845.73	837.898	1133.25	1262.94	1315.62	1497.75	1303.5	1481.46	1317.01	1339.53	1436.26	1472.95
AT1G03290	164.22	627.256	208.518	293.243	410.929	562.296	582.629	542.898	493.157	322.268	495.641	578.934	637.906	676.817	751.216	847.705	954.929	983.523	1006.56	989.091
AT1G03300	259.907	95.4078	159.522	184.521	93.1888	125.962	277.314	180.527	180.75	75.5029	200.498	199.632	193.781	192.464	201.715	256.74	266.492	294.043	399.288	375.983
AT1G03310	654.294	525.758	813.562	816.179	1047.53	778.952	704.324	655.562	856.888	1031.26	863.014	777.516	746.843	705.094	749.825	825.732	868.995	797.634	888.832	855.574
AT1G03320	0	0	0	0	0	0	0	0	0	0	4.98132	0	0	0	1.39114	0	0	0	1.9621	0
AT1G03330	2195.63	2686.31	2599.07	2208.89	2538.55	2008.34	2436.06	1718.96	3709.27	4163.71	1661.27	1483.58	1476.93	1291.61	1911.43	1542.75	2145.45	2256.58	1740.38	1824.37
AT1G03340	7.75843	0	2.27889	8.42211	7.8593	1.0077	0	3.29428	0.557869	0	2.49066	17.8618	1.04746	3.64861	2.78228	2.31297	8.68995	3.3798	8.82945	7.47693
AT1G03350	1699.1	2255.28	1449.37	1416.45	1703.22	1510.54	1135.1	1290.04	1588.81	1583.72	1405.98	1368.01	1294.67	1212.25	1462.09	1498.81	1405.84	1310.24	1040.89	980.546
AT1G03360	1162.47	1931.84	927.506	955.527	913.924	932.122	1066.18	1143.12	757.587	1082.82	814.446	820.594	1041.18	986.949	881.983	949.476	886.375	866.356	762.276	782.941
AT1G03365	660.759	1085.35	556.048	633.955	628.744	832.36	634.861	689.822	485.904	462.225	762.142	729.183	703.896	683.202	730.349	773.69	813.959	763.836	794.651	800.031
AT1G03370	530.159	656.352	581.116	548.969	663.549	695.313	763.017	701.023	647.686	591.132	660.025	815.341	791.884	830.971	822.164	806.072	541.673	532.882	607.27	562.906
AT1G03380	553.434	242.918	353.227	484.654	372.755	485.711	363.47	409.15	358.152	405.137	551.681	519.044	497.546	509.893	464.641	553.957	528.156	549.781	695.565	613.108
AT1G03390	0	0	0	0	0	2.0154	0	1.97657	0	0	0	0	1.04746	0	0	0	0	0	0.98105	0
AT1G03400	25.8614	0	22.7889	18.3755	47.1558	65.5005	24.7698	31.6251	5.02083	29.4645	74.7198	75.6502	76.4649	64.7629	104.336	74.0152	54.0708	48.4438	66.7114	92.9275
AT1G03410	46.5506	0	82.0399	75.799	75.2247	78.6006	38.2316	80.3805	32.3564	27.623	47.3225	53.5855	50.2783	63.8507	51.4722	42.79	39.5875	42.8108	71.6167	67.2924
AT1G03420	10.3446	0	20.51	22.9694	17.9641	14.1078	22.6159	8.56513	23.9884	23.9399	24.9066	13.6591	8.37972	9.12153	23.6494	10.4084	18.3454	21.4054	10.7916	21.3627
AT1G03430	249.563	147.51	319.044	372.87	476.049	383.933	431.317	377.525	624.814	500.897	403.487	422.38	408.511	456.989	400.648	414.022	456.705	477.679	520.938	512.704
AT1G03440	224.994	113.001	260.932	154.661	170.659	190.455	235.313	239.165	333.606	294.645	191.781	209.089	209.493	218.005	267.099	297.217	247.181	303.056	202.096	202.945
AT1G03445	0	0	0	1.53129	0	9.06929	0	0.658856	0	0	0	1.0507	0	3.64861	0	0	0	0	3.9242	5.34066
AT1G03457	850.841	690.861	647.203	761.053	670.286	781.975	962.791	1124.67	960.651	685.05	716.065	857.368	868.348	830.059	836.075	925.19	833.27	879.875	1100.74	1042.5
AT1G03470	496.539	10.8264	412.478	473.17	364.896	424.241	600.398	716.177	388.277	379.356	453.3	495.929	562.489	609.318	450.729	541.236	583.192	521.616	742.655	757.306
AT1G03475	3245.61	2754.65	3377.31	3594.71	3159.44	2858.84	2369.28	2448.97	3031.46	2666.54	3115.82	3367.48	2557.91	2585.95	2858.79	2680.74	2540.36	2645.26	2508.55	2376.6
AT1G03490	0	0	0	0	0	0	0	0	0	0	0	0	0	0	0	0	0	0	0	0
AT1G03495	221.115	108.941	168.638	117.91	110.03	112.862	149.157	73.7919	79.2175	66.2952	127.024	87.2078	96.3668	91.2153	37.5608	21.9733	30.8976	30.4182	32.3747	35.2484
AT1G03502	0	0	4.55777	0	1.12276	0	0	0.658856	0	0	1.24533	1.0507	0	0.912153	0	0	1.9311	0	1.9621	0
AT1G03506	1.29307	0	2.27889	0	0	0	0	1.31771	0	0	0	1.0507	0	0	0	0	0.96555	0	0	1.06813
AT1G03510	46.5506	0	36.4622	81.9242	60.6289	61.4697	64.6168	76.4273	55.2291	112.334	66.0025	72.4981	82.7497	77.533	97.3798	91.3625	78.2095	85.6217	68.6735	90.7913
AT1G03515	0	0	0	0	0	0	0	0	0	0	0	0	0	0	0	0	0	0	0	0
AT1G03520	177.151	173.223	178.893	238.882	133.608	204.563	219.697	181.185	102.648	97.6012	219.178	155.503	203.208	190.64	158.59	141.091	227.87	216.307	248.206	260.624
AT1G03530	1626.68	2324.97	1447.09	1542.01	1372.01	1672.78	1808.73	1877.74	1322.71	1073.61	1366.13	1581.3	1536.63	1598.09	1485.74	1724.32	1102.66	1088.3	1070.33	915.39
AT1G03540	125.428	0	115.084	102.597	94.3116	113.87	145.388	159.443	11.7153	99.4428	148.194	179.669	184.354	152.33	155.808	218.576	167.04	163.357	157.949	135.653
AT1G03545	0	0	0	0	0	0	0	0	0	0	0	0	0	0	0	0	0	0	0	0
AT1G03550	139.652	18.9462	31.9044	84.9868	72.9792	105.808	81.3095	88.2867	18.9676	36.8307	103.362	81.9543	95.3193	110.37	48.6899	71.7022	86.8995	111.534	101.048	120.699
AT1G03560	262.493	12.1797	286	314.681	300.899	351.687	393.086	448.022	295.113	114.175	291.407	345.679	373.945	432.36	385.346	431.37	351.46	356.006	301.182	302.282
AT1G03570	0	0	0	0	0	0	0	0	0	0	0	0	0	0	0	0	0	0	0	0
AT1G03580	0	0	0	1.53129	0	5.0385	0	2.63542	2.78935	0	0	0	1.04746	4.56076	0	0	3.8622	1.1266	1.9621	4.27253
AT1G03590	967.217	627.932	789.634	822.304	1016.09	944.214	752.248	1069.32	987.987	681.367	848.07	956.134	951.098	992.422	894.503	959.884	1016.72	1006.05	1062.48	1070.27
AT1G03600	1137.9	1504.87	1883.5	1607.09	1689.75	1347.29	938.56	712.224	2546.67	1907.83	1735.99	1713.69	1297.81	1099.14	1559.47	1252.48	1321.84	1419.52	1821.81	1568.02
AT1G03610	650.415	798.449	582.255	577.298	613.025	658.028	724.247	476.353	661.075	464.066	587.796	468.611	456.695	516.279	549.5	468.377	383.323	377.411	408.117	406.959
AT1G03620	115.083	56.8387	27.3466	42.1106	37.051	60.462	6.46168	17.7891	0	29.4645	28.6426	13.6591	20.9493	26.4524	2.78228	8.09541	7.7244	2.2532	3.9242	5.34066
AT1G03630	897.391	1543.44	940.04	1038.22	1047.53	767.867	463.626	538.286	998.586	760.553	956.413	1121.09	570.868	518.103	588.452	547.018	838.097	908.04	918.263	915.39
AT1G03640	0	0	0	0	0	0	0	0	0	0	0	0	0	0	0	0	0	0	0	0
AT1G03650	94.3942	424.26	110.526	157.723	169.536	120.924	140.542	125.842	242.673	132.59	114.57	83.005	91.1295	133.174	72.3393	122.588	124.556	121.673	102.029	138.857
AT1G03660	16.8099	0	26.2072	10.7191	3.36827	2.0154	12.9234	7.90627	0	27.623	2.49066	17.8618	9.42718	11.858	8.34684	4.62595	3.8622	6.75961	6.86735	4.27253
AT1G03670	0	0	0	0	0	0	0	1.97657	0	0	1.24533	0	0	0	0	0	0	0	0	0
AT1G03680	1724.96	1042.04	1674.98	1450.9	1383.24	962.353	999.946	778.768	1224.52	1567.14	1245.33	1300.76	785.599	747.053	969.625	941.381	1250.39	1331.64	1373.47	1303.12
AT1G03687	540.504	499.369	422.733	509.155	446.857	446.411	564.859	603.512	434.58	388.563	409.714	457.053	572.963	548.204	443.774	514.637	447.05	464.16	462.075	532.998
AT1G03700	0	0	1.13944	5.35953	5.61378	3.0231	0	1.97657	41.2823	3.68307	1.24533	2.10139	3.14239	4.56076	0	5.78244	5.7933	0	1.9621	2.13627
AT1G03710	104.739	0	61.5299	69.6738	58.3834	84.6467	127.08	105.417	138.909	193.361	68.4931	98.7655	107.889	111.283	159.981	166.534	181.523	217.434	211.907	222.172
AT1G03720	0	0	0	0	0	0	0	0.658856	0	0	0	0	2.09493	0	0	2.31297	11.5866	12.3926	17.6589	18.1583
AT1G03730	284.476	416.141	383.992	275.633	333.459	320.448	388.778	242.459	511.566	373.831	302.615	220.646	275.483	244.457	290.748	278.713	294.493	286.157	205.04	223.24
AT1G03740	417.662	153.6	429.57	422.637	395.21	479.665	505.627	472.4	469.168	287.279	514.321	555.819	531.065	517.191	463.25	500.759	504.017	505.844	536.635	508.431
AT1G03743	0	0	0	0	0	0	0	1.31771	0	0	0	0	0	0	2.78228	1.15649	0	1.1266	0	0
AT1G03746	0	0	0	0	0	0	0	1.31771	0	0	0	0	0	0	0	0	0	0	0	1.06813
AT1G03750	240.511	8.11982	146.988	250.366	168.414	259.986	416.24	321.522	79.2175	86.5521	231.631	264.776	337.284	268.173	194.76	227.828	248.146	252.359	225.642	233.921
AT1G03760	430.593	105.558	298.534	369.042	421.034	378.895	771.094	527.085	484.231	377.514	408.468	442.343	530.017	529.961	447.947	461.438	503.052	458.527	541.54	585.337
AT1G03770	325.854	117.061	213.076	278.695	184.132	228.748	352.162	353.806	221.474	173.104	305.106	307.854	405.369	359.388	282.401	282.183	256.836	247.852	311.974	319.372
AT1G03780	1865.9	1854.02	1236.3	1763.28	1283.31	1858.2	2201.82	2493.11	1361.76	1423.5	2031.13	1995.27	2326.42	2387.1	2095.06	2304.88	2402.29	2373.75	2071	2075.38
AT1G03790	0	0.676651	0	0	0	0	0.538474	0	0	0	0	0	0	0	0	0	0	0	0	0
AT1G03800	0	0	3.41833	13.016	0	4.0308	0	1.97657	0	5.5246	1.24533	1.0507	1.04746	1.82431	2.78228	1.15649	3.8622	10.1394	9.8105	18.1583
AT1G03810	0	0	0	0	0	0	0	0	0	0	0	0	0	0	0	0	0	0	0	0
AT1G03820	466.799	928.366	630.112	504.561	455.839	299.287	124.387	69.8388	277.819	206.252	155.666	109.272	75.4175	98.5125	51.4722	31.2252	30.8976	25.9118	54.9388	36.3165
AT1G03830	1272.38	519.668	903.578	1303.13	1131.74	1456.13	1711.81	1645.82	979.619	1001.79	1496.89	1673.76	1910.58	1790.56	1819.61	1814.53	1548.74	1568.23	1502.97	1556.27
AT1G03840	76.2912	142.773	104.829	66.6113	55.0151	59.4543	30.693	27.672	63.5971	16.5738	48.5679	31.5209	33.5189	31.9253	44.5165	53.1984	41.5186	36.0512	23.5452	27.7714
AT1G03850	12.9307	0	2.27889	1.53129	0	0	0	3.95314	0	0	11.208	3.15209	5.23732	6.38507	1.39114	3.46946	10.621	18.0256	12.7537	17.0901
AT1G03860	3058.11	2443.39	3699.77	3400.24	3293.05	3128.91	2511.44	2825.18	3563.67	3222.68	2603.98	2478.59	2439.55	2319.6	2974.26	2814.89	2580.91	2672.3	1868.9	1933.32
AT1G03870	103.446	11.5031	192.566	166.145	104.416	104.801	77.5402	55.3439	156.761	165.738	134.496	119.779	67.0378	82.0938	87.6418	67.0763	17.3799	33.798	15.6968	22.4308
AT1G03880	0	0	0	0	0	0	0	0	0	0	0	0	0	0	0	0	0	0	0	0
AT1G03890	0	0	0	0	0	0	0	0	0	0	0	0	0	0	0	0	0	0	0	0
AT1G03900	1858.14	1732.9	1868.69	1695.91	1822.23	1435.97	1277.26	1495.6	1481.7	1876.52	1328.77	1352.25	1472.74	1578.94	1441.22	1458.33	1354.67	1332.77	1221.41	1309.53
AT1G03905	84.0496	168.486	43.2988	59.7204	72.9792	59.4543	10.231	50.7319	12.2731	90.2351	52.3039	33.6223	50.2783	61.1142	41.7342	39.3206	33.7942	61.9631	79.4651	70.4968
AT1G03910	2172.36	2120.63	1860.71	2270.91	2040.05	2265.31	2471.59	2757.31	1848.22	1589.24	2127.02	2460.73	2685.7	2529.4	2241.13	2465.63	2346.29	2255.46	2365.31	2202.49
AT1G03920	24.5684	67.6651	31.9044	82.6898	8.98205	22.1694	0	19.7657	8.92591	0	4.98132	17.8618	9.42718	20.0674	5.56456	2.31297	2.89665	7.88621	11.7726	2.13627
AT1G03930	355.595	441.853	227.889	355.26	258.234	220.686	421.625	393.337	143.93	289.121	318.804	327.817	416.891	452.428	243.45	306.469	282.906	278.27	480.715	493.477
AT1G03935	0	0	0	0	0	1.0077	0	0	0	0	0	0	0	0	0	0	0	0	0	1.06813
AT1G03940	305.165	244.948	210.797	143.176	126.872	162.24	133.541	102.782	103.764	77.3444	169.365	107.171	117.316	89.391	87.6418	75.1717	47.3119	50.697	60.8251	35.2484
AT1G03950	76.2912	0	161.801	113.316	87.575	81.6236	108.772	56.6616	111.016	55.246	67.2478	56.7376	55.5156	62.9385	30.6051	52.0419	72.4162	61.9631	97.124	99.3363
AT1G03960	309.044	205.025	241.562	346.072	299.776	364.787	663.938	527.744	238.21	325.951	424.657	408.721	491.261	510.806	367.261	423.274	392.979	478.805	464.037	471.046
AT1G03970	166.806	65.6352	160.661	192.177	203.219	208.594	205.158	179.209	246.02	77.3444	252.802	226.95	184.354	177.87	235.103	264.836	227.87	218.561	244.282	248.875
AT1G03980	71.1189	315.32	120.781	79.6272	90.9433	134.024	249.852	123.206	119.384	90.2351	109.589	127.134	104.746	129.526	122.42	130.683	99.4516	128.433	87.3135	118.563
AT1G03982	0	0	0	0	0	0	0	0	0	0	0	0	0	0	0	0	0	0	0	0
AT1G03990	68.5328	0	27.3466	42.1106	32.5599	47.3619	95.8483	79.7216	9.48378	12.8907	77.2104	91.4106	77.5124	82.0938	45.9076	78.6411	61.7952	60.8365	88.2945	80.1099
AT1G04000	298.699	725.37	403.363	332.291	377.246	324.479	332.777	338.652	463.032	464.066	500.623	423.431	345.663	355.74	443.774	491.507	446.084	442.754	332.576	331.121
AT1G04010	288.355	1.3533	317.905	344.541	281.812	317.425	467.395	534.991	293.997	178.629	327.522	381.403	472.407	530.873	303.269	396.675	347.598	317.701	426.757	389.868
AT1G04020	746.102	493.955	635.809	1016.78	750.002	1038.94	1251.95	1357.9	1006.95	810.275	1031.13	1102.18	1305.14	1259.68	1051.7	1196.96	1012.86	1004.93	926.112	925.003
AT1G04030	390.507	808.598	299.673	387.417	343.564	422.226	510.473	744.508	190.791	351.733	478.207	522.196	556.204	596.548	461.859	492.664	569.674	571.187	473.847	527.658
AT1G04040	554.727	254.421	330.438	433.356	547.905	449.434	266.544	467.129	759.26	215.459	481.943	632.519	190.639	253.578	175.284	91.3625	54.0708	27.0384	72.5977	75.8374
AT1G04050	712.482	544.704	537.817	731.192	743.265	1026.85	1335.41	1166.18	587.437	766.078	1042.34	1135.8	1270.58	1162.08	1132.39	1018.87	835.201	814.533	868.23	875.869
AT1G04070	934.89	828.898	904.718	607.923	820.735	626.789	496.473	508.637	1068.32	1213.57	595.268	499.081	569.821	449.691	664.965	612.938	555.191	706.379	465.018	471.046
AT1G04080	4671.87	3444.16	4144.15	4216.42	4603.3	5139.27	5421.35	5770.26	4403.82	4299.98	4464.51	4999.21	5289.7	4971.23	5220.95	5373.04	4536.15	4567.24	4481.44	4432.75
AT1G04090	9.0515	69.0184	42.1594	35.2197	12.3503	27.2079	28.0006	25.6954	13.3889	0	27.3973	17.8618	33.5189	31.9253	38.9519	32.3816	26.0698	40.5576	9.8105	23.4989
AT1G04100	42.6713	85.9347	97.9921	42.8762	48.2785	69.5313	38.2316	57.9793	112.132	51.5629	78.4558	75.6502	93.2244	79.3573	95.9887	105.24	93.6583	56.3301	81.4272	84.3825
AT1G04110	68.5328	0	20.51	30.6259	16.8414	21.1617	17.2312	54.6851	3.34722	1.84153	54.7945	74.5995	38.7562	45.6076	48.6899	55.5114	51.1741	34.9246	66.7114	59.8154
AT1G04120	3866.28	3699.25	3128.91	3257.83	3460.34	3930.03	3375.15	3472.17	2407.21	2290.87	3145.7	3445.23	3397.98	3468.92	3811.72	3763.21	3278.04	3314.46	3285.54	3018.54
AT1G04130	368.525	31.126	274.606	349.135	361.528	362.772	566.474	540.262	415.055	250.448	336.239	332.02	370.803	429.624	397.866	423.274	442.222	381.918	458.151	429.389
AT1G04140	2418.04	1812.07	2233.31	2396.47	2283.69	2442.66	2058.05	2806.07	1872.21	1583.72	2498.13	2608.88	2699.32	2727.34	2591.69	2842.65	2393.6	2115.76	2550.73	2261.24
AT1G04150	483.609	89.318	278.024	398.136	331.213	530.05	449.087	684.552	511.008	471.432	424.657	470.712	564.584	443.306	379.781	500.759	417.118	405.576	414.003	400.55
AT1G04160	471.971	1042.72	413.618	502.264	318.863	510.904	709.17	780.745	287.303	294.645	549.19	643.026	770.934	660.399	534.198	581.713	649.815	575.693	689.678	632.335
AT1G04170	5831.75	4084.94	5804.32	5322.77	5802.41	5804.35	4236.71	5440.83	5972.55	6012.61	4907.84	4776.47	4826.72	4475.93	5444.92	5359.16	4424.15	4355.44	3290.44	3384.91
AT1G04171	0	0	0	0	0	0	0	0	0	0	0	0	0	0	0	0	0	0	0	0
AT1G04180	0	0	0	0	1.12276	0	0	1.97657	0	0	0	0	0	0	0	0	0	0	0	0
AT1G04190	1894.35	2682.25	1686.38	1845.21	1860.41	1635.5	2424.75	2180.16	1951.43	1996.22	1599	1515.1	1692.7	1767.75	1647.11	1801.81	1704.2	1713.56	1364.64	1501.79
AT1G04200	662.052	798.449	605.044	692.144	719.687	736.628	798.557	905.268	740.851	546.935	799.502	846.862	896.63	894.822	852.769	770.22	798.51	806.646	825.063	887.618
AT1G04210	2415.46	1460.89	1927.94	2205.06	1894.09	2479.95	2947.07	3140.11	2015.58	1603.98	2498.13	2490.15	2723.41	2735.55	2479.01	2599.78	2353.05	2230.67	2151.44	2074.31
AT1G04220	271.545	81.8748	319.044	270.273	323.354	407.111	499.165	446.705	346.995	241.241	251.557	254.269	309.002	277.294	249.014	291.435	397.807	401.07	491.506	558.633
AT1G04230	424.127	732.137	499.076	434.122	458.085	546.173	637.553	622.619	310.733	443.809	465.753	575.782	555.156	569.183	623.231	641.85	584.158	647.796	701.451	754.102
AT1G04240	331.026	488.542	388.55	415.746	251.498	155.186	101.233	89.6044	68.0601	23.9399	84.6824	69.346	49.2309	76.6208	58.4279	20.8168	15.4488	27.0384	24.5263	34.1802
AT1G04250	393.094	153.6	708.733	346.072	453.594	286.187	224.005	129.795	215.338	134.432	186.799	152.351	139.313	137.735	69.557	70.5457	49.243	51.8236	81.4272	42.7253
AT1G04260	624.553	403.961	753.172	605.626	778.07	638.881	571.321	547.51	755.913	1121.49	606.476	530.602	491.261	467.022	620.449	589.808	492.43	486.692	372.799	337.53
AT1G04270	27723.4	29259.8	32503.7	25572.6	31122.8	24775.3	22713.9	21186.8	46941.4	50117.3	20041.1	18322	19149.8	17869.1	23269.6	21785.9	22528.2	23361.2	15351.5	16969.4
AT1G04280	321.975	113.677	437.546	419.574	373.878	389.98	374.239	363.689	381.025	362.782	469.489	489.625	402.227	378.543	417.342	365.45	437.394	500.211	728.92	652.629
AT1G04290	201.719	125.18	201.681	147.004	176.273	109.839	106.079	102.123	125.521	193.361	102.117	97.7148	80.6548	104.898	90.4241	98.3014	151.591	149.838	141.271	130.312
AT1G04295	0	0	0	0	0	0	0	0	0	0	0	0	0	0	0	0	0	0	0	0
AT1G04300	938.77	921.599	1154.26	1459.32	1212.58	1489.38	1561.04	1635.94	646.013	771.602	1562.89	1613.87	1790.12	1836.16	1633.2	1753.23	1386.53	1437.54	1765.89	1679.1
AT1G04310	319.389	362.008	347.53	364.448	488.399	560.281	509.396	605.489	478.094	543.252	621.42	576.832	607.53	571.92	605.146	769.064	489.534	430.362	486.601	437.934
AT1G04320	0	0	0	0	0	0	0	0	0	0	0	0	0	0	0	0	0	0	0	0
AT1G04330	23.2753	98.7911	50.1355	29.0946	46.033	23.1771	8.07711	9.88284	6.69443	0	4.98132	22.0646	15.712	14.5944	16.6937	8.09541	0.96555	3.3798	3.9242	5.34066
AT1G04340	1304.71	1379.02	1804.88	1609.39	1904.2	1752.39	1552.42	1463.32	2695.07	2508.17	1501.87	1218.81	1214.01	1155.7	1327.15	1394.72	1437.7	1349.67	1006.56	1056.38
AT1G04350	28.4476	35.1859	26.2072	22.9694	31.4372	7.0539	11.3079	38.8725	42.3981	9.20766	27.3973	31.5209	28.2816	54.7292	18.0848	20.8168	44.4153	28.165	44.1473	56.611
AT1G04360	43.9644	61.5753	93.4343	60.4861	70.7337	52.4004	78.0787	63.9091	90.3749	84.7105	47.3225	47.2813	62.8479	47.4319	41.7342	23.1297	28.0009	13.5192	17.6589	12.8176
AT1G04370	0	0	0	0	0	1.0077	0	0	0	0	0	0	0	0	0	0	0	0	0	0
AT1G04380	0	0	15.9522	8.42211	7.8593	7.0539	1.07695	2.63542	1.67361	0	2.49066	8.40557	6.28479	6.38507	0	1.15649	0.96555	4.5064	4.90525	2.13627
AT1G04390	221.115	313.29	197.124	258.789	215.569	290.217	490.011	431.551	238.768	261.498	342.466	439.191	440.983	505.333	367.261	372.389	393.944	412.336	462.075	458.229
AT1G04400	1406.86	1609.75	1706.89	1774	1680.77	1690.92	1275.64	1390.85	1707.08	1819.43	1797.01	1816.65	1823.64	1699.34	1965.68	1977.59	2313.46	2291.51	2982.39	2721.6
AT1G04410	30367.8	29232.7	35081.2	28832	32392.7	30025.4	14861.9	19720.9	30427.9	34539.8	24789.5	21089.6	20508.3	18609.7	26159	22654.4	23356.7	24175.7	15118	15204.9
AT1G04420	656.88	391.104	515.028	464.747	391.842	414.164	358.624	387.407	471.4	342.525	439.601	579.985	351.948	441.482	346.394	364.293	422.911	491.198	604.327	601.359
AT1G04425	795.239	1119.86	550.351	614.814	491.767	533.073	1482.42	1212.3	543.365	966.805	839.352	803.783	1288.38	1316.24	748.433	834.984	888.306	755.949	939.846	1085.22
AT1G04430	2685.71	2937.34	2977.36	3036.55	3047.16	2855.82	3160.3	3389.16	2320.18	2806.5	2698.63	3159.44	3122.49	3102.23	3139.8	3069.32	2326.98	2099.98	1760	1780.58
AT1G04440	618.088	887.09	511.61	713.583	549.028	678.182	669.861	797.875	397.203	506.422	714.819	719.727	746.843	788.1	728.957	670.763	749.267	815.659	829.969	880.141
AT1G04445	2.58614	0	0	0	0	0	0	0.658856	0	0	0	1.0507	2.09493	0	0	0	0	0	0	0
AT1G04450	0	0	0	0	0	1.0077	0	0	0	0	1.24533	0	0	0	0	0	1.9311	2.2532	2.94315	3.2044
AT1G04457	0	0	0	0	0	0	0	0	0.557869	0	2.49066	0	0	0.912153	0	0	0	1.1266	0	0
AT1G04470	0	0	21.6494	0	0	0	0	0.658856	6.69443	0	0	0	1.04746	1.82431	0	0	43.4497	83.3685	41.2041	54.4748
AT1G04480	8101.09	8210.49	9717.17	8190.89	8518.36	7593.01	5948.52	7700.71	8139.32	11947.9	5775.84	6493.31	6566.56	6572.06	7080.9	7154.03	5881.16	6170.39	6045.23	6052.04
AT1G04490	0	0	10.255	1.53129	1.12276	0	0	8.56513	35.1458	3.68307	2.49066	3.15209	4.18986	5.47292	6.9557	4.62595	6.75885	1.1266	6.86735	1.06813
AT1G04500	0	0	0	0	0	0	0	0	0	0	0	0	0	0	0	0	0	1.1266	1.9621	1.06813
AT1G04501	0	0	0	0	0	0	0	0	0	0	0	0	0	0	0	0	0	0	0	0
AT1G04510	3209.4	2263.4	2916.97	3099.34	3319.99	3557.18	2907.76	3598.67	3341.64	3585.46	3224.16	3080.64	3213.62	3064.83	3399.95	3851.1	3007.69	2889.73	2391.8	2276.19
AT1G04520	2626.23	3157.26	2635.53	2855.1	2938.25	3104.72	5445.58	4499.33	4247.06	3931.67	4180.57	4051.49	4428.68	4381.98	4350.1	4575.06	3733.78	3563.44	2504.62	2708.78
AT1G04530	1193.5	1503.52	1451.65	1410.32	1546.04	1687.9	1697.27	1653.07	2226.46	1872.84	1785.8	1798.79	1933.62	1746.77	1800.14	1838.81	1977.45	2147.3	2269.17	2301.83
AT1G04540	69.8258	116.384	70.6455	61.2517	44.9103	96.7391	85.0789	100.805	52.4397	57.0875	77.2104	96.6641	124.648	135.911	134.941	129.527	148.695	154.344	143.233	147.402
AT1G04550	1479.27	2889.98	1612.31	1613.98	1589.82	1565.96	1319.26	1535.79	1683.09	1994.38	1572.85	1650.64	1633	1554.31	1651.28	1456.02	1140.31	1204.34	1230.24	1155.72
AT1G04555	138.359	45.3356	92.2949	138.582	130.24	111.855	75.3863	114.641	116.595	66.2952	130.76	101.918	87.9871	86.6545	100.162	79.7976	87.865	118.293	132.442	135.653
AT1G04560	0	0	0	0	0	6.0462	5.38474	3.95314	0	0	2.49066	1.0507	0	2.73646	2.78228	1.15649	0	0	0	0
AT1G04570	63.3605	0.676651	50.1355	16.0786	53.8923	38.2926	23.6928	56.0028	63.5971	42.3553	33.6239	58.839	34.5663	40.1347	36.1696	65.9198	47.3119	61.9631	61.8062	42.7253
AT1G04580	0	0	2.27889	4.59388	2.24551	4.0308	1.07695	9.88284	0	0	1.24533	0	6.28479	4.56076	0	6.93892	3.8622	5.63301	7.8484	10.6813
AT1G04590	1025.41	927.012	790.773	970.84	754.493	902.899	1017.72	1284.77	701.242	817.641	1029.89	935.12	1157.45	1116.48	925.108	1136.83	1153.83	1400.37	1161.56	1073.47
AT1G04600	76.2912	0	74.0638	90.3463	69.6109	160.224	147.003	181.185	104.322	97.6012	95.8904	121.881	170.737	149.593	98.771	126.057	124.556	104.774	112.821	97.2001
AT1G04610	0	82.5515	4.55777	12.2503	6.73654	11.0847	1.07695	8.56513	13.9467	9.20766	12.4533	5.25348	8.37972	7.29722	8.34684	3.46946	1.9311	4.5064	1.9621	6.4088
AT1G04620	799.118	828.898	942.319	953.23	886.978	968.399	882.02	989.602	469.726	478.799	879.203	1138.96	897.677	980.564	753.998	808.384	909.548	931.699	1118.4	1143.97
AT1G04625	0	28.4194	6.83666	9.95341	14.5958	7.0539	16.6927	8.56513	0	0	11.208	8.40557	3.14239	6.38507	1.39114	8.09541	5.7933	9.01281	5.8863	11.7495
AT1G04630	1330.57	1918.98	1272.76	1075.73	1306.89	1076.22	966.56	1050.88	1791.32	1893.1	1042.34	1008.67	972.048	1006.1	1069.79	1118.32	1054.38	1066.89	936.903	1007.25
AT1G04635	349.129	247.654	348.669	261.851	412.052	228.748	351.085	225.988	396.087	386.722	166.874	184.923	151.882	171.485	283.793	186.194	181.523	180.256	110.859	140.994
AT1G04640	259.907	151.57	313.347	253.429	366.019	173.324	149.696	204.904	343.09	279.913	249.066	278.435	214.73	181.518	196.151	204.698	241.387	192.649	211.907	221.103
AT1G04645	0	0	0	0	6.73654	0	0.538474	0	0.557869	0	1.24533	1.0507	1.04746	1.82431	11.1291	2.31297	0.96555	0	1.9621	0
AT1G04650	312.923	238.858	288.279	424.168	469.312	581.443	597.706	674.669	581.858	425.394	465.753	509.588	520.59	539.082	542.545	527.358	486.637	421.349	341.406	334.326
AT1G04660	0	0	5.69721	3.82823	14.5958	7.0539	0.538474	3.29428	5.02083	0	16.1893	10.507	5.23732	3.64861	4.17342	4.62595	21.2421	30.4182	74.5598	48.066
AT1G04670	0	0	0	0	0	0	0	0	0	0	0	0	0	0.912153	0	0	0	1.1266	0.98105	2.13627
AT1G04680	3131.82	2287.08	3256.53	2796.14	3153.82	2793.34	2048.89	2008.19	3275.81	3272.4	2785.8	2766.48	2535.91	2737.37	3431.94	3027.68	2091.38	1956.91	1384.26	1253.99
AT1G04684	0	0	0	0	0	0	0	0	0	0	0	0	0	0	0	0	0	0	0	0
AT1G04690	3743.44	3132.9	3861.57	3477.57	3746.64	3551.13	3143.07	3410.24	4627.53	4662.76	3341.22	3140.53	3282.76	3399.59	3728.26	3671.85	3567.71	3569.07	2727.32	2752.58
AT1G04700	165.513	20.9762	61.5299	124.035	114.521	144.101	133.541	142.972	104.322	60.7706	123.288	121.881	150.835	152.33	109.9	146.874	154.488	123.926	158.93	126.04
AT1G04710	287.062	326.146	286	352.197	345.809	292.233	358.085	366.983	234.863	289.121	318.804	341.476	392.799	353.003	308.833	337.694	408.428	499.084	515.051	570.383
AT1G04720	0	0	0	0	0	0	0	0	0	0	0	0	0	0	0	0	0	0	0	0
AT1G04730	384.042	542.674	376.016	476.998	333.459	486.719	694.093	909.88	334.722	384.88	559.153	678.75	815.975	844.654	518.895	637.224	585.123	522.743	632.777	650.493
AT1G04750	3546.89	3728.35	4312.79	3399.47	4388.86	3744.61	3877.55	3003.07	5494.46	5520.92	3043.59	2869.45	2690.94	2655.28	3412.47	3134.08	3424.81	3437.26	2799.92	2938.43
AT1G04760	421.541	505.459	328.16	303.962	331.213	363.779	327.392	422.327	211.99	475.116	388.543	327.817	346.711	372.158	361.696	348.103	319.597	344.74	292.353	273.442
AT1G04770	954.286	952.725	680.247	561.985	738.774	576.404	598.783	681.257	504.872	478.799	453.3	511.689	476.597	541.819	662.183	646.476	582.227	607.238	729.901	875.869
AT1G04778	2.58614	0	14.8128	13.7816	3.36827	6.0462	0	0.658856	0	0	2.49066	0	1.04746	0.912153	1.39114	2.31297	0	1.1266	3.9242	1.06813
AT1G04780	1258.16	1590.13	1213.51	1410.32	1370.89	1543.8	1486.19	1680.08	1042.1	1138.07	1534.25	1696.88	1569.1	1546.1	1762.57	1829.56	1702.26	1687.65	1743.33	1539.18
AT1G04790	897.391	1109.03	832.933	830.727	893.714	918.014	1029.56	1110.83	739.735	887.619	911.581	1062.25	1011.85	1105.53	964.06	1039.68	1026.38	932.826	1144.89	1132.22
AT1G04800	0	3.38326	4.55777	0	0	1.0077	5.38474	0.658856	11.1574	0	73.4745	138.692	5.23732	0	0	4.62595	7.7244	3.3798	20.6021	8.54506
AT1G04810	2451.66	2013.04	2399.67	2499.07	2406.07	2761.1	2355.28	2317.2	2034.55	2195.11	2280.2	2193.85	2575.72	2193.73	2479.01	2533.86	2048.9	1830.73	1639.34	1404.59
AT1G04820	23602.4	21698.9	24761.2	21984.8	24338	22706.5	21590.6	22347.1	32894.2	32291.3	20257.8	19042.8	20534.5	20068.3	23321.1	24078.1	19896.1	19678.3	13815.2	13438.2
AT1G04830	258.614	104.881	203.96	280.227	284.057	341.61	302.622	420.35	294.555	182.312	409.714	383.504	400.132	418.678	342.22	365.45	406.497	384.171	470.904	510.567
AT1G04840	117.669	24.3594	77.4821	103.362	59.5061	37.2849	113.618	128.477	37.9351	55.246	90.9091	106.12	84.8447	103.073	73.7304	98.3014	84.9684	105.9	75.5409	84.3825
AT1G04850	2162.01	4011.19	2039.6	2337.52	2081.59	2348.95	2882.99	2813.32	1538.05	1887.57	2480.7	2532.18	2772.64	2640.68	2424.76	2693.46	2608.92	2710.6	2603.71	2779.28
AT1G04860	881.874	1346.54	814.702	1053.53	816.244	1052.04	1155.03	1199.78	817.837	670.318	1014.94	929.867	1052.7	994.247	944.584	1037.37	827.476	750.316	762.276	695.354
AT1G04870	1902.11	2808.78	2454.36	2122.37	2349.93	1841.07	2202.9	2120.86	2461.88	2036.74	1504.36	1489.89	1801.64	1742.21	1601.2	1652.62	1367.22	1226.87	1008.52	973.069
AT1G04880	107.325	121.121	74.0638	68.9082	69.6109	68.5236	136.234	112.664	132.215	112.334	70.9838	59.8897	69.1327	72.9722	48.6899	65.9198	142.901	139.699	100.067	84.3825
AT1G04890	0	0	0	0	0	0	0	0	0	0	0	0	0	0	0	0	1.9311	1.1266	0	1.06813
AT1G04900	656.88	1122.56	399.944	550.5	547.905	446.411	660.707	577.817	506.545	406.979	459.527	515.892	535.255	536.346	521.678	460.282	517.535	496.831	476.79	471.046
AT1G04910	813.342	1040.69	723.546	778.663	855.541	765.852	1170.1	853.219	1168.74	655.586	748.443	904.65	811.785	812.728	890.33	846.549	775.337	724.404	857.438	805.372
AT1G04920	6.46536	6.08986	14.8128	18.3755	8.98205	0	0	3.29428	0	0	4.98132	15.7604	2.09493	7.29722	6.9557	5.78244	2.89665	3.3798	11.7726	2.13627
AT1G04930	204.305	43.3057	188.008	187.583	150.449	166.27	221.851	253.001	198.602	228.35	140.722	148.148	205.303	175.133	153.025	181.568	160.281	191.522	168.741	140.994
AT1G04940	62.0674	92.7012	35.3227	49.767	59.5061	33.2541	20.462	32.284	82.0068	36.8307	47.3225	29.4195	29.329	26.4524	55.6456	47.416	44.4153	51.8236	47.0904	35.2484
AT1G04945	428.007	460.123	683.666	424.168	494.013	494.78	516.935	481.624	445.738	408.82	466.999	363.541	416.891	413.205	427.08	426.744	399.738	368.399	309.031	295.873
AT1G04950	726.706	297.05	677.968	610.22	701.723	711.436	723.17	812.37	752.566	756.87	783.312	795.377	839.019	879.315	797.123	816.48	886.375	875.369	826.044	916.458
AT1G04960	275.424	396.518	348.669	353.729	248.129	281.148	339.238	332.722	370.983	375.673	369.863	319.412	334.141	324.726	306.051	299.53	407.462	365.019	402.231	382.391
AT1G04970	223.701	140.067	456.917	473.935	376.124	376.88	391.47	358.418	283.398	390.405	382.316	385.606	336.236	384.016	370.043	351.572	461.533	532.882	580.782	599.222
AT1G04980	729.292	1524.5	815.841	673.003	928.52	698.336	681.169	634.479	768.744	714.515	542.964	613.607	433.651	531.785	347.785	350.416	284.837	239.966	132.442	165.561
AT1G04985	320.682	456.74	631.251	542.843	562.501	390.987	708.631	467.788	512.682	504.58	466.999	478.067	503.831	559.15	417.342	519.263	391.048	413.463	631.796	568.247
AT1G04990	342.664	412.081	425.012	394.308	495.136	527.027	582.09	533.674	194.139	228.35	399.751	406.62	458.79	516.279	545.327	614.095	875.754	935.079	991.842	896.163
AT1G05000	12.9307	37.8925	7.9761	29.8602	22.4551	10.077	11.3079	12.5183	0.557869	14.7323	13.6986	4.20279	9.42718	11.858	2.78228	3.46946	6.75885	7.88621	3.9242	3.2044
AT1G05010	389.214	817.395	477.427	369.042	378.369	295.256	415.702	196.998	326.354	429.077	246.575	224.849	184.354	188.816	130.767	126.057	222.076	188.142	204.058	183.719
AT1G05020	6.46536	0	0	0.765647	3.36827	7.0539	0	3.29428	41.8402	0	8.71731	6.30418	8.37972	3.64861	18.0848	9.2519	8.68995	6.75961	6.86735	3.2044
AT1G05030	196.547	123.151	166.359	140.113	86.4523	138.055	81.848	191.068	208.085	93.9182	186.799	196.48	197.971	248.106	165.546	190.82	151.591	176.876	236.433	281.987
AT1G05040	0	0	0	0	0	0	0	0	0	0	0	0	0	0	0	0	0	0	0	1.06813
AT1G05055	488.781	449.973	626.694	705.16	542.292	635.858	500.781	622.619	585.205	797.384	645.081	676.649	592.865	581.041	687.223	747.091	662.367	632.023	596.479	650.493
AT1G05060	310.337	966.258	298.534	304.727	321.108	283.164	255.237	231.917	331.374	322.268	295.143	214.342	233.585	264.524	221.191	210.481	224.008	184.763	261.94	310.827
AT1G05061	0	0	12.5339	22.9694	14.5958	27.2079	14.5388	28.3308	0	22.0984	23.6613	19.9632	28.2816	32.8375	13.9114	8.09541	12.5521	2.2532	28.4505	17.0901
AT1G05065	11.6376	55.4854	20.51	26.7976	23.5779	18.1386	8.61558	6.58856	32.9143	51.5629	13.6986	16.8111	6.28479	7.29722	11.1291	12.7214	9.6555	24.7852	12.7537	22.4308
AT1G05070	479.729	541.321	447.801	472.404	470.435	412.149	561.09	596.265	408.918	419.87	524.284	461.256	520.59	579.217	489.681	447.561	515.604	531.756	544.483	499.886
AT1G05080	0	0	0	0	0	0	0	0	0	0	0	0	0	0	0	0	0	0	0	0
AT1G05085	0	0	0	0	0	0	0	0	0	0	0	0	0	0	0	0	0	0	0	0
AT1G05090	47.8436	0	26.2072	22.9694	4.49103	8.06159	13.4618	17.1303	19.5254	7.36613	16.1893	19.9632	28.2816	34.6618	16.6937	17.3473	10.621	37.1778	34.3368	23.4989
AT1G05100	2.58614	0	4.55777	9.18776	7.8593	10.077	32.8469	9.88284	0	3.68307	2.49066	9.45627	15.712	18.2431	61.2102	27.7557	40.5531	27.0384	14.7158	17.0901
AT1G05120	831.445	780.179	905.857	1093.34	966.694	1294.89	1449.57	1441.58	711.841	1060.72	1301.37	1339.64	1416.17	1414.75	1240.9	1442.14	1112.31	1175.04	1310.68	1292.44
AT1G05135	73.7051	48.0422	211.936	152.364	139.222	69.5313	87.7712	32.9428	159.551	156.53	102.117	129.236	43.9935	38.3104	100.162	60.1373	348.564	268.131	391.439	493.477
AT1G05136	0	0	0	0	0	0	0	0	0	0	1.24533	1.0507	0	0	0	0	0.96555	6.75961	1.9621	3.2044
AT1G05140	495.246	434.41	472.869	530.593	569.238	456.488	331.161	357.1	440.717	454.859	518.057	486.473	395.942	386.753	492.464	478.786	699.058	743.557	674.963	670.787
AT1G05150	1987.45	2296.55	2438.41	2285.45	2511.61	2555.53	2275.05	2359.36	2335.24	2675.75	2628.89	2649.86	2667.89	2460.08	3100.85	3247.42	2689.06	2672.3	2640.99	2438.55
AT1G05160	209.478	271.337	149.267	306.259	152.695	297.271	539.012	416.397	82.5647	123.383	323.786	392.961	496.498	549.116	340.829	338.851	382.358	396.564	613.156	624.858
AT1G05170	80.1704	4.05991	63.8088	90.3463	52.7696	67.5159	23.1544	59.9559	40.1666	116.017	82.1918	38.8758	30.3765	70.2358	36.1696	38.1641	142.901	145.332	209.945	217.899
AT1G05180	1302.12	152.923	1466.46	1267.91	1392.22	1418.84	1541.11	1537.77	1418.1	1681.32	1302.61	1271.34	1481.12	1368.23	1616.5	1521.94	1471.5	1428.53	1246.92	1382.16
AT1G05190	5430.9	5685.22	4749.2	4131.43	4501.13	3360.68	2738.14	2246.7	5373.96	5415.95	4220.42	4318.36	2803.02	2529.4	3157.89	2987.21	4334.35	4533.44	4396.09	4528.88
AT1G05200	148.703	250.361	234.725	223.569	140.345	218.671	140.003	198.316	97.6272	121.541	214.197	254.269	247.202	231.687	122.42	134.153	179.592	147.585	299.22	278.783
AT1G05205	1007.3	638.082	1101.84	796.272	981.289	709.42	588.013	607.465	870.276	1248.56	678.705	600.998	575.058	547.292	687.223	627.973	626.642	740.177	634.74	691.082
AT1G05210	349.129	1119.18	472.869	360.62	440.121	297.271	326.315	312.957	658.844	911.559	333.748	294.195	255.581	268.173	386.737	361.98	376.564	439.374	337.481	390.937
AT1G05220	10.3446	0.676651	47.8566	31.3915	21.3324	18.1386	4.84626	21.0834	66.3865	23.9399	19.9253	19.9632	25.1392	14.5944	18.0848	15.0343	25.1043	4.5064	11.7726	11.7495
AT1G05230	698.258	102.851	511.61	642.377	570.36	871.66	765.171	1106.88	358.71	383.039	687.422	731.285	707.039	749.79	425.689	567.835	644.022	673.707	845.665	861.983
AT1G05240	0	0	0	0	0	0	0	0	0	0	0	0	0	0	0	0	0	0	0	0
AT1G05250	0	0	0	0	0	0	0	1.97657	0	0	0	0	0	0	0	0	0	0	0	2.13627
AT1G05260	86.6358	0	93.4343	77.3303	58.3834	44.3388	0	5.92971	16.1782	29.4645	9.96264	13.6591	3.14239	10.9458	12.5203	11.5649	6.75885	10.1394	9.8105	8.54506
AT1G05270	455.161	390.428	462.614	564.282	481.663	485.711	614.399	532.356	335.837	475.116	361.146	502.233	475.549	537.258	446.556	405.927	424.842	497.958	489.544	492.409
AT1G05280	0	0	0	0	0	0	0.538474	1.31771	0	3.68307	0	0	0	0	1.39114	0	0	0	0	0
AT1G05290	0	0	0	0	0	0	0	0	0	0	0	0	0	0	0	0	0	0	0	0
AT1G05291	0	0	0	0	0	0	0	0	0	0	0	0	1.04746	0	0	0	0	0	0	0
AT1G05300	561.193	360.655	381.713	486.951	584.956	450.442	397.932	218.081	375.446	138.115	237.858	383.504	148.74	145.032	18.0848	20.8168	0.96555	0	6.86735	4.27253
AT1G05310	133.186	48.0422	127.618	73.5021	63.9971	48.3696	1.61542	1.97657	6.69443	16.5738	18.6799	5.25348	5.23732	15.5066	0	4.62595	1.9311	1.1266	3.9242	4.27253
AT1G05320	718.948	615.076	745.196	728.13	568.115	642.912	813.634	737.919	558.427	268.864	616.438	654.584	592.865	611.142	536.98	467.221	584.158	639.909	623.948	655.833
AT1G05330	0	0	42.1594	1.53129	3.36827	8.06159	0	3.95314	20.6412	12.8907	9.96264	7.35488	6.28479	9.12153	0	9.2519	0.96555	2.2532	1.9621	1.06813
AT1G05340	16.8099	35.8625	2.27889	14.5473	12.3503	2.0154	26.3852	6.58856	0	5.5246	4.98132	1.0507	3.14239	1.82431	1.39114	2.31297	0.96555	3.3798	0.98105	4.27253
AT1G05350	1199.97	841.078	929.785	834.555	1011.6	1028.86	978.407	970.495	772.091	931.816	895.392	884.687	872.538	938.605	780.43	896.278	912.445	875.369	824.082	874.801
AT1G05360	620.674	1165.19	532.12	474.701	392.965	449.434	688.169	539.603	330.259	524.837	450.809	481.219	502.783	550.028	364.479	440.622	487.603	399.943	548.407	578.928
AT1G05370	228.874	0	209.657	173.802	209.956	179.37	295.622	343.923	326.354	272.547	366.127	344.629	373.945	433.273	517.504	494.976	216.283	199.408	112.821	104.677
AT1G05380	1331.86	625.902	1124.63	1465.45	1621.26	1799.75	1288.03	1489.02	1177.66	1162.01	1533	1629.63	1565.96	1422.05	1962.9	1876.98	1580.61	1694.41	1689.37	1481.5
AT1G05385	157.755	223.972	124.199	209.022	96.5571	127.978	100.156	99.4873	175.171	108.65	120.797	161.807	85.8921	82.0938	100.162	92.519	164.143	181.383	214.85	231.785
AT1G05390	0	0	0	0	0	0	0	0	0	0	0	0	0	0	0	0	0	0	0	0
AT1G05400	40.0852	0	47.8566	15.3129	21.3324	16.1232	29.0776	19.1068	1.67361	7.36613	3.73599	6.30418	16.7594	13.6823	15.3025	6.93892	6.75885	2.2532	13.7347	10.6813
AT1G05410	668.518	865.437	654.04	650.034	546.783	656.012	708.093	760.979	572.374	545.094	569.116	691.358	670.378	711.479	485.508	594.434	565.812	613.998	568.028	640.88
AT1G05420	38.7921	0	55.8327	73.5021	63.9971	51.3927	45.7703	38.2137	9.48378	18.4153	56.0398	29.4195	68.0852	44.6955	48.6899	85.58	87.865	102.521	134.404	112.154
AT1G05430	574.124	673.268	834.072	748.037	845.436	760.813	873.404	905.927	971.251	856.313	722.291	731.285	768.839	782.627	824.946	817.636	877.685	717.645	752.466	779.737
AT1G05440	801.704	330.206	684.805	688.316	711.828	748.721	806.095	842.677	776.554	675.843	740.971	651.432	745.795	647.629	855.551	837.297	734.783	700.746	590.592	483.864
AT1G05450	5.17228	0	6.83666	0	2.24551	2.0154	0	3.29428	0	0	2.49066	0	0	0	0	3.46946	1.9311	1.1266	0	1.06813
AT1G05460	993.079	770.706	1015.24	1126.27	1257.49	1317.06	1116.26	1199.78	1341.68	1314.85	1202.99	1338.59	1374.27	1116.48	1484.35	1437.51	1197.28	1152.51	1128.21	1086.29
AT1G05470	1776.68	1635.47	1177.04	1329.93	1049.78	1350.32	1715.04	1839.53	976.272	1112.29	1691.16	1766.22	2038.37	2074.24	1356.36	1480.3	1196.32	1116.46	1268.5	1162.13
AT1G05490	372.404	531.171	475.148	490.014	516.468	708.413	584.782	741.213	871.95	782.652	937.733	1058.05	775.124	931.308	805.47	695.049	538.777	383.044	434.605	396.277
AT1G05500	1596.94	2816.22	1565.59	1578.76	1713.33	1843.08	1396.26	1551.61	1958.12	2108.56	1661.27	1633.83	1583.77	1564.34	1473.22	1410.91	1351.77	1470.21	1276.35	1213.4
AT1G05510	10.3446	0	0	0.765647	3.36827	0	0	0	10.0417	0	1.24533	3.15209	0	0	0	0	0	0	0	0
AT1G05520	1660.3	1293.76	1817.41	1826.83	1875	2060.75	1702.65	1942.97	1795.22	1843.37	1660.02	1783.03	1954.57	1850.76	1893.34	1900.11	1365.29	1381.21	1311.66	1118.33
AT1G05530	0	0	0	0	0	0	0	0	0	0	0	0	0	0	0	0	0	0	0	0
AT1G05540	27.1545	0	9.11554	4.59388	20.2096	7.0539	0	3.95314	0	0	8.71731	10.507	1.04746	6.38507	6.9557	5.78244	34.7598	33.798	68.6735	66.2242
AT1G05550	0	0.676651	4.55777	5.35953	7.8593	9.06929	7.53863	5.27085	25.1041	1.84153	3.73599	0	3.14239	5.47292	4.17342	3.46946	4.82775	5.63301	5.8863	8.54506
AT1G05560	7.75843	102.174	63.8088	32.1572	31.4372	13.1001	3.76932	9.22399	82.5647	49.7214	44.8319	24.166	16.7594	24.6281	41.7342	31.2252	28.0009	38.3044	44.1473	44.8616
AT1G05562	0	0	0	0	0	0	0	0	0	0	4.98132	2.10139	1.04746	0	0	0	0	0	0	0
AT1G05570	2094.78	2113.86	1937.05	2340.58	2345.44	2896.13	2427.98	2759.29	2039.57	1753.14	2585.3	2716.05	2734.93	2703.62	2448.41	2609.03	1980.34	1961.41	2162.24	2058.29
AT1G05575	9.0515	0	0	0	7.8593	1.0077	0	5.27085	0.557869	31.3061	3.73599	3.15209	0	0	0	1.15649	0.96555	10.1394	2.94315	7.47693
AT1G05577	0	0	0	3.06259	0	5.0385	0	0	0	0	1.24533	1.0507	1.04746	0	0	0	0.96555	0	0	1.06813
AT1G05580	0	0	0	0	0	0	0	0	0	0	0	0	0	0	0	0	51.1741	91.2547	31.3936	40.589
AT1G05590	787.48	1215.94	1042.59	937.917	797.157	945.222	668.246	781.403	1148.65	1038.62	869.24	802.732	833.782	723.337	823.555	814.167	732.852	663.568	658.285	644.084
AT1G05600	126.721	134.654	266.63	251.898	299.776	256.963	249.313	229.941	252.715	252.29	222.914	268.978	228.347	237.16	253.188	226.671	210.49	238.839	229.566	225.376
AT1G05610	19.3961	0	19.3705	39.048	33.6827	14.1078	0.538474	15.1537	18.9676	7.36613	26.1519	23.1153	30.3765	29.1889	20.8671	16.1908	14.4832	3.3798	7.8484	4.27253
AT1G05615	0	0	0	0	1.12276	0	0	0.658856	0	0	0	0	0	0	1.39114	0	0.96555	0	0	0
AT1G05620	574.124	395.164	509.331	595.673	587.202	622.758	516.935	603.512	549.501	633.487	513.076	593.644	605.435	640.331	751.216	797.976	805.269	867.483	1015.39	1139.7
AT1G05630	799.118	754.466	409.06	522.171	433.384	596.558	827.634	915.81	461.358	430.919	775.84	948.779	1045.37	1094.58	760.954	843.079	743.473	742.43	934.941	912.185
AT1G05640	420.248	151.57	218.773	392.777	322.231	463.542	254.698	363.03	386.604	381.197	381.071	445.495	421.081	406.82	382.564	353.885	238.491	245.599	248.206	215.763
AT1G05650	0	0	0	0	0	0	0	0	0	0	0	0	0	0	0	0	0	0	0	0
AT1G05660	0	0	0	0	0	0	0	0	0	0	0	0	0	0	0	0	0	0	0	0
AT1G05670	294.82	104.204	158.383	227.397	123.503	267.04	308.007	389.384	80.3332	114.175	264.01	273.181	360.328	332.936	217.018	267.149	309.942	290.663	352.197	381.323
AT1G05675	0	0	0	0	0	0	8.07711	0	0	0	1.24533	0	0	0	0	0	0	0	0	0
AT1G05680	0	0	0	0	0	0	0.538474	0	0	0	0	0	0	0	0	0	3.8622	2.2532	5.8863	5.34066
AT1G05690	9.0515	44.659	17.0916	13.7816	10.1048	23.1771	59.7706	17.7891	6.13656	23.9399	13.6986	24.166	16.7594	25.5403	13.9114	24.2862	21.2421	24.7852	26.4884	35.2484
AT1G05700	3.87921	0	0	0	5.61378	0	0	5.27085	16.7361	0	6.22665	9.45627	2.09493	9.12153	2.78228	10.4084	9.6555	2.2532	0.98105	2.13627
AT1G05710	1183.16	1287.67	861.419	881.259	1260.86	848.483	1781.27	1346.7	1674.72	1998.06	1422.17	1468.87	1344.95	1546.1	1349.41	1327.65	1358.53	1469.09	1331.29	1555.2
AT1G05720	905.15	1102.94	837.49	701.332	901.574	704.382	623.014	494.142	1026.48	977.854	636.364	520.095	546.777	537.258	646.88	623.347	674.919	717.645	599.422	596.018
AT1G05730	134.479	166.456	132.175	163.848	177.396	176.347	119.541	143.631	344.205	362.782	123.288	155.503	136.17	136.823	164.155	166.534	184.42	214.054	186.4	182.651
AT1G05740	0	0	0	0	0	0	0	0	0	0	0	0	2.09493	2.73646	0	0	0	0	0	1.06813
AT1G05750	271.545	308.553	306.51	235.819	226.797	286.187	213.774	317.569	278.935	232.033	270.237	332.02	350.901	361.213	293.531	292.591	251.043	214.054	301.182	232.853
AT1G05760	9.0515	0	19.3705	39.8136	14.5958	29.2233	26.3852	3.95314	18.4097	40.5137	26.1519	21.0139	15.712	11.858	9.73798	9.2519	1.9311	4.5064	4.90525	6.4088
AT1G05770	6.46536	0	86.5976	82.6898	53.8923	49.3773	18.8466	28.9897	24.5463	14.7323	83.4371	42.0279	30.3765	39.2226	34.7785	20.8168	4.82775	14.6458	4.90525	8.54506
AT1G05780	111.204	179.313	91.1554	70.4395	104.416	71.5467	37.6932	73.7919	44.0717	31.3061	58.5305	59.8897	50.2783	56.5535	50.081	40.477	72.4162	84.4951	84.3703	116.426
AT1G05785	182.323	123.827	168.638	202.131	156.063	148.132	228.313	164.714	239.884	279.913	134.496	164.959	129.886	159.627	151.634	172.317	197.938	198.282	188.362	232.853
AT1G05790	311.63	115.707	280.303	321.572	263.848	354.71	568.628	478.33	239.326	182.312	363.636	439.191	428.413	553.677	336.656	340.007	377.53	425.855	641.607	576.792
AT1G05800	0	0	0	0	0	0	0	0	0	0	0	0	0	0	0	0	0	0	0	0
AT1G05805	628.433	335.619	556.048	574.235	438.998	531.058	570.244	572.546	279.493	489.848	713.574	717.626	768.839	799.958	713.655	756.343	785.958	713.138	1088.97	1047.84
AT1G05810	65.9466	41.9524	44.4383	29.8602	24.7006	26.2002	2.15389	12.5183	39.6087	14.7323	27.3973	18.9125	8.37972	17.3309	19.476	13.8778	47.3119	46.1906	81.4272	68.3605
AT1G05820	41.3783	0	77.4821	91.1119	49.4013	21.1617	119.003	56.6616	16.1782	22.0984	64.7572	53.5855	79.6073	70.2358	22.2582	42.79	43.4497	70.9759	63.7683	87.5869
AT1G05830	859.892	477.039	537.817	1050.47	669.163	1108.47	1430.72	1666.91	325.238	545.094	1214.2	1488.84	1800.59	1857.14	1444	1284.86	1339.22	1413.88	2099.45	2062.56
AT1G05835	521.108	569.064	635.809	499.967	883.61	660.043	664.477	611.419	2150.59	1810.23	963.885	865.774	978.332	976.916	1733.36	1254.79	2103.93	2650.89	2056.28	2206.76
AT1G05840	253.442	505.459	380.574	404.261	307.635	325.487	404.932	406.514	378.793	305.694	424.657	449.698	436.793	477.968	461.859	371.232	489.534	652.302	1001.65	1082.02
AT1G05850	5545.98	5045.11	8009.14	6706.3	8353.31	7070.02	4473.64	4346.47	7821.89	7605.53	7201.74	6240.09	5600.8	5840.51	6386.72	5768.56	5243.9	5354.73	6022.67	5453.89
AT1G05860	280.596	330.206	238.144	326.165	295.285	355.718	519.089	428.257	330.259	362.782	373.599	355.135	455.647	446.043	400.648	467.221	386.22	371.778	394.382	358.893
AT1G05870	513.349	636.052	622.136	519.874	581.588	322.464	431.856	374.889	314.638	392.247	399.751	349.882	376.04	390.401	272.663	270.618	448.981	511.477	623.948	592.814
AT1G05880	0	0	0	0	0	1.0077	0	0	0	0	1.24533	0	0	0	0	0	0	0	0.98105	0
AT1G05890	1124.97	1512.32	1053.98	1333.76	1226.05	1449.07	1765.12	1683.38	1188.26	909.717	1393.52	1486.74	1664.42	1808.8	1417.57	1524.25	1336.32	1551.33	2200.5	2418.25
AT1G05894	0	0	0	13.016	0	12.0924	0	5.92971	0	0	7.47198	10.507	14.6645	9.12153	0	8.09541	1.9311	9.01281	9.8105	12.8176
AT1G05900	82.7566	416.817	83.1793	127.863	86.4523	147.124	105.541	192.386	32.3564	27.623	129.514	162.858	209.493	194.289	89.033	123.744	137.108	113.787	227.604	256.352
AT1G05910	1697.8	1345.86	1416.33	1837.55	1752.62	1999.28	2367.13	2479.28	1390.21	1348	1912.83	2092.99	2152.54	2215.62	2239.74	2108.28	1834.54	1846.5	1607.94	1572.29
AT1G05920	0	0	0	0	0	0	0	0	0	0	0	0	0	0	0	0	0	0	0	0
AT1G05925	0	0	0	0	0	0	0	0	0	0	0	0	0	0	0	0	0	0	0	0
AT1G05930	0	0	0	0	0	0	0	0	0	0	0	0	0	0	0	0	0	0	0	0
AT1G05940	546.969	251.038	638.088	481.592	474.926	574.389	364.547	515.884	673.906	517.471	645.081	591.542	672.473	673.169	485.508	568.992	564.847	639.909	733.826	722.058
AT1G05950	889.633	1194.29	684.805	810.054	558.01	776.936	1277.26	963.248	615.33	478.799	858.032	786.972	841.114	993.334	456.294	409.396	333.115	316.575	362.008	394.141
AT1G05960	1159.88	481.776	888.765	1167.61	931.888	1095.37	1171.18	1330.89	576.279	672.16	1194.27	1259.79	1359.61	1471.3	1203.34	1246.69	1335.36	1277.57	1482.37	1399.25
AT1G05970	239.218	715.22	251.817	257.257	285.18	339.595	259.544	342.605	466.379	473.274	392.279	336.223	379.182	321.078	411.778	405.927	450.912	460.78	499.355	508.431
AT1G05980	0	0	0	0	0	0	0	0	0	0	0	0	0	0	0	0	0	0	0	0
AT1G05990	0	0	0	0	0	0	0	0	0	0	0	0	0	0	0	0	0	0	0	0
AT1G06000	897.391	1213.24	854.582	659.987	647.831	554.235	568.628	467.788	774.881	790.018	632.628	585.238	556.204	547.292	683.05	639.537	669.126	577.946	625.91	681.469
AT1G06002	5.17228	0	0	1.53129	2.24551	0	2.15389	0	0	0	1.24533	2.10139	1.04746	0	0	0	1.9311	2.2532	0	3.2044
AT1G06010	663.345	108.264	668.853	543.609	626.498	534.081	522.32	511.931	642.108	666.635	520.548	486.473	512.21	462.461	600.973	545.862	734.783	755.949	812.31	863.051
AT1G06020	20.6891	0	20.51	6.12517	2.24551	1.0077	0	3.95314	0	12.8907	1.24533	4.20279	0	3.64861	5.56456	5.78244	3.8622	3.3798	5.8863	4.27253
AT1G06030	1.29307	0	0	0	0	2.0154	0	0	0	0	0	0	0	0	0	0	0	1.1266	0	0
AT1G06040	1114.63	1324.88	1578.13	1535.89	1389.97	1503.49	1036.56	826.206	2471.92	2147.23	1747.2	1534.02	1606.81	1384.65	1684.67	1361.19	1829.72	1937.75	1973.87	1859.62
AT1G06050	120.256	286.224	121.92	58.1891	80.8385	80.6159	158.85	100.805	114.921	143.64	90.9091	87.2078	113.126	86.6545	97.3798	78.6411	102.348	96.8877	103.991	96.1319
AT1G06060	362.06	272.69	295.116	414.215	307.635	418.195	498.627	422.327	450.759	482.482	462.017	389.808	446.22	388.577	460.467	411.709	477.947	492.325	485.62	507.363
AT1G06070	1020.23	1544.79	809.004	940.214	918.415	1016.77	1256.26	1342.09	1184.91	894.985	1115.82	1105.33	1137.55	1190.36	1164.38	1253.63	1083.35	1158.15	1008.52	1000.84
AT1G06080	1317.64	912.803	1157.67	1086.45	1721.19	1176.99	1633.19	1207.68	1616.15	1596.61	910.336	913.055	766.744	825.498	920.935	794.507	1027.35	1104.07	1173.34	1322.35
AT1G06090	399.559	1004.15	369.179	346.838	404.192	291.225	439.933	393.996	349.784	69.9783	174.346	266.877	111.031	204.322	6.9557	4.62595	0	0	2.94315	10.6813
AT1G06100	50.4298	126.534	95.7132	92.6432	92.0661	49.3773	73.2324	34.2605	92.0485	29.4645	34.8692	24.166	20.9493	20.9795	5.56456	3.46946	52.1397	20.2788	84.3703	82.2462
AT1G06110	850.841	698.981	692.781	727.364	701.723	776.936	750.094	672.033	907.654	928.133	854.296	710.271	752.08	767.121	812.426	815.323	915.341	905.787	1046.78	1129.02
AT1G06120	0	0	1.13944	0	0	2.0154	0	0.658856	0	0	0	0	0	0	0	0	0	0	0	0
AT1G06130	549.555	1001.44	761.148	624.002	590.57	596.558	582.09	722.765	750.892	708.99	627.646	673.497	722.751	737.932	609.319	638.381	623.745	638.783	732.845	770.124
AT1G06135	0	0	0	0	0	0	0	0	0	0	0	0	0	0	0	0	0	0	0	0
AT1G06137	0	0	0	0	0	0	0	0	0	0	0	0	0	0	0	0	0	0	0	0
AT1G06140	155.169	129.24	78.6215	97.2371	74.1019	88.6775	109.849	100.805	64.7129	34.9891	79.7011	96.6641	117.316	103.073	89.033	130.683	77.244	113.787	108.897	108.95
AT1G06148	0	0	0	0	1.12276	0	10.231	2.63542	1.11574	3.68307	4.98132	2.10139	5.23732	3.64861	4.17342	0	1.9311	2.2532	0.98105	5.34066
AT1G06149	125.428	96.7611	101.41	103.362	99.9254	99.7622	88.3097	129.795	42.9559	42.3553	107.098	116.627	114.174	123.141	90.4241	79.7976	96.555	77.7355	99.0861	76.9055
AT1G06150	178.444	54.8088	216.494	183.755	252.62	182.394	214.313	225.988	237.652	200.727	201.743	203.835	225.205	204.322	151.634	208.168	192.144	176.876	182.475	174.106
AT1G06160	0	0	12.5339	3.06259	4.49103	10.077	0	0	0	0	8.71731	8.40557	5.23732	0.912153	2.78228	0	1.9311	0	1.9621	3.2044
AT1G06170	34.9129	0	27.3466	22.2038	26.9462	20.154	61.386	5.27085	0	0	18.6799	14.7098	4.18986	13.6823	1.39114	1.15649	0.96555	4.5064	2.94315	1.06813
AT1G06180	372.404	453.356	262.072	226.631	275.075	280.14	601.475	472.4	184.097	379.356	349.938	318.361	392.799	421.415	413.169	368.919	569.674	535.135	514.07	600.291
AT1G06190	2127.1	2226.86	2048.72	2001.4	1778.45	1681.85	1670.35	1429.72	1392.44	1497.17	1500.62	1697.93	1322.95	1249.65	1267.33	1228.19	1174.11	1212.22	1088.97	1022.2
AT1G06200	1798.66	2475.87	2061.25	1803.86	2122.01	1806.8	1689.73	1516.69	2069.14	2349.8	1500.62	1424.74	1452.83	1402.89	1663.8	1585.54	1519.78	1739.47	1695.26	1764.56
AT1G06210	1352.55	1574.57	1490.39	1241.11	1341.69	1391.63	1259.49	1243.92	1823.12	1394.04	1124.53	1227.21	1151.16	1111.91	1249.24	1301.05	1382.67	1279.82	1203.75	1185.63
AT1G06220	2827.95	1947.4	2911.28	3257.83	3358.17	3977.39	3676.7	4108.63	2699.53	2819.39	2996.26	3214.08	3593.85	3080.34	3466.72	3516.88	3135.14	2860.44	2860.74	2553.91
AT1G06225	0	0	0	0	0	0	0	0	0	0	0	0	0	0	0	0	0	0	0	0
AT1G06230	2762	3358.9	2674.27	3196.57	3129.12	3900.8	3748.85	3744.28	3502.86	2692.32	3537.98	3466.25	3870.38	3464.36	3760.25	3755.11	3417.08	3445.15	3248.26	2948.05
AT1G06240	301.286	489.896	183.45	251.898	229.042	239.832	187.389	282.649	403.897	351.733	290.162	237.457	297.48	280.031	271.272	304.156	287.734	279.397	263.903	275.578
AT1G06250	42.6713	0	31.9044	33.6884	14.5958	27.2079	25.8467	50.0731	3.90509	5.5246	44.8319	34.673	57.6106	68.4115	52.8633	33.5381	49.243	21.4054	41.2041	59.8154
AT1G06260	0	0	0	0	0	0	0	0	0	0	0	0	0	0	0	0	0	0	0	0
AT1G06265	33.6198	16.2396	10.255	20.6725	11.2276	16.1232	17.2312	49.4142	0.557869	14.7323	31.1332	47.2813	52.3732	88.4788	15.3025	31.2252	54.0708	43.9374	58.863	95.0638
AT1G06270	144.824	244.271	226.749	271.805	295.285	233.786	334.931	252.342	171.266	230.192	235.367	265.826	258.724	259.964	267.099	209.324	228.835	229.827	215.831	202.945
AT1G06280	0	0	0	0	0	0	1.07695	0	0	0	0	0	0	0	0	0	0	0	0	0
AT1G06290	687.914	1063.7	750.893	980.028	862.277	974.445	779.171	643.044	822.857	662.952	853.051	784.87	746.843	650.365	826.337	770.22	833.27	862.976	956.524	867.324
AT1G06310	99.5665	43.9823	47.8566	43.6419	33.6827	65.5005	135.157	142.972	41.2823	79.1859	75.9651	78.8022	117.316	105.81	80.6861	84.4236	87.865	66.4695	96.1429	85.4506
AT1G06320	0	0	3.41833	4.59388	0	2.0154	1.07695	10.5417	0	0	1.24533	1.0507	10.4746	10.9458	6.9557	5.78244	1.9311	13.5192	13.7347	5.34066
AT1G06330	0	0	0	0	0	0	0	0.658856	0	0	0	0	0	0	0	0	0	0	0	0
AT1G06340	2.58614	0	0	0.765647	0	0	0	0	0	0	0	0	0	0	0	0	0	0	0	0
AT1G06350	196.547	4.05991	125.339	104.128	172.905	60.462	120.618	74.4508	114.363	18.4153	51.0585	58.839	28.2816	59.2899	59.819	61.2938	95.5894	99.1409	95.1619	106.813
AT1G06360	980.148	1205.79	842.048	859.821	674.777	424.241	550.32	625.913	562.332	397.771	448.319	590.492	440.983	406.82	265.708	346.946	696.161	627.517	824.082	948.502
AT1G06370	25.8614	0	17.0916	39.8136	16.8414	61.4697	97.4637	75.7685	5.57869	38.6722	69.7385	67.2446	76.4649	78.4451	70.9482	62.4503	78.2095	58.5833	119.688	136.721
AT1G06380	479.729	820.778	448.94	487.717	599.552	506.873	416.24	438.139	383.256	596.657	328.767	387.707	355.091	419.59	386.737	417.492	329.253	270.384	296.277	271.306
AT1G06390	1715.91	2055.67	1448.23	1532.82	1172.16	1642.55	1418.88	1900.8	1212.81	1325.9	1640.1	1503.55	1605.76	1678.36	1823.78	1853.85	1956.2	2033.51	2160.27	2206.76
AT1G06400	1209.02	1613.81	1297.83	1059.65	1011.6	1141.72	973.022	802.487	1406.95	1283.55	1219.18	958.235	1025.47	861.072	1231.16	1225.88	1548.74	1599.77	1452.94	1529.57
AT1G06410	3170.61	2843.97	3868.41	4184.26	3820.74	4341.17	3581.39	3818.73	4364.77	3625.98	4454.54	4789.08	4605.7	3840.16	5635.51	5438.96	5218.8	5307.42	5401.66	4903.8
AT1G06420	687.914	1050.16	894.463	660.753	1083.46	704.382	651.553	633.82	1357.3	953.914	1078.46	865.774	666.188	527.224	723.393	695.049	1134.52	965.497	1351.89	1343.71
AT1G06430	244.39	171.869	273.466	231.225	197.605	281.148	196.543	218.081	277.261	136.273	229.141	298.398	235.68	249.018	230.929	248.645	276.147	322.208	346.311	291.6
AT1G06440	111.204	108.941	112.805	158.489	159.431	170.301	143.772	128.477	180.192	156.53	118.306	156.554	175.974	91.2153	86.2507	126.057	85.9339	98.0143	90.2566	113.222
AT1G06450	490.074	276.75	314.486	349.9	330.09	358.741	297.238	337.334	235.979	232.033	322.54	297.347	296.433	303.747	267.099	284.496	197.938	129.559	152.063	166.629
AT1G06460	497.832	340.356	706.455	517.577	513.1	508.888	446.933	237.847	498.177	353.574	605.23	502.233	398.037	419.59	347.785	259.053	543.605	566.68	693.603	590.677
AT1G06470	918.08	1644.94	771.403	783.256	707.337	776.936	855.635	908.563	739.735	460.383	759.651	822.695	899.772	1003.37	759.563	779.472	929.825	867.483	940.827	898.3
AT1G06475	164.22	0.676651	181.171	179.927	165.045	131.001	173.389	166.691	114.921	324.11	127.024	134.489	143.503	166.924	203.106	185.038	157.385	170.117	111.84	140.994
AT1G06480	0	0	0	0	0	0	0	0	0	0	0	0	0	0	0	0	0	0	0	0
AT1G06490	315.509	835.664	450.08	557.391	482.785	391.995	405.471	349.194	129.984	362.782	560.398	562.123	578.201	591.987	520.286	365.45	278.078	221.94	199.153	201.877
AT1G06500	588.347	700.334	677.968	561.219	609.657	545.165	708.631	579.135	934.989	1152.8	773.35	636.722	659.903	616.615	652.445	621.034	719.335	746.936	622.967	754.102
AT1G06510	245.684	304.493	241.562	261.851	151.572	147.124	175.004	179.868	182.981	101.284	207.97	249.015	170.737	177.87	196.151	189.664	252.974	210.674	297.258	305.486
AT1G06515	484.902	660.412	761.148	480.06	708.46	551.212	736.632	543.556	850.193	1012.84	683.686	488.574	537.35	517.191	571.759	592.121	706.783	702.999	626.891	667.583
AT1G06520	171.978	385.015	87.7371	92.6432	161.677	137.047	116.31	119.253	47.4189	64.4537	93.3997	56.7376	43.9935	28.2767	16.6937	17.3473	28.9665	21.4054	8.82945	20.2945
AT1G06530	2396.06	2807.43	2437.27	2147.64	2151.2	2010.36	2165.74	1763.76	2585.17	2114.08	1836.86	1774.63	1832.02	1625.46	1800.14	1755.55	1309.29	1418.39	1262.61	1196.31
AT1G06540	0	0	0	0	1.12276	0	10.7695	0	0	5.5246	2.49066	1.0507	4.18986	5.47292	0	0	4.82775	5.63301	0.98105	4.27253
AT1G06550	1282.73	1064.37	1123.49	1251.07	901.574	1105.45	1721.5	1837.55	975.714	1136.23	1234.12	1314.42	1841.44	1973.9	1208.9	1480.3	1687.78	1597.52	2343.73	2501.57
AT1G06560	517.228	591.393	540.096	517.577	504.118	485.711	661.246	693.776	341.416	397.771	557.908	542.159	642.096	690.5	514.722	540.079	594.779	540.768	599.422	628.062
AT1G06570	71.1189	104.881	80.9004	75.799	40.4192	75.5775	96.3868	70.4976	51.324	47.8799	63.5118	64.0925	76.4649	76.6208	93.2064	92.519	89.7961	129.559	139.309	120.699
AT1G06580	113.79	0	47.8566	74.2677	51.6468	40.308	73.2324	85.6513	98.185	29.4645	92.1544	84.0557	108.936	103.985	101.553	95.9884	126.487	152.091	117.726	120.699
AT1G06590	1079.71	827.545	786.215	826.133	715.196	782.982	767.864	1205.71	859.119	998.111	818.182	895.194	1090.41	1071.78	950.149	1036.21	849.684	825.799	873.135	876.937
AT1G06610	0	0	0	0	0	0	0	0	0	0	0	0	0	0	0	0	0	0	0	0
AT1G06620	45.2575	47.3656	67.2271	77.3303	51.6468	90.6929	26.9237	23.7188	0	90.2351	75.9651	42.0279	39.8037	40.1347	57.0367	79.7976	114.9	86.7483	152.063	258.488
AT1G06630	302.579	338.326	493.379	529.827	447.98	574.389	600.937	718.153	407.803	646.378	632.628	666.142	680.852	783.539	634.36	571.305	689.403	751.443	998.709	1111.93
AT1G06640	549.555	656.352	914.973	800.866	1034.06	834.375	576.167	489.53	913.79	720.039	990.037	706.068	577.153	688.675	766.518	719.335	896.996	661.315	1086.02	2012.36
AT1G06645	5.17228	0	0	3.06259	1.12276	0	0	1.97657	0	0	0	1.0507	0	0.912153	0	0	1.9311	3.3798	5.8863	9.61319
AT1G06650	139.652	644.849	181.171	154.661	162.8	185.417	205.158	125.842	56.9027	184.153	146.949	147.098	95.3193	138.647	159.981	106.397	134.211	126.179	104.972	147.402
AT1G06660	624.553	1359.39	464.893	473.935	536.678	617.72	491.627	718.153	506.545	707.149	554.172	579.985	622.194	603.845	684.441	726.274	567.743	523.869	450.302	457.161
AT1G06670	3087.85	2793.89	2404.22	2895.68	2614.9	3375.79	3830.16	3953.14	2740.81	2438.19	2972.6	3293.93	3616.9	3336.66	3349.87	3359.6	2815.54	2555.13	2465.38	2383
AT1G06680	9488.56	9502.89	11511.8	11251.9	10080.1	8020.28	4898.5	4035.49	10167.7	10485.7	10636.4	10132.9	5995.69	6108.69	6667.74	5728.08	7086.17	7440.07	8819.64	8126.35
AT1G06690	256.028	409.374	177.753	211.318	112.276	164.255	210.543	146.925	203.622	106.809	159.402	214.342	131.981	134.086	95.9887	112.179	158.35	179.13	239.376	244.602
AT1G06700	1514.19	1116.47	1384.42	1233.46	1398.95	1193.12	1365.03	1495.6	1398.58	1025.73	1419.68	1277.65	1426.65	1501.4	1271.5	1209.69	1356.6	1565.98	1779.63	1842.53
AT1G06710	285.769	1087.38	286	316.978	198.728	419.203	465.241	540.262	355.363	298.328	342.466	452.85	489.166	492.563	311.615	379.328	349.529	351.5	381.629	398.413
AT1G06720	2440.03	1741.7	2179.75	2848.97	2254.5	3052.32	3063.38	3634.91	1689.23	1719.99	2409.71	2999.74	3285.9	3089.46	2601.43	2759.38	2071.1	2109	2038.62	1932.25
AT1G06730	566.365	670.561	589.092	519.874	505.241	612.681	638.091	565.299	456.895	598.498	488.169	543.21	459.837	472.495	499.419	529.671	498.224	504.717	447.359	422.981
AT1G06740	325.854	166.456	405.642	354.494	363.773	526.019	346.777	507.319	190.791	403.296	394.77	447.597	482.881	428.712	466.032	533.141	339.874	381.918	376.723	354.62
AT1G06750	0	0	19.3705	14.5473	5.61378	14.1078	47.3857	15.8125	49.6504	5.5246	11.208	10.507	13.617	18.2431	11.1291	5.78244	15.4488	9.01281	15.6968	5.34066
AT1G06760	13145.4	11412.4	13570.8	11742.7	13205.9	12610.3	13240	13449.9	16160.4	17155.7	12551.7	11977.9	12133.8	12045.9	15338.7	13774.9	11928.4	12127.9	10501.2	10891.7
AT1G06770	160.341	136.007	221.052	222.803	218.938	194.486	313.392	314.274	160.109	119.7	282.69	229.052	295.385	240.808	242.058	248.645	308.976	321.081	359.064	428.321
AT1G06780	270.252	147.51	336.136	251.132	422.157	314.402	300.468	395.973	203.064	219.142	315.068	311.006	393.847	335.672	346.394	319.19	346.632	402.197	298.239	324.712
AT1G06790	587.054	144.127	652.901	623.236	607.411	540.127	432.394	639.749	820.068	802.908	647.572	462.307	593.913	508.069	562.021	612.938	654.643	689.48	450.302	511.636
AT1G06800	231.46	387.045	141.291	215.912	185.255	227.74	264.929	320.204	174.613	268.864	191.781	255.319	282.816	295.538	289.357	301.843	172.833	135.192	177.57	180.514
AT1G06810	0	0	0	0	0	0	0.538474	3.29428	0	7.36613	0	5.25348	1.04746	0	2.78228	4.62595	0	1.1266	1.9621	0
AT1G06820	506.884	785.592	409.06	471.638	504.118	428.272	515.319	629.208	492.041	302.011	613.948	607.303	550.967	611.142	396.475	452.186	482.775	540.768	741.674	712.444
AT1G06830	1114.63	1201.06	1927.94	1288.58	1456.22	837.398	262.237	217.423	707.936	955.756	835.616	394.011	256.629	279.119	237.885	128.37	0	0	0	2.13627
AT1G06840	321.975	89.9946	298.534	402.73	276.198	386.957	513.165	564.64	479.21	344.367	378.58	456.002	552.014	583.778	446.556	466.064	445.119	380.791	535.654	525.521
AT1G06850	271.545	490.572	234.725	290.946	225.674	323.471	458.241	438.139	367.636	241.241	363.636	345.679	421.081	511.718	439.6	466.064	409.393	379.665	325.709	375.983
AT1G06860	0	0	0	0	0	0	0	0	0	0	0	0	0	0	0	0	0	0	0	0
AT1G06870	716.361	852.581	582.255	585.72	566.992	686.243	847.019	813.687	539.46	703.466	769.614	659.837	664.093	670.432	598.19	712.396	630.504	612.871	558.218	551.156
AT1G06880	0	0	0	0	0	0	0	0	0	0	0	0	0	0	0	0	0	0	0	0
AT1G06890	1930.56	2057.02	2020.23	1864.35	2058.01	2071.83	1758.12	1879.72	2673.87	2012.8	1938.98	1745.21	1892.77	1883.6	1923.95	1994.94	2173.45	2072.95	1685.44	1795.53
AT1G06900	1419.79	1112.41	1147.42	1378.16	1322.61	1726.19	1651.5	1772.98	1184.36	1475.07	1505.6	1603.36	1659.18	1568.9	1754.23	1616.77	1567.09	1509.65	1497.08	1420.62
AT1G06910	170.685	696.274	232.446	209.022	235.779	246.886	345.162	295.826	174.613	178.629	235.367	297.347	273.388	275.47	274.055	257.897	317.666	298.549	269.789	317.235
AT1G06920	0	0	0	0	1.12276	0	0	0.658856	0	0	0	1.0507	1.04746	1.82431	0	0	0.96555	0	4.90525	3.2044
AT1G06923	0	0	0	0	0	0	0	0	0	0	0	0	0	0	0	0	0	0	0	0
AT1G06925	0	0	0	0	0	0	0	0	0	0	0	0	0	0	0	0	0	0	0	0
AT1G06930	0	0	18.2311	0	3.36827	0	0	0.658856	0.557869	0	0	0	0	0.912153	0	0	0	0	0	0
AT1G06950	6687.76	5858.45	4975.95	6393.15	5453.23	6367.65	5425.12	5761.04	3595.47	3657.28	5481.94	6273.71	5741.16	5451.94	5293.29	5390.39	4559.33	4785.8	4778.7	4218.06
AT1G06960	696.965	679.358	605.044	584.954	660.181	715.467	640.245	795.239	697.337	629.804	714.819	706.068	825.402	786.276	812.426	654.572	708.714	714.265	870.192	910.049
AT1G06970	0	0	0	0.765647	0	1.0077	0	3.95314	0	0	1.24533	2.10139	4.18986	7.29722	0	0	2.89665	4.5064	1.9621	2.13627
AT1G06980	43.9644	0	23.9283	3.06259	12.3503	6.0462	1.07695	10.5417	20.6412	1.84153	7.47198	13.6591	17.8069	4.56076	15.3025	9.2519	5.7933	6.75961	0	0
AT1G06990	0	0	0	0	0	0	0	0	0	0	0	0	0	0	0	0	0	0	0	0
AT1G07000	121.549	0.676651	61.5299	101.065	101.048	136.039	188.466	161.42	111.016	184.153	226.65	239.559	273.388	297.362	321.353	329.599	156.419	114.913	168.741	167.697
AT1G07010	159.048	137.36	112.805	121.738	117.889	141.078	116.31	216.764	126.636	222.825	189.29	217.494	211.588	238.984	165.546	195.446	216.283	235.46	300.201	327.917
AT1G07020	731.878	470.949	752.032	591.845	646.708	565.319	543.32	536.309	757.587	1029.42	615.193	521.146	555.156	518.103	676.094	611.782	819.752	785.241	614.138	708.172
AT1G07025	0	0	0	0	0	0	0	0	0	0	0	0	0	0	0	0	0	2.2532	0	0
AT1G07030	618.088	330.883	656.319	684.488	732.037	592.527	786.71	706.953	783.249	561.668	617.684	637.773	658.855	716.04	723.393	747.091	578.364	582.453	624.929	608.836
AT1G07040	584.468	969.641	557.188	565.813	489.522	410.134	378.009	378.842	362.615	429.077	480.697	456.002	344.616	411.381	477.161	439.465	533.949	573.44	585.687	530.862
AT1G07050	76.2912	37.2158	117.363	151.598	108.907	67.5159	52.232	9.22399	6.13656	34.9891	80.9464	87.2078	2.09493	10.0337	4.17342	0	55.0363	49.5704	81.4272	98.2682
AT1G07051	0	0	0	0	0	0	0	0	0	0	0	0	0	0.912153	0	0	0	0	0	0
AT1G07060	41.3783	0	3.41833	6.12517	0	2.0154	0.538474	11.8594	0	1.84153	4.98132	6.30418	5.23732	7.29722	5.56456	15.0343	5.7933	9.01281	10.7916	11.7495
AT1G07070	1758.58	2651.8	1548.5	1330.69	1404.57	1147.77	1173.33	1064.05	2195.22	2108.56	1072.23	908.853	950.051	860.16	1240.9	1057.03	1140.31	1104.07	769.144	902.572
AT1G07080	1498.67	2294.52	1861.85	1306.96	1763.85	1558.91	1402.72	1069.98	2139.43	2436.35	1387.3	1407.93	1289.43	1197.66	1363.32	1320.71	1309.29	1220.11	1269.48	1195.24
AT1G07090	527.573	776.796	838.63	611.752	573.729	431.295	131.926	137.701	88.1434	151.006	206.725	176.517	104.746	159.627	95.9887	68.2327	9.6555	13.5192	15.6968	24.5671
AT1G07100	0	0	0	0	0	0	0	0	0	0	0	0	0	0	0	0	0	0	0	0
AT1G07110	790.066	950.018	718.988	970.074	653.444	1040.95	667.707	850.583	520.492	202.569	884.184	997.111	1019.18	1037.12	652.445	808.384	1042.79	948.598	1354.83	1219.81
AT1G07119	0	52.1022	12.5339	18.3755	12.3503	7.0539	22.6159	28.9897	50.2083	40.5137	18.6799	22.0646	14.6645	17.3309	16.6937	17.3473	22.2076	28.165	42.1852	27.7714
AT1G07120	1.29307	0	0	1.53129	3.36827	3.0231	1.61542	5.92971	25.1041	3.68307	1.24533	2.10139	3.14239	2.73646	0	3.46946	0.96555	0	0.98105	3.2044
AT1G07128	0	0	4.55777	0	0	1.0077	0	1.31771	1.11574	0	0	6.30418	0	1.82431	1.39114	0	5.7933	2.2532	0.98105	3.2044
AT1G07130	7.75843	193.522	23.9283	19.9068	22.4551	19.1463	92.079	29.6485	8.36804	3.68307	19.9253	22.0646	31.4239	33.7497	13.9114	26.5992	25.1043	16.899	16.6779	18.1583
AT1G07135	19.3961	27.7427	77.4821	63.5487	58.3834	13.1001	29.6161	17.1303	55.2291	62.6121	59.7758	107.171	12.5696	26.4524	89.033	74.0152	142.901	164.484	116.745	88.655
AT1G07140	6213.21	6462.7	6019.68	5589.22	5818.13	5249.11	5557.05	5531.1	6036.71	5644.3	4826.9	4616.76	4860.24	4608.2	5236.25	5125.55	4103.59	3749.33	3076.57	3045.25
AT1G07150	23.2753	0	48.996	39.8136	26.9462	30.231	58.1552	28.9897	0	9.20766	16.1893	5.25348	12.5696	20.0674	11.1291	9.2519	13.5177	11.266	27.4694	11.7495
AT1G07160	0	0	13.6733	0	2.24551	0	22.6159	4.61199	0	0	2.49066	0	1.04746	0.912153	0	0	0	0	0	0
AT1G07170	862.478	607.633	885.347	738.849	801.648	723.528	822.249	654.903	1155.91	1158.32	712.329	619.911	656.761	683.202	880.592	674.232	917.272	1018.45	828.988	959.183
AT1G07175	146.117	46.6889	162.94	93.4089	139.222	123.947	106.079	79.0627	32.3564	11.0492	26.1519	4.20279	11.5221	31.9253	0	2.31297	0	0	0	0
AT1G07180	10.3446	0.676651	15.9522	9.18776	2.24551	9.06929	3.23084	1.97657	0	20.2569	18.6799	33.6223	1.04746	1.82431	0	0	0.96555	2.2532	0	1.06813
AT1G07190	0	0	0	0	0	0	0	0	0	0	0	0	0	0	0	0	0	0	0	0
AT1G07200	1024.11	676.651	853.443	976.199	877.996	1070.18	753.863	783.38	585.763	476.957	856.787	861.571	847.399	863.809	605.146	667.293	629.539	592.592	839.779	761.579
AT1G07210	2168.48	1994.77	2615.02	2353.6	2735.04	2601.88	2577.14	2329.72	3054.34	2817.55	2352.43	2020.49	2338.99	1879.95	2451.19	2399.71	2373.32	2361.36	1751.17	1804.08
AT1G07220	583.175	214.498	388.55	583.423	442.366	656.012	565.936	581.111	688.411	360.94	567.87	666.142	625.337	712.391	568.976	586.339	456.705	446.134	465.999	486
AT1G07230	796.532	833.634	761.148	857.524	1028.45	1062.12	738.786	771.521	1121.32	878.411	1102.12	1032.83	802.358	958.673	1035.01	902.06	913.41	938.459	947.695	919.662
AT1G07240	206.891	49.3955	296.255	312.384	260.48	219.678	123.31	185.797	168.477	217.301	231.631	281.587	253.487	282.767	321.353	318.034	300.286	341.36	391.439	425.117
AT1G07250	492.66	894.533	489.96	561.219	437.875	575.396	396.855	489.53	394.972	589.291	518.057	464.408	522.685	490.738	517.504	593.278	500.155	530.629	435.586	468.91
AT1G07260	336.198	849.874	319.044	262.617	371.632	328.51	267.083	333.381	314.081	517.471	361.146	317.31	424.223	365.773	656.618	668.45	691.334	730.037	569.009	543.68
AT1G07270	130.6	46.0123	94.5737	129.394	98.8026	131.001	140.003	196.998	194.696	138.115	132.005	157.604	173.879	175.133	150.243	139.935	171.868	157.724	158.93	144.198
AT1G07280	318.095	53.4555	372.598	405.793	447.98	418.195	493.78	539.603	589.11	519.312	678.705	627.266	768.839	716.04	936.237	956.415	954.929	902.407	1002.63	1044.63
AT1G07290	7.75843	0	30.765	35.9854	41.542	28.2156	20.462	78.4039	0.557869	3.68307	28.6426	48.332	76.4649	82.0938	31.9962	37.0076	72.4162	38.3044	66.7114	69.4286
AT1G07300	148.703	11.5031	139.012	107.956	144.836	140.07	97.4637	87.6279	32.3564	55.246	143.213	98.7655	130.933	152.33	76.5127	67.0763	28.9665	41.6842	58.863	53.4066
AT1G07310	606.45	495.309	886.486	842.977	812.876	855.537	682.785	805.122	842.383	961.28	864.259	817.442	911.295	924.011	890.33	941.381	699.058	820.166	796.613	709.24
AT1G07320	5481.33	7215.13	6246.43	5880.17	5753.01	4272.65	3887.78	2696.04	5280.23	5067.9	4273.97	5273.45	3258.66	2977.27	3437.51	3321.43	3545.5	3444.02	4099.81	3830.32
AT1G07330	9.0515	0	0	1.53129	0	0	0	0.658856	0	0	7.47198	2.10139	5.23732	0	0	0	3.8622	4.5064	3.9242	2.13627
AT1G07340	0	1.3533	0	0	0	0	0.538474	0	0.557869	0	0	0	0	0	0	1.15649	0	0	0	0
AT1G07350	790.066	809.952	620.996	643.909	509.732	586.481	1134.56	1388.87	424.539	626.121	713.574	863.673	1060.03	1369.14	684.441	750.56	776.302	760.456	836.836	979.478
AT1G07360	1564.62	1286.31	1754.74	1731.13	1972.68	1966.02	1616.5	1825.69	1991.59	2206.16	1826.9	1718.94	1877.06	1806.06	1866.91	1929.02	1560.33	1480.35	1304.8	1305.26
AT1G07370	4422.3	3187.7	4258.1	3845.08	4393.35	4737.19	4403.1	4784.61	5537.41	5751.11	3679.95	3763.6	3929.04	4065.47	4142.82	4218.87	3264.52	3356.14	2134.77	2243.08
AT1G07380	252.149	324.793	319.044	284.821	296.408	282.156	237.467	196.998	142.257	145.481	275.218	226.95	275.483	265.436	137.723	165.378	191.179	234.333	219.755	207.218
AT1G07390	113.79	113.001	131.036	117.144	110.03	150.147	246.621	126.5	76.4281	92.0766	103.362	113.475	107.889	95.776	114.073	86.7365	113.935	108.154	95.1619	87.5869
AT1G07400	67.2397	114.354	78.6215	75.799	79.7157	82.6313	102.31	86.969	96.5114	152.847	69.7385	109.272	86.9396	106.722	105.727	83.2671	113.935	111.534	112.821	79.0418
AT1G07410	103.446	1.3533	62.6694	78.0959	126.872	76.5852	22.0774	78.4039	68.0601	101.284	85.9278	98.7655	75.4175	64.7629	83.4684	58.9808	70.4851	79.9887	42.1852	59.8154
AT1G07420	1249.11	1343.83	1518.88	1539.72	1501.13	1873.31	1475.96	1408.63	2174.58	2335.06	1684.93	1599.16	1614.14	1608.13	1484.35	1572.82	1345.98	1371.07	1256.73	1218.74
AT1G07430	23.2753	0	12.5339	25.2663	31.4372	31.2387	1.07695	9.88284	2.78935	5.5246	18.6799	25.2167	20.9493	23.716	5.56456	5.78244	13.5177	5.63301	3.9242	3.2044
AT1G07440	20.6891	0	10.255	40.5793	46.033	42.3234	15.0773	20.4245	70.8494	25.7815	17.4346	11.5577	15.712	22.8038	22.2582	12.7214	117.797	118.293	263.903	244.602
AT1G07450	0	0	0	0	0	2.0154	0	0	0	0	0	5.25348	0	0	0	4.62595	9.6555	12.3926	14.7158	7.47693
AT1G07460	0	0	0	0	0	0	0	0	0	0	0	0	0	0	0	0	0	0	0	0
AT1G07470	585.761	560.944	485.403	463.982	458.085	457.496	439.933	516.543	439.601	436.443	458.281	459.154	409.559	486.177	482.726	454.499	423.876	468.666	425.776	442.207
AT1G07473	0	0	3.41833	0	0	0	0	0	0	9.20766	2.49066	0	0	1.82431	0	0	1.9311	2.2532	1.9621	1.06813
AT1G07476	0	0	0	0	0	0	0	1.97657	0	0	0	0	0	0	0	0	0	0	0	0
AT1G07480	455.161	490.572	437.546	382.058	359.282	408.118	443.702	384.113	469.168	355.416	402.242	399.265	455.647	443.306	491.072	380.484	414.221	481.059	324.728	405.89
AT1G07485	0	0	0	3.06259	0	0	0	0.658856	0	0	3.73599	0	1.04746	0.912153	0	2.31297	6.75885	1.1266	1.9621	1.06813
AT1G07490	0	0	0	0	0	0	0	0	0	0	0	0	0	0	0	0	0	0	0	0
AT1G07500	0	0	0	6.12517	4.49103	0	0	0.658856	0	0	1.24533	1.0507	2.09493	2.73646	0	0	0	0	0	0
AT1G07510	1210.31	900.623	1527.99	1393.48	1452.85	1577.05	1402.72	1440.92	1627.86	1429.03	1424.66	1431.05	1569.1	1399.24	1823.78	1708.13	1350.8	1346.29	1206.69	1192.04
AT1G07520	69.8258	295.697	115.084	179.161	108.907	240.84	234.775	211.493	111.016	69.9783	201.743	187.024	221.015	221.653	182.239	237.08	175.73	223.067	264.884	259.556
AT1G07530	871.53	1188.88	848.885	874.368	924.029	1017.78	946.637	909.222	524.397	915.242	1008.72	962.438	959.478	914.889	1097.61	996.892	1102.66	1092.8	1087	1087.36
AT1G07540	0	0	0	0	0	0	0	0	0	0	0	0	0	0	0	0	0	3.3798	0.98105	3.2044
AT1G07550	0	0	0	0	0	0	0	0	0	0	0	0	0	0	0	0	0	0	0	0
AT1G07560	0	0	0	0	0	0	0	0	0	0	0	0	0	0	0	0	0	0	0	0
AT1G07570	373.698	430.35	371.458	349.135	321.108	381.918	409.24	429.574	389.393	386.722	382.316	374.048	478.691	425.063	343.612	394.362	528.156	634.276	609.232	606.699
AT1G07580	0	0	0	0	0	0	0	0	0	0	0	0	0	0	0	0	0	0	0	0
AT1G07590	24913.6	29498.6	48166.5	27141.4	37225	23555	7030.85	5599.62	17918.8	20890.4	14665	8122.94	4856.05	6211.76	5092.96	2588.22	662.367	675.961	639.645	615.244
AT1G07600	0	0	0	0	0	0	0	0	0	0	0	0	0	0	0	0	0	0	0	0
AT1G07610	769.377	592.07	1105.26	736.552	860.032	476.642	457.164	342.605	720.209	252.29	460.772	253.218	151.882	189.728	183.631	94.8319	54.0708	65.3429	72.5977	46.9978
AT1G07615	508.177	293.667	421.594	385.12	422.157	382.926	425.933	478.988	508.777	373.831	457.036	398.214	472.407	417.766	438.209	439.465	371.737	411.209	425.776	409.095
AT1G07620	0	0	0	0	0	0	0	0	0	0	0	0	0	0	0	0	0	0	0	0
AT1G07630	303.872	103.528	333.857	371.339	311.004	370.833	217.543	337.993	281.166	138.115	330.012	333.071	295.385	333.848	319.962	291.435	294.493	286.157	355.14	327.917
AT1G07640	540.504	820.101	581.116	576.532	388.474	359.749	320.93	303.074	152.298	342.525	484.433	477.016	377.087	464.286	237.885	274.087	260.698	257.992	266.846	221.103
AT1G07645	0	0	0	0	0	0	0	0	0	0	0	0	0	0	0	0	0	1.1266	0	1.06813
AT1G07650	406.024	154.953	380.574	441.778	480.54	574.389	938.021	753.731	344.763	456.7	858.032	876.281	799.216	905.768	819.382	686.953	1052.45	983.523	1365.62	1349.05
AT1G07660	1267.21	678.005	1886.92	1424.87	2009.73	1458.14	2221.2	1239.31	3042.62	2417.93	1494.4	1354.35	1285.24	1198.57	1868.3	1667.65	1869.3	2190.11	1599.11	1860.69
AT1G07670	1948.66	1159.1	2546.65	2302.3	2710.33	2842.72	2349.9	2537.26	2478.06	2502.64	2681.2	2653.01	2517.06	2354.27	3182.93	2825.3	2445.74	2461.62	1878.71	1763.49
AT1G07680	0	0	0	0	0	0	0	0	0	0	0	0	0	0	0	0	0	0	0	0
AT1G07690	0	0	0	0	0	0	0	0	0	0	0	0	0	0	0	0	0	0	0	0
AT1G07700	373.698	698.981	357.785	404.261	418.788	393.003	346.777	314.274	249.368	261.498	362.391	364.592	411.654	415.942	325.527	304.156	317.666	365.019	425.776	414.435
AT1G07702	0	0	0	0	0	0	0	0	0	0	0	0	0	0	0	0	0	0	0	0
AT1G07705	1183.16	703.717	1208.95	1418.74	1525.83	1608.29	1222.87	1503.51	1462.73	1539.52	1267.75	1318.62	1401.51	1308.03	1509.39	1599.42	1279.35	1248.27	1186.09	1052.11
AT1G07710	29.7406	2.02995	22.7889	22.9694	15.7186	19.1463	19.3851	38.8725	4.46296	9.20766	47.3225	45.18	60.753	45.6076	26.4317	40.477	28.9665	38.3044	30.4126	51.2704
AT1G07720	82.7566	330.883	131.036	119.441	95.4343	87.6698	36.6162	70.4976	52.9976	55.246	67.2478	68.2953	55.5156	41.0469	34.7785	40.477	79.1751	96.8877	124.593	108.95
AT1G07725	1.29307	0	0	0	2.24551	0	24.2313	0.658856	0	0	0	0	1.04746	0.912153	0	0	0.96555	3.3798	0.98105	1.06813
AT1G07728	0	0	0	0.765647	4.49103	2.0154	10.7695	7.24742	17.294	0	4.98132	2.10139	3.14239	4.56076	4.17342	2.31297	2.89665	3.3798	0.98105	4.27253
AT1G07730	0	0	0	0	0	0	0	0	0	0	0	0	0	0	0	0	0	0	0	0
AT1G07740	153.875	134.654	255.235	225.1	195.36	207.586	331.161	273.425	145.604	191.519	266.501	305.753	288.053	274.558	267.099	342.32	252.974	194.902	221.717	217.899
AT1G07745	137.066	178.636	44.4383	109.487	70.7337	66.5082	112.541	133.748	99.8586	58.9291	93.3997	104.019	146.645	200.674	80.6861	78.6411	113.935	130.686	212.888	220.035
AT1G07747	0	0	0	0	0	0	0	0	0	1.84153	0	0	0	0	0	0	0	0	0	0
AT1G07750	902.564	833.634	1605.47	973.137	1153.07	1243.5	645.63	589.676	1197.75	1149.12	820.672	728.133	606.482	639.419	749.825	582.87	563.881	526.123	385.553	455.024
AT1G07760	0	0	0	0	0	0	0	0	0	0	0	0	0	0	0	0	0	0	0	0
AT1G07770	14475.9	15819.4	18253.9	12757.2	17181.5	12474.3	12463.5	8880.06	31406.4	31298.7	12944	10049.9	9303.58	8945.48	13023.9	11274.6	13526.4	13999.1	10059.7	11084
AT1G07780	228.874	255.098	139.012	195.24	240.27	208.594	231.005	185.139	146.162	250.448	190.535	191.227	197.971	179.694	148.852	132.996	212.421	176.876	203.077	187.991
AT1G07790	9952.77	9695.74	9182.77	8593.62	8430.78	8527.15	7867.1	8821.43	9059.24	10844.8	6990.04	7413.72	7604.6	6949.69	8193.82	9081.89	8599.19	8141.95	6840.86	6300.91
AT1G07795	0	0	0	0.765647	0	0	0	0	0	0	2.49066	1.0507	0	0	0	0	0	0	0	1.06813
AT1G07800	0	0	0	0	0	0	0	0	0	0	0	0	0	0	0	0	0	0	0.98105	0
AT1G07810	1392.64	1310.67	1527.99	1445.54	1597.68	1591.16	1360.72	1589.16	1520.19	1508.22	1672.48	1525.61	1596.34	1461.27	1840.48	1814.53	1625.99	1590.76	1295.97	1237.97
AT1G07820	7630.41	8695.65	8531.01	6799.71	7818.88	6647.79	7689.94	6413.31	10939.8	11669.8	7007.47	6200.16	6611.6	5599.71	7556.67	6726.13	8332.7	8354.87	5961.84	6464.34
AT1G07830	1445.65	1849.29	1424.3	1200.53	1270.96	1032.89	1243.34	1070.64	1095.1	1627.92	1067.25	967.692	989.854	951.375	1129.61	1025.8	1185.7	1276.44	1135.08	1289.24
AT1G07840	906.443	1211.21	1179.32	1055.06	908.31	923.053	1880.35	1095.68	1110.16	839.739	799.502	790.124	946.908	868.37	848.596	863.896	751.198	715.392	702.432	715.649
AT1G07850	0	0	0	0	0	0	4.84626	3.29428	0	0	0	0	1.04746	0	0	0	0	0	0	0
AT1G07860	0	0	0	0	0	0	0	0	0	0	0	0	0	0	0	0	0	0	0	0
AT1G07870	384.042	30.4493	246.12	245.773	397.456	364.787	308.007	440.775	476.421	215.459	316.314	377.2	337.284	377.631	368.652	342.32	392.013	324.461	397.325	398.413
AT1G07880	315.509	345.769	346.391	299.368	266.093	153.17	92.079	115.3	70.2916	130.749	136.986	143.945	150.835	149.593	73.7304	76.3282	76.2784	89.0015	126.555	113.222
AT1G07885	0	0	14.8128	0	2.24551	2.0154	0	1.97657	0	0	0	1.0507	0	0.912153	0	0	5.7933	1.1266	5.8863	7.47693
AT1G07890	12056.6	13801.7	17305.9	14924.7	12933	13390.3	8371.65	9573.84	16374	18402.4	10516.8	9597.06	8278.12	8087.15	9705.99	9295.84	12277	12451.2	9784.02	9701.85
AT1G07900	36.206	0	0	0	3.36827	1.0077	0	0	0	0	2.49066	0	0	0	0	0	0	0	0	0
AT1G07901	51.7228	0	28.4861	10.7191	25.8234	20.154	12.3849	16.4714	2.23148	42.3553	33.6239	13.6591	19.9018	17.3309	13.9114	19.6603	16.4143	13.5192	19.621	28.8396
AT1G07910	328.44	226.002	354.367	425.699	400.824	471.603	598.244	565.299	302.365	243.082	491.905	556.869	576.106	526.312	431.253	456.812	540.708	441.628	510.146	558.633
AT1G07920	8985.55	11685.8	13679	9487.13	13774	8179.5	7430.4	5249.11	17643.2	17571.9	7420.92	5756.77	5225.8	4676.61	7169.94	5910.81	5873.44	5973.24	3574.95	3639.13
AT1G07930	14331.1	16649	18232.2	14370.4	16501.2	15447	9514.83	12014.2	16177.1	19194.3	11231.6	10378.8	10714.5	8890.75	13412	12021.7	10727.3	10863.8	6984.1	6519.88
AT1G07940	8128.24	7112.96	14604.2	10582.8	14120.9	9314.17	7060.47	6010.09	16371.2	17463.3	7393.52	6634.1	6015.59	4942.96	8235.55	6876.47	6429.6	6394.59	4209.69	4270.39
AT1G07950	735.757	337.649	681.387	597.204	558.01	519.973	482.472	540.262	658.844	721.881	470.735	444.445	480.786	529.049	580.105	515.793	630.504	615.124	526.824	571.451
AT1G07960	999.544	811.982	1065.38	896.572	992.517	799.106	1264.87	942.164	1678.63	1581.88	824.408	810.087	833.782	747.965	741.478	736.682	889.271	867.483	763.257	847.029
AT1G07970	1100.4	816.042	1167.93	1212.02	1372.01	1301.95	1193.8	1516.03	1542.51	1476.91	1295.14	1370.11	1437.12	1320.8	1587.29	1635.27	1384.6	1310.24	1196.88	1024.34
AT1G07980	650.415	292.313	545.793	575.766	564.747	518.965	652.092	647.656	585.763	557.984	628.892	657.736	651.523	631.21	671.921	727.43	571.606	559.921	688.697	732.739
AT1G07985	0	0	0	0	0	5.0385	0	0	0	0	0	0	0	0	0	0	0	0	0	0
AT1G07990	1255.57	1065.05	1238.57	1447.84	1440.5	1629.45	1321.41	1521.96	1617.82	1473.23	1626.4	1606.52	1693.75	1544.27	1780.66	1621.39	1537.16	1448.81	1566.74	1429.16
AT1G08000	583.175	842.431	638.088	576.532	656.813	588.496	605.783	559.369	649.918	701.624	637.609	536.906	570.868	555.501	514.722	587.495	482.775	487.818	453.245	411.231
AT1G08005	0	0	0	0	1.12276	0	0	0.658856	0	1.84153	1.24533	0	1.04746	0.912153	0	3.46946	0.96555	0	0	5.34066
AT1G08010	1273.68	1703.13	1069.94	996.872	1237.28	1144.75	964.945	1124.67	1342.23	1528.47	1074.72	945.627	1152.21	1087.29	1243.68	1354.25	1003.21	999.295	856.457	878.005
AT1G08030	571.537	668.532	714.431	614.814	502.995	608.65	840.019	817.641	524.955	532.203	677.459	695.561	835.877	856.512	559.238	602.53	627.607	616.251	672.02	664.378
AT1G08032	0	0	0	0	0	0	0	0	0	0	0	0	0	0	0	0	0	0	0	0
AT1G08035	11.6376	0	0	3.82823	11.2276	4.0308	0	7.90627	8.36804	0	1.24533	6.30418	5.23732	5.47292	2.78228	3.46946	10.621	10.1394	10.7916	10.6813
AT1G08040	916.787	1297.82	1097.28	882.025	1122.76	925.068	998.869	886.82	1112.39	1191.47	982.565	1035.99	941.671	982.389	1016.92	934.442	1006.1	1020.7	1118.4	1100.18
AT1G08050	16.8099	0	51.2749	28.3289	57.2606	53.4081	19.9235	25.6954	95.3957	44.1968	31.1332	33.6223	37.7087	33.7497	51.4722	47.416	48.2775	33.798	46.1094	21.3627
AT1G08060	822.393	537.938	770.263	980.028	753.37	1013.75	944.483	1108.85	833.457	515.629	965.131	1054.9	1227.63	1164.82	1328.54	1180.77	1146.11	1081.54	1087	1086.29
AT1G08065	0	1.3533	0	0	0	0	0	0	0	0	0	0	0	0	0	0	0	2.2532	0	0
AT1G08070	215.943	197.582	67.2271	104.128	68.4882	119.916	122.234	76.4273	41.8402	119.7	88.4184	89.3092	86.9396	98.5125	76.5127	109.866	105.245	105.9	90.2566	91.8594
AT1G08080	7.75843	0	20.51	33.6884	25.8234	8.06159	1.61542	13.1771	0	0	16.1893	7.35488	14.6645	7.29722	22.2582	11.5649	2.89665	0	1.9621	0
AT1G08090	0	43.3057	0	0	0	0	0	0	0	0	0	0	0	0	0	0	0	0	0	0
AT1G08100	0	0	0	0	0	0	0	0	0	0	0	0	0	0	0	0	0	0	0	0
AT1G08105	0	0	0	5.35953	12.3503	0	3.23084	0.658856	6.13656	0	2.49066	0	0	0	2.78228	1.15649	0	1.1266	0	1.06813
AT1G08110	2112.88	2752.62	2321.04	2023.6	2346.56	2080.9	1409.19	1649.12	2179.04	2436.35	2007.47	1842.92	1745.08	1712.11	1855.78	1759.02	2031.52	2053.79	2270.15	2402.23
AT1G08115	58.1882	2.02995	78.6215	26.7976	76.3475	6.0462	54.9243	1.97657	12815.9	1027.58	181.818	47.2813	4.18986	2.73646	95.9887	21.9733	3.8622	3.3798	11.7726	4.27253
AT1G08120	0	0	0	5.35953	1.12276	5.0385	2.69237	4.61199	5.57869	0	0	0	1.04746	2.73646	1.39114	1.15649	1.9311	1.1266	4.90525	0
AT1G08125	756.447	206.379	633.53	666.113	556.887	543.15	506.165	646.997	608.636	775.285	552.926	593.644	696.564	676.817	489.681	533.141	559.053	479.932	517.014	590.677
AT1G08130	1873.66	1376.31	1759.3	2166.01	2146.71	2537.39	2297.67	2727.01	2048.5	2257.72	2277.71	2458.63	2616.57	2530.31	2328.77	2595.16	2143.52	2113.5	1928.75	1811.55
AT1G08135	0	0	0	0	0	0	0	0	0.557869	0	0	0	0	0	0	0	0.96555	2.2532	1.9621	1.06813
AT1G08140	0	0	0	0	0	0	0	0	0	0	0	0	2.09493	0	0	0	40.5531	61.9631	29.4315	39.5209
AT1G08150	0	0	0	0	0	0	0	0	0	0	0	0	0	0	0	0	7.7244	15.7724	8.82945	10.6813
AT1G08160	792.653	523.728	969.666	741.912	684.882	369.826	113.618	147.584	345.879	386.722	445.828	246.914	228.347	244.457	392.302	171.16	128.418	105.9	92.2187	72.633
AT1G08165	15.5169	46.6889	2.27889	6.12517	4.49103	3.0231	3.76932	1.31771	0	0	1.24533	0	0	0	0	0	0	0	0	2.13627
AT1G08170	0	0	0	0	0	0	0	0	0	0	0	0	0	0	0	0	0	0	0	0
AT1G08180	45.2575	179.313	154.964	134.754	125.749	120.924	79.1556	62.5913	111.016	233.875	89.6637	81.9543	65.9903	62.0264	84.8596	63.6068	82.0717	123.926	61.8062	87.5869
AT1G08190	1891.76	1808.69	1677.26	1790.85	1584.21	1919.67	1901.89	2248.02	1022.57	1301.96	1867.99	2034.15	2355.75	2361.56	1916.99	1990.31	1832.61	1942.26	1881.65	1768.83
AT1G08200	4750.74	4008.48	4474.59	4115.35	4401.21	4483.25	4040.17	3957.75	5445.92	5025.54	4361.15	3927.5	3946.85	3891.24	4611.63	4769.35	4759.2	4311.5	3384.62	3683.99
AT1G08210	1124.97	1672.68	1238.57	1090.28	1389.97	1471.24	1020.95	1437.62	1577.65	2182.22	1430.88	1345.94	1495.78	1501.4	1258.98	1421.32	1165.42	1114.21	1256.73	1217.67
AT1G08220	501.712	349.829	693.921	559.688	517.591	667.097	562.167	575.84	477.536	569.034	432.129	467.56	559.346	467.934	456.294	557.427	443.187	468.666	347.292	363.165
AT1G08230	99.5665	213.145	173.195	147.004	84.2068	45.3465	23.6928	23.06	104.879	11.0492	43.5865	35.7237	29.329	31.0132	38.9519	33.5381	163.178	164.484	367.894	408.027
AT1G08240	0	0	0	0	0	0	0	0	0	0	0	0	0	0	0	0	0	0	0	0
AT1G08250	78.8773	176.606	133.315	98.7684	90.9433	87.6698	115.772	102.123	56.9027	130.749	98.3811	107.171	85.8921	105.81	104.336	137.622	126.487	123.926	126.555	131.38
AT1G08260	1121.09	1111.74	1097.28	1332.23	1189	2085.94	1783.43	2124.81	994.123	882.094	1905.35	2110.85	2264.62	2089.74	2065.84	1740.51	1731.23	1617.8	1680.54	1658.81
AT1G08270	41.3783	10.8264	45.5777	45.9388	39.2965	76.5852	102.31	56.6616	54.6712	44.1968	39.8506	57.7883	59.7055	73.8844	50.081	35.8511	54.0708	40.5576	50.0336	45.9297
AT1G08280	393.094	448.62	372.598	307.024	351.423	299.287	211.082	260.907	256.62	246.765	245.33	262.674	234.632	239.896	250.405	200.072	150.626	164.484	144.214	169.833
AT1G08290	81.4635	25.0361	148.128	116.378	145.958	139.063	70.0016	65.2268	19.5254	36.8307	63.5118	74.5995	75.4175	106.722	55.6456	62.4503	29.932	34.9246	27.4694	39.5209
AT1G08300	125.428	0.676651	104.829	107.191	119.012	109.839	159.388	118.594	102.09	125.224	112.08	99.8162	119.411	102.161	122.42	94.8319	120.694	104.774	196.21	196.536
AT1G08310	0	0	0	0	0	0	24.2313	0.658856	0	0	2.49066	1.0507	3.14239	0	2.78228	0	0	0	0	3.2044
AT1G08315	81.4635	107.588	135.594	86.5181	81.9612	105.808	53.8474	56.0028	110.458	69.9783	54.7945	51.4841	63.8954	85.7424	65.3836	58.9808	68.554	50.697	51.0146	49.1341
AT1G08320	0	193.522	44.4383	31.3915	17.9641	11.0847	5.38474	17.1303	43.5138	0	16.1893	7.35488	12.5696	9.12153	1.39114	2.31297	56.9674	41.6842	107.916	84.3825
AT1G08340	131.893	20.2995	61.5299	55.1266	47.1558	64.4928	12.9234	16.4714	33.4722	3.68307	24.9066	8.40557	12.5696	25.5403	5.56456	6.93892	4.82775	1.1266	8.82945	4.27253
AT1G08350	365.939	73.0783	662.016	513.749	590.57	491.757	383.393	449.999	709.61	697.941	480.697	509.588	530.017	522.664	484.117	535.454	442.222	513.73	456.188	425.117
AT1G08360	18661.6	17219.4	19832	16321.3	18669.2	15737.2	12589	13615.9	24738.7	27825.6	16300.1	13327	13211.7	11558.8	16738.2	15027.4	17102.8	17221.2	11806	12747.1
AT1G08370	859.892	817.395	985.618	1079.56	1032.94	1056.07	1114.1	879.573	1119.09	1071.77	1074.72	884.687	956.336	977.828	1103.17	1131.04	1009	1046.61	843.703	738.08
AT1G08380	5821.41	7324.07	10251.6	9173.21	8424.04	6486.56	4011.63	2684.84	9381.13	8699.4	6740.97	7503.02	4840.34	4501.47	5113.83	4335.67	4984.17	5614.98	8160.38	7642.49
AT1G08390	195.254	13.533	255.235	240.413	258.234	224.717	59.2321	195.021	183.539	300.17	176.837	221.697	298.528	227.126	247.623	285.652	264.561	262.498	329.633	335.394
AT1G08400	193.961	226.678	182.311	189.88	196.482	207.586	270.852	266.837	226.495	292.804	179.327	218.545	212.635	231.687	207.28	191.977	179.592	158.851	129.499	142.062
AT1G08410	1562.03	1728.17	1326.31	1482.29	1388.85	1445.04	1696.73	1473.2	1128.01	1508.22	1098.38	1197.79	1343.9	1175.77	1334.1	1405.13	1078.52	954.231	834.874	786.146
AT1G08420	1584.01	1322.18	1491.53	1622.41	1565.12	1957.96	1694.58	2112.29	1191.05	1603.98	1835.62	2044.66	2165.11	2181.87	2216.09	2192.7	1643.37	1661.74	1722.72	1588.31
AT1G08430	0	0	0	0	0	2.0154	9.69253	0	0	0	3.73599	0	2.09493	0	0	0	0.96555	0	0.98105	1.06813
AT1G08440	0	0	0	5.35953	12.3503	7.0539	0	3.95314	16.1782	25.7815	6.22665	9.45627	3.14239	4.56076	2.78228	6.93892	0.96555	1.1266	6.86735	8.54506
AT1G08450	1640.91	2532.71	1768.42	1834.49	1970.44	1862.23	1653.11	1597.73	2573.45	2025.69	1930.26	1792.49	1686.42	1789.64	1613.72	1642.21	1650.12	1546.82	1506.89	1570.15
AT1G08460	292.234	600.866	622.136	476.998	596.184	520.981	422.702	510.614	483.673	488.006	586.55	537.957	505.926	539.082	556.456	585.182	482.775	494.578	630.815	597.086
AT1G08465	744.809	876.263	1244.27	830.727	955.466	821.275	784.018	510.614	807.795	891.302	648.817	480.168	546.777	515.366	493.855	452.186	528.156	607.238	717.148	726.33
AT1G08470	619.381	927.012	684.805	567.344	673.654	671.128	514.781	565.957	611.983	662.952	572.852	610.455	580.296	529.049	674.703	674.232	606.365	565.554	698.508	661.174
AT1G08480	2542.18	2638.26	3923.1	2882.66	3927.4	2656.3	2392.98	2064.86	4794.33	4570.68	2562.89	1992.12	1848.78	1817.92	2351.03	2075.89	2273.87	2459.37	1937.57	2135.2
AT1G08490	550.848	615.753	665.435	646.206	524.327	456.488	330.623	430.233	466.937	445.651	580.324	501.182	499.641	516.279	514.722	501.915	519.466	501.337	568.028	518.044
AT1G08500	67.2397	48.7189	51.2749	59.7204	88.6978	36.2772	50.6165	34.9194	40.7245	34.9891	33.6239	35.7237	39.8037	35.574	44.5165	49.7289	97.5205	74.3557	130.48	117.495
AT1G08510	1997.79	3658.65	2596.79	2607.79	2892.22	2762.1	3199.61	2763.9	2908.17	2819.39	2610.21	2774.89	2793.59	2768.38	2721.07	2977.95	2235.25	2253.2	2468.32	2209.97
AT1G08520	2180.12	2806.07	2102.27	2734.89	2053.52	2214.92	1553.5	1843.48	1187.15	1329.59	2262.76	2741.27	2274.05	2221.09	1647.11	1757.86	1884.75	1960.29	2548.77	2366.98
AT1G08530	285.769	163.75	182.311	199.834	198.728	172.317	204.62	164.714	268.893	103.126	249.066	203.835	233.585	197.937	185.022	211.637	228.835	239.966	227.604	247.807
AT1G08540	947.821	640.789	750.893	1066.55	789.298	800.113	735.555	651.609	438.485	539.569	1003.74	1072.76	779.314	710.567	824.946	833.827	898.927	861.85	931.017	914.322
AT1G08550	368.525	471.626	161.801	384.355	282.935	266.033	135.157	285.944	180.192	302.011	288.917	372.997	369.755	331.111	285.184	281.026	401.669	374.032	574.896	520.181
AT1G08560	6341.22	6932.29	6976.81	6620.55	6507.5	6056.27	5735.28	5742.59	7640.02	8704.93	5594.02	5389.02	5779.91	5032.35	6780.42	6421.97	6959.68	6973.66	5414.42	5400.48
AT1G08570	981.441	1251.13	1393.54	1301.6	1535.93	1423.88	1127.03	911.198	1929.11	1758.66	1308.84	1123.19	1188.87	1149.31	1260.37	1081.32	1355.63	1589.63	1605	1437.71
AT1G08580	2868.03	2030.63	3018.38	2555.73	2459.96	1848.12	2507.67	2155.78	3917.92	3382.9	1844.33	1830.31	1851.92	1738.56	2184.09	1969.5	2239.11	2323.05	1765.89	1872.44
AT1G08590	7.75843	0	13.6733	29.0946	14.5958	44.3388	116.31	32.284	5.02083	1.84153	28.6426	44.1293	48.1834	37.3983	31.9962	48.5725	34.7598	36.0512	59.8441	56.611
AT1G08592	0	0	0	0	0	0	0	0	0	0	0	0	0	0	0	0	0	0	0	0
AT1G08600	1668.06	2098.97	1441.4	1646.91	1531.44	1998.27	2129.13	2282.94	1368.45	1206.2	1729.76	1920.67	2324.32	1967.51	2143.75	2146.44	1830.68	1552.46	1764.91	1668.42
AT1G08610	496.539	478.392	448.94	379.761	422.157	436.334	389.317	383.454	438.485	453.017	301.37	426.583	382.325	395.874	286.575	372.389	336.011	339.107	352.197	293.736
AT1G08620	1113.33	352.535	1108.68	1152.3	1177.77	1310.01	1645.58	1563.47	1250.74	666.635	1178.08	1318.62	1440.26	1375.53	1606.77	1373.91	1059.21	1011.69	1121.34	1026.48
AT1G08630	6.46536	195.552	62.6694	28.3289	39.2965	25.1925	56.0013	52.7085	4.46296	23.9399	27.3973	26.2674	25.1392	19.1552	69.557	124.901	376.564	402.197	436.567	531.93
AT1G08640	2048.22	3013.81	1892.61	1832.96	1877.25	1598.21	1848.58	1606.95	1777.37	1638.96	1468.24	1558.18	1483.21	1454.88	1238.11	1206.22	1199.21	1177.3	1246.92	1305.26
AT1G08650	2424.51	2876.44	2006.56	2058.82	2543.04	2230.04	1453.88	1427.08	1742.78	1867.31	1574.1	1665.35	1491.59	1577.11	2047.76	1894.33	2092.35	2009.86	1226.31	1280.69
AT1G08660	634.898	354.565	495.658	715.88	555.765	634.851	766.787	975.766	476.978	576.4	867.995	827.949	1092.51	1081.81	752.607	816.48	966.515	920.433	1220.43	1350.12
AT1G08670	0	0	0	0	0	0	0	0	0	0	0	0	0	0	0	0	0	0	0	0
AT1G08680	1097.82	708.454	1474.44	1349.83	1367.52	1591.16	1241.18	1404.68	1492.3	1254.08	1381.07	1413.19	1491.59	1375.53	1499.65	1528.88	1388.46	1311.36	1541.23	1290.3
AT1G08695	0	0	0	0	0	0	0	0	0	0	0	0	0	0	0	0	0	0	0	0
AT1G08700	1262.04	1736.96	1708.02	1502.2	1821.11	1795.72	1433.42	1406.66	2532.17	3139.81	1646.33	1436.3	1624.62	1521.47	1942.03	1993.78	1536.19	1375.58	1247.9	1264.67
AT1G08710	116.376	313.966	119.641	251.132	125.749	149.14	165.85	189.092	46.861	169.421	158.157	190.176	222.063	220.741	123.811	173.473	165.109	182.509	274.694	276.646
AT1G08720	310.337	341.032	417.036	454.028	433.384	486.719	546.551	545.533	306.27	173.104	493.151	533.754	516.4	569.183	403.431	405.927	440.291	446.134	579.801	532.998
AT1G08730	0	0	6.83666	24.5007	22.4551	47.3619	74.8478	36.2371	47.4189	0	38.6052	36.7744	40.8511	39.2226	13.9114	24.2862	60.8296	65.3429	74.5598	98.2682
AT1G08735	0	0	0	0	0	0	0	0	0	0	0	0	0	0	0	0	0	0	0	0
AT1G08740	0	0	0	0	0	0	0	0	0	0	0	0	0	0	0	0	0	0	0	0
AT1G08750	449.989	403.961	622.136	600.267	614.148	655.005	561.628	658.197	881.434	655.586	618.929	616.759	610.672	537.258	624.622	661.511	680.713	637.656	515.051	605.631
AT1G08760	629.726	1642.91	605.044	693.676	714.073	874.683	786.172	882.867	335.837	432.76	794.52	871.028	907.105	900.295	838.858	900.903	670.092	616.251	668.095	632.335
AT1G08770	249.563	145.48	264.351	287.883	316.617	215.648	156.157	206.222	226.495	324.11	296.388	245.863	191.686	195.201	278.228	212.794	251.043	241.093	219.755	195.468
AT1G08780	1252.99	929.042	1199.83	1060.42	1149.7	1043.98	1043.02	1188.58	1601.64	1557.94	1041.1	962.438	1091.46	1073.6	997.448	1068.59	1119.07	1045.49	949.657	1038.22
AT1G08790	0	0	0	0	0	0	0	0	0	0	0	0	0	0	0	0	0	0	0	0
AT1G08800	231.46	64.2819	258.654	252.663	291.917	298.279	354.316	304.392	199.717	154.689	240.349	273.181	296.433	286.416	253.188	234.767	191.179	189.269	210.926	186.923
AT1G08810	0	0	0	4.59388	0	0	0	0	0	0	6.22665	9.45627	1.04746	0	0	0	0	1.1266	0	1.06813
AT1G08820	1016.35	1308.64	1178.18	1091.05	1183.39	1170.95	820.095	1077.89	1020.34	1009.16	1084.68	1016.02	1058.99	1021.61	1239.51	1218.94	1173.14	1284.33	1103.68	1013.66
AT1G08830	14540.6	15841.8	16439.9	13395	7328.23	6267.89	3798.93	4594.86	10422.1	9150.58	8193.02	6862.1	5999.88	6159.77	6706.69	6950.49	7834.47	7989.85	8993.29	9270.32
AT1G08840	471.971	169.839	286	415.746	300.899	402.072	627.86	675.328	285.071	173.104	462.017	504.334	592.865	638.507	440.991	485.725	463.464	490.071	428.719	451.82
AT1G08845	284.476	292.313	321.323	305.493	286.303	257.971	311.238	306.368	261.641	261.498	291.407	268.978	243.012	239.896	274.055	294.904	234.629	264.751	250.168	225.376
AT1G08860	34.9129	176.606	71.7849	58.9548	101.048	133.016	74.3094	161.42	72.523	95.7597	90.9091	107.171	152.93	129.526	84.8596	152.656	148.695	111.534	111.84	114.29
AT1G08870	0	0	0	0	0	0	0	0	0	0	0	0	0	0	0	0	0	0	0	0
AT1G08880	6389.06	7047.32	7132.91	5361.82	6961.09	5316.62	6126.22	4886.08	11307.5	10555.7	5584.06	4483.32	4910.52	4426.68	5275.2	4690.71	5493.01	5456.13	4068.42	4301.37
AT1G08890	63.3605	2.02995	99.1315	116.378	66.2426	78.6006	85.0789	55.3439	19.5254	58.9291	88.4184	75.6502	52.3732	76.6208	41.7342	53.1984	67.5885	40.5576	80.4461	74.7693
AT1G08900	19.3961	80.5215	12.5339	24.5007	38.1737	16.1232	33.3854	21.7423	44.0717	27.623	18.6799	42.0279	28.2816	34.6618	15.3025	15.0343	35.7253	61.9631	66.7114	76.9055
AT1G08910	1234.88	2128.07	723.546	1075.73	726.424	1119.55	1281.03	1395.46	513.798	410.662	1026.15	1178.88	1558.63	1646.44	841.64	976.075	738.646	708.632	924.149	781.873
AT1G08920	323.268	134.654	356.646	388.948	286.303	236.809	81.848	84.3336	89.2591	11.0492	173.101	143.945	105.794	134.086	94.5975	53.1984	28.9665	29.2916	55.9199	67.2924
AT1G08930	55.6021	1.3533	71.7849	83.4555	81.9612	85.6544	77.0017	46.1199	41.2823	125.224	92.1544	127.134	101.604	83.0059	119.638	168.847	184.42	227.573	210.926	199.741
AT1G08940	112.497	23.0061	213.076	159.254	95.4343	78.6006	78.6172	57.3205	22.3148	20.2569	68.4931	79.8529	49.2309	83.0059	33.3874	69.3892	15.4488	20.2788	23.5452	30.9758
AT1G08950	0	0	0	0	0	0	0	0	0	0	0	0	0	0	0	0	0	0	0	0
AT1G08960	426.713	98.1144	393.108	379.761	476.049	546.173	421.625	461.199	331.374	567.192	438.356	410.822	405.369	438.746	489.681	449.873	333.115	323.334	264.884	263.829
AT1G08970	1673.23	2502.93	1615.73	1484.59	1416.92	1323.11	1232.03	1272.25	1369.01	1673.95	1447.07	1374.31	1264.29	1285.22	1417.57	1357.72	1454.12	1428.53	1296.95	1264.67
AT1G08980	234.046	50.0722	368.04	428.762	337.95	275.102	214.313	177.891	417.844	337.001	351.183	346.73	224.158	217.092	293.531	275.244	767.612	823.545	1401.92	1257.19
AT1G08985	0	0	0	0	0	0	0	0	0	0	0	0	0	0	0	0	0	0	0	0
AT1G08990	0	0	0	0	0	0	0	0	0	0	0	0	0	0	0	0	0	0	0	0
AT1G09000	528.866	439.147	447.801	594.907	444.612	579.427	520.166	712.224	479.768	368.307	554.172	552.666	561.441	596.548	560.63	651.102	419.049	412.336	356.121	347.143
AT1G09010	1501.26	1424.35	1361.63	1689.02	1493.27	1821.92	1554.04	1566.1	1410.85	1143.59	1640.1	1594.96	1935.72	1771.4	1768.14	1776.36	1882.82	1926.49	2194.61	2136.27
AT1G09020	1324.1	945.282	1641.94	1650.73	1638.1	1880.37	1861.5	1833.6	1413.64	1454.81	1774.59	1810.35	1827.83	1717.58	1978.2	2092.09	1848.06	1798.06	1600.09	1493.25
AT1G09026	0	0	0	0	0	0	0	0	0	0	0	0	0	0	0	0	0	0	0	0
AT1G09030	0	0	0	0	0	0	0	0	0	0	0	0	0	0	0	0	0	0	0	0
AT1G09040	168.099	0	129.896	131.691	129.117	151.155	163.158	133.748	66.3865	141.798	159.402	171.264	208.446	151.417	196.151	126.057	149.66	206.168	153.044	152.743
AT1G09050	106.032	0.676651	108.247	122.503	78.593	116.893	153.465	150.219	53.5555	92.0766	143.213	154.452	140.36	157.802	155.808	124.901	124.556	127.306	122.631	132.448
AT1G09060	1018.94	877.617	799.889	990.747	853.295	1216.29	1566.96	1643.85	658.844	644.537	1237.86	1408.98	1568.06	1734.91	1261.76	1545.07	1425.15	1429.66	1563.79	1479.36
AT1G09070	1847.8	1801.92	1792.34	1552.73	1788.55	1255.59	1008.56	998.167	1502.34	1734.72	1484.43	1556.08	1078.89	1122.86	1252.03	1257.1	1051.48	957.611	857.438	861.983
AT1G09080	0	0	0	2.29694	1.12276	5.0385	0	3.95314	26.7777	0	3.73599	3.15209	2.09493	7.29722	0	0	0.96555	1.1266	2.94315	0
AT1G09090	24.5684	0	7.9761	19.9068	23.5779	20.154	0	8.56513	0	0	14.944	12.6084	0	5.47292	1.39114	0	0	1.1266	0	0
AT1G09100	1199.97	1149.63	1404.93	1278.63	1437.13	1300.94	1732.27	1226.13	1159.81	1392.2	1179.33	1285	1234.96	1152.96	1373.06	1223.56	1089.14	1043.23	984.975	1048.91
AT1G09110	0	0	0	0	0	0	0	0	0	0	0	0	0	0	0	0	0	0	0	0
AT1G09130	2544.76	2632.85	2023.65	2389.58	2270.21	1931.76	2035.97	1716.98	1522.43	1677.64	1920.3	2114	1770.22	1633.67	1510.78	1570.51	1448.32	1443.18	1368.57	1287.1
AT1G09140	690.5	336.296	791.913	748.037	674.777	713.451	908.944	979.06	612.541	703.466	778.331	825.848	968.905	1161.17	758.171	722.804	787.889	938.459	1242.99	1342.64
AT1G09150	1912.45	2215.36	2098.85	1832.96	2244.39	1607.28	1933.66	1761.78	2617.52	2907.78	1941.47	1710.53	1755.55	1644.61	1976.81	1876.98	2075.93	1902.83	1597.15	1573.36
AT1G09155	109.911	274.72	71.7849	117.91	57.2606	54.4158	59.2321	76.4273	79.2175	23.9399	27.3973	64.0925	14.6645	43.7833	2.78228	0	0.96555	2.2532	0.98105	5.34066
AT1G09157	0	0	0	0	0	0	0	0	0	0	0	0	0	0	1.39114	0	0	0	0	3.2044
AT1G09160	1449.53	1261.28	1277.32	1420.27	1220.44	1659.68	1745.73	1817.78	1511.27	1664.75	1613.95	1629.63	1734.6	1777.79	1691.63	1750.92	1840.34	1781.16	1617.75	1546.66
AT1G09170	0	0	0	3.06259	1.12276	0	0	0	0	0	0	0	0	0	0	0	6.75885	0	5.8863	3.2044
AT1G09176	0	0	0	0	0	0	0	0	0	0	0	0	0	0	0	0	0	0	0	0
AT1G09180	11.6376	40.5991	5.69721	9.18776	52.7696	12.0924	15.6157	17.1303	0	62.6121	7.47198	13.6591	10.4746	11.858	16.6937	10.4084	20.2765	30.4182	15.6968	27.7714
AT1G09190	385.335	283.517	304.231	266.445	418.788	374.864	302.084	334.04	509.335	473.274	277.709	275.283	297.48	307.396	404.822	314.564	246.215	232.08	241.338	185.855
AT1G09195	128.014	139.39	112.805	109.487	112.276	89.6852	161.004	148.243	27.3356	57.0875	139.477	162.858	161.31	168.748	115.465	138.778	159.316	159.977	285.486	305.486
AT1G09200	10945.8	13904.5	15126.1	12047.4	14119.8	12402.8	12490.4	10328.2	19108.1	22370.9	10632.6	10003.7	10721.9	9454.46	13876.6	13325	11551.8	12097.4	9600.56	9366.45
AT1G09210	7203.7	8042	7096.45	6897.71	6750.01	6448.27	5771.9	5808.48	7003.49	6760.27	5780.82	5463.62	5489.76	5418.19	5304.42	5470.18	5247.76	4822.98	3744.67	3741.67
AT1G09220	182.323	145.48	113.944	87.2837	133.608	125.962	127.08	129.795	173.497	184.153	140.722	97.7148	114.174	109.458	125.203	112.179	96.555	73.2291	82.4082	112.154
AT1G09230	362.06	539.968	292.837	338.416	257.111	353.702	531.474	505.343	191.349	160.213	302.615	350.933	456.695	468.847	368.652	343.477	423.876	452.894	573.914	586.405
AT1G09240	6.46536	0	7.9761	4.59388	0	1.0077	0	0	0	0	0	0	1.04746	0	0	0	0	0	0	0
AT1G09245	0	0	0	0	0	0	0	0	0	0	0	0	0	0	0	0	0	0	0	0
AT1G09250	433.179	732.813	427.291	392.777	525.45	526.019	546.012	436.822	643.781	685.05	582.814	558.971	421.081	468.847	514.722	514.637	553.26	543.022	518.976	495.614
AT1G09260	0	0	0	0	0	0	0	0	0	0	0	0	0	0	0	0	0	0	0	0
AT1G09270	1692.63	1561.03	1842.48	2123.14	1965.95	1959.98	1949.81	2080.67	1963.14	2016.48	1716.06	2028.9	2095.98	2033.19	2248.08	2219.3	1843.23	1987.32	2030.77	1906.62
AT1G09280	501.712	1171.96	516.168	474.701	472.681	596.558	642.399	689.822	434.58	552.46	608.966	578.934	665.14	729.722	528.633	556.27	629.539	639.909	749.522	814.985
AT1G09290	624.553	523.051	289.418	396.605	404.192	361.764	443.164	552.78	334.722	325.951	425.903	410.822	478.691	485.265	403.431	471.847	442.222	405.576	396.344	399.482
AT1G09300	333.612	142.097	342.972	317.743	387.351	344.633	323.084	451.317	437.37	335.159	295.143	320.462	433.651	422.327	411.778	393.206	371.737	309.815	391.439	415.504
AT1G09310	1146.95	1278.87	1767.28	949.402	608.534	189.447	82.925	64.5679	157.877	147.323	80.9464	133.438	47.1359	52.9049	95.9887	80.9541	1051.48	1180.68	1322.46	1232.63
AT1G09320	536.625	977.761	926.367	764.115	705.091	833.367	720.478	734.625	945.031	631.646	717.31	744.944	796.073	771.681	684.441	834.984	578.364	571.187	536.635	530.862
AT1G09330	1905.99	2646.38	1921.1	1456.26	2111.91	1550.85	1783.43	1465.3	2912.64	2462.13	1349.94	1195.69	1154.31	1243.26	1338.28	1325.33	1320.87	1335.02	949.657	1067.06
AT1G09340	965.924	1910.86	1095	1076.5	701.723	668.105	509.935	606.807	634.298	462.225	1024.91	1584.45	656.761	675.905	503.593	659.198	854.512	804.393	1080.14	942.093
AT1G09350	0	0	0	2.29694	0	3.0231	0.538474	0	0.557869	0	1.24533	1.0507	0	5.47292	0	2.31297	0	0	0.98105	0
AT1G09360	0	0	0	0	0	0	0	0	0	0	0	0	0	0	0	0	0	0	0	0
AT1G09370	0	0	0	6.12517	2.24551	0	0	0.658856	0	0	1.24533	0	0	0	0	0	0	0	0	0
AT1G09380	0	0	0	0	0	0	0	0	0	0	0	0	0	0	0	0	0	2.2532	0.98105	0
AT1G09390	768.084	770.706	867.116	854.462	943.116	999.638	469.549	512.59	952.841	928.133	872.976	758.603	716.466	817.289	927.891	884.713	862.236	760.456	836.836	808.576
AT1G09400	2.58614	0	0	14.5473	0	11.0847	0.538474	11.2006	10.0417	0	11.208	6.30418	10.4746	10.9458	9.73798	9.2519	9.6555	11.266	18.64	9.61319
AT1G09410	42.6713	0	61.5299	75.799	83.084	68.5236	41.4625	90.2633	98.185	82.869	61.0212	100.867	115.221	92.1274	102.944	119.118	62.7607	57.4567	87.3135	88.655
AT1G09415	161.634	286.224	170.916	148.535	160.554	133.016	31.2315	65.8856	157.319	114.175	176.837	129.236	107.889	100.337	94.5975	69.3892	146.764	136.319	153.044	165.561
AT1G09420	188.788	16.9163	169.777	218.975	89.8205	146.116	106.079	105.417	147.835	90.2351	138.232	117.678	133.028	116.756	89.033	70.5457	196.972	175.75	285.486	273.442
AT1G09421	0	0	0	0	0	0	0	0	0	0	0	0	0	0	0	0	0	0	0	0
AT1G09430	1196.09	1503.52	1352.52	1251.07	1359.66	1505.5	1211.57	1071.96	1678.63	1635.28	1443.34	1338.59	1344.95	1339.04	1545.56	1346.15	1323.77	1420.64	1607.94	1653.47
AT1G09440	86.6358	0.676651	50.1355	103.362	51.6468	52.4004	8.07711	44.1434	3.34722	62.6121	47.3225	33.6223	52.3732	39.2226	62.6013	58.9808	97.5205	114.913	136.366	154.879
AT1G09450	601.278	1040.01	723.546	1017.54	975.676	1026.85	1123.26	1125.33	720.209	1003.64	894.147	1016.02	1233.91	1079.08	1161.6	1205.06	1000.31	1008.31	1017.35	913.253
AT1G09460	351.715	397.871	451.219	308.556	284.057	340.602	236.928	246.412	372.657	399.613	393.524	333.071	368.708	394.05	275.446	402.458	392.979	434.868	393.401	366.369
AT1G09470	1167.64	1079.26	909.275	926.432	985.78	962.353	1483.5	1351.31	836.246	858.154	1037.36	956.134	1148.02	1145.66	863.898	893.965	942.377	904.661	912.377	957.047
AT1G09480	25.8614	71.0484	37.6016	69.6738	33.6827	38.2926	43.6164	26.3542	54.6712	62.6121	14.944	29.4195	14.6645	21.8917	13.9114	11.5649	14.4832	29.2916	28.4505	27.7714
AT1G09483	0	0	7.9761	0	0	0	0	0	0	1.84153	0	0	0	0	0	0	0	0	0	0
AT1G09486	43.9644	48.7189	26.2072	18.3755	7.8593	18.1386	18.8466	35.5782	35.1458	20.2569	19.9253	25.2167	31.4239	29.1889	13.9114	12.7214	40.5531	38.3044	57.882	46.9978
AT1G09490	461.626	793.035	631.251	484.654	647.831	640.897	548.705	672.033	480.883	799.225	505.604	561.072	600.197	641.243	585.67	629.129	618.917	633.15	769.144	796.827
AT1G09500	1.29307	0	20.51	26.7976	14.5958	18.1386	9.69253	11.2006	18.4097	18.4153	22.4159	19.9632	6.28479	11.858	5.56456	3.46946	11.5866	11.266	2.94315	7.47693
AT1G09510	0	0	0	0	0	0	0	1.97657	0	0	0	0	0	0	0	0	0	0	0	0
AT1G09520	633.605	262.541	798.749	601.033	686.004	702.366	585.859	683.893	720.767	622.438	638.854	568.427	586.58	645.804	660.792	649.946	571.606	558.794	515.051	572.519
AT1G09530	235.339	662.442	599.347	495.373	396.333	388.972	507.781	517.861	404.455	331.476	544.209	535.855	544.682	523.576	389.519	490.351	356.288	425.855	374.761	388.8
AT1G09540	14.2238	0	9.11554	8.42211	0	0	0	0	0	0	2.49066	0	0	0	0	0	0	0	0	0
AT1G09550	0	0	0	0	0	0	0	0	0	0	0	0	0	0	0	0	0	0	0	0
AT1G09560	403.438	520.345	470.59	460.154	368.264	360.756	324.7	231.917	290.65	292.804	320.05	245.863	250.344	257.227	283.793	246.332	341.805	365.019	329.633	398.413
AT1G09570	2734.85	2657.89	3851.32	3721.81	3332.34	3705.31	2278.28	2589.96	2574.57	2023.84	2640.1	2732.86	2509.73	2408.08	2755.85	2658.76	2112.62	2277.99	2271.13	2170.45
AT1G09575	81.4635	159.013	91.1554	163.083	120.135	71.5467	58.6936	44.1434	36.8194	34.9891	58.5305	66.1939	33.5189	65.675	31.9962	33.5381	84.0028	65.3429	93.1998	105.745
AT1G09580	431.886	327.499	474.008	464.747	492.89	456.488	483.549	450.658	497.062	510.105	423.412	339.375	410.606	378.543	364.479	409.396	428.704	402.197	384.572	363.165
AT1G09590	12399.3	13077.6	13317.8	12359.1	11595.8	12098.4	8590.81	12282.4	10775.2	14921.9	10279	10535.3	11186.9	10110.3	12275.4	13034.8	8693.81	9390.22	7957.3	7334.87
AT1G09600	121.549	250.361	94.5737	120.207	90.9433	131.001	120.08	131.771	49.6504	31.3061	83.4371	111.374	127.791	96.6882	79.295	107.553	85.9339	107.027	148.139	127.108
AT1G09610	94.3942	153.6	48.996	37.5167	29.1917	34.2618	1.07695	8.56513	8.36804	20.2569	11.208	0	2.09493	3.64861	0	1.15649	3.8622	0	5.8863	2.13627
AT1G09620	5530.47	4896.93	6680.55	6014.92	7156.45	7191.95	5504.82	6052.25	6763.61	6522.71	6009.96	6032.05	6025.02	5314.2	6669.13	6235.78	5238.11	5006.62	4717.87	4276.8
AT1G09625	0	0	0	0	0	0	0	0.658856	0	0	0	0	0	0	0	0	0	0	0	0
AT1G09630	1360.31	1574.57	1648.77	1532.82	1869.39	1342.26	1580.96	1315.08	1574.31	1935.45	1337.48	1438.4	1429.79	1362.76	1634.59	1399.35	1330.53	1393.61	1210.62	1234.76
AT1G09640	10210.1	9664.61	11254.3	9732.13	11288.2	10018.5	7156.85	8073.62	11055.3	11916.6	8713.57	7600.74	7606.69	6925.98	9120.32	8211.06	7398.04	7069.42	5024.94	5289.39
AT1G09645	664.639	960.845	976.502	671.472	760.106	580.435	341.392	426.939	847.962	1093.87	582.814	398.214	321.572	332.024	410.386	419.805	417.118	454.02	366.913	393.073
AT1G09650	33.6198	559.591	68.3666	78.0959	40.4192	79.6082	86.6943	94.8753	95.9535	81.0275	77.2104	88.2585	70.1802	106.722	100.162	122.588	101.383	109.28	93.1998	89.7231
AT1G09660	996.958	1183.46	906.996	1085.69	864.523	808.175	1222.34	1203.73	511.566	828.69	947.696	982.401	1089.36	1117.39	912.588	910.155	916.307	838.191	1012.44	995.5
AT1G09665	0	0	0	0	0	0	0	0	0	0	1.24533	0	0	2.73646	0	2.31297	0	0	0	0
AT1G09680	90.515	0.676651	90.016	130.926	127.994	167.278	162.081	125.183	124.963	147.323	97.1357	109.272	116.269	104.898	144.679	144.561	112.969	119.42	105.953	82.2462
AT1G09690	25609.3	21641.3	27200.8	23143.2	24183.1	24985.9	15899.5	22522.3	22848.1	37408.9	22200.5	22730.8	22645.1	20639.3	26099.2	26552.9	19923.2	21305.2	17566.7	17001.5
AT1G09700	439.644	647.555	659.737	731.958	711.828	877.706	467.395	750.437	526.071	764.236	754.67	708.17	727.988	600.197	908.415	907.842	780.164	819.039	886.87	781.873
AT1G09710	214.65	0.676651	203.96	166.145	110.03	153.17	172.85	299.121	54.6712	104.967	205.479	246.914	341.474	316.517	229.538	238.236	198.903	285.03	317.86	304.418
AT1G09720	0	0	0	0	0	0	0	0	0	0	1.24533	0	0	0	0	0	0	0	0	0
AT1G09730	795.239	1057.61	951.435	1176.03	1080.09	1372.49	1432.34	1521.96	1056.05	837.898	1386.05	1441.56	1423.5	1485.9	1341.06	1362.34	1342.11	1390.23	1432.33	1418.48
AT1G09740	71.1189	6.76651	59.251	53.5953	25.8234	69.5313	98.0022	60.6148	76.986	104.967	46.0772	65.1432	82.7497	65.675	58.4279	74.0152	104.279	90.1281	93.1998	108.95
AT1G09750	3819.73	3546.33	4563.47	4573.97	5744.02	5872.87	5860.21	6910.08	9716.41	14645.7	8677.46	9227.22	9176.84	8935.45	10371	10904.5	4815.2	5238.69	5542.93	4824.76
AT1G09760	2958.55	3486.11	3306.66	3250.94	3564.75	3401.99	3350.92	3171.73	4225.3	3983.24	3250.31	2759.13	2982.13	2712.74	2843.49	3186.12	3056.93	3109.42	2619.4	2770.74
AT1G09770	4413.25	4281.85	4262.66	5097.67	4770.59	5707.61	5223.2	5187.17	4003.83	3951.93	5567.87	5518.26	5626.98	4977.62	5514.48	5724.61	4997.69	5192.5	5568.44	5352.41
AT1G09780	8970.03	8381	9955.31	8734.5	10156.5	9693.06	7699.1	7621.65	7907.24	7751.01	6554.17	6612.03	7072.48	6676.96	7046.13	7122.8	5236.18	4772.28	3283.58	2923.48
AT1G09790	0	0	0	0	0	0	0	0.658856	0	0	0	0	0	0	0	0	0	0	0	0
AT1G09794	51.7228	0	27.3466	65.08	53.8923	37.2849	79.1556	54.6851	141.699	92.0766	59.7758	52.5348	62.8479	57.4656	38.9519	69.3892	90.7617	119.42	134.404	118.563
AT1G09795	2658.55	2799.31	2619.58	2728	2655.32	2202.83	2712.83	2430.52	1947.52	2171.17	2210.46	2352.51	2238.43	2379.81	2004.63	1944.05	1822.96	1772.14	1795.32	1857.48
AT1G09800	325.854	39.2458	344.112	329.228	295.285	294.248	349.469	388.725	104.879	316.744	272.727	277.384	361.375	356.652	286.575	285.652	311.873	288.41	253.111	314.031
AT1G09810	606.45	698.304	414.757	498.436	407.561	520.981	508.319	588.359	730.251	467.749	488.169	512.74	479.739	551.852	595.408	592.121	638.228	566.68	503.279	562.906
AT1G09812	138.359	102.174	69.506	131.691	67.3654	91.7006	122.234	80.3805	195.254	66.2952	123.288	104.019	98.4617	131.35	109.9	70.5457	32.8287	21.4054	22.5642	26.7033
AT1G09815	1625.39	1835.76	1812.85	1636.19	1853.67	1482.33	1678.42	1686.01	2064.67	2405.04	1453.3	1643.29	1602.62	1497.75	1672.15	1702.35	1383.63	1460.07	1272.42	1297.78
AT1G09820	274.131	329.529	234.725	275.633	248.129	189.447	180.927	268.154	324.122	300.17	278.954	225.9	263.961	245.369	290.748	324.973	276.147	315.448	199.153	215.763
AT1G09830	1671.94	1327.59	1736.51	1901.1	1895.21	1769.52	1800.66	1722.91	1398.58	1821.28	1542.96	1585.5	1484.26	1558.87	1679.11	1724.32	1405.84	1264.05	1037.95	1031.82
AT1G09840	1869.78	871.527	1517.74	1667.58	1257.49	1599.22	1631.04	1743.99	924.39	1208.05	1323.79	1479.38	1630.9	1799.68	1556.69	1541.6	1417.43	1369.95	1542.21	1466.55
AT1G09850	721.534	453.356	881.929	757.99	762.352	663.066	439.933	544.874	715.747	390.405	641.345	544.261	543.634	557.325	651.054	479.942	538.777	503.591	477.772	455.024
AT1G09860	20.6891	0	0	9.95341	8.98205	2.0154	1.61542	2.63542	0	0	4.98132	2.10139	5.23732	7.29722	5.56456	4.62595	0	1.1266	2.94315	3.2044
AT1G09870	1017.65	1382.4	1437.98	1293.18	1450.6	1576.04	1066.72	1245.9	1796.34	1322.22	1252.8	1289.2	1256.96	1131.07	1325.76	1192.34	1070.79	1016.19	963.391	918.594
AT1G09880	122.842	69.0184	82.0399	93.4089	55.0151	45.3465	35.5393	40.1902	1.67361	14.7323	72.2291	43.0786	49.2309	64.7629	70.9482	30.0687	31.8631	40.5576	35.3178	21.3627
AT1G09890	144.824	366.068	105.968	55.1266	61.7516	61.4697	18.8466	11.2006	1.67361	0	11.208	9.45627	3.14239	15.5066	2.78228	2.31297	2.89665	1.1266	3.9242	2.13627
AT1G09900	777.136	862.054	641.506	696.738	792.666	820.267	666.63	617.348	706.263	699.783	642.59	660.888	592.865	512.63	735.913	644.163	717.404	668.074	727.939	592.814
AT1G09910	336.198	359.302	296.255	326.165	298.653	491.757	290.776	481.624	198.602	116.017	470.735	421.329	518.495	508.981	345.003	397.832	409.393	419.096	504.26	567.178
AT1G09920	481.022	202.995	720.128	519.108	511.977	563.304	532.012	491.507	643.223	554.301	453.3	496.98	430.508	475.232	445.165	536.61	547.467	508.097	566.066	614.176
AT1G09930	0	0	0	0	0	0	1.61542	1.31771	0	0	0	0	0	0	0	0	0	0	0	0
AT1G09932	69.8258	200.289	71.7849	54.3609	35.9282	58.4466	7.00016	21.0834	0	5.5246	21.1706	21.0139	13.617	28.2767	4.17342	2.31297	0.96555	1.1266	0	1.06813
AT1G09935	0	0	0	0	0	0	0	0.658856	0	0	0	0	0	0	0	0	0	0	0	0
AT1G09940	156.462	339.679	166.359	182.224	209.956	189.447	147.542	191.068	122.173	167.58	229.141	222.748	245.107	256.315	204.498	249.801	322.494	330.094	321.785	323.644
AT1G09950	23.2753	52.1022	17.0916	26.7976	10.1048	19.1463	10.7695	26.3542	76.4281	20.2569	41.0959	21.0139	6.28479	13.6823	18.0848	11.5649	4.82775	1.1266	1.9621	1.06813
AT1G09960	774.55	378.925	820.399	972.371	1095.81	964.368	971.407	883.526	966.23	1121.49	1095.89	1134.75	1179.45	1066.31	1242.29	1134.51	777.268	775.102	783.859	734.875
AT1G09970	2835.7	3476.63	3672.42	3676.63	4213.71	4174.9	2115.66	2107.02	2878.61	2324.01	3237.86	2951.41	2331.66	2613.32	2979.82	2647.2	2580.91	2597.94	2501.68	2540.02
AT1G09980	971.096	1062.34	801.028	1024.44	757.861	1133.66	1582.04	1559.51	932.2	946.548	1280.2	1290.26	1392.08	1532.42	1481.56	1450.23	1435.77	1491.62	1373.47	1377.89
AT1G09995	239.218	62.2519	116.223	84.9868	150.449	93.716	248.775	137.042	314.638	158.372	127.024	127.134	111.031	137.735	132.158	97.1449	212.421	170.117	182.475	218.967
AT1G10000	38.7921	62.9286	17.0916	53.5953	46.033	42.3234	105.541	29.6485	1.11574	9.20766	26.1519	37.8251	41.8986	30.101	25.0405	28.9122	21.2421	32.6714	46.1094	43.7934
AT1G10010	0	0	0	0	3.36827	2.0154	0	3.29428	5.02083	0	6.22665	1.0507	4.18986	1.82431	11.1291	1.15649	0	4.5064	0	0
AT1G10020	415.076	626.579	500.215	565.047	595.061	613.689	725.324	854.536	868.603	1134.38	982.565	975.046	1010.8	1077.25	1079.52	1232.82	896.996	951.978	918.263	860.915
AT1G10030	927.132	442.53	1158.81	875.9	1136.23	1008.71	680.092	940.847	1828.7	1627.92	810.71	987.655	813.88	759.823	1105.96	930.972	826.511	890.015	775.03	692.15
AT1G10040	146.117	272.69	151.546	172.27	145.958	175.34	177.696	241.141	66.9443	84.7105	150.685	203.835	160.262	226.214	127.985	190.82	203.731	181.383	175.608	179.446
AT1G10050	303.872	243.594	172.056	201.365	267.216	268.048	235.313	318.228	185.213	287.279	295.143	247.964	271.293	286.416	261.534	301.843	248.146	225.32	184.437	184.787
AT1G10060	130.6	8.11982	93.4343	102.597	110.03	102.785	33.3854	37.5548	23.9884	16.5738	34.8692	34.673	28.2816	41.959	41.7342	47.416	380.427	357.133	714.205	585.337
AT1G10070	3.87921	0	13.6733	0.765647	7.8593	10.077	10.231	4.61199	0	3.68307	9.96264	15.7604	0	10.0337	8.34684	1.15649	2.89665	7.88621	13.7347	3.2044
AT1G10090	230.167	263.894	347.53	421.871	353.668	454.472	303.699	330.746	306.27	289.121	475.716	395.062	352.996	434.185	322.745	341.164	312.838	392.057	397.325	362.097
AT1G10095	173.272	106.911	52.4144	124.035	87.575	88.6775	140.003	140.336	103.764	99.4428	129.514	118.729	142.455	171.485	159.981	135.309	139.039	149.838	155.006	202.945
AT1G10100	0	0	0	0	0	0	0	0	0	0	0	1.0507	0	0	0	0	0	0	0	0
AT1G10110	2.58614	0	9.11554	16.8442	12.3503	12.0924	61.386	13.1771	32.3564	9.20766	19.9253	28.3688	29.329	29.1889	15.3025	21.9733	18.3454	3.3798	13.7347	16.022
AT1G10120	931.011	370.128	665.435	767.944	849.927	823.29	1204.57	1297.95	1148.1	1300.12	1270.24	1329.13	1440.26	1442.11	1736.14	1813.37	1866.41	1865.65	1763.93	1985.66
AT1G10130	868.944	1339.77	636.948	908.822	756.738	795.075	1367.72	1361.2	388.835	651.903	973.848	1126.35	1354.37	1397.42	1033.62	1137.98	1087.21	1153.64	1328.34	1303.12
AT1G10140	63.3605	0	62.6694	64.3143	88.6978	32.2464	12.9234	30.3074	87.0276	9.20766	41.0959	30.4702	10.4746	16.4188	13.9114	8.09541	4.82775	16.899	13.7347	20.2945
AT1G10150	188.788	682.741	127.618	222.803	314.372	212.625	185.773	208.199	330.259	432.76	282.69	206.987	225.205	174.221	249.014	244.019	285.803	253.485	262.922	246.739
AT1G10155	0	0	0	0	1.12276	0	0	0	0	0	0	0	1.04746	2.73646	0	2.31297	0.96555	0	0	1.06813
AT1G10160	146.117	26.3894	242.701	234.288	223.429	251.925	236.928	342.605	76.986	128.907	305.106	308.905	393.847	337.497	328.309	293.748	201.8	251.232	219.755	190.128
AT1G10170	1162.47	449.973	1239.71	1513.68	1235.03	1678.83	1237.95	1641.87	703.473	813.958	1339.97	1527.71	1692.7	1631.84	1499.65	1661.87	1193.42	1222.36	1374.45	1255.06
AT1G10180	1181.87	2471.81	1597.5	1714.28	1722.31	1865.25	1807.12	1856.66	1743.34	1552.41	1726.03	1949.04	2123.21	1825.22	2088.1	2094.4	1612.47	1653.85	1883.62	1804.08
AT1G10190	0	0	0	0	0	0	0	0	0	0	0	0	0	0	0	0	0	0	0	1.06813
AT1G10200	2893.89	2592.25	2841.77	2845.14	2578.97	2335.85	2034.35	2060.24	2379.87	2233.78	2876.71	2428.16	2292.9	2546.73	2281.47	2108.28	2450.57	2697.08	2582.12	2703.44
AT1G10210	258.614	67.6651	178.893	172.27	158.309	157.201	244.467	160.102	253.273	270.705	189.29	179.669	152.93	173.309	136.332	167.691	166.075	189.269	177.57	223.24
AT1G10220	3.87921	0	9.11554	0	0	6.0462	11.8464	2.63542	5.57869	20.2569	0	5.25348	4.18986	0.912153	4.17342	3.46946	39.5875	55.2035	35.3178	54.4748
AT1G10230	1419.79	1060.99	1505.2	1054.3	1551.65	1095.37	1704.27	1346.7	2330.22	2353.48	1159.4	1183.08	1194.11	1334.48	1261.76	1307.99	1013.83	980.143	896.68	859.847
AT1G10240	439.644	239.535	380.574	372.87	327.845	459.511	550.859	566.616	298.46	322.268	546.7	503.284	590.77	616.615	525.851	549.331	543.605	483.312	612.175	655.833
AT1G10250	0	0	0	0	0	0	0	0	0	0	0	0	0	0	0	0	0	0	0	0
AT1G10260	0	0	0	0	0	0	0	0	0	0	0	0	0	0	0	1.15649	0	0	0	0
AT1G10270	1384.88	950.695	1430	1530.53	1354.04	1718.13	1244.95	1459.37	1131.92	1535.84	1210.46	1320.73	1513.59	1474.04	1551.12	1614.46	931.756	896.774	835.855	743.42
AT1G10280	142.238	0	227.889	245.773	258.234	246.886	203.543	219.399	190.233	274.388	174.346	192.277	205.303	194.289	230.929	228.984	150.626	173.497	174.627	123.903
AT1G10290	3482.24	2996.21	3049.15	3691.95	3334.59	4003.59	4020.24	4623.85	2807.2	2882	3402.24	3639.61	4334.41	4150.3	4173.42	4253.56	3387.15	3418.11	2960.81	2795.3
AT1G10300	0	0	0	3.82823	6.73654	13.1001	0	8.56513	0	1.84153	2.49066	0	9.42718	2.73646	0	8.09541	18.3454	10.1394	18.64	10.6813
AT1G10310	589.64	830.928	590.231	529.062	507.486	595.55	561.09	484.259	536.67	546.935	599.004	511.689	508.021	436.009	486.899	513.48	522.362	501.337	432.643	475.319
AT1G10320	570.244	629.286	368.04	476.998	361.528	627.797	580.475	656.221	267.219	252.29	699.875	740.741	759.412	757.999	667.747	627.973	773.405	933.952	1136.06	1209.13
AT1G10330	121.549	301.786	79.761	83.4555	93.1888	90.6929	90.4636	120.571	159.551	138.115	109.589	125.033	126.743	105.81	111.291	112.179	123.59	79.9887	89.2756	88.655
AT1G10340	19.3961	0	23.9283	20.6725	10.1048	21.1617	0	1.31771	3.90509	0	18.6799	13.6591	9.42718	12.7701	6.9557	16.1908	11.5866	2.2532	2.94315	7.47693
AT1G10350	281.889	366.745	445.522	508.389	468.19	429.28	354.854	384.772	270.567	419.87	438.356	480.168	473.454	394.05	495.246	542.392	448.981	513.73	586.668	576.792
AT1G10360	74.9981	0.676651	95.7132	45.1731	89.8205	98.7545	48.4626	77.0862	30.6828	119.7	114.57	108.222	106.841	82.0938	75.1216	62.4503	83.0373	82.2419	138.328	115.358
AT1G10370	91.808	138.037	143.57	108.722	65.1199	52.4004	57.0782	87.6279	233.189	162.055	77.2104	115.577	78.5599	78.4451	115.465	104.084	277.113	224.194	238.395	175.174
AT1G10380	241.804	192.846	353.227	321.572	319.986	213.632	92.079	76.4273	143.93	156.53	164.384	159.706	83.7972	110.37	54.2545	35.8511	15.4488	12.3926	11.7726	9.61319
AT1G10385	2.58614	0	0	0	0	0	0	0	0	0	0	0	0	0	0	0	0	2.2532	0	2.13627
AT1G10390	2984.41	2497.52	3547.09	3855.03	3967.82	4177.92	3462.92	3807.53	3486.13	3791.72	3478.21	3691.1	4124.92	3814.62	3785.29	3987.57	3098.45	2898.74	2854.86	2622.27
AT1G10400	0	0	0	0	0	0	0	1.31771	0	0	0	0	2.09493	0	0	0	0.96555	1.1266	0	0
AT1G10410	501.712	533.878	528.701	661.519	474.926	568.342	633.245	612.077	452.99	712.673	637.609	615.708	599.15	674.081	635.751	605.999	763.75	758.202	893.737	871.596
AT1G10417	49.1367	232.091	30.765	52.064	44.9103	67.5159	154.542	127.159	14.5046	62.6121	74.7198	90.3599	106.841	124.053	63.9924	55.5114	76.2784	72.1025	107.916	117.495
AT1G10419	0	0	0	0	0	0	0	0	0	0	0	0	0	0	0	0	0	0	0	0
AT1G10430	778.429	491.926	812.423	872.071	919.538	895.845	787.787	956	1146.98	1069.93	836.862	789.073	890.345	865.633	749.825	962.197	769.543	677.087	617.081	682.537
AT1G10440	0	0	0	0	0	0	0	0	0	0	0	0	0	0	0	0	0	0	0	0
AT1G10450	955.58	1353.98	780.518	1062.72	817.367	1187.07	1247.64	1438.94	798.311	767.919	1033.62	1231.42	1319.81	1308.94	1117.09	1225.88	1259.08	1233.63	1184.13	1187.76
AT1G10455	0	0	0	0	4.49103	0	0	2.63542	0	9.20766	0	0	0	0	0	0	0	0	0	0
AT1G10460	100.86	82.5515	139.012	88.0494	99.9254	62.4774	60.8475	44.1434	31.7986	58.9291	49.8132	46.2307	59.7055	62.0264	63.9924	57.8244	27.0354	24.7852	24.5263	28.8396
AT1G10470	3307.68	3203.94	4312.79	3629.16	3913.93	3619.66	2366.59	2306.66	3803	4108.46	2760.9	2728.66	2609.24	2982.74	2598.65	2124.47	930.79	1026.33	870.192	756.238
AT1G10480	6.46536	0	2.27889	3.82823	0	2.0154	0	1.97657	0	0	0	1.0507	1.04746	3.64861	0	0	0	0	0	0
AT1G10490	1719.78	1721.4	1311.5	1431.76	1209.21	1600.23	2041.35	2104.39	1353.39	1329.59	1308.84	1523.51	1734.6	1696.6	1460.7	1509.22	1457.01	1383.47	1211.6	1225.15
AT1G10500	409.904	943.252	635.809	517.577	485.031	405.095	479.242	368.959	563.448	607.706	432.129	391.91	352.996	388.577	363.088	371.232	472.154	492.325	491.506	506.295
AT1G10510	981.441	823.485	957.132	914.182	773.579	854.529	949.329	898.021	637.645	823.165	887.92	922.512	837.972	844.654	783.212	698.518	719.335	746.936	878.04	859.847
AT1G10520	102.153	162.396	95.7132	121.738	72.9792	73.5621	157.773	202.928	74.1966	90.2351	130.76	166.01	162.357	192.464	97.3798	124.901	98.4861	81.1153	128.518	133.517
AT1G10522	830.152	977.085	805.586	673.769	662.426	355.718	530.397	341.946	653.823	1003.64	753.425	687.156	396.989	327.463	685.832	468.377	681.678	686.1	637.683	590.677
AT1G10530	7.75843	0	12.5339	27.5633	12.3503	14.1078	1.07695	15.1537	29.5671	1.84153	14.944	11.5577	10.4746	3.64861	8.34684	2.31297	10.621	5.63301	5.8863	8.54506
AT1G10538	0	0	0	0	0	0	0	0	0	0	0	2.10139	0	0	0	0	0	0	0	0
AT1G10540	223.701	269.984	172.056	168.442	291.917	246.886	160.465	352.488	308.502	441.968	442.092	370.896	365.565	365.773	432.645	351.572	321.528	410.083	448.34	514.84
AT1G10550	0	0	0	0	0	0	0	1.97657	0	0	1.24533	0	0	0	0	0	2.89665	0	3.9242	2.13627
AT1G10560	0	4.73656	3.41833	0.765647	1.12276	4.0308	10.231	1.31771	0	0	3.73599	2.10139	0	0.912153	8.34684	8.09541	8.68995	34.9246	16.6779	24.5671
AT1G10570	347.836	328.176	244.98	473.17	330.09	402.072	798.018	638.432	155.646	305.694	531.756	627.266	686.09	745.229	457.685	552.801	668.161	771.722	1039.91	1140.77
AT1G10580	2084.43	3101.09	2415.62	2391.11	2558.76	2601.88	2298.21	2448.97	2354.77	2703.37	2361.15	2434.46	2600.86	2315.04	2644.56	2739.72	2193.73	2208.14	1942.48	1736.78
AT1G10585	0	0	0	0	0	0	0	0	0	0	0	0	0	0	0	0	0	0	0	0
AT1G10586	0	0	0	3.82823	0	0	0	0	0	0	0	0	0	0	0	0	0	0	0	0
AT1G10588	0	0	0	0	0	0	0	0	0	0	0	0	0	0	0	0	0	0	0	0
AT1G10590	3775.77	3626.17	4128.2	3482.16	4524.71	3769.8	3749.93	3457.68	4519.3	5692.18	3291.41	3152.09	3082.69	2942.61	3751.91	3351.5	3466.32	3526.26	3002.01	3096.52
AT1G10600	223.701	130.594	244.98	235.819	167.291	252.933	205.158	235.212	224.264	290.962	268.991	249.015	282.816	271.822	215.627	246.332	355.322	333.474	512.108	531.93
AT1G10610	68.5328	46.0123	69.506	73.5021	47.1558	50.385	149.157	91.581	68.0601	75.5029	112.08	114.526	136.17	146.857	68.1659	93.6755	120.694	100.267	264.884	251.011
AT1G10620	0	0	0	0	0	0	0	0	0	0	0	0	0	0.912153	0	0	3.8622	3.3798	0.98105	3.2044
AT1G10630	3046.48	2064.46	3307.8	2708.86	3449.11	2980.77	3236.23	2671	5089.44	4064.26	2674.97	2517.47	2638.56	2435.45	2718.29	2730.47	2477.6	2653.15	2038.62	2117.04
AT1G10640	1593.06	1536	1229.46	1385.05	1904.2	1934.78	2846.91	3427.37	2084.2	2550.52	2499.38	2766.48	3084.78	3397.77	3703.22	4445.54	3660.4	3731.3	3854.55	3664.76
AT1G10650	584.468	558.237	598.207	598.736	563.624	586.481	831.942	735.284	298.46	714.515	595.268	556.869	611.72	652.189	548.109	541.236	554.226	574.567	516.033	536.203
AT1G10652	0	0	0	0	0	0	0	0	0	3.68307	0	0	0	0	0	0	0	0	0	0
AT1G10657	149.996	124.504	193.705	187.583	207.71	128.986	267.621	151.537	407.245	237.558	183.063	177.568	142.455	159.627	139.114	164.221	373.668	431.488	480.715	553.293
AT1G10660	624.553	351.182	677.968	714.348	609.657	625.781	556.243	592.312	534.439	793.701	691.158	739.69	812.833	797.222	662.183	741.308	835.201	975.636	1330.3	1455.86
AT1G10670	6308.89	6486.38	5921.68	5759.19	6583.85	6561.13	5571.59	5559.43	5913.97	5961.04	5273.97	5195.69	4889.57	4934.75	5435.18	5760.46	5305.7	5230.81	5051.43	4775.62
AT1G10680	0	0	0	0	0	0	0	0	0	0	0	0	0	0	0	0	0	1.1266	0.98105	0
AT1G10682	5652.01	7897.87	9843.65	5457.53	6716.33	3170.22	757.633	417.056	3121.28	1928.09	1462.02	804.834	534.207	691.412	466.032	351.572	526.225	607.238	675.944	599.222
AT1G10690	23.2753	151.57	62.6694	41.3449	97.6798	49.3773	37.1547	40.8491	143.93	90.2351	48.5679	54.6362	59.7055	55.6413	122.42	137.622	107.176	153.218	92.2187	97.2001
AT1G10700	346.543	160.366	344.112	316.212	357.037	227.74	382.316	264.201	367.078	267.022	286.426	231.153	277.578	253.578	258.752	287.965	354.357	343.613	322.766	404.822
AT1G10705	0	0	0	0	0	0	0	0	0	0	0	0	0	0	0	0	0	0	0	0
AT1G10710	29.7406	0	70.6455	21.4381	44.9103	59.4543	78.0787	87.6279	123.847	92.0766	110.834	63.0418	126.743	112.195	162.763	172.317	160.281	155.471	110.859	104.677
AT1G10717	0	0	0	0	0	0	0	0	0	0	0	0	0	0	0	0	0	0	0	0
AT1G10720	535.331	1171.28	635.809	568.875	456.962	441.372	637.553	627.231	373.773	386.722	490.66	592.593	630.574	618.44	461.859	607.156	440.291	431.488	538.597	572.519
AT1G10730	73.7051	0	101.41	156.192	96.5571	159.216	310.161	183.821	44.6296	110.492	153.176	170.213	180.164	165.1	180.848	170.004	179.592	155.471	206.021	191.196
AT1G10740	365.939	189.462	432.988	508.389	515.345	447.419	342.469	397.949	556.754	241.241	440.847	484.371	474.502	431.448	506.375	523.889	430.635	396.564	511.127	474.251
AT1G10745	0	0	0	0	0	0	0	0	0	0	0	0	0	0	0	0	0	0	0	0
AT1G10747	0	0	0	0	0	0	0	0.658856	0	0	0	0	0	0.912153	0	0	0	0	0	0
AT1G10750	429.3	410.051	361.203	396.605	303.144	309.364	478.165	313.616	174.613	246.765	381.071	341.476	350.901	334.76	278.228	253.271	204.697	194.902	233.49	243.534
AT1G10760	2578.38	1705.16	2049.86	2542.71	2484.66	3179.29	2431.75	2546.48	1838.74	1408.77	2957.66	3424.22	2975.85	3012.84	3011.82	2795.23	3391.01	3002.39	4794.39	4300.3
AT1G10770	0	0	0	2.29694	4.49103	0	0	0	0	0	1.24533	0	0	0.912153	0	0	67.5885	130.686	54.9388	64.088
AT1G10780	870.237	702.364	739.498	857.524	793.789	795.075	978.945	955.341	1351.72	1178.58	859.278	889.94	924.912	866.545	880.592	940.224	752.163	821.292	597.46	711.376
AT1G10790	10.3446	0	23.9283	26.7976	31.4372	30.231	14.5388	10.5417	2.78935	18.4153	7.47198	15.7604	13.617	10.9458	6.9557	10.4084	7.7244	12.3926	3.9242	5.34066
AT1G10800	0	33.1559	5.69721	9.95341	8.98205	3.0231	0	0.658856	1.67361	0	3.73599	1.0507	4.18986	0	1.39114	2.31297	0	0	0	0
AT1G10810	28.4476	0	7.9761	19.9068	5.61378	10.077	6.46168	14.4948	0	0	3.73599	7.35488	11.5221	9.12153	0	2.31297	3.8622	4.5064	6.86735	6.4088
AT1G10820	558.607	383.661	403.363	571.938	443.489	473.619	874.481	726.718	446.296	370.148	631.382	573.68	729.036	728.81	634.36	521.576	566.778	564.427	680.849	646.22
AT1G10830	301.286	257.804	222.191	241.944	172.905	252.933	310.161	233.894	177.96	261.498	283.935	252.167	246.154	249.93	200.324	281.026	245.25	276.017	271.751	284.123
AT1G10840	4542.56	4690.55	5591.25	5379.43	5468.95	5026.4	4894.73	4729.93	6166.69	6585.32	4531.76	4670.35	4460.11	4109.25	5539.52	4932.42	4289.94	4479.37	4253.83	4481.88
AT1G10850	2662.43	2580.07	2204.82	1886.55	2232.04	2424.52	2296.05	2553.73	2143.89	2213.52	2266.5	2185.45	2404.98	2255.75	2345.46	2463.32	2292.22	2404.17	2125.94	2078.59
AT1G10865	387.921	209.085	279.163	334.588	379.492	257.971	160.465	188.433	324.122	333.317	320.05	239.559	213.683	207.971	269.881	248.645	302.217	356.006	326.69	306.554
AT1G10870	641.363	231.415	503.634	705.926	488.399	476.642	752.248	793.922	415.613	298.328	658.779	805.884	851.589	813.64	553.674	700.831	764.716	715.392	1049.72	908.981
AT1G10880	0	0	0	7.65647	0	0	0	0	0	0	4.98132	1.0507	0	0.912153	0	2.31297	0	0	0	0
AT1G10890	528.866	288.93	507.052	548.969	273.953	481.68	829.25	768.885	398.319	233.875	636.364	708.17	869.396	944.078	452.121	464.908	607.331	654.555	1028.14	1147.17
AT1G10900	632.312	356.595	548.072	688.316	550.151	579.427	549.243	652.926	279.493	338.842	470.735	515.892	562.489	539.082	531.416	537.767	455.74	450.64	519.957	495.614
AT1G10910	563.779	611.693	349.809	447.138	332.336	358.741	860.481	513.249	214.78	244.924	481.943	464.408	574.011	651.277	371.434	439.465	551.329	540.768	918.263	866.256
AT1G10920	95.6873	0	77.4821	83.4555	51.6468	43.3311	48.4626	63.2502	12.2731	128.907	92.1544	137.641	113.126	123.141	108.509	109.866	157.385	174.623	223.679	228.58
AT1G10930	1000.84	1546.15	941.18	1346.01	1159.81	1616.35	1585.27	1735.43	956.746	832.373	1418.43	1645.39	1757.65	1645.52	1430.09	1585.54	1461.84	1425.15	1373.47	1335.17
AT1G10940	1330.57	1717.34	1431.14	1659.16	1438.25	1566.97	1561.04	1604.97	1452.13	1224.62	1595.27	1712.64	1658.14	1770.49	1815.44	1746.3	1589.3	1626.81	2000.36	2188.6
AT1G10950	5117.98	4430.04	5448.82	5969.75	5918.05	6553.07	5258.2	5608.84	6336.28	6285.15	5716.06	6007.88	5733.82	5345.22	6342.21	6243.87	5044.03	4813.97	4008.57	4055.7
AT1G10960	2274.51	2772.92	2049.86	1763.28	1848.06	1367.45	1747.89	1236.01	2839.56	2581.83	1793.27	1705.28	1342.85	1282.49	1898.91	1760.17	2143.52	2405.29	1589.3	1532.77
AT1G10970	293.527	262.541	305.371	244.241	287.426	288.202	194.389	270.79	389.393	230.192	276.463	306.803	291.195	308.308	257.361	319.19	229.801	210.674	267.827	285.191
AT1G10980	36.206	0	101.41	77.3303	108.907	163.247	317.161	414.421	757.587	911.559	403.487	351.983	653.618	560.062	1078.13	1194.65	700.024	673.707	594.517	553.293
AT1G10990	153.875	0.676651	173.195	177.63	154.94	137.047	347.854	292.532	188.56	371.99	249.066	164.959	295.385	304.659	376.999	356.198	303.183	346.993	262.922	306.554
AT1G11000	228.874	228.708	143.57	140.879	113.398	186.424	287.545	308.345	163.456	134.432	150.685	182.821	227.3	243.545	104.336	180.412	240.422	251.232	326.69	368.506
AT1G11010	0	0	0	0	0	0	0	0	0	0	0	0	0	0	0	0	0	0	0	0
AT1G11020	590.933	573.124	481.984	395.839	473.803	447.419	352.7	386.749	672.233	476.957	468.244	432.887	439.935	436.921	397.866	506.541	517.535	558.794	574.896	504.159
AT1G11030	0	0	0	0	0	0	0	0	0	0	0	0	0	0	0	0	0	0	0	0
AT1G11040	0	0	0	0	0	0	0	0	0	0	0	0	0	0	0	0	0.96555	1.1266	0	0
AT1G11050	100.86	337.649	170.916	151.598	119.012	202.548	133.003	187.115	198.602	217.301	216.687	191.227	153.977	168.748	178.066	250.958	169.937	203.915	181.494	175.174
AT1G11055	0	0	0	0	0	0	0	0	0	0	0	0	0	0	0	0	0	0	0	0
AT1G11060	539.211	652.969	548.072	399.668	456.962	567.335	740.94	692.458	376.562	215.459	587.796	629.367	702.849	690.5	620.449	567.835	608.296	537.389	647.493	619.517
AT1G11070	29.7406	0	6.83666	21.4381	5.61378	47.3619	0.538474	2.63542	0	0	6.22665	1.0507	1.04746	3.64861	0	0	0.96555	0	3.9242	0
AT1G11080	826.272	1187.52	1857.29	1650.73	1504.49	1762.47	247.698	208.857	162.34	116.017	468.244	194.379	150.835	360.3	73.7304	77.4846	14.4832	22.532	15.6968	19.2264
AT1G11090	320.682	927.689	533.259	424.934	495.136	497.803	364.008	320.204	654.381	561.668	424.657	418.177	325.762	345.706	509.157	455.656	436.429	468.666	329.633	357.824
AT1G11100	45.2575	0	76.3427	80.3929	77.4702	68.5236	49.5396	98.1696	66.9443	66.2952	84.6824	72.4981	109.984	108.546	125.203	82.1106	76.2784	99.1409	47.0904	60.8836
AT1G11110	0	0	0	1.53129	1.12276	0	0	1.31771	2.23148	0	0	0	0	0.912153	2.78228	0	2.89665	0	1.9621	0
AT1G11112	156.462	61.5753	260.932	166.911	243.638	154.178	289.699	191.727	440.159	469.591	155.666	189.125	131.981	109.458	254.579	244.019	338.908	353.753	220.736	283.055
AT1G11120	456.454	548.764	355.506	379.761	331.213	350.679	486.242	342.605	412.823	443.809	337.484	292.094	403.274	412.293	549.5	568.992	652.712	725.531	576.858	585.337
AT1G11125	429.3	131.947	549.211	283.289	474.926	472.611	480.319	485.577	810.026	760.553	490.66	508.537	565.631	502.596	944.584	973.762	821.683	833.685	565.085	536.203
AT1G11130	2041.76	1832.37	2109.11	2204.3	2297.16	2532.35	2462.44	2976.05	2533.29	2791.76	2630.14	2851.59	2899.38	2740.11	2856.01	2902.78	2759.54	2885.23	2588.99	2427.87
AT1G11145	0	0	0	0	0	0	0	0	0	0	0	0	0	2.73646	0	0	0	0	0	0
AT1G11150	15.5169	31.8026	67.2271	73.5021	59.5061	38.2926	30.1545	66.5445	5.02083	20.2569	42.3412	64.0925	58.658	52.9049	40.3431	55.5114	100.417	81.1153	119.688	104.677
AT1G11160	393.094	761.909	373.737	498.436	293.04	560.281	623.014	744.508	351.458	243.082	547.945	629.367	837.972	803.607	581.497	611.782	466.361	503.591	455.207	405.89
AT1G11170	171.978	316.673	131.036	173.036	160.554	221.694	602.014	430.892	123.847	222.825	240.349	293.144	330.999	400.435	162.763	203.542	187.317	182.509	164.816	199.741
AT1G11175	174.565	58.192	182.311	265.679	197.605	158.209	124.387	95.5341	314.081	298.328	235.367	142.895	137.218	146.857	194.76	173.473	212.421	267.004	356.121	359.961
AT1G11180	131.893	28.4194	119.641	196.771	194.237	244.871	248.775	188.433	185.771	289.121	217.933	167.061	214.73	214.356	203.106	201.229	236.56	197.155	303.145	280.919
AT1G11185	20.6891	0	2.27889	5.35953	8.98205	3.0231	0	0.658856	0	0	2.49066	4.20279	0	0.912153	5.56456	4.62595	0.96555	0	1.9621	7.47693
AT1G11190	50.4298	4.73656	101.41	91.8776	106.662	28.2156	7.53863	3.29428	50.2083	0	14.944	1.0507	10.4746	18.2431	2.78228	1.15649	7.7244	11.266	10.7916	3.2044
AT1G11200	664.639	479.069	960.55	849.102	922.906	822.283	600.398	676.645	1755.06	1554.25	757.161	741.792	730.083	653.101	748.433	851.175	708.714	700.746	520.938	530.862
AT1G11210	226.287	2.02995	308.789	258.789	208.833	211.617	186.312	129.795	154.53	204.41	173.101	158.655	155.025	171.485	125.203	157.282	202.765	180.256	185.419	129.244
AT1G11220	426.713	548.088	356.646	330.759	291.917	307.348	571.321	415.079	343.09	303.853	328.767	324.665	382.325	432.36	363.088	446.404	371.737	313.195	344.349	310.827
AT1G11230	0	0	0	0	0	0	0	0	0	0	0	0	0	0	0	0	0	0	0	0
AT1G11240	1793.49	1869.59	1539.39	1721.17	1539.3	1664.72	1992.89	1960.1	1689.23	1406.93	1518.06	1661.15	1852.97	1643.7	1659.63	1671.12	1710.95	1767.64	1839.47	1809.42
AT1G11250	0	0	0	0	0	0	0	0	0	0	0	0	0	0	0	0	0	3.3798	3.9242	0
AT1G11260	1639.61	1256.54	2003.14	2145.34	1665.05	1871.3	1319.8	1350	1971.51	2045.94	1632.63	1685.32	1579.58	1697.52	1595.64	1412.07	945.273	855.09	911.396	824.598
AT1G11265	0	0	0	0	0	0	0	0	0	0	0	0	0	0	0	0	0	0	0	0
AT1G11270	135.772	64.2819	108.247	81.1585	85.3295	108.832	157.773	122.547	58.0184	88.3936	117.061	83.005	133.028	96.6882	114.073	105.24	138.074	162.231	167.76	163.424
AT1G11280	912.908	1195.64	665.435	882.79	630.989	832.36	1201.33	1228.77	567.911	661.11	1049.81	1089.57	1238.1	1358.2	993.274	921.72	934.652	851.71	1088.97	1086.29
AT1G11290	200.426	272.69	202.821	211.318	247.006	248.902	271.391	261.566	222.59	276.23	278.954	287.891	274.436	260.876	310.224	300.687	247.181	234.333	260.959	213.627
AT1G11300	239.218	4.05991	123.06	223.569	306.513	252.933	444.241	401.902	171.824	220.984	295.143	410.822	394.894	411.381	363.088	307.626	319.597	245.599	454.226	486
AT1G11310	1338.33	2243.78	1257.94	1306.19	1167.67	1231.41	1385.49	1235.36	1062.18	1136.23	1401	1432.1	1297.81	1338.13	1281.24	1286.01	1553.57	1596.39	1895.39	1903.41
AT1G11320	138.359	11.5031	197.124	182.224	217.815	135.032	129.234	150.878	136.12	200.727	169.365	162.858	192.734	203.41	204.498	143.404	178.627	183.636	146.177	164.492
AT1G11330	179.737	156.983	272.327	215.147	267.216	360.756	357.547	307.027	642.108	322.268	559.153	502.233	556.204	576.481	570.367	559.74	418.083	394.31	439.511	483.864
AT1G11340	0	0	0	0	0	0	0	1.97657	0	0	0	1.0507	0	0	0	0	0	0	0	2.13627
AT1G11350	113.79	146.833	64.9482	142.41	22.4551	53.4081	73.2324	98.8284	0	36.8307	114.57	121.881	116.269	131.35	68.1659	61.2938	114.9	109.28	230.547	259.556
AT1G11360	1004.72	569.74	1097.28	867.478	1003.74	866.621	689.246	870.349	1215.04	1279.87	1072.23	1083.27	1016.04	1005.19	1028.05	1147.24	982.93	1078.16	987.918	1031.82
AT1G11362	0	0	0	3.82823	0	0	0	0	30.6828	0	4.98132	1.0507	4.18986	3.64861	1.39114	1.15649	1.9311	0	4.90525	9.61319
AT1G11370	0	0	0	0	0	0	0	0	0	0	0	2.10139	0	3.64861	4.17342	5.78244	7.7244	0	0.98105	4.27253
AT1G11380	311.63	16.2396	356.646	333.822	291.917	291.225	225.082	280.014	346.437	371.99	312.578	340.426	305.86	283.68	315.789	294.904	347.598	378.538	434.605	460.365
AT1G11390	718.948	441.177	631.251	689.082	596.184	607.643	672.015	648.315	547.828	464.066	498.132	561.072	522.685	577.393	543.936	508.854	428.704	384.171	401.25	364.233
AT1G11400	1002.13	943.252	864.837	940.214	801.648	792.052	974.099	992.896	835.131	666.635	783.312	757.552	983.57	914.889	819.382	871.991	814.924	846.077	904.528	981.614
AT1G11410	12.9307	0	31.9044	24.5007	2.24551	15.1155	36.6162	21.7423	0.557869	11.0492	21.1706	16.8111	14.6645	23.716	18.0848	11.5649	49.243	61.9631	94.1808	105.745
AT1G11420	699.551	1379.69	790.773	800.101	867.891	936.153	1277.26	1087.77	614.214	734.772	886.675	879.433	1029.66	988.774	861.116	937.911	562.916	546.402	471.885	492.409
AT1G11430	2485.28	2370.99	2047.58	2169.08	1740.27	1770.53	1570.73	1667.57	1363.99	1828.64	1706.1	2017.34	1393.13	1525.12	1687.45	1523.09	1764.06	2010.98	1754.12	1627.83
AT1G11440	128.014	301.786	166.359	192.177	193.114	158.209	116.31	144.29	131.657	215.459	220.423	192.277	162.357	184.255	204.498	226.671	294.493	260.245	296.277	301.213
AT1G11450	72.412	142.773	241.562	223.569	149.327	106.816	21.0005	32.9428	0.557869	3.68307	9.96264	6.30418	5.23732	15.5066	0	0	1.9311	3.3798	2.94315	7.47693
AT1G11460	0	0	0	10.7191	0	2.0154	0	0.658856	0	0	0	0	0	0	0	0	0	1.1266	0	0
AT1G11470	0	0	0	0	0	0	0	0	0	0	0	0	0	0	0	0	0	0	0	0
AT1G11475	2165.89	3272.29	2405.36	1784.72	2485.78	1744.33	1950.35	1450.14	4180.12	4522.81	1703.61	1385.87	1307.24	1223.2	1944.81	1554.32	2201.45	2256.58	1872.83	2160.83
AT1G11480	2134.86	1778.92	1894.89	2220.38	2033.31	2327.79	2166.82	2263.17	2025.07	1696.05	2068.49	2149.73	2258.33	2116.19	2363.55	2495.7	2086.55	1952.4	2228.95	2051.88
AT1G11482	0	2.02995	1.13944	4.59388	0	4.0308	0	2.63542	1.11574	3.68307	3.73599	0	0	2.73646	1.39114	1.15649	0.96555	1.1266	0.98105	2.13627
AT1G11490	0	0	3.41833	10.7191	4.49103	0	0	0	0	0	7.47198	4.20279	0	2.73646	0	3.46946	0	0	0.98105	0
AT1G11500	1.29307	0	9.11554	28.3289	42.6648	9.06929	0	8.56513	7.2523	5.5246	12.4533	9.45627	10.4746	7.29722	5.56456	12.7214	4.82775	15.7724	6.86735	3.2044
AT1G11510	0	0	0	0	0	0	0	0	0	0	2.49066	0	0	0	0	0	0.96555	0	0	0
AT1G11520	0	0	0	0	0	0	0.538474	0	0	0	0	0	0	0.912153	0	0	0	0	0	0
AT1G11530	135.772	1.3533	129.896	114.847	104.416	95.7314	25.8467	13.1771	19.5254	57.0875	27.3973	26.2674	20.9493	19.1552	12.5203	12.7214	56.9674	48.4438	101.048	101.473
AT1G11540	0	0	0	1.53129	5.61378	0	2.15389	2.63542	0	0	1.24533	4.20279	2.09493	0.912153	0	3.46946	0	0	0	3.2044
AT1G11545	227.581	251.038	257.514	271.039	285.18	182.394	103.925	134.407	289.534	259.656	173.101	107.171	95.3193	144.12	115.465	139.935	241.387	236.586	140.29	151.675
AT1G11550	0	0	0	0	0	0	0	0	0	0	0	0	0	0	0	0	0	0	0	0
AT1G11560	1.29307	0	2.27889	3.06259	4.49103	0	7.00016	1.97657	0	0	4.98132	5.25348	11.5221	2.73646	0	0	1.9311	0	0.98105	0
AT1G11570	56.8951	0	50.1355	68.1425	60.6289	21.1617	0	15.8125	35.7036	40.5137	37.3599	32.5716	12.5696	16.4188	8.34684	20.8168	13.5177	13.5192	12.7537	18.1583
AT1G11572	0	0	0	0	0	0	0	0	0	0	0	0	0	0	0	0	0.96555	1.1266	0	1.06813
AT1G11580	1289.19	1225.42	1597.5	1087.98	1110.41	851.506	325.777	211.493	221.474	244.924	425.903	205.937	137.218	249.93	130.767	128.37	100.417	93.5079	204.058	358.893
AT1G11590	0	0	0	1.53129	0	0	0	1.31771	0	0	0	0	2.09493	1.82431	1.39114	3.46946	0	0	0	0
AT1G11592	253.442	378.248	195.984	140.879	172.905	176.347	82.925	234.553	165.687	305.694	211.706	217.494	219.968	190.64	223.974	260.21	246.215	351.5	253.111	303.35
AT1G11593	0	0	0	0	0	0	0	0	0	0	0	0	0	0	0	0	0	0	0	0
AT1G11595	0	0	0	0	0	0	0	0	0	0	0	0	0	0	0	0	0	0	0	0
AT1G11600	2570.63	3886.01	3054.85	2391.88	3304.27	2722.8	2114.05	2311.27	3110.68	3027.48	2018.68	2171.79	1811.07	1587.15	1834.91	1739.36	1815.23	1675.26	1915.99	1887.39
AT1G11608	0	0	0	0	0	0	0	0	0	0	0	0	0	0.912153	0	0	0	0	0	0
AT1G11610	0	0	0	0	0	0	0	0	0	0	0	0	0	0	0	0	0	0	0	1.06813
AT1G11620	0	0	0	0	0	0	0	0	0	0	0	0	0	0	0	0	0	0	0	0
AT1G11630	448.696	600.866	577.697	368.276	373.878	427.265	556.782	385.431	637.087	344.367	422.167	383.504	393.847	415.942	489.681	463.751	386.22	336.854	312.955	324.712
AT1G11640	0	0	0	0	0	0	0	0	0	0	0	0	0	0	0	0	0	0	0	0
AT1G11650	5311.94	7239.49	5617.45	5142.08	5612.66	5155.39	4040.17	4525.02	4742.45	6054.96	4731.01	4442.35	4257.95	4175.84	4962.2	4773.98	4347.87	4379.1	3743.69	3689.33
AT1G11655	16.8099	0	0	0	0	0	0	0.658856	0	0	0	0	0	0	0	0	0	0	0	0
AT1G11660	1236.18	891.826	1311.5	1257.96	1373.13	1333.19	1342.42	1334.18	1334.42	920.766	1181.82	1158.92	1299.9	1184.89	1328.54	1229.35	1203.08	1209.97	1125.26	1158.92
AT1G11670	259.907	276.75	301.952	267.211	293.04	231.771	275.699	249.048	380.467	220.984	196.762	196.48	215.778	204.322	333.874	398.988	786.923	681.594	952.6	965.592
AT1G11680	3187.42	2282.34	3733.95	3084.79	4279.95	3708.33	2633.14	2839.01	4927.1	4708.8	3382.32	3012.35	3151.82	2719.13	3790.86	3762.05	3268.39	3439.51	2662.57	2421.46
AT1G11684	0	0	0	0	0	0	0	0	0	0	0	0	0	0	0	0	0	0	0	0
AT1G11690	0	0	0	0	0	0	0	0	0	0	0	0	0	0	0	0	0	0	0	0
AT1G11700	161.634	336.296	215.355	202.131	242.515	163.247	49.0011	66.5445	113.248	123.383	118.306	141.844	80.6548	122.228	137.723	72.8587	125.521	129.559	197.191	189.059
AT1G11710	146.117	29.7727	145.849	144.707	126.872	192.471	194.927	173.279	198.044	130.749	148.194	172.314	162.357	160.539	189.195	148.03	150.626	187.016	110.859	164.492
AT1G11720	614.209	809.952	451.219	630.127	588.325	764.844	929.406	994.214	566.238	475.116	840.598	936.171	1030.71	1022.52	745.651	807.228	868.029	893.395	1142.92	1170.67
AT1G11730	171.978	115.707	120.781	138.582	125.749	117.901	255.237	213.469	188.002	165.738	171.856	222.748	219.968	249.93	162.763	151.5	184.42	159.977	308.05	317.235
AT1G11735	0	0	0	0	1.12276	0	0	0.658856	0	0	0	0	3.14239	0	0	0	2.89665	6.75961	0.98105	3.2044
AT1G11740	25.8614	0	21.6494	24.5007	2.24551	3.0231	0.538474	5.27085	0	3.68307	8.71731	10.507	5.23732	13.6823	5.56456	2.31297	4.82775	2.2532	5.8863	4.27253
AT1G11750	1497.38	1469.69	1608.89	1604.03	1444.99	1403.73	1461.96	1311.78	1497.32	1464.02	1470.73	1650.64	1311.43	1300.73	1300.72	1223.56	1411.63	1428.53	1452.94	1399.25
AT1G11755	143.531	231.415	296.255	176.099	185.255	194.486	292.93	236.529	238.21	348.05	230.386	225.9	227.3	198.849	229.538	213.95	270.354	224.194	374.761	330.053
AT1G11760	440.937	709.807	625.554	599.501	677.022	499.819	731.786	485.577	761.492	953.914	521.793	527.45	502.783	481.617	603.755	599.06	641.125	716.518	689.678	794.691
AT1G11765	0	0	0	0	0	0	0	0	0	0	0	0	0	0	0	0	42.4842	65.3429	34.3368	29.9077
AT1G11770	0	0	0	2.29694	0	0	0	0	0	0	0	8.40557	3.14239	0.912153	0	0	18.3454	46.1906	15.6968	27.7714
AT1G11780	303.872	233.445	412.478	374.401	425.525	479.665	582.629	564.64	445.738	430.919	464.508	474.915	466.122	511.718	406.213	410.553	367.875	371.778	265.865	269.169
AT1G11785	0	0	0	0	0	0	2.15389	0	0	0	0	0	0	0	0	0	0	3.3798	0.98105	0
AT1G11790	341.371	590.717	219.912	435.653	332.336	386.957	584.782	453.952	254.388	279.913	347.447	493.827	414.796	423.239	365.87	377.015	448.015	473.172	438.53	443.275
AT1G11800	629.726	489.896	546.933	486.951	514.223	562.296	442.087	582.429	510.451	539.569	495.641	479.118	396.989	360.3	478.552	485.725	540.708	504.717	406.155	380.255
AT1G11803	0	0	0	0	0	0	0	0	0	0	0	0	0	0	0	0	0	0	0	0
AT1G11806	0	0	0	0	0	0	0	0	0	0	0	0	0	0	0	0	0	0	0	0
AT1G11810	0	0	2.27889	5.35953	0	0	9.15405	0.658856	0	0	0	4.20279	0	1.82431	0	2.31297	0.96555	0	0	4.27253
AT1G11820	3389.14	3002.98	3469.6	3435.46	3494.02	3686.16	4553.87	4590.25	4291.69	4916.89	4546.7	4296.3	4483.15	4697.59	4585.2	4793.64	4453.12	4756.51	4300.92	4361.19
AT1G11840	11822.5	13681.9	15357.4	13352.9	17458.9	14486.7	9233.75	8401.08	17576.2	16207.3	13567.9	11383.2	11061.2	10239.8	14291.2	12345.5	12860.2	12535.7	11309.5	12403.2
AT1G11850	0	0.676651	12.5339	5.35953	2.24551	0	18.8466	0	0	11.0492	49.8132	108.222	4.18986	0	0	3.46946	84.9684	94.6345	149.12	102.541
AT1G11860	5352.02	4722.35	5942.19	5350.34	5166.93	5055.63	3227.07	3670.49	4101.46	4697.75	4671.23	5166.28	3985.6	3790	4080.21	3981.79	3806.2	4016.33	4042.91	3568.63
AT1G11870	415.076	238.181	519.586	533.656	479.417	447.419	499.704	531.038	566.795	360.94	566.625	594.694	500.688	476.144	467.423	448.717	491.465	497.958	644.55	665.447
AT1G11880	188.788	229.385	162.94	179.927	178.518	242.856	176.081	251.024	363.173	191.519	196.762	225.9	195.876	230.775	300.486	215.107	212.421	232.08	241.338	248.875
AT1G11890	876.702	1265.34	1038.03	942.511	1177.77	993.592	972.484	928.328	1027.04	1117.81	768.368	801.682	791.884	734.283	912.588	878.93	892.168	829.178	709.299	680.4
AT1G11900	134.479	0	170.916	95.7058	171.782	122.939	91.0021	140.336	116.037	106.809	138.232	123.982	131.981	140.472	147.461	105.24	124.556	122.8	87.3135	126.04
AT1G11905	459.04	362.008	507.052	429.528	497.381	326.495	431.856	342.605	582.974	624.28	396.015	407.67	404.321	370.334	392.302	451.03	356.288	421.349	332.576	306.554
AT1G11910	10523	9774.91	13184.5	11373.7	14657.6	12881.4	7646.87	8040.68	14409.8	12905.5	11413.4	9807.2	8371.34	7799.82	9750.5	8536.03	9307.9	9241.51	8435.07	8283.37
AT1G11915	38.7921	0	79.761	45.9388	71.8564	28.2156	14.0003	23.06	43.5138	44.1968	61.0212	36.7744	40.8511	40.1347	38.9519	16.1908	23.1732	18.0256	14.7158	19.2264
AT1G11920	0	0	0	0	0	0	0	0	0	0	0	0	0	0	0	0	0	0	0	0
AT1G11925	0	0	0	0	0	6.0462	0	0	0	0	0	0	0	0	0	0	0	0	0	2.13627
AT1G11930	1047.39	1601.63	1371.89	1384.29	1157.56	1352.33	1261.11	1387.55	1153.12	1257.77	1415.94	1577.1	1710.51	2055.99	1508	1437.51	1480.19	1579.49	2106.32	2311.44
AT1G11940	153.875	273.367	161.801	162.317	111.153	147.124	292.93	268.813	235.979	141.798	201.743	216.444	246.154	262.7	172.501	225.515	213.387	257.992	247.225	314.031
AT1G11950	614.209	623.196	578.837	717.411	610.78	717.482	1127.56	1122.03	772.649	775.285	870.486	851.064	1122.88	1078.16	1014.14	1239.75	1032.17	1066.89	1036.97	1123.68
AT1G11960	130.6	571.77	207.379	196.771	174.027	217.663	362.931	322.84	221.474	191.519	266.501	285.789	277.578	307.396	287.966	361.98	361.116	336.854	389.477	378.119
AT1G11970	0	0	0	0	0	0	0	0	0	9.20766	0	0	0	0	0	0	0	0	0	0
AT1G11980	0	0	0	0	0	0	0	0	0	0	0	0	0	0	0	0	0	0	0	0
AT1G11990	0	0	0	0	0	0	0.538474	0	0	0	0	0	0	0	0	0	1.9311	6.75961	0	4.27253
AT1G12000	5339.09	4685.81	6568.89	5900.84	6449.11	7519.45	5217.27	7066.23	6084.12	6471.15	5165.63	5263.99	5978.93	5340.65	6087.63	6475.17	4670.36	4619.06	3053.03	2881.82
AT1G12010	0	0	0	0	0	0	0	0	0	0	0	0	0	0	0	0	0	2.2532	2.94315	3.2044
AT1G12013	38.7921	0	28.4861	9.18776	15.7186	18.1386	18.8466	5.92971	290.092	57.0875	12.4533	9.45627	4.18986	7.29722	6.9557	5.78244	6.75885	3.3798	0.98105	2.13627
AT1G12015	5.17228	0	0	0.765647	0	1.0077	0	0	0	0	1.24533	0	0	0	0	1.15649	0	2.2532	0	0
AT1G12020	275.424	8.11982	325.881	307.79	264.971	258.979	258.467	276.72	346.995	441.968	286.426	263.725	241.964	245.369	292.139	233.61	258.767	281.65	235.452	251.011
AT1G12030	23.2753	0	37.6016	6.12517	31.4372	20.154	3.76932	5.27085	3.34722	9.20766	13.6986	8.40557	17.8069	36.4861	4.17342	4.62595	1.9311	0	0	0
AT1G12040	0	0	0	0	0	2.0154	0	0	0	0	0	0	0	0	0	0	0	0	0	0
AT1G12050	738.344	1191.58	952.574	1061.95	919.538	900.883	926.713	963.248	848.519	933.657	1004.98	976.097	957.383	906.68	1051.7	1036.21	1240.73	1107.45	1097.8	1118.33
AT1G12060	128.014	8.79647	101.41	142.41	101.048	48.3696	15.6157	47.4376	106.553	29.4645	59.7758	55.6869	40.8511	73.8844	44.5165	33.5381	24.1387	34.9246	36.2989	22.4308
AT1G12064	3.87921	0	4.55777	2.29694	1.12276	1.0077	0	3.29428	0	0	1.24533	2.10139	1.04746	0	0	0	0	1.1266	5.8863	1.06813
AT1G12070	0	0	0	9.95341	5.61378	14.1078	15.6157	6.58856	0.557869	46.0383	14.944	5.25348	10.4746	11.858	16.6937	2.31297	0.96555	10.1394	5.8863	8.54506
AT1G12080	287.062	363.362	429.57	294.774	273.953	101.778	61.386	33.6017	32.9143	84.7105	74.7198	40.9772	32.4714	63.8507	59.819	31.2252	245.25	385.298	317.86	291.6
AT1G12090	4798.59	4705.43	6199.71	5416.18	6077.48	4284.74	6583.92	4586.3	13206.4	13758.1	6325.03	6418.71	5525.38	5446.46	9220.48	7334.44	6003.79	6257.14	4501.06	4096.29
AT1G12100	14.2238	0	9.11554	22.9694	19.0869	9.06929	50.6165	34.2605	8.36804	16.5738	47.3225	45.18	20.9493	21.8917	51.4722	67.0763	44.4153	61.9631	42.1852	35.2484
AT1G12110	98.2734	7.44316	404.502	304.727	480.54	330.525	215.389	192.386	353.689	353.574	435.865	346.73	324.714	328.375	386.737	285.652	17.3799	16.899	22.5642	21.3627
AT1G12120	1640.91	807.922	1187.3	1368.98	1073.36	1504.5	1538.42	1605.63	1066.09	1029.42	1417.19	1384.82	1759.74	1688.39	1630.42	1493.02	1385.56	1418.39	1407.81	1434.5
AT1G12130	0	0	11.3944	0	6.73654	0	0	8.56513	0	0	0	1.0507	5.23732	2.73646	2.78228	1.15649	0	2.2532	0.98105	5.34066
AT1G12140	980.148	271.337	1106.4	1335.29	889.223	952.276	393.086	459.223	327.469	246.765	534.246	433.938	350.901	431.448	287.966	216.263	194.076	199.408	256.054	273.442
AT1G12150	0	0	7.9761	3.82823	21.3324	1.0077	0	5.92971	22.8726	0	1.24533	5.25348	1.04746	3.64861	0	0	0.96555	3.3798	1.9621	3.2044
AT1G12160	0	38.5691	4.55777	1.53129	8.98205	5.0385	12.3849	10.5417	53.5555	0	7.47198	5.25348	5.23732	10.0337	13.9114	19.6603	19.311	22.532	25.5073	30.9758
AT1G12170	0	0	0	0	0	0	0	0	0	0	0	0	0	0	0	0	0	0	0	0
AT1G12180	0	0	0	0	0	0	0	0	0	0	0	0	0	0	0	0	0	0	0	0
AT1G12190	0	0	0	0	0	0	0	0	0	0	0	0	0	0	0	0	0	0	0	0
AT1G12200	325.854	307.2	267.769	321.572	152.695	146.116	24.2313	56.6616	1.67361	20.2569	23.6613	21.0139	28.2816	54.7292	4.17342	9.2519	11.5866	6.75961	29.4315	9.61319
AT1G12210	133.186	25.7128	121.92	98.7684	120.135	113.87	87.7712	129.795	69.1758	12.8907	108.344	114.526	163.405	145.032	203.106	115.649	124.556	108.154	177.57	144.198
AT1G12211	0	0	0	0	3.36827	0	0	0	0	0	0	0	0	0	0	0	0	0	0	0
AT1G12220	111.204	148.187	148.128	91.8776	67.3654	144.101	158.85	125.842	109.342	112.334	120.797	105.07	140.36	131.35	119.638	136.465	123.59	166.737	155.006	140.994
AT1G12230	1724.96	1774.86	2466.89	2294.64	2157.94	1931.76	1106.03	1249.19	1745.02	1587.4	1717.31	1470.98	1303.05	1300.73	1442.61	1379.69	1449.29	1538.94	1553	1548.79
AT1G12240	287.062	78.4916	430.709	377.464	250.375	214.64	115.233	155.49	106.553	141.798	212.951	231.153	200.066	168.748	208.671	210.481	575.468	526.123	760.314	872.664
AT1G12244	171.978	52.1022	125.339	169.974	140.345	115.885	87.7712	136.383	169.034	138.115	154.421	159.706	125.696	151.417	130.767	119.118	168.006	243.346	256.054	272.374
AT1G12250	209.478	2.02995	250.677	179.927	202.096	172.317	242.852	155.49	204.738	151.006	207.97	275.283	234.632	238.072	173.893	223.202	256.836	244.472	426.757	465.706
AT1G12260	89.2219	96.7611	162.94	81.9242	70.7337	49.3773	38.7701	16.4714	60.2499	14.7323	14.944	7.35488	4.18986	26.4524	2.78228	1.15649	3.8622	3.3798	9.8105	16.022
AT1G12270	3915.42	3526.71	3287.29	3372.67	3368.27	3898.79	3870.01	3810.17	3964.22	3532.06	3732.25	3403.21	3677.65	3186.15	3999.53	3962.12	3400.67	3327.98	2617.44	2527.2
AT1G12280	191.375	213.145	139.012	169.974	119.012	93.716	65.1553	74.4508	20.6412	22.0984	90.9091	56.7376	65.9903	93.9517	45.9076	45.103	32.8287	50.697	65.7304	58.7473
AT1G12290	38.7921	133.3	3.41833	20.6725	17.9641	23.1771	50.0781	48.7554	5.02083	0	42.3412	47.2813	67.0378	52.9049	38.9519	37.0076	31.8631	47.3172	71.6167	84.3825
AT1G12294	0	0	0	0	0	0	0	0	0	0	0	0	0	0	0	0	0	0	0	0
AT1G12300	301.286	133.3	268.908	305.493	288.548	302.31	485.165	374.23	248.81	228.35	328.767	293.144	373.945	373.071	338.047	385.11	333.115	343.613	336.5	288.396
AT1G12310	4476.61	5733.27	6908.44	5465.95	6561.39	4742.23	3853.32	3346.33	4922.64	7526.35	3688.67	3616.5	3383.31	3118.65	3992.57	3987.57	3571.57	3484.58	3222.75	3055.93
AT1G12320	100.86	0	127.618	50.5327	42.6648	49.3773	6.46168	3.95314	23.9884	9.20766	13.6986	17.8618	1.04746	10.9458	1.39114	0	8.68995	4.5064	16.6779	17.0901
AT1G12330	638.777	310.583	417.036	519.874	459.208	419.203	626.783	553.439	458.011	432.76	445.828	401.366	497.546	490.738	418.733	435.996	824.58	885.508	1176.28	1221.94
AT1G12340	2.58614	0	19.3705	4.59388	4.49103	4.0308	27.4622	2.63542	0	0	2.49066	7.35488	0	5.47292	2.78228	1.15649	1.9311	10.1394	8.82945	6.4088
AT1G12350	303.872	707.101	281.442	267.976	222.306	289.21	319.853	334.699	189.118	287.279	310.087	281.587	332.046	338.409	274.055	271.774	330.218	358.259	412.041	500.954
AT1G12360	1247.81	586.657	1186.16	1178.33	1192.37	1470.23	1381.19	1420.49	1453.25	1003.64	1545.45	1435.25	1432.93	1393.77	1380.01	1449.08	1384.6	1389.1	1533.38	1569.09
AT1G12370	265.08	744.993	361.203	320.806	371.632	362.772	383.932	494.801	281.166	384.88	318.804	351.983	326.809	357.564	328.309	353.885	318.631	309.815	257.035	234.989
AT1G12380	866.358	1026.48	1025.5	1018.31	968.939	892.822	698.4	876.938	1112.39	926.291	963.885	1038.09	992.997	998.807	1320.19	1227.03	893.134	741.303	681.83	675.06
AT1G12390	439.644	123.827	495.658	383.589	477.172	370.833	443.702	349.194	449.643	615.072	373.599	349.882	379.182	394.05	379.781	378.171	516.569	545.275	541.54	549.02
AT1G12400	85.3427	49.3955	255.235	150.832	195.36	112.862	163.158	133.748	329.143	176.787	168.12	143.945	95.3193	116.756	132.158	148.03	183.454	224.194	163.835	187.991
AT1G12410	2216.32	2649.09	1812.85	2021.31	1864.9	1696.97	1804.43	1786.16	1892.85	1871	1732.25	1831.36	1719.94	1688.39	1466.26	1458.33	1552.6	1431.91	1654.05	1601.13
AT1G12411	0	0	0	0	0	0	0	0	0	0	0	0	0	0	0	0	0	0	0	0
AT1G12420	444.816	491.926	256.375	403.496	296.408	393.003	351.085	456.587	500.967	335.159	450.809	430.786	414.796	436.921	397.866	336.538	401.669	317.701	469.923	443.275
AT1G12423	0	0	0	0	0	0	0	0	0	0	0	0	0	0	0	0	0	0	0	0
AT1G12430	1214.19	1136.1	1148.56	1219.67	1130.62	1807.81	2226.05	2164.34	1527.45	1403.25	1829.39	2171.79	2435.36	2366.12	2936.7	3184.97	2641.74	2555.13	2755.77	2757.92
AT1G12440	2668.9	3967.21	2706.18	1982.26	2479.05	1935.79	2145.82	1568.08	3368.97	3463.92	1749.69	1642.24	1650.8	1773.23	1748.66	1941.74	2172.49	1997.46	2385.91	2375.53
AT1G12450	113.79	299.08	150.406	165.38	143.713	165.263	166.388	152.196	216.453	163.896	193.026	196.48	150.835	174.221	125.203	154.969	272.285	229.827	247.225	243.534
AT1G12451	0	0	0	0	0	0	0	0	0	0	0	0	0	0	0	0	0	0	0	0
AT1G12460	452.575	436.44	407.921	419.574	388.474	483.696	569.705	524.45	463.59	574.558	388.543	400.315	401.179	407.732	478.552	452.186	530.087	543.022	447.359	538.339
AT1G12470	870.237	987.911	1088.17	1136.22	1092.44	1420.86	1319.26	1380.3	1467.75	1136.23	1347.45	1309.17	1372.18	1353.63	1384.18	1413.23	1256.18	1289.96	1217.48	1202.72
AT1G12480	0	0	0	0	1.12276	6.0462	9.69253	2.63542	0	0	2.49066	6.30418	2.09493	0.912153	4.17342	5.78244	3.8622	0	5.8863	2.13627
AT1G12490	0	0	0	0	0	0	0	0.658856	0	0	0	1.0507	0	0	5.56456	0	0	0	0	0
AT1G12500	897.391	634.699	586.813	818.476	595.061	534.081	334.931	473.718	327.469	432.76	511.831	501.182	527.922	551.852	466.032	528.515	412.29	340.234	413.022	370.642
AT1G12510	0	0	0	0	0	0	0	0	0	0	0	0	0	0	0	0	0	0	0	0
AT1G12520	962.045	1610.43	1164.51	1211.25	595.061	658.028	612.783	616.689	633.74	609.547	806.974	827.949	777.219	804.519	624.622	655.728	679.747	745.81	910.415	935.684
AT1G12530	493.953	877.617	569.721	445.606	497.381	425.249	431.317	438.798	429.002	388.563	388.543	401.366	377.087	389.489	403.431	470.69	529.121	514.857	588.63	631.266
AT1G12540	0	0	0	0	0	0	0	0	0	0	0	0	0	0	0	0	0	0	0	0
AT1G12550	64.6536	171.193	116.223	87.2837	127.994	66.5082	77.5402	98.1696	54.1133	82.869	130.76	111.374	87.9871	98.5125	84.8596	108.71	92.6928	112.66	106.934	87.5869
AT1G12560	0	0	0	0	0	0	0	0	0	0	0	0	0	0	0	0	0	0	0	0
AT1G12570	1.29307	6.76651	0	9.18776	1.12276	6.0462	7.53863	0.658856	0.557869	9.20766	12.4533	7.35488	6.28479	6.38507	4.17342	1.15649	36.6909	25.9118	122.631	86.5187
AT1G12580	774.55	776.796	790.773	1030.56	983.535	1107.46	918.098	1029.13	908.769	837.898	1007.47	1080.12	1123.93	1029.82	1121.26	1173.83	1058.24	979.016	1182.17	1009.39
AT1G12590	0	0	0	0	0	0	0	0	0	0	0	0	0	0	0	0	0	0	0	0
AT1G12600	5.17228	39.9224	35.3227	44.4075	28.0689	19.1463	10.231	9.22399	0	5.5246	37.3599	13.6591	15.712	12.7701	34.7785	12.7214	13.5177	21.4054	6.86735	9.61319
AT1G12610	0	0	0	0	0	0	0	0	0	0	0	0	0	0	0	0	5.7933	3.3798	0.98105	0
AT1G12620	305.165	225.325	189.147	280.992	270.584	250.917	256.313	247.071	289.534	220.984	278.954	239.559	255.581	257.227	268.49	299.53	259.733	317.701	287.448	293.736
AT1G12630	18.103	194.876	20.51	22.2038	11.2276	18.1386	27.4622	10.5417	9.48378	1.84153	24.9066	14.7098	17.8069	10.9458	12.5203	3.46946	0.96555	2.2532	0	2.13627
AT1G12640	471.971	669.885	405.642	441.778	353.668	380.91	339.238	386.749	442.948	488.006	469.489	419.228	404.321	385.841	390.91	466.064	531.052	584.706	528.786	531.93
AT1G12650	1236.18	1448.03	797.61	846.805	820.735	823.29	1130.26	1079.21	1003.05	964.963	867.995	810.087	824.355	852.863	940.411	870.835	1147.07	966.624	823.101	919.662
AT1G12660	0	0	0	0	0	0	0	0	0	0	0	0	0	0	0	0	0	0	0	0
AT1G12663	0	0	0	0.765647	0	0	0	1.31771	0	0	2.49066	4.20279	0	0	0	0	0	0	0	0
AT1G12665	0	0	19.3705	2.29694	1.12276	1.0077	0.538474	2.63542	40.7245	25.7815	7.47198	11.5577	16.7594	4.56076	6.9557	4.62595	3.8622	1.1266	0.98105	1.06813
AT1G12667	0	0	0	0	0	0	0	1.31771	0	0	0	0	0	0	0	0	0	0	0	0
AT1G12669	0	0	0	0	0	0	0	0.658856	0	0	0	0	0	1.82431	0	0	0	0	0	0
AT1G12670	0	0	12.5339	3.82823	10.1048	6.0462	22.0774	7.24742	68.6179	3.68307	9.96264	3.15209	3.14239	11.858	12.5203	12.7214	3.8622	7.88621	0.98105	7.47693
AT1G12672	1.29307	0	11.3944	13.7816	24.7006	11.0847	58.6936	25.6954	70.2916	9.20766	26.1519	16.8111	12.5696	20.0674	31.9962	17.3473	4.82775	11.266	0	2.13627
AT1G12680	599.985	1182.79	613.02	619.408	687.127	776.936	725.863	640.408	563.448	609.547	648.817	638.824	768.839	737.019	656.618	697.362	642.091	643.289	658.285	625.926
AT1G12700	42.6713	354.565	82.0399	123.269	48.2785	134.024	164.234	211.493	104.879	33.1476	191.781	163.909	197.971	179.694	126.594	175.786	215.318	220.814	202.096	205.081
AT1G12710	305.165	498.015	332.717	255.726	238.024	270.063	373.701	310.98	209.201	318.585	222.914	216.444	288.053	303.747	261.534	239.393	272.285	304.182	318.841	355.688
AT1G12720	0	0	0	0	0	0	0	0	0	0	0	0	0	0	0	0	0	0	0	0
AT1G12725	0	0	0	0	0	0	0	0	0	0	0	0	0	0	0	0	0	0	0	0
AT1G12730	196.547	579.214	248.399	271.039	284.057	318.433	344.085	327.452	259.967	458.542	293.898	300.499	298.528	306.483	247.623	336.538	294.493	366.145	339.443	366.369
AT1G12740	0	0	4.55777	2.29694	4.49103	6.0462	0	9.88284	59.1342	0	8.71731	6.30418	2.09493	1.82431	2.78228	1.15649	0.96555	0	0	1.06813
AT1G12750	376.284	554.177	396.526	405.027	257.111	311.379	422.163	398.608	349.226	302.011	394.77	366.693	465.074	490.738	276.837	311.095	339.874	327.841	502.298	520.181
AT1G12760	868.944	605.603	979.921	1012.18	852.172	969.407	1155.03	1132.57	806.679	778.968	872.976	981.351	940.624	1013.4	1032.23	1150.7	914.376	1057.88	1310.68	1338.37
AT1G12770	1428.84	1885.15	1484.69	1460.85	1378.75	1412.79	1285.88	1282.79	1093.98	1062.56	1232.88	1399.53	1185.73	1184.89	1253.42	1319.55	1190.52	1096.18	1027.16	939.957
AT1G12775	186.202	162.396	150.406	104.894	189.746	207.586	185.773	152.855	219.801	180.47	112.08	131.337	138.265	151.417	191.977	207.011	161.247	152.091	191.305	201.877
AT1G12780	421.541	235.475	425.012	426.465	287.426	274.094	203.005	157.467	245.463	232.033	231.631	184.923	194.828	231.687	196.151	171.16	361.116	486.692	760.314	764.783
AT1G12790	86.6358	0	14.8128	62.783	33.6827	33.2541	107.695	65.2268	43.5138	14.7323	70.9838	73.5488	83.7972	74.7965	61.2102	86.7365	81.1062	67.5961	139.309	135.653
AT1G12800	1969.35	1510.29	1648.77	2302.3	1730.17	1758.44	2343.98	1988.43	1490.63	1300.12	1927.77	2335.7	1961.9	1973.9	1665.19	1682.69	1924.34	1924.23	2114.16	2015.57
AT1G12805	0	0	1.13944	0.765647	32.5599	5.0385	13.4618	37.5548	131.099	90.2351	58.5305	33.6223	69.1327	59.2899	575.932	566.679	791.751	869.736	326.69	486
AT1G12810	522.401	461.476	770.263	612.517	697.232	642.912	463.626	486.236	686.179	871.045	679.95	565.275	678.757	617.527	677.485	779.472	709.679	630.897	691.641	728.466
AT1G12820	1127.56	523.728	1177.04	1238.82	1031.81	1244.51	1436.65	1393.48	1241.26	1313.01	1420.92	1385.87	1447.6	1447.59	1303.5	1484.93	1551.64	1573.86	1535.34	1663.08
AT1G12830	1637.03	2048.9	1605.47	1362.85	1551.65	1302.96	1915.35	1431.04	1902.33	1926.24	1316.31	1193.59	1296.76	1216.81	1683.28	1576.29	1617.3	1439.8	1231.22	1315.94
AT1G12840	2751.66	2583.45	4124.78	3440.05	3972.31	3291.15	2545.37	2757.31	3690.31	3997.97	2782.07	2816.92	2689.89	2542.17	3132.85	2851.9	2897.62	2812	2535.03	2417.18
AT1G12845	217.236	27.0661	345.251	189.115	262.725	309.364	252.006	217.423	681.159	701.624	310.087	377.2	292.243	280.943	536.98	466.064	536.846	530.629	437.548	429.389
AT1G12850	1459.88	1686.89	1402.65	1208.19	1383.24	1416.83	1348.88	1444.87	1541.39	1395.88	1255.29	1177.83	1269.53	1410.19	1304.89	1370.44	1108.45	1105.2	1086.02	978.409
AT1G12855	0	0	0	0	0	0	0	0	0	0	0	1.0507	0	0	0	0	0	0	0	0
AT1G12860	640.07	959.492	534.399	583.423	534.432	516.95	474.934	505.343	517.703	679.526	570.361	586.289	406.416	359.388	368.652	395.519	515.604	557.668	700.47	601.359
AT1G12870	0	0	0	0	0	0	0	0	0	0	0	0	0	0	0	0	0	0	0	0
AT1G12880	166.806	167.133	77.4821	85.7524	59.5061	43.3311	54.3858	43.4845	0	51.5629	48.5679	43.0786	42.9461	58.3778	34.7785	34.6946	34.7598	42.8108	80.4461	132.448
AT1G12890	0	0	0	0	3.36827	0	0	0	5.57869	1.84153	1.24533	0	0	0.912153	0	2.31297	2.89665	0	1.9621	7.47693
AT1G12900	4493.42	3373.78	5134.33	4950.67	4300.16	4191.02	2208.82	2800.8	4205.78	4294.45	4734.74	4457.06	3803.35	3447.94	3708.78	3479.87	3918.2	4294.6	4354.88	4278.94
AT1G12910	942.649	1121.89	1346.82	1292.41	1470.81	1338.22	856.712	994.214	1597.74	2211.68	1129.51	1138.96	1026.52	995.159	1377.23	1479.15	1233.97	1222.36	1181.18	1037.16
AT1G12920	3693.01	2926.52	4260.38	4067.88	4567.37	4019.71	4482.79	3655.99	4986.24	4099.25	3323.79	3270.82	3322.56	2959.02	3790.86	3750.49	3300.25	3398.96	2811.69	2764.33
AT1G12930	823.686	372.835	793.052	923.37	847.681	1055.06	1256.8	1056.81	637.645	762.395	1200.5	1162.07	1189.92	1142.93	1172.73	1135.67	980.999	1064.64	1151.75	1140.77
AT1G12935	0	0	0	0	0	0	0	0	0	0	0	0	0	0	0	0	0	0	0	0
AT1G12938	0	0	0	0	0	0	0	0	0	0	0	0	0	0	0	0	0	0	0	0
AT1G12940	0	0	0	0	3.36827	0	0	0	0	0	1.24533	1.0507	0	0.912153	0	0	0.96555	0	0	0
AT1G12950	0	0	22.7889	16.0786	7.8593	9.06929	28.5391	20.4245	0	0	7.47198	6.30418	4.18986	3.64861	4.17342	3.46946	3.8622	7.88621	17.6589	7.47693
AT1G12960	0	0	0	0	0	0	0	0	0	0	0	0	0	0.912153	0	0	0	0	0	0
AT1G12970	278.01	276.75	208.518	292.477	222.306	301.302	212.697	253.66	157.319	327.793	305.106	242.711	244.059	253.578	286.575	247.488	279.044	287.283	305.107	280.919
AT1G12980	263.787	301.786	274.606	223.569	345.809	260.994	168.542	233.894	413.939	261.498	207.97	250.066	72.2751	137.735	89.033	84.4236	73.3818	73.2291	23.5452	24.5671
AT1G12990	522.401	374.865	682.526	529.062	668.04	657.02	698.939	503.366	536.67	511.946	643.836	603.1	585.533	592.899	740.087	721.648	583.192	617.377	568.028	538.339
AT1G13000	159.048	418.847	172.056	299.368	213.324	232.779	364.008	266.837	239.326	141.798	257.783	236.407	312.145	329.287	196.151	259.053	251.043	247.852	288.429	326.849
AT1G13010	0	0	0	0	0	0	0	0	0	0	0	0	0	0	0	0	0	0	0	0
AT1G13020	2507.26	2497.52	2509.05	2793.08	2555.39	2953.57	2527.06	2618.95	2833.42	2743.88	2638.85	2667.72	2702.46	2346.06	3409.68	3057.75	2474.7	2449.23	2237.78	2056.16
AT1G13030	984.027	767.999	762.287	869.009	662.426	887.783	1229.34	1444.21	884.223	604.023	970.112	966.641	1246.48	1263.33	909.806	1065.12	935.618	849.457	795.632	819.258
AT1G13040	174.565	267.277	117.363	156.958	120.135	145.109	158.311	274.084	123.289	75.5029	179.327	222.748	255.581	278.207	236.494	203.542	214.352	239.966	224.661	243.534
AT1G13050	91.808	0.676651	83.1793	129.394	105.539	109.839	113.079	150.878	53.5555	33.1476	194.271	125.033	191.686	263.612	87.6418	121.431	89.7961	77.7355	93.1998	115.358
AT1G13060	4829.62	4942.26	6029.93	4982.83	5435.27	5133.22	4091.86	4558.63	6555.52	7493.2	4549.19	4024.17	4158.44	3972.43	4711.79	4523.02	4613.4	4605.55	3179.58	3187.31
AT1G13070	0	0	11.3944	2.29694	0	0	0	0	0.557869	0	0	2.10139	4.18986	0.912153	2.78228	0	0	0	0.98105	1.06813
AT1G13080	20.6891	0	22.7889	3.06259	19.0869	29.2233	4.30779	17.1303	124.405	20.2569	38.6052	23.1153	34.5663	16.4188	30.6051	19.6603	5.7933	12.3926	25.5073	32.044
AT1G13090	275.424	108.264	286	307.79	324.477	265.025	227.236	213.469	192.465	279.913	292.653	289.992	269.199	301.01	306.051	316.877	454.774	469.793	664.171	608.836
AT1G13100	21.9822	0	20.51	23.735	24.7006	10.077	14.0003	17.1303	25.662	9.20766	8.71731	24.166	10.4746	7.29722	1.39114	10.4084	7.7244	15.7724	10.7916	12.8176
AT1G13110	391.801	286.224	525.283	456.325	363.773	269.056	207.851	224.67	260.525	248.607	331.258	239.559	134.076	152.33	84.8596	97.1449	155.454	154.344	160.892	175.174
AT1G13120	1079.71	1347.89	969.666	1163.02	973.43	1168.93	1789.35	1687.99	772.649	922.608	1161.89	1287.1	1491.59	1517.82	1158.82	1327.65	1238.8	1228	1275.37	1310.6
AT1G13130	32.3268	110.294	3.41833	9.95341	17.9641	14.1078	16.6927	4.61199	0	7.36613	2.49066	2.10139	6.28479	5.47292	11.1291	11.5649	24.1387	20.2788	23.5452	24.5671
AT1G13140	3.87921	313.29	38.7411	21.4381	16.8414	50.385	44.6933	70.4976	1.11574	16.5738	52.3039	58.839	61.8004	96.6882	52.8633	34.6946	52.1397	34.9246	91.2377	55.5429
AT1G13145	201.719	216.528	291.697	151.598	254.866	171.309	143.772	98.8284	531.092	447.493	124.533	95.6134	118.364	114.019	130.767	85.58	84.0028	110.407	112.821	126.04
AT1G13150	40.0852	1.3533	4.55777	24.5007	19.0869	9.06929	21.5389	26.3542	0.557869	0	21.1706	21.0139	32.4714	39.2226	11.1291	6.93892	19.311	28.165	41.2041	43.7934
AT1G13160	1805.13	1486.6	1588.38	1582.59	1561.75	1568.99	2362.28	2099.12	1300.39	1327.75	1427.15	1559.23	1909.53	1814.27	1665.19	1682.69	1418.39	1279.82	1199.82	1114.06
AT1G13170	1992.62	1486.6	1768.42	1677.53	1858.16	2018.42	1682.19	2192.67	1563.15	1740.25	1757.16	1947.99	2175.58	2035.01	2115.92	2203.11	1743.78	1696.66	1603.04	1507.14
AT1G13180	447.403	357.272	452.359	458.622	473.803	439.357	629.476	525.108	560.659	565.351	499.377	457.053	570.868	576.481	463.25	490.351	523.328	488.945	442.454	466.774
AT1G13190	1395.22	975.731	1847.04	1675.23	1916.55	1742.31	1953.58	1556.88	2715.15	2097.51	1737.24	1726.29	1682.23	1517.82	2015.76	2130.25	1888.62	1872.41	1673.67	1759.21
AT1G13195	228.874	225.325	347.53	239.647	206.587	254.948	221.851	198.316	341.416	261.498	191.781	202.784	179.117	210.707	267.099	185.038	252.974	232.08	275.675	280.919
AT1G13200	0	0	0	0	0	0	0	0	0	0	0	0	0	0	0	4.62595	0	0	0	0
AT1G13210	373.698	395.841	478.566	571.172	674.777	706.397	701.631	693.776	490.925	572.717	738.481	839.507	944.813	856.512	851.378	737.839	611.193	563.301	677.906	596.018
AT1G13220	1024.11	1295.11	848.885	1078.03	810.63	1255.59	1555.11	1639.23	846.288	826.848	1341.22	1417.39	1630.9	1467.65	1232.55	1309.14	1345.98	1309.11	1300.87	1279.62
AT1G13230	31.0337	0	54.6933	26.7976	63.9971	64.4928	55.4628	81.0393	34.03	132.59	41.0959	32.5716	58.658	45.6076	38.9519	28.9122	143.867	122.8	164.816	193.332
AT1G13240	0	0	0	0	0	0	0	0	0	0	0	0	0	0	0	0	0	0	0	0
AT1G13245	285.769	644.172	472.869	349.135	330.09	266.033	102.31	86.969	391.624	425.394	210.461	146.047	92.1769	99.4247	58.4279	82.1106	87.865	98.0143	123.612	103.609
AT1G13250	668.518	1353.3	1031.2	779.428	900.451	728.567	570.782	430.233	981.292	1080.98	894.147	739.69	631.621	643.98	715.046	595.591	586.089	545.275	538.597	516.976
AT1G13260	122.842	84.5814	117.363	137.816	178.518	181.386	263.314	158.784	349.226	368.307	317.559	324.665	279.673	301.01	342.22	255.584	181.523	119.42	109.878	101.473
AT1G13270	1939.61	1777.56	1784.37	1496.84	1449.48	1392.64	1478.65	1270.93	1480.59	1589.24	1417.19	1556.08	1165.83	1214.99	1239.51	1247.85	1156.73	1106.32	956.524	920.73
AT1G13280	1449.53	1193.61	1832.22	1376.63	1501.13	1237.45	686.554	620.643	1312.67	1436.4	1236.61	1005.52	782.456	768.033	1290.98	1134.51	1800.75	1900.58	1697.22	1916.23
AT1G13290	0	0	0	10.7191	0	1.0077	0	3.29428	34.03	0	6.22665	4.20279	56.5631	38.3104	91.8153	134.153	64.6918	60.8365	66.7114	52.3385
AT1G13300	0	0	1.13944	3.06259	1.12276	0	8.07711	2.63542	0	1.84153	3.73599	1.0507	4.18986	0.912153	0	0	0	1.1266	0	0
AT1G13310	0	0	2.27889	0	0	0	0	0	0	0	0	0	0	0	0	0	0	0	0	0
AT1G13320	1834.87	1392.55	2478.29	2471.51	2777.7	2579.71	1900.27	2283.6	2597.44	2710.74	2351.18	2308.38	2134.73	2004	2702.99	2362.7	2580.91	2531.47	2419.27	2310.37
AT1G13330	195.254	47.3656	133.315	132.457	235.779	203.555	220.774	274.743	231.516	206.252	322.54	239.559	267.104	252.666	278.228	286.809	298.355	316.575	265.865	299.077
AT1G13340	0	0	0	3.82823	0	7.0539	25.8467	8.56513	1.67361	0	8.71731	0	0	4.56076	0	0	0.96555	6.75961	1.9621	3.2044
AT1G13350	444.816	533.201	511.61	666.878	414.297	707.405	900.867	923.716	342.532	443.809	757.161	942.475	855.779	920.362	630.187	735.526	850.649	874.242	1256.73	1259.33
AT1G13360	1449.53	1395.93	1241.99	1023.67	1354.04	1159.86	932.098	869.69	861.35	1246.72	912.827	805.884	824.355	819.113	922.326	861.583	872.857	970.003	993.804	881.209
AT1G13370	16.8099	0	2.27889	15.3129	15.7186	5.0385	2.69237	3.95314	0.557869	0	8.71731	3.15209	0	0	5.56456	0	0.96555	5.63301	2.94315	3.2044
AT1G13380	1374.53	1518.41	1620.29	1352.13	1520.21	1359.39	1108.18	1151.02	2300.65	2301.92	1277.71	1275.55	1167.92	1106.44	1389.75	1257.1	1118.11	1226.87	1112.51	1101.24
AT1G13390	362.06	64.9585	380.574	399.668	314.372	265.025	318.238	328.769	498.177	486.165	457.036	346.73	323.667	408.644	328.309	308.782	328.287	333.474	437.548	535.134
AT1G13400	299.992	576.507	317.905	294.008	415.42	332.541	539.012	447.363	355.921	303.853	271.482	236.407	321.572	310.132	140.505	146.874	36.6909	43.9374	75.5409	85.4506
AT1G13410	152.582	115.707	263.211	171.505	258.234	215.648	333.854	239.165	338.627	182.312	230.386	173.365	206.351	168.748	171.11	195.446	190.213	215.181	124.593	164.492
AT1G13420	0	0	14.8128	3.82823	6.73654	7.0539	0	1.31771	35.7036	14.7323	14.944	4.20279	0	3.64861	11.1291	1.15649	1.9311	0	0.98105	3.2044
AT1G13430	11.6376	0	4.55777	0.765647	5.61378	0	0	0	0	0	0	0	0	0	0	0	0	0	0	0
AT1G13440	29010	35307	40523.1	30152.7	36899.4	26882.4	16674.9	15625.4	38910.8	35753.4	22479.4	18417.7	17111.4	16204.4	22309.7	18883.1	19954.1	20907.5	14471.5	15001.9
AT1G13448	18.103	37.2158	12.5339	19.9068	17.9641	32.2464	0.538474	6.58856	20.6412	14.7323	21.1706	19.9632	21.9968	17.3309	5.56456	17.3473	11.5866	21.4054	23.5452	33.1121
AT1G13450	321.975	236.151	403.363	349.9	248.129	403.08	511.55	403.879	264.988	254.132	396.015	404.518	468.217	457.901	378.39	323.816	477.947	499.084	592.554	666.515
AT1G13460	274.131	230.061	454.638	388.948	413.174	408.118	716.709	547.51	488.694	484.323	382.316	467.56	469.264	484.353	471.597	513.48	585.123	512.603	506.222	458.229
AT1G13470	0	0	0	0	17.9641	4.0308	0	0	0	0	0	0	1.04746	0	0	1.15649	0	0	0	0
AT1G13480	0	0	0	0	0	0	0	0	0	0	0	0	0	0	0	0	0	0	0	0
AT1G13485	0	0	0	0	0	0	0	0	0	0	0	0	0	0	0	0	0	0	0	0
AT1G13490	0	0	0	0	0	0	0	0	0	0	2.49066	0	0	0	0	0	0	0	0	0
AT1G13500	1.29307	0	0	0	0	0	0	0	0	0	0	0	0	2.73646	0	0	0	0	0	0
AT1G13510	23.2753	0	31.9044	45.9388	30.3144	24.1848	21.0005	19.1068	1.11574	14.7323	26.1519	10.507	3.14239	8.20938	0	0	0	0	0	0
AT1G13520	0	0	0	0	1.12276	0	0	0	0	0	2.49066	0	0	0	0	0	0	0	0	0
AT1G13530	0	0	0	0	0	0	0	0	0	0	0	0	0	0	0	0	0	0	0	0
AT1G13540	0	0	0	0	0	0	0	0.658856	0	0	0	2.10139	2.09493	0.912153	0	0	0	3.3798	0	0
AT1G13550	0	0	0	0	0	0	0	0	0	0	0	0	0	0	1.39114	1.15649	0	0	0	0
AT1G13560	2804.67	2136.19	3115.24	3154.46	3679.27	3755.7	2929.3	3043.92	3322.67	3578.1	2961.39	3010.25	3003.08	2868.72	2985.39	3225.44	2558.71	2638.5	2278.98	2172.58
AT1G13570	493.953	667.178	405.642	454.028	375.001	413.157	644.015	500.731	293.997	495.372	447.073	459.154	524.78	512.63	496.637	564.366	611.193	653.429	762.276	864.119
AT1G13580	316.802	335.619	257.514	280.227	362.65	318.433	263.314	371.595	409.476	471.432	343.711	358.288	365.565	316.517	363.088	364.293	372.702	383.044	414.003	403.754
AT1G13590	0	0	0	0	7.8593	0	0	1.97657	0	0	0	0	0	0	0	0	0	0	0.98105	0
AT1G13600	389.214	285.547	389.689	369.042	286.303	195.494	152.388	113.982	218.685	215.459	249.066	179.669	141.408	140.472	136.332	83.2671	84.9684	29.2916	39.242	51.2704
AT1G13605	0	0	0	0	0	0	0	0	0	0	3.73599	0	0	0	0	0	14.4832	2.2532	1.9621	5.34066
AT1G13607	0	0	0	0	0	3.0231	0	0	0	0	0	0	3.14239	0.912153	0	0	0	0	0	0
AT1G13608	0	0	7.9761	0	12.3503	5.0385	0	0.658856	0.557869	3.68307	11.208	3.15209	6.28479	9.12153	0	3.46946	1.9311	0	0	0
AT1G13609	1044.8	1039.34	699.618	256.492	950.975	476.642	338.7	327.452	417.286	335.159	440.847	323.615	602.292	913.065	162.763	95.9884	12.5521	4.5064	0.98105	1.06813
AT1G13610	11.6376	194.199	11.3944	3.82823	5.61378	0	1.61542	0.658856	0.557869	0	2.49066	0	0	4.56076	0	1.15649	1.9311	0	0	0
AT1G13620	0	0	0	0	0	0	0	0	0	0	0	0	0	0	0	0	0	0	0	0
AT1G13630	146.117	0	111.665	156.192	108.907	121.932	175.004	166.691	50.2083	97.6012	139.477	179.669	175.974	181.518	183.631	137.622	177.661	145.332	164.816	186.923
AT1G13635	45.2575	15.563	3.41833	21.4381	17.9641	10.077	50.0781	2.63542	0	0	0	1.0507	0	0.912153	0	1.15649	0	0	0	0
AT1G13640	1011.18	739.58	896.741	996.872	793.789	969.407	784.556	873.643	783.249	1047.83	820.672	925.664	819.118	848.302	915.37	925.19	830.373	917.053	1037.95	1061.72
AT1G13650	20.6891	0	0	2.29694	0	0	0	0	0	0	3.73599	10.507	0	1.82431	0	1.15649	1.9311	2.2532	1.9621	1.06813
AT1G13660	0	0	0	0	0	0	0	0	0	0	1.24533	0	0	0	0	0	0	0	0.98105	0
AT1G13670	53.0159	81.1982	111.665	78.8616	56.1378	45.3465	10.231	11.8594	1.11574	51.5629	43.5865	33.6223	21.9968	17.3309	20.8671	6.93892	35.7253	36.0512	81.4272	72.633
AT1G13680	28.4476	0	4.55777	5.35953	11.2276	4.0308	0	2.63542	21.7569	16.5738	14.944	7.35488	8.37972	3.64861	5.56456	6.93892	84.9684	90.1281	106.934	100.404
AT1G13690	1071.96	1479.84	1507.48	1274.04	1494.39	1170.95	1322.49	1164.86	1637.35	1834.17	1047.32	1124.25	1026.52	1106.44	1297.93	1193.49	1139.35	1047.74	1062.48	1094.84
AT1G13700	50.4298	89.9946	194.845	152.364	145.958	154.178	145.388	79.7216	179.634	156.53	146.949	193.328	109.984	135.911	119.638	105.24	248.146	327.841	437.548	450.752
AT1G13710	16979.3	19977.5	23938.6	21825.5	32095.1	34446.2	36287.2	31371.4	49989.6	54443.1	31942.7	32381.4	31954	28649.8	38351	37036.5	20677.3	21717.5	14964	14779.8
AT1G13720	0	0	0	0	0	0	0	0	0	0	0	0	0	0	0	0	0	0	0	0
AT1G13730	2330.11	1971.76	2076.06	2480.69	2340.95	2638.16	2163.05	2632.13	3187.11	2430.82	1972.6	2160.23	2526.49	2186.43	2342.68	2359.23	2117.45	1902.83	1490.22	1417.41
AT1G13740	537.918	287.577	509.331	483.123	544.537	533.073	607.937	479.647	395.529	462.225	479.452	487.523	544.682	496.211	659.4	508.854	610.228	739.05	743.636	704.968
AT1G13750	24.5684	35.8625	44.4383	42.8762	69.6109	107.824	57.6167	59.2971	56.9027	51.5629	97.1357	108.222	135.123	132.262	189.195	186.194	194.076	161.104	145.195	131.38
AT1G13755	10.3446	0	0	0	0	0	0	0	0	0	0	1.0507	0	0	0	1.15649	0	0	0.98105	2.13627
AT1G13760	0	0	0	0	0	0	0	0.658856	0	0	0	0	1.04746	0	0	6.93892	4.82775	0	0	1.06813
AT1G13770	395.68	882.353	304.231	302.43	360.405	357.733	403.855	514.567	417.286	462.225	403.487	448.647	506.973	575.568	294.922	422.118	453.808	402.197	605.308	722.058
AT1G13780	275.424	29.7727	194.845	189.88	223.429	258.979	129.234	237.188	264.43	274.388	219.178	224.849	228.347	268.173	171.11	213.95	223.042	236.586	244.282	215.763
AT1G13790	606.45	534.555	438.685	522.171	462.576	632.835	659.63	663.468	527.187	340.684	562.889	691.358	687.137	735.195	656.618	737.839	644.022	632.023	523.881	558.633
AT1G13800	120.256	220.588	78.6215	112.55	122.38	137.047	138.926	178.55	128.868	92.0766	127.024	154.452	172.832	135.911	150.243	174.63	152.557	138.572	139.309	146.334
AT1G13810	394.387	501.399	328.16	356.791	404.192	356.726	346.777	339.97	313.523	592.974	290.162	330.969	293.29	294.625	363.088	378.171	280.009	278.27	210.926	210.422
AT1G13820	121.549	308.553	113.944	146.238	97.6798	96.7391	164.773	115.3	33.4722	141.798	145.704	144.996	93.2244	121.316	75.1216	72.8587	82.0717	83.3685	124.593	134.585
AT1G13830	0	0	0	1.53129	8.98205	4.0308	0	0	0	0	0	0	1.04746	0	0	1.15649	0	3.3798	0.98105	0
AT1G13840	0	0	0	0	0	0	0	0	0	0	0	0	0	0	0	0	0	0	0	0
AT1G13850	0	0	0	0	0	0	0	0	0	0	0	0	0	0	0	0	0	0	0	0
AT1G13860	499.125	715.897	508.191	655.393	568.115	667.097	823.865	846.63	652.707	373.831	698.63	731.285	818.07	768.945	827.728	732.056	842.925	924.939	755.409	812.849
AT1G13870	490.074	531.171	595.929	535.187	463.699	485.711	581.013	444.728	410.034	580.083	437.111	463.357	447.268	393.138	486.899	415.179	444.153	435.995	365.932	370.642
AT1G13880	796.532	790.329	679.108	720.473	662.426	693.297	954.714	912.516	750.892	826.848	818.182	760.704	921.769	948.639	957.104	893.965	807.2	902.407	795.632	896.163
AT1G13890	0	0	0	0	0	0	0	0	0	0	0	0	0	0	0	0	1.9311	2.2532	1.9621	3.2044
AT1G13900	733.171	1160.46	793.052	727.364	683.759	666.089	840.019	577.817	542.807	701.624	642.59	694.51	581.343	551.852	749.825	548.175	529.121	632.023	545.464	547.952
AT1G13910	183.616	73.755	154.964	212.85	149.327	150.147	299.93	293.85	133.889	230.192	217.933	209.089	226.252	258.139	155.808	202.385	187.317	155.471	237.414	255.284
AT1G13920	179.737	336.972	272.327	220.506	187.5	132.009	120.618	75.1096	65.8286	127.066	165.629	139.743	122.553	98.5125	115.465	79.7976	70.4851	78.8621	90.2566	86.5187
AT1G13930	24133.9	26789.3	31256.1	25410.3	24004.5	17773.8	5944.75	4853.13	18597.7	12277.5	9843.09	8738.64	5105.34	5262.21	5842.79	4783.23	10455	10244.2	14128.1	11371.3
AT1G13940	730.585	529.141	459.195	684.488	561.378	846.467	740.94	740.554	652.149	412.503	711.083	772.262	821.213	809.992	702.526	706.614	555.191	544.148	562.142	505.227
AT1G13950	125.428	139.39	137.873	68.1425	83.084	70.539	14.0003	48.7554	2.23148	84.7105	64.7572	71.4474	32.4714	51.0806	19.476	19.6603	12.5521	6.75961	23.5452	10.6813
AT1G13960	320.682	792.359	271.187	328.462	215.569	315.41	297.776	302.415	227.053	136.273	240.349	272.13	279.673	307.396	204.498	272.931	207.593	267.004	279.599	278.783
AT1G13970	95.6873	0	67.2271	69.6738	77.4702	84.6467	130.849	121.23	69.7337	36.8307	95.8904	98.7655	100.557	99.4247	62.6013	61.2938	54.0708	64.2163	51.0146	81.1781
AT1G13980	1732.72	1663.89	2020.23	2016.71	2153.45	2256.24	1772.66	2051.02	2687.82	2300.07	2220.42	2179.14	2199.68	2058.73	2444.23	2309.5	1938.82	1847.63	1743.33	1688.72
AT1G13990	115.083	458.093	87.7371	93.4089	59.5061	95.7314	46.8472	93.5576	102.09	81.0275	92.1544	79.8529	136.17	112.195	83.4684	80.9541	98.4861	117.167	121.65	135.653
AT1G14000	978.855	1387.81	924.088	1136.22	913.924	1063.12	1381.72	1055.49	1262.46	1114.13	1080.95	1024.43	1000.33	1090.93	1087.87	1048.93	1067.9	879.875	825.063	850.234
AT1G14010	1062.9	1500.14	757.729	1090.28	1320.36	919.022	921.329	821.594	750.892	1057.04	892.901	823.746	720.656	733.371	713.655	738.995	732.852	674.834	560.18	625.926
AT1G14020	1015.06	1318.12	674.55	717.411	536.678	818.252	677.938	942.823	591.342	403.296	661.27	689.257	819.118	919.45	699.744	810.697	577.399	695.113	587.649	598.154
AT1G14030	668.518	889.797	422.733	640.846	482.785	531.058	502.934	448.022	336.953	349.891	603.985	628.317	540.492	519.015	370.043	408.24	555.191	580.2	757.371	772.26
AT1G14040	378.87	292.313	380.574	367.51	298.653	340.602	398.471	427.598	326.354	180.47	328.767	285.789	399.084	427.8	325.527	341.164	365.943	314.322	326.69	336.462
AT1G14048	0	0	0	0	0	0	0	0	0	0	0	0	0	0	0	0	0	0	0	0
AT1G14060	1552.98	2664.65	1605.47	1336.82	1434.88	1284.82	2011.2	1395.46	1986.57	1580.04	966.376	1041.24	1053.75	1061.75	1105.96	1266.35	963.619	903.534	690.659	685.741
AT1G14070	102.153	32.4793	54.6933	79.6272	46.033	76.5852	100.156	158.784	21.199	38.6722	154.421	166.01	169.689	172.397	119.638	128.37	143.867	137.445	183.456	204.013
AT1G14071	0	0	0	1.53129	2.24551	1.0077	0	4.61199	0	0	4.98132	5.25348	1.04746	1.82431	1.39114	0	3.8622	7.88621	9.8105	8.54506
AT1G14080	2.58614	0	0	0	0	3.0231	3.76932	0.658856	0	0	3.73599	1.0507	1.04746	1.82431	0	0	1.9311	0	0	0
AT1G14090	302.579	58.192	145.849	297.837	135.854	223.709	208.389	295.826	163.456	123.383	257.783	255.319	283.863	281.855	219.8	250.958	281.941	252.359	379.666	275.578
AT1G14100	0	0	0	0	0	0	0	0	0	0	0	2.10139	0	0	0	0	1.9311	7.88621	2.94315	7.47693
AT1G14110	0	0	0	0	0	0	0	0	0	0	0	0	0	0	0	0	0	0	0	0
AT1G14120	32.3268	0	1.13944	6.12517	0	0	0	0	0	0	0	4.20279	0	0	0	0	14.4832	7.88621	15.6968	34.1802
AT1G14130	239.218	454.71	211.936	207.49	296.408	270.063	276.237	247.071	317.428	331.476	283.935	241.66	247.202	246.281	264.317	260.21	292.562	277.144	279.599	308.69
AT1G14140	447.403	86.6114	461.474	307.79	263.848	314.402	318.238	438.798	326.912	394.088	334.994	384.555	315.287	425.975	339.438	337.694	335.046	289.536	324.728	322.576
AT1G14150	12.9307	3.38326	7.9761	13.7816	0	3.0231	0.538474	0.658856	1.11574	0	12.4533	46.2307	0	1.82431	0	1.15649	9.6555	6.75961	19.621	11.7495
AT1G14160	0	0	0	0	0	0	0	0	0	0	0	0	0	0	0	0	0	0	0	0
AT1G14170	1238.76	613.046	1186.16	1263.32	1607.79	1716.11	1877.12	1686.01	1304.86	1335.11	1564.13	1603.36	1585.86	1706.64	1905.86	1871.2	1352.74	1250.53	1227.29	1241.17
AT1G14180	1022.82	677.328	844.327	778.663	902.696	919.022	933.175	928.328	1092.87	876.57	793.275	790.124	921.769	850.126	856.942	841.923	801.406	647.796	666.133	601.359
AT1G14182	0	0	0	1.53129	6.73654	5.0385	0	0.658856	0	0	4.98132	2.10139	0	0	0	1.15649	1.9311	2.2532	0.98105	1.06813
AT1G14185	38.7921	43.9823	82.0399	71.2051	24.7006	25.1925	0	10.5417	0	0	6.22665	9.45627	4.18986	10.0337	0	3.46946	0.96555	0	5.8863	0
AT1G14190	253.442	1.3533	142.43	112.55	103.294	38.2926	26.9237	17.7891	2.23148	0	24.9066	21.0139	2.09493	22.8038	11.1291	6.93892	6.75885	3.3798	6.86735	1.06813
AT1G14200	71.1189	190.139	92.2949	76.5647	76.3475	76.5852	57.6167	55.3439	21.7569	20.2569	79.7011	97.7148	52.3732	64.7629	108.509	87.893	112.004	89.0015	96.1429	114.29
AT1G14205	80.1704	182.019	120.781	95.7058	65.1199	40.308	10.231	53.3674	17.294	64.4537	51.0585	66.1939	62.8479	45.6076	52.8633	65.9198	49.243	67.5961	48.0715	50.2022
AT1G14210	1231	725.37	1398.1	1008.36	1299.03	921.037	491.627	325.475	924.948	806.591	625.156	451.8	352.996	382.192	368.652	235.923	158.35	144.205	196.21	198.673
AT1G14220	0	0	7.9761	0	5.61378	0	0	0	0.557869	0	0	0	1.04746	0	0	0	0	0	0	1.06813
AT1G14225	0	0	0	0	0	0	0	0	0	0	0	0	0	0	0	0	0	0	0	0
AT1G14230	389.214	545.381	321.323	346.838	333.459	232.779	417.317	343.264	323.006	228.35	275.218	274.232	360.328	359.388	233.712	262.523	306.079	315.448	396.344	387.732
AT1G14240	53.0159	141.42	12.5339	28.3289	32.5599	20.154	4.30779	12.5183	98.185	25.7815	17.4346	10.507	4.18986	17.3309	8.34684	5.78244	15.4488	4.5064	35.3178	59.8154
AT1G14250	0	0	1.13944	13.7816	1.12276	2.0154	0	0	0	0	0	0	0	0	0	0	0.96555	1.1266	8.82945	14.9539
AT1G14260	243.097	134.654	127.618	134.754	170.659	116.893	211.62	173.279	203.622	193.361	138.232	135.54	153.977	154.154	100.162	71.7022	82.0717	70.9759	86.3324	69.4286
AT1G14270	535.331	782.886	309.928	375.167	323.354	290.217	376.932	351.17	266.104	263.339	366.127	468.611	433.651	425.063	275.446	313.408	469.257	464.16	731.864	742.352
AT1G14280	27.1545	0.676651	20.51	34.4541	28.0689	21.1617	9.69253	9.88284	1.11574	23.9399	9.96264	12.6084	14.6645	12.7701	5.56456	15.0343	36.6909	48.4438	69.6546	48.066
AT1G14290	537.918	374.865	552.63	460.154	622.007	473.619	410.855	384.772	912.117	858.154	561.644	436.039	380.23	436.921	556.456	494.976	547.467	544.148	504.26	539.407
AT1G14300	980.148	785.592	1202.11	1049.7	911.678	1087.31	1014.48	1159.59	927.737	1106.76	732.254	696.612	950.051	828.235	965.451	914.781	765.681	885.508	687.716	680.4
AT1G14310	148.703	138.037	161.801	104.894	80.8385	110.847	119.003	129.795	90.9327	123.383	119.552	135.54	139.313	148.681	93.2064	109.866	155.454	128.433	156.968	182.651
AT1G14315	0	0	0	0	0	0	0	0	5.57869	0	4.98132	0	0	0	0	0	0	0	2.94315	0
AT1G14320	42610.6	49322.5	53431.9	44624.9	50539.8	43365.3	35797.7	38215.6	63034.2	77081	32198	32893.1	34196.6	30897.4	42068.1	39359.9	32366.2	32921.5	25324.8	24011.6
AT1G14330	378.87	387.721	368.04	320.04	391.842	419.203	346.777	278.037	285.629	416.186	315.068	325.716	288.053	257.227	347.785	359.667	298.355	306.435	246.244	234.989
AT1G14340	144.824	201.642	160.661	178.396	152.695	184.409	53.8474	98.1696	102.648	103.126	163.138	126.084	134.076	144.12	130.767	113.336	139.039	144.205	222.698	175.174
AT1G14345	285.769	315.996	361.203	307.024	372.755	228.748	235.313	177.891	617.562	515.629	460.772	422.38	290.148	243.545	420.124	390.893	329.253	457.4	335.519	353.552
AT1G14350	1267.21	1758.62	886.486	1158.42	791.544	878.714	1577.19	1206.37	1440.42	756.87	1210.46	1292.36	1430.84	1574.38	1026.66	1165.74	1212.73	1087.17	990.861	1069.2
AT1G14360	925.839	841.754	668.853	723.536	688.25	680.197	667.707	594.947	683.948	591.132	530.511	599.948	512.21	589.251	500.81	519.263	547.467	552.035	463.056	537.271
AT1G14370	49.1367	0	21.6494	48.2357	76.3475	54.4158	45.7703	59.9559	78.6596	149.164	56.0398	69.346	82.7497	68.4115	108.509	70.5457	47.3119	36.0512	33.3557	27.7714
AT1G14380	1327.98	1554.27	1159.95	1318.44	1350.68	1266.68	1332.72	1424.45	1231.22	1138.07	1389.79	1314.42	1318.76	1260.6	1272.89	1288.33	1291.91	1440.92	1172.36	1220.88
AT1G14390	42.6713	113.001	50.1355	36.751	33.6827	56.4312	46.3087	45.4611	16.1782	3.68307	48.5679	34.673	27.2341	28.2767	6.9557	12.7214	28.0009	20.2788	19.621	35.2484
AT1G14400	3831.37	4524.77	4291.14	3623.81	3781.44	3261.92	2803.29	2952.99	3782.36	4379.17	3330.01	3133.18	3066.98	3053.89	2978.43	3023.06	3089.76	3486.83	3358.14	3488.52
AT1G14410	3255.95	2959	3038.89	2580.99	2635.11	2613.97	2264.82	2398.24	2247.66	2668.38	2363.64	2138.17	1973.42	1824.31	1855.78	1706.97	1778.54	1818.33	1302.83	1265.74
AT1G14420	0	0	0	0	0	0	0	0	0	11.0492	0	2.10139	2.09493	2.73646	0	0	59.8641	129.559	39.242	55.5429
AT1G14430	74.9981	14.2097	92.2949	96.4715	92.0661	115.885	170.158	149.56	138.909	128.907	169.365	158.655	185.401	202.498	262.926	247.488	190.213	197.155	188.362	176.242
AT1G14440	1516.77	811.982	1293.27	1454.73	1674.03	1721.15	2636.91	2513.54	2954.48	2777.03	2214.2	2261.1	2799.87	2616.05	3309.52	3529.6	3428.67	3243.48	2887.23	2932.02
AT1G14450	1307.29	2006.95	2286.86	1593.31	1930.02	1278.77	1110.87	832.794	2762.57	2528.42	1230.39	1000.26	937.481	905.768	1274.28	1186.56	1255.21	1336.15	1097.8	1198.44
AT1G14455	0	0	5.69721	3.82823	6.73654	0	12.9234	5.27085	0	1.84153	1.24533	7.35488	2.09493	8.20938	2.78228	8.09541	13.5177	7.88621	7.8484	8.54506
AT1G14460	380.163	318.703	398.805	617.877	463.699	600.589	794.787	782.062	530.534	302.011	660.025	762.806	796.073	815.465	708.09	797.976	869.96	859.597	792.689	822.462
AT1G14470	50.4298	23.0061	59.251	71.2051	47.1558	82.6313	52.232	112.006	30.6828	42.3553	84.6824	88.2585	108.936	86.6545	63.9924	84.4236	112.004	84.4951	119.688	131.38
AT1G14480	82.7566	102.851	74.0638	71.2051	37.051	56.4312	107.695	81.6982	74.7545	23.9399	57.2852	74.5995	125.696	119.492	43.1253	71.7022	50.2086	59.7099	75.5409	68.3605
AT1G14490	125.428	10.8264	80.9004	107.191	90.9433	115.885	80.2326	116.618	48.5346	88.3936	83.4371	122.932	106.841	108.546	111.291	127.214	105.245	101.394	102.029	80.1099
AT1G14500	0	0	0	0	0	0	0	0	0	0	0	0	1.04746	0.912153	0	0	0	0	0	0
AT1G14510	3090.44	3324.39	3635.96	3051.87	3617.52	3368.74	3418.77	3170.42	4061.85	4230	2905.35	2954.56	3027.17	2729.16	3529.32	3477.56	2982.58	2992.25	2865.65	2776.08
AT1G14518	0	0	0	0	0	0	0	0	0	0	0	0	0	0	0	0	0	0	0	0
AT1G14520	0	0	0	0	0	0	0	1.31771	0	0	0	0	0	0	0	0	2.89665	9.01281	8.82945	1.06813
AT1G14530	212.064	33.8326	240.422	162.317	189.746	195.494	200.312	175.915	158.993	174.946	178.082	172.314	156.072	198.849	168.328	187.351	200.834	232.08	274.694	278.783
AT1G14540	0	0	1.13944	4.59388	1.12276	0	0	0	0	0	0	0	0	0	0	1.15649	0	0	0	0
AT1G14549	0	0	0	0	0	0	0	0	0	0	0	0	0	0	0	0	0	0	0	0
AT1G14550	0	0	0	0	0	0	0	0	0	0	0	0	0	0	0	0	0	0	0	0
AT1G14560	275.424	323.439	314.486	248.069	279.566	284.171	505.627	419.033	200.833	220.984	321.295	351.983	387.562	383.104	336.656	423.274	376.564	392.057	354.159	365.301
AT1G14570	2066.33	1896.65	2003.14	1825.3	1891.85	1906.57	1991.81	2165.66	2164.53	2073.57	1975.09	1959.55	1916.86	1970.25	1848.83	1881.6	1982.27	2057.17	2059.22	2056.16
AT1G14580	72.412	17.5929	68.3666	91.8776	49.4013	49.3773	29.0776	38.2137	32.3564	60.7706	51.0585	123.982	21.9968	33.7497	36.1696	45.103	79.1751	68.7227	145.195	124.972
AT1G14590	347.836	899.946	298.534	319.275	344.686	310.371	388.778	416.397	405.013	303.853	364.882	372.997	395.942	353.915	283.793	331.912	319.597	288.41	264.884	281.987
AT1G14600	212.064	131.947	164.08	212.084	184.132	215.648	341.931	321.522	278.935	427.236	206.725	230.103	231.49	303.747	254.579	234.767	278.078	288.41	295.296	322.576
AT1G14610	4576.18	4836.7	4507.64	5260.76	4826.73	5587.69	5391.74	5791.35	3942.46	3789.87	5359.9	5364.86	5802.96	5177.38	5340.59	5553.45	5182.11	5013.37	4546.19	4181.74
AT1G14620	1496.08	1356.69	1614.59	1392.71	1584.21	1494.42	1363.95	1575.33	1479.47	2093.82	1325.03	1229.32	1275.81	1374.61	1261.76	1434.04	1319.91	1282.07	1117.42	1166.4
AT1G14630	574.124	221.265	600.486	536.718	590.57	499.819	522.32	409.809	553.407	583.766	630.137	499.081	488.119	583.778	429.862	407.083	375.599	322.208	362.008	381.323
AT1G14640	129.307	0	83.1793	97.2371	37.051	121.932	93.6944	113.323	15.0625	66.2952	95.8904	136.591	171.784	188.816	63.9924	58.9808	55.0363	56.3301	183.456	133.517
AT1G14642	1.29307	0	0	2.29694	0	0	6.46168	1.31771	0	12.8907	1.24533	1.0507	2.09493	11.858	1.39114	0	4.82775	7.88621	5.8863	13.8857
AT1G14650	2317.18	2745.85	2708.46	2754.8	3119.02	3388.89	3066.07	3103.87	2581.82	2865.43	2881.69	2862.1	3036.6	2894.26	3096.68	3117.89	2690.02	2591.18	2471.27	2421.46
AT1G14660	121.549	0.676651	142.43	153.129	92.0661	151.155	431.856	235.212	131.657	71.8198	198.007	208.038	266.056	286.416	169.719	145.717	193.11	197.155	234.471	342.871
AT1G14670	3836.54	3244.54	3944.75	3950.74	4523.59	4305.9	3067.15	3501.82	4286.11	3918.78	3895.39	3838.19	3250.28	3308.38	3950.84	3729.67	3232.66	3224.33	2586.05	2595.56
AT1G14680	146.117	505.459	111.665	79.6272	125.749	121.932	157.773	110.029	86.4698	165.738	100.872	96.6641	114.174	93.9517	119.638	116.805	107.176	78.8621	83.3893	67.2924
AT1G14685	1828.4	1613.14	1619.15	1852.1	1574.1	1777.58	1815.73	1755.19	1651.29	1856.27	1789.54	1840.82	1953.52	1964.78	1964.29	1885.07	2130	2093.22	2323.13	2502.63
AT1G14686	0	0	18.2311	6.12517	0	3.0231	22.0774	1.97657	16.1782	0	1.24533	3.15209	2.09493	2.73646	4.17342	3.46946	8.68995	4.5064	9.8105	3.2044
AT1G14687	196.547	579.89	197.124	205.959	216.692	226.732	406.548	244.436	381.583	449.334	247.821	242.711	296.433	301.01	407.604	353.885	465.395	506.97	365.932	428.321
AT1G14688	0	0	0	0	3.36827	0	0	2.63542	0	0	0	1.0507	0	0	4.17342	3.46946	1.9311	0	3.9242	4.27253
AT1G14690	1801.25	868.144	1533.69	2025.9	1875	2196.78	2702.6	2688.79	1559.8	1655.54	2268.99	2449.17	2785.21	2622.44	2341.29	2336.1	2232.35	2310.66	2358.45	2311.44
AT1G14700	398.266	1046.1	579.976	459.388	371.632	199.524	148.619	50.0731	261.083	95.7597	143.213	83.005	68.0852	97.6004	57.0367	31.2252	34.7598	37.1778	80.4461	73.7012
AT1G14710	3705.94	4834.67	3334.01	3792.25	3317.75	4083.2	4573.26	4295.74	3754.46	3425.25	3491.9	3881.27	4117.58	4402.96	3854.85	4222.33	3091.69	2984.37	2649.82	2707.72
AT1G14720	1933.14	1895.3	2551.21	1867.41	2170.29	1748.36	1950.89	1282.13	2249.89	2416.09	1818.18	1749.41	1428.74	1484.07	1553.9	1312.61	1074.66	1008.31	974.183	908.981
AT1G14730	157.755	0	119.641	163.083	106.662	62.4774	37.1547	33.6017	59.1342	7.36613	59.7758	39.9265	23.0442	38.3104	25.0405	23.1297	9.6555	20.2788	18.64	21.3627
AT1G14740	1627.98	1894.62	1561.04	1803.86	1594.31	1953.93	2174.9	1818.44	1657.43	1732.88	2214.2	2118.2	2012.18	2000.35	2306.51	2090.93	2147.38	2133.78	2274.07	2172.58
AT1G14750	112.497	89.9946	51.2749	140.879	92.0661	104.801	210.543	259.589	56.3448	169.421	135.741	170.213	234.632	187.903	147.461	144.561	110.073	148.711	156.968	137.789
AT1G14755	0	0	15.9522	0	2.24551	0	2.15389	0.658856	0	11.0492	0	0	0	0	0	2.31297	0	1.1266	0	0
AT1G14760	425.42	261.187	405.642	414.215	443.489	490.75	588.552	469.764	700.126	440.126	508.095	365.642	367.66	365.773	299.095	227.828	47.3119	45.064	27.4694	27.7714
AT1G14770	453.868	347.799	399.944	523.702	455.839	452.457	632.707	648.315	617.004	587.449	591.532	561.072	668.283	646.716	598.19	611.782	572.571	559.921	551.35	553.293
AT1G14780	5.17228	0	2.27889	0.765647	1.12276	14.1078	8.61558	11.8594	2.23148	40.5137	7.47198	21.0139	25.1392	19.1552	18.0848	21.9733	9.6555	4.5064	10.7916	2.13627
AT1G14790	418.955	324.116	630.112	567.344	674.777	972.43	835.173	776.133	913.232	627.963	1026.15	1011.82	1006.61	937.693	1279.85	1208.53	1278.39	1114.21	1217.48	1231.56
AT1G14800	5.17228	0	1.13944	1.53129	1.12276	0	0	0.658856	0	0	1.24533	0	3.14239	0.912153	1.39114	0	0	0	0	1.06813
AT1G14810	3813.27	3827.82	3730.54	3296.11	3326.73	2709.7	2556.13	2329.72	2611.39	2467.65	2206.72	2002.63	1763.93	1882.68	1765.36	1865.41	1707.09	1565.98	1180.2	1294.58
AT1G14820	715.068	879.647	671.132	542.078	599.552	718.49	1053.79	760.32	1063.86	878.411	698.63	676.649	744.748	811.816	805.47	822.262	995.482	1015.07	1110.55	1141.83
AT1G14830	2837	2468.42	2741.5	2467.68	2375.75	2601.88	2424.21	2641.35	1721.03	2340.59	1945.21	1950.09	2234.24	2169.1	2166.01	2096.71	2429.32	2305.03	1932.67	1769.9
AT1G14840	1228.42	1286.99	1060.82	1065.01	935.256	1086.3	1024.18	1156.95	1264.13	819.482	1194.27	1417.39	1430.84	1150.22	1190.82	1192.34	1222.39	1131.11	1397.02	1264.67
AT1G14850	2423.22	2223.48	2383.71	2289.28	2663.18	2975.74	2415.59	2661.78	2574.57	2716.26	2570.36	2514.32	2836.54	2720.95	3263.61	3062.38	2288.35	2291.51	2051.38	1947.21
AT1G14860	0	0	0	0	0	0	0	0.658856	8.36804	0	3.73599	0	2.09493	0	0	0	0	0	0.98105	0
AT1G14870	15.5169	0	4.55777	0	3.36827	0	0.538474	0.658856	0	0	0	2.10139	2.09493	0.912153	0	1.15649	2.89665	3.3798	8.82945	19.2264
AT1G14880	0	0	0	0	0	0	0	0	0	0	0	0	0	0	0	0	0.96555	1.1266	0	2.13627
AT1G14890	501.712	1033.25	778.239	702.098	1040.8	870.652	826.557	666.104	1389.09	1719.99	1270.24	1010.77	997.187	1068.13	1437.05	1188.87	1110.38	1215.6	1751.17	1617.15
AT1G14900	5822.7	6154.14	5503.51	4652.83	4971.57	5409.33	6739.54	6165.58	7947.97	9465.48	7143.21	5873.39	6339.26	6425.2	7800.12	7800.51	7835.44	8330.09	6831.05	7008.02
AT1G14910	896.098	888.443	798.749	1021.37	864.523	1142.73	928.329	1019.91	895.938	1058.88	1195.52	969.793	1083.08	1104.62	1147.69	1151.86	1037.97	1148.01	1177.26	1108.72
AT1G14920	1560.74	891.15	1853.87	1684.42	1845.81	1765.49	1787.73	1506.15	2649.32	2975.92	1900.37	1870.24	1687.47	1683.83	2012.98	1952.15	1395.22	1427.4	1382.3	1242.24
AT1G14930	0	0	0	0	0	0	0	0	0	0	0	1.0507	0	0	0	0	0	0	0	0
AT1G14940	0	0	0	0	0	0	0	0	0	0	0	0	0	0	0	0	0	0	0	0
AT1G14950	0	0	0	0	0	0	0	0	0	0	0	0	0	0	0	0	0	0	0	0
AT1G14960	0	0	0	0	0	0	0	0	0	0	0	0	0	0	0	0	0	0	0	0
AT1G14970	217.236	1364.13	244.98	352.963	151.572	313.395	475.472	707.612	233.747	171.263	349.938	446.546	681.9	732.459	299.095	397.832	331.184	332.347	590.592	667.583
AT1G14980	9734.24	11367.1	11021.8	8151.84	10399	8028.34	7334.55	6892.29	15186.3	18076.5	7524.28	6054.11	6041.78	5792.17	8945.03	7387.64	7845.09	8597.09	4757.11	5668.58
AT1G14990	478.436	625.902	523.004	363.682	489.522	459.511	401.163	327.452	507.661	585.607	349.938	312.057	310.05	365.773	368.652	416.335	382.358	336.854	324.728	331.121
AT1G15000	1044.8	787.622	918.391	945.574	738.774	646.943	365.085	556.733	745.314	837.898	656.289	641.976	687.137	724.249	688.614	656.885	532.018	515.983	491.506	476.387
AT1G15002	10.3446	0	15.9522	25.2663	49.4013	12.0924	11.3079	23.06	345.879	101.284	217.933	25.2167	17.8069	16.4188	101.553	34.6946	11.5866	15.7724	8.82945	18.1583
AT1G15010	14.2238	0	1.13944	5.35953	0	0	0	0	16.7361	0	4.98132	7.35488	0	1.82431	1.39114	0	0.96555	2.2532	1.9621	0
AT1G15015	0	0	0	0	0	0	0	0	0	0	0	2.10139	0	0	0	2.31297	0	0	0.98105	0
AT1G15020	420.248	675.298	532.12	463.982	446.857	479.665	476.011	406.514	397.761	362.782	403.487	444.445	488.119	459.725	420.124	378.171	392.979	419.096	459.132	406.959
AT1G15030	545.676	361.332	532.12	519.874	410.929	390.987	523.935	515.226	425.097	298.328	518.057	508.537	494.403	548.204	481.335	446.404	573.537	611.744	673.001	753.033
AT1G15040	9.0515	0	0	3.06259	2.24551	0	8.07711	1.97657	0	0	1.24533	2.10139	1.04746	3.64861	1.39114	5.78244	1.9311	2.2532	0.98105	1.06813
AT1G15045	0	0	0	0	0	0	0	0	0	0	0	0	0	0	0	0	0	0	0	0
AT1G15050	0	0	4.55777	0	0	0	0.538474	6.58856	0	0	2.49066	0	1.04746	2.73646	5.56456	3.46946	5.7933	3.3798	5.8863	1.06813
AT1G15060	346.543	167.81	421.594	577.298	421.034	562.296	512.627	617.348	648.802	357.257	577.833	654.584	657.808	714.216	639.924	601.373	515.604	546.402	684.773	593.882
AT1G15080	699.551	895.21	713.291	670.706	854.418	777.944	478.703	552.78	593.573	791.859	773.35	605.201	615.909	678.642	609.319	654.572	580.295	643.289	492.487	520.181
AT1G15090	0	0	0	2.29694	0	4.0308	17.2312	0.658856	0	0	0	0	3.14239	0	2.78228	1.15649	0	0	0.98105	0
AT1G15100	500.419	102.851	532.12	356.026	479.417	369.826	384.47	316.251	259.409	360.94	376.09	280.536	313.192	358.476	381.172	319.19	284.837	304.182	268.808	326.849
AT1G15110	307.751	217.882	213.076	310.853	367.141	372.849	490.011	447.363	259.967	285.438	367.372	379.301	456.695	429.624	339.438	404.77	339.874	330.094	413.022	460.365
AT1G15120	4161.1	5357.05	6771.71	4670.44	5418.42	3408.04	3617.47	2327.74	7484.38	7067.8	3143.21	2681.38	2461.54	2154.51	3601.66	2886.59	4151.86	4225.88	3118.76	3682.92
AT1G15125	76.2912	0	99.1315	56.6578	35.9282	19.1463	6.46168	13.836	0	25.7815	27.3973	15.7604	17.8069	18.2431	6.9557	16.1908	12.5521	20.2788	28.4505	12.8176
AT1G15130	1264.62	1525.85	1224.9	1287.05	1433.76	1647.59	1281.03	1498.9	1550.88	1121.49	1476.96	1540.32	1631.95	1560.69	1538.6	1606.36	1552.6	1599.77	1549.08	1487.91
AT1G15140	984.027	736.197	872.813	904.229	698.355	716.474	535.243	587.7	305.712	594.815	686.177	759.654	511.163	561.886	471.597	479.942	448.015	457.4	441.473	372.778
AT1G15150	50.4298	0	33.0438	56.6578	40.4192	40.308	1.61542	3.95314	1.67361	3.68307	4.98132	4.20279	2.09493	4.56076	1.39114	1.15649	0	0	0.98105	0
AT1G15160	85.3427	2.02995	44.4383	109.487	50.5241	90.6929	59.2321	137.042	21.7569	46.0383	110.834	89.3092	118.364	100.337	94.5975	101.771	96.555	89.0015	86.3324	111.086
AT1G15165	125.428	19.6229	68.3666	77.3303	46.033	132.009	85.6173	151.537	122.173	60.7706	144.458	138.692	190.639	117.668	114.073	136.465	157.385	126.179	141.271	166.629
AT1G15170	36.206	0	20.51	30.6259	11.2276	22.1694	0.538474	10.5417	10.0417	0	14.944	10.507	8.37972	9.12153	1.39114	17.3473	12.5521	11.266	14.7158	14.9539
AT1G15175	33.6198	1.3533	43.2988	23.735	12.3503	12.0924	0	17.1303	22.3148	27.623	28.6426	15.7604	11.5221	16.4188	19.476	19.6603	43.4497	33.798	47.0904	74.7693
AT1G15180	90.515	28.4194	177.753	164.614	135.854	94.7237	20.462	25.6954	40.1666	95.7597	97.1357	125.033	38.7562	45.6076	50.081	41.6335	167.04	228.7	427.738	380.255
AT1G15190	56.8951	0	50.1355	29.8602	35.9282	36.2772	47.3857	50.0731	52.4397	29.4645	39.8506	43.0786	39.8037	54.7292	33.3874	57.8244	39.5875	27.0384	57.882	44.8616
AT1G15200	1613.75	1326.91	1463.04	1964.65	1433.76	1919.67	2406.98	2541.87	1632.33	1128.86	2014.94	2286.32	2677.32	2688.11	1928.12	1933.65	2071.1	2160.82	2983.37	3365.69
AT1G15210	470.678	272.69	313.347	300.899	324.477	402.072	239.621	317.569	249.926	386.722	328.767	221.697	351.948	240.808	137.723	161.908	251.043	271.511	360.045	323.644
AT1G15215	178.444	66.9885	135.594	192.943	227.92	224.717	204.082	294.509	132.773	226.509	220.423	221.697	276.531	325.639	175.284	255.584	269.388	286.157	362.008	364.233
AT1G15220	252.149	1.3533	316.765	233.522	216.692	225.725	204.082	209.516	244.347	311.219	255.293	196.48	229.395	201.586	221.191	234.767	242.353	271.511	263.903	255.284
AT1G15230	655.587	850.551	500.215	568.11	628.744	557.258	492.165	441.434	664.98	793.701	590.286	508.537	452.505	501.684	564.803	477.629	645.953	664.695	756.39	835.28
AT1G15240	880.581	726.047	714.431	940.214	747.756	1102.42	1344.57	1392.16	710.726	526.678	1159.4	1273.44	1473.78	1586.23	1100.39	1173.83	996.448	1049.99	1362.68	1273.21
AT1G15250	817.221	1140.16	904.718	736.552	729.792	622.758	689.785	504.684	725.788	1031.26	545.454	510.639	486.024	435.097	577.323	485.725	648.85	651.175	607.27	669.719
AT1G15260	100.86	18.9462	143.57	102.597	72.9792	44.3388	88.8482	32.284	30.6828	117.858	75.9651	59.8897	39.8037	38.3104	34.7785	23.1297	151.591	148.711	223.679	280.919
AT1G15270	7868.34	13815.2	11123.2	7896.11	9304.29	5984.73	4928.65	3599.99	10591.7	11231.5	6971.36	4865.78	4081.97	3526.38	6061.2	4617.85	6949.06	7339.81	4916.04	5482.72
AT1G15280	1935.73	1358.72	1845.9	2154.53	1899.7	2098.03	2528.13	2792.89	1876.67	2075.41	2339.97	2832.68	2769.5	2845	2508.23	2604.41	2358.84	2465	3178.6	3061.27
AT1G15290	1488.32	1262.63	1076.77	1329.93	1017.22	1288.85	632.168	707.612	498.735	451.176	943.96	1075.91	894.535	958.673	662.183	661.511	767.612	737.924	1104.66	1030.75
AT1G15300	104.739	101.498	86.5976	133.223	103.294	100.77	117.926	116.618	108.785	49.7214	100.872	89.3092	107.889	98.5125	95.9887	72.8587	117.797	98.0143	96.1429	93.9957
AT1G15310	218.529	81.1982	208.518	241.944	145.958	212.625	207.851	169.985	85.354	154.689	156.912	192.277	191.686	184.255	154.417	160.752	134.211	161.104	125.574	108.95
AT1G15320	12.9307	0	2.27889	17.6099	2.24551	7.0539	30.1545	10.5417	10.5995	1.84153	19.9253	7.35488	4.18986	7.29722	9.73798	1.15649	4.82775	0	2.94315	2.13627
AT1G15330	1.29307	2.02995	4.55777	3.06259	7.8593	25.1925	24.2313	5.27085	5.02083	0	4.98132	10.507	6.28479	9.12153	8.34684	3.46946	2.89665	4.5064	4.90525	13.8857
AT1G15340	7151.98	7956.07	8218.8	8451.97	8452.11	8929.22	8324.27	8070.99	10389.8	9436.02	10189.3	10188.6	8924.4	7733.23	9846.49	9490.13	9295.35	8970	9622.14	8979.79
AT1G15350	265.08	249.008	339.554	240.413	244.761	237.817	242.852	191.068	344.205	145.481	120.797	148.148	119.411	131.35	50.081	52.0419	36.6909	40.5576	27.4694	40.589
AT1G15360	0	5.41321	0	0	0	0	2.15389	0.658856	0	12.8907	0	1.0507	0	1.82431	1.39114	0	29.932	41.6842	93.1998	74.7693
AT1G15370	1018.94	1377.66	1174.77	953.996	1279.94	928.091	1299.88	1002.78	1411.41	1782.6	936.488	832.152	799.216	913.065	977.972	979.545	1057.28	1115.34	869.211	1038.22
AT1G15380	68.5328	106.911	23.9283	25.2663	51.6468	40.308	18.8466	31.6251	71.9652	99.4428	28.6426	31.5209	32.4714	26.4524	23.6494	34.6946	124.556	156.598	203.077	222.172
AT1G15385	0	0	5.69721	2.29694	28.0689	2.0154	3.76932	2.63542	61.3656	0	0	5.25348	2.09493	1.82431	2.78228	2.31297	9.6555	16.899	16.6779	19.2264
AT1G15390	1091.35	991.294	1080.19	932.558	910.556	831.352	610.091	716.836	563.448	861.837	668.742	659.837	655.713	599.284	719.219	646.476	512.707	616.251	487.582	559.701
AT1G15400	554.727	373.512	495.658	521.405	370.51	340.602	255.237	227.305	481.999	359.099	270.237	231.153	247.202	266.349	329.7	191.977	246.215	264.751	311.974	362.097
AT1G15405	717.654	1434.5	2077.2	1582.59	3497.39	2190.74	417.856	433.527	6893.59	6495.09	9009.96	1718.94	430.508	526.312	13281.2	3315.65	437.394	417.969	864.305	386.664
AT1G15410	187.495	117.061	109.387	157.723	121.258	109.839	126.003	150.878	59.1342	69.9783	154.421	163.909	169.689	181.518	127.985	124.901	140.97	166.737	211.907	199.741
AT1G15415	0	0	0	1.53129	10.1048	0	0	0.658856	0	0	0	0	0	0	0	0	9.6555	4.5064	5.8863	7.47693
AT1G15420	1656.42	2429.18	1750.18	1633.89	1734.66	1877.34	2066.12	2089.23	1451.58	1788.13	1638.85	1585.5	1644.52	1723.97	1814.05	1823.78	1622.12	1756.37	1366.6	1513.54
AT1G15430	258.614	761.909	371.458	331.525	352.546	319.441	630.553	444.069	449.643	305.694	347.447	286.84	324.714	337.497	345.003	394.362	280.009	237.713	222.698	198.673
AT1G15440	1750.82	1801.92	1753.6	2160.65	2055.77	2238.1	1758.66	2177.52	1545.3	1933.61	1845.58	1934.33	2093.88	1759.54	1982.37	2153.38	1599.92	1651.6	1361.7	1357.6
AT1G15450	0	0	0	0	0	0	0	0	0	0	0	0	0	0	0	0	0	0	0	0
AT1G15460	0	0.676651	0	0	0	0	0	0	1.67361	1.84153	1.24533	0	1.04746	0.912153	0	0	0.96555	1.1266	2.94315	0
AT1G15470	349.129	724.694	276.885	383.589	235.779	406.103	385.009	382.137	448.527	406.979	341.22	304.702	310.05	367.598	328.309	326.129	329.253	339.107	363.97	322.576
AT1G15480	1673.23	2550.3	1793.48	1834.49	1891.85	2251.2	1872.27	1944.28	1944.18	2114.08	1539.23	1660.1	1921.05	1565.25	1790.4	1856.16	1344.05	1312.49	1218.46	1185.63
AT1G15490	465.506	340.356	291.697	375.932	304.267	447.419	407.086	451.975	167.361	208.093	312.578	443.394	460.885	421.415	390.91	312.252	427.739	309.815	465.018	441.139
AT1G15500	4276.19	3936.76	5659.61	4987.42	5554.28	5374.06	3384.31	3540.69	5231.7	5546.7	4880.45	4498.03	4075.69	3443.38	4572.68	4361.11	4589.26	4795.94	5879.43	5663.24
AT1G15510	428.007	111.647	365.761	425.699	327.845	361.764	243.39	355.782	301.807	220.984	282.69	357.237	333.094	349.355	368.652	306.469	336.011	299.676	312.955	296.941
AT1G15520	15.5169	0	34.1833	24.5007	31.4372	23.1771	9.15405	47.4376	12.831	3.68307	26.1519	30.4702	41.8986	46.5198	40.3431	47.416	97.5205	83.3685	144.214	124.972
AT1G15530	205.598	247.654	207.379	194.474	187.5	185.417	107.156	154.831	286.745	281.755	191.781	177.568	201.113	191.552	207.28	252.114	195.041	201.662	216.812	228.58
AT1G15540	0	0	0	0	0	0	0	0	0	0	0	0	0	0	0	0	0	0	0	0
AT1G15550	713.775	552.147	480.845	481.592	729.792	534.081	1038.18	820.935	423.981	767.919	764.633	825.848	805.501	940.43	968.234	715.866	89.7961	79.9887	22.5642	37.3846
AT1G15560	0	0	0	4.59388	5.61378	0	0	5.92971	0	12.8907	0	2.10139	2.09493	0.912153	0	2.31297	0.96555	0	1.9621	1.06813
AT1G15570	909.029	1330.3	877.371	933.323	893.714	1003.67	1239.03	1361.2	598.036	1099.4	957.659	1115.84	1153.26	1110.09	1016.92	1176.15	1135.49	1167.16	1059.53	1084.15
AT1G15580	64.6536	0	116.223	59.7204	68.4882	45.3465	17.7696	8.56513	69.1758	5.5246	36.1146	19.9632	13.617	20.9795	8.34684	9.2519	0.96555	0	0	1.06813
AT1G15590	0	0	0	0	0	0	0	0	0	0	0	0	0	0	0	0	0	0	0	0
AT1G15600	0	0	0	0	0	0	0	0	0	0	0	0	0	0	0	0	0	0	0	0
AT1G15610	0	0	0	0	0	0	0	0	0	0	0	0	0	0	0	0	0	0	0	0
AT1G15620	0	0	2.27889	2.29694	0	0	0	0	0	0	0	0	1.04746	0	0	0	0	0	0	0
AT1G15630	1.29307	0	2.27889	7.65647	0	4.0308	0.538474	1.97657	50.7661	0	3.73599	2.10139	0	4.56076	0	0	0	0	0.98105	0
AT1G15640	0	0	0	0	0	0	0	1.31771	0	0	0	0	0	0	0	0	0	0	0	0
AT1G15650	0	0	0	0	0	0	0	0	0	0	0	0	0	0	0	0	0	0	0	0
AT1G15660	1587.89	1412.85	1750.18	2145.34	2106.29	2646.22	2492.59	2650.58	2321.29	1946.5	2310.09	2245.34	2597.71	2514.81	2524.92	2708.49	2074.97	2042.53	1884.6	1826.51
AT1G15670	63.3605	150.893	142.43	141.645	101.048	140.07	112.003	83.6747	293.439	114.175	161.893	132.388	174.927	169.66	258.752	244.019	350.495	381.918	429.7	421.912
AT1G15680	0	0	0	0	0	0	0	0	0	0	0	0	0	0	0	0	0	0	0	0
AT1G15690	17290.9	15924.3	26465.8	23083.5	26552.1	28672.1	17938.2	23105.4	29746.2	33829	23887.9	24159.7	25089.9	21539.6	31137.9	28879.8	21404.3	20868	16441.4	14870.5
AT1G15700	340.078	355.919	301.952	329.228	260.48	345.641	302.084	301.756	321.891	379.356	214.197	308.905	376.04	297.362	358.914	350.416	336.011	265.878	319.822	362.097
AT1G15710	796.532	212.469	634.67	769.475	809.508	815.229	752.248	701.682	809.469	1088.35	605.23	641.976	666.188	676.817	735.913	839.61	624.711	679.34	541.54	477.455
AT1G15720	214.65	9.47312	355.506	349.135	333.459	372.849	438.318	478.988	374.33	390.405	346.202	342.527	347.758	350.267	372.826	382.797	307.045	296.296	277.637	254.216
AT1G15730	446.11	447.267	421.594	555.859	442.366	506.873	445.856	437.481	262.199	360.94	500.623	436.039	382.325	466.11	357.523	330.755	318.631	304.182	293.334	291.6
AT1G15740	434.472	749.053	579.976	656.159	604.043	636.866	432.933	446.705	698.453	646.378	803.238	646.178	712.276	757.087	574.541	500.759	700.989	748.063	1216.5	1214.47
AT1G15750	4603.33	4368.46	4163.52	4763.85	4694.25	5478.86	6342.14	7249.39	3989.32	4767.73	5714.82	6310.48	6950.98	6754.49	7150.46	7454.72	6354.28	6243.62	5794.08	5639.74
AT1G15757	0	0	0	0	0	0	0	0	0	0	0	0	0	0	0	0	0	0	0	0
AT1G15760	576.71	494.632	638.088	648.503	710.705	703.374	559.474	620.643	745.314	771.602	679.95	576.832	526.875	503.508	509.157	503.072	349.529	344.74	178.551	154.879
AT1G15770	19.3961	0	13.6733	0	7.8593	6.0462	0	5.92971	0	3.68307	14.944	3.15209	7.33225	7.29722	1.39114	1.15649	0.96555	2.2532	2.94315	7.47693
AT1G15772	0	0	0	0	0	0	0.538474	0	0	5.5246	0	0	0	0	0	0	0	0	2.94315	0
AT1G15780	987.906	812.658	967.387	1111.72	1057.64	1194.12	1124.87	1367.13	860.235	657.427	1242.84	1310.22	1425.6	1426.61	1285.41	1309.14	1129.69	1126.6	1142.92	1057.45
AT1G15790	109.911	0	52.4144	62.0174	65.1199	77.5929	42.001	57.9793	95.9535	145.481	84.6824	99.8162	106.841	128.614	182.239	139.935	110.073	129.559	117.726	112.154
AT1G15800	118.963	594.1	167.498	261.085	154.94	134.024	220.774	222.035	156.203	232.033	205.479	216.444	253.487	224.39	232.32	203.542	179.592	225.32	215.831	238.194
AT1G15810	1868.49	1314.73	1579.27	1486.89	1599.93	1348.3	1739.81	1637.92	1788.53	1399.57	1443.34	1386.92	1405.7	1440.29	1285.41	1410.91	1336.32	1226.87	1139	1177.08
AT1G15820	8699.78	7937.8	11261.1	10732.1	9313.27	8353.83	4364.33	3575.61	9393.96	8620.22	8250.31	8806.94	5824.95	5618.86	5999.99	5042.28	4424.15	4904.09	5950.07	5535.06
AT1G15825	6.46536	0	26.2072	27.5633	8.98205	4.0308	6.46168	8.56513	10.5995	12.8907	33.6239	32.5716	12.5696	10.9458	31.9962	20.8168	16.4143	16.899	22.5642	32.044
AT1G15830	14.2238	0	29.6255	44.4075	40.4192	29.2233	22.6159	33.6017	21.199	38.6722	67.2478	66.1939	46.0885	57.4656	40.3431	68.2327	64.6918	38.3044	97.124	70.4968
AT1G15840	0	0	0	0	0	0	0	0	0	0	2.49066	1.0507	0	0	0	0	0	0	0	0
AT1G15850	0	0	0	0	0	0	0	0	0	0	0	0	0	0	0	0	0	0	0	0
AT1G15860	667.225	1122.56	587.952	594.142	586.079	496.796	563.244	511.931	672.233	576.4	505.604	461.256	412.701	457.901	510.548	434.839	567.743	621.884	551.35	577.86
AT1G15870	206.891	156.983	270.048	273.336	198.728	237.817	212.697	192.386	460.8	311.219	194.271	132.388	162.357	166.924	211.453	178.099	230.766	171.243	141.271	175.174
AT1G15880	404.731	858.671	494.518	440.247	538.923	506.873	543.858	434.845	685.622	626.121	557.908	482.27	449.362	446.043	404.822	488.038	560.019	647.796	633.759	655.833
AT1G15885	84.0496	150.893	103.689	90.3463	94.3116	59.4543	103.387	59.9559	189.676	180.47	79.7011	78.8022	48.1834	51.9927	89.033	71.7022	142.901	122.8	166.779	182.651
AT1G15890	15.5169	0	1.13944	8.42211	1.12276	7.0539	17.2312	16.4714	0	18.4153	16.1893	8.40557	8.37972	10.0337	13.9114	21.9733	16.4143	12.3926	10.7916	13.8857
AT1G15900	18.103	35.1859	11.3944	7.65647	11.2276	12.0924	2.15389	15.1537	10.5995	25.7815	24.9066	21.0139	15.712	21.8917	16.6937	16.1908	17.3799	21.4054	17.6589	14.9539
AT1G15910	1792.2	1536	1704.61	1744.91	1798.66	1963	2140.43	2010.17	1366.78	1666.59	2019.92	2078.28	2148.35	1998.53	2025.5	2086.3	1710.95	1691.03	1836.53	1839.32
AT1G15920	642.656	617.106	518.446	485.42	543.414	478.657	477.626	457.246	758.145	679.526	521.793	529.551	459.837	519.927	542.545	516.95	477.947	512.603	621.005	577.86
AT1G15930	13913.4	15001.4	14668	12114.8	13689.8	11361.8	11202.4	10383.6	22466	22584.6	9231.63	8883.64	10181.4	9089.6	10784.1	10274.2	9387.08	9784.53	6865.39	7473.72
AT1G15940	3654.22	3508.44	2992.18	3497.47	3259.36	4664.64	4871.57	5125.9	3098.96	3474.97	4393.52	4441.29	4989.08	4527.01	4725.7	5034.19	4163.45	3887.9	3782.93	3624.17
AT1G15950	996.958	1180.08	1277.32	1212.78	1175.53	1362.41	941.252	1067.35	923.274	1165.69	1308.84	1162.07	1293.62	1250.56	1421.75	1369.28	1162.52	1189.69	1021.27	962.387
AT1G15960	285.769	515.608	278.024	269.508	255.989	214.64	168.542	252.342	324.68	143.64	367.372	369.845	355.091	511.718	116.856	86.7365	0.96555	11.266	18.64	39.5209
AT1G15970	805.583	853.257	558.327	728.896	856.663	810.19	791.018	802.487	890.918	830.531	826.899	805.884	834.83	765.296	904.241	906.686	872.857	882.129	759.333	763.715
AT1G15980	10.3446	8.79647	17.0916	29.8602	8.98205	3.0231	5.92321	10.5417	15.0625	1.84153	57.2852	152.351	25.1392	11.858	16.6937	9.2519	55.0363	50.697	96.1429	74.7693
AT1G15990	0	0	0	0	0	0	0	0	0	0	0	0	0	0	0	0	0	0	0.98105	0
AT1G16000	1083.59	1818.16	1342.26	1072.67	1466.32	834.375	978.945	760.32	1603.87	1489.8	657.534	626.215	631.621	689.588	937.629	779.472	993.551	1004.93	755.409	923.935
AT1G16010	1088.77	1625.99	1211.23	1025.2	999.254	1069.17	1076.95	1253.8	955.63	1038.62	1034.87	1040.19	1216.11	1278.84	1051.7	1165.74	978.102	1018.45	945.733	968.796
AT1G16020	522.401	711.837	493.379	518.343	436.752	617.72	563.244	639.091	599.71	384.88	557.908	620.962	594.96	649.453	612.102	589.808	601.538	565.554	559.199	622.721
AT1G16022	7.75843	6.08986	7.9761	3.82823	0	2.0154	0	0.658856	0	0	1.24533	0	1.04746	0	0	0	0.96555	1.1266	0	0
AT1G16025	0	0	0	0	0	0	0	0	0	0	0	0	0	0	0	0	0	0	0	0
AT1G16030	111.204	72.4017	133.315	166.911	134.731	191.463	120.08	171.303	84.7962	219.142	232.877	197.531	208.446	234.423	173.893	239.393	266.492	246.726	262.922	261.692
AT1G16040	356.888	575.154	399.944	392.777	528.818	456.488	467.395	456.587	681.716	604.023	405.978	362.49	457.742	477.968	399.257	407.083	510.776	496.831	511.127	539.407
AT1G16060	350.422	371.482	281.442	309.321	181.887	231.771	177.158	106.735	149.509	130.749	123.288	118.729	75.4175	90.3031	68.1659	99.4579	111.038	146.458	117.726	117.495
AT1G16070	706.017	979.791	479.705	476.998	452.471	641.904	877.174	921.74	387.161	353.574	516.812	558.971	801.311	895.734	925.108	883.556	1025.41	1134.49	997.728	1084.15
AT1G16080	737.051	1571.18	577.697	667.644	478.294	566.327	723.709	730.013	518.819	659.269	718.555	754.4	731.131	807.255	660.792	735.526	929.825	902.407	1092.89	1077.75
AT1G16090	50.4298	96.0845	58.1116	68.1425	7.8593	45.3465	23.1544	61.9325	0	42.3553	44.8319	53.5855	86.9396	108.546	36.1696	57.8244	54.0708	67.5961	126.555	148.47
AT1G16100	0	0	0	0	0	0	0	0	0	0	0	0	0	0	0	0	0	0	0	0
AT1G16110	40.0852	240.888	136.733	173.036	65.1199	135.032	118.464	63.9091	21.7569	92.0766	159.402	144.996	140.36	163.275	104.336	85.58	109.107	114.913	227.604	187.991
AT1G16120	0	0	0	0	0	0	0	2.63542	0	0	0	0	0	0	0	0	0	0	0	0
AT1G16130	0	0	0	7.65647	7.8593	0	0	2.63542	0	0	1.24533	1.0507	0	0.912153	0	0	1.9311	2.2532	0.98105	1.06813
AT1G16140	0	0	0	0	0	0	0	3.29428	0	0	0	0	0	0	2.78228	0	0	1.1266	1.9621	0
AT1G16150	0	7.44316	0	5.35953	0	0	34.4623	1.31771	0	0	3.73599	0	0	0	0	0	0	0	0	0
AT1G16160	0	0	0	0	0	0	0	1.31771	0	0	0	0	0	0	0	0	0	0	0	0
AT1G16170	174.565	204.349	217.634	172.27	243.638	158.209	115.772	189.751	143.93	318.585	163.138	151.3	127.791	155.978	176.675	171.16	233.663	242.219	244.282	230.717
AT1G16180	2746.48	2640.97	3869.55	3283.86	4059.89	3649.89	2149.59	2140.62	4782.06	4988.71	3255.29	2975.57	2315.95	2450.95	3032.69	2987.21	2811.68	2995.63	3239.43	3204.4
AT1G16190	1043.51	1423	1053.98	1297.77	1131.74	1053.05	997.792	1233.38	1339.44	1018.37	920.299	944.576	1052.7	1111.91	1092.05	1111.38	1090.11	1115.34	898.642	851.302
AT1G16210	1157.3	1260.6	1043.73	1061.95	1211.45	1052.04	983.253	871.008	948.936	981.537	968.867	987.655	954.241	934.957	950.149	930.972	1043.76	905.787	935.922	876.937
AT1G16220	188.788	20.2995	197.124	200.599	250.375	238.825	429.702	478.33	126.636	283.596	344.956	369.845	480.786	562.798	374.217	412.866	373.668	360.512	406.155	437.934
AT1G16225	11.6376	213.145	26.2072	13.016	7.8593	28.2156	1.07695	5.92971	2.78935	0	3.73599	12.6084	3.14239	4.56076	0	0	0	0	0	0
AT1G16230	0	0	0	0	0	0	0	0	0	0	0	0	0	0	0	0	0	0	0	0
AT1G16240	1042.22	947.312	1236.3	1093.34	1203.6	988.553	777.556	838.724	1313.22	1128.86	1002.49	912.005	927.007	905.768	945.975	967.98	1091.07	1099.56	1180.2	1257.19
AT1G16250	294.82	762.586	168.638	221.272	193.114	179.37	259.006	242.459	316.87	219.142	241.594	237.457	314.239	234.423	257.361	233.61	268.423	250.105	281.561	318.304
AT1G16260	64.6536	12.8564	76.3427	76.5647	112.276	139.063	138.388	107.394	106.553	195.202	214.197	169.162	204.256	249.018	194.76	153.813	122.625	100.267	132.442	178.378
AT1G16270	1643.49	1738.32	1546.22	1800.04	1741.4	2304.61	2102.2	2608.41	1464.97	1325.9	1930.26	2133.96	2472.02	2291.33	2136.79	2330.32	2008.34	1960.29	1833.58	1713.28
AT1G16280	699.551	617.106	521.865	624.002	496.258	527.027	708.093	739.896	493.714	489.848	447.073	567.376	584.485	541.819	543.936	575.931	415.186	445.007	405.174	390.937
AT1G16290	11.6376	0	4.55777	4.59388	22.4551	17.1309	41.4625	23.7188	12.2731	51.5629	31.1332	29.4195	53.4207	48.3441	31.9962	71.7022	12.5521	20.2788	27.4694	21.3627
AT1G16300	627.139	604.926	526.423	582.657	642.217	730.582	540.089	831.477	408.36	797.384	632.628	560.021	646.286	690.5	648.271	652.259	547.467	601.605	493.468	479.592
AT1G16310	208.184	226.002	264.351	215.147	229.042	114.878	22.6159	59.9559	42.3981	130.749	113.325	123.982	64.9428	73.8844	87.6418	46.2595	69.5196	95.7611	86.3324	88.655
AT1G16320	240.511	244.948	235.865	209.787	194.237	143.093	193.851	125.842	131.099	143.64	150.685	128.185	113.126	128.614	143.287	117.962	185.386	129.559	173.646	170.901
AT1G16330	802.997	267.954	454.638	554.328	427.77	656.012	465.241	780.086	580.184	473.274	531.756	501.182	628.479	629.385	677.485	706.614	609.262	571.187	523.881	464.638
AT1G16340	412.49	544.704	597.068	594.907	571.483	461.526	587.475	524.45	517.703	640.853	523.039	588.39	577.153	603.845	588.452	594.434	738.646	709.759	776.011	852.37
AT1G16350	2511.14	1960.94	2709.59	2783.89	2915.8	2721.8	1827.58	2319.83	2310.14	2657.33	2391.03	2489.1	2359.94	2123.49	2629.26	2581.28	2369.46	2381.63	2448.7	2167.24
AT1G16360	9.0515	0	23.9283	22.2038	4.49103	9.06929	24.2313	31.6251	1.11574	14.7323	29.8879	8.40557	30.3765	35.574	45.9076	56.6679	61.7952	107.027	109.878	128.176
AT1G16370	0	0	2.27889	4.59388	7.8593	7.0539	1.07695	1.31771	3.34722	1.84153	6.22665	2.10139	6.28479	3.64861	6.9557	5.78244	11.5866	9.01281	14.7158	14.9539
AT1G16380	0	0	0	0	0	0	0	0	0	0	0	0	0	0	0	0	0	1.1266	0.98105	1.06813
AT1G16390	31.0337	277.427	162.94	127.097	85.3295	42.3234	3.76932	5.92971	3.90509	22.0984	14.944	4.20279	0	5.47292	0	0	0.96555	0	0.98105	0
AT1G16400	265.08	419.524	309.928	287.117	198.728	119.916	57.6167	25.0365	22.3148	27.623	46.0772	12.6084	6.28479	10.9458	8.34684	4.62595	0.96555	1.1266	0	0
AT1G16410	16283.6	15630.6	22401.4	17858.7	16365.3	15481.3	2922.84	2331.69	3160.89	2751.25	5063.51	2579.46	1003.47	1639.14	744.26	453.343	6.75885	4.5064	3.9242	0
AT1G16420	0	0	0	0	1.12276	0	1.07695	1.97657	0	0	0	0	0	0	0	1.15649	0	1.1266	0	0
AT1G16430	625.846	479.746	419.315	345.307	348.055	343.625	450.164	341.946	249.368	491.689	303.86	319.412	358.233	319.253	340.829	315.721	378.496	378.538	439.511	411.231
AT1G16440	0	0	0	5.35953	0	2.0154	0	1.97657	0	1.84153	1.24533	4.20279	3.14239	6.38507	2.78228	3.46946	1.9311	0	0	1.06813
AT1G16445	206.891	0	139.012	101.065	150.449	127.978	201.389	127.818	25.662	95.7597	98.3811	148.148	104.746	111.283	94.5975	119.118	112.969	68.7227	135.385	136.721
AT1G16450	0	0	0	0	0	0	0	0	0	0	0	0	0	0	0	0	0	0	0	0
AT1G16460	1233.59	2024.54	1418.61	1234.22	1589.82	1314.04	1265.95	1369.76	1509.59	1775.24	1336.24	1224.06	1308.28	1288.87	1243.68	1228.19	1289.01	1339.53	1266.54	1383.23
AT1G16470	3380.09	4253.43	3728.26	2837.49	3555.77	2716.76	2550.21	2525.4	4673.27	4979.51	2661.27	2446.02	2165.11	1982.11	2455.36	2470.26	2961.34	2871.71	2321.17	2504.77
AT1G16480	60.7743	24.3594	152.685	136.285	183.009	172.317	162.081	208.199	20.6412	106.809	174.346	206.987	194.828	217.092	190.586	232.454	119.728	107.027	159.911	142.062
AT1G16489	0	0	6.83666	4.59388	4.49103	5.0385	0	4.61199	29.0092	11.0492	2.49066	9.45627	7.33225	6.38507	2.78228	9.2519	8.68995	19.1522	12.7537	6.4088
AT1G16490	20.6891	0	37.6016	20.6725	19.0869	34.2618	65.6938	28.3308	38.493	25.7815	13.6986	25.2167	53.4207	34.6618	19.476	26.5992	47.3119	34.9246	48.0715	53.4066
AT1G16500	230.167	0.676651	210.797	213.615	147.081	188.44	58.1552	133.089	61.3656	173.104	92.1544	112.425	89.0345	115.843	72.3393	99.4579	137.108	110.407	119.688	145.266
AT1G16510	24.5684	98.1144	75.2032	63.5487	58.3834	44.3388	47.9242	28.9897	74.7545	31.3061	66.0025	46.2307	49.2309	33.7497	50.081	45.103	45.3808	37.1778	36.2989	37.3846
AT1G16515	7.75843	161.043	17.0916	33.6884	31.4372	13.1001	8.07711	10.5417	9.48378	42.3553	19.9253	6.30418	7.33225	4.56076	16.6937	11.5649	30.8976	38.3044	30.4126	32.044
AT1G16520	2105.12	1601.63	1801.46	1807.69	1954.72	1848.12	1933.66	1865.22	2056.86	1876.52	1503.11	1570.79	1805.83	1869.91	1577.55	1778.68	1358.53	1406	1156.66	1084.15
AT1G16530	288.355	175.253	448.94	362.916	513.1	435.326	567.013	488.212	736.388	825.007	554.172	566.325	616.957	615.703	538.371	390.893	90.7617	104.774	62.7872	58.7473
AT1G16540	113.79	633.346	119.641	165.38	52.7696	141.078	255.775	232.576	115.479	53.4045	122.042	168.111	219.968	197.025	76.5127	84.4236	200.834	158.851	232.509	262.761
AT1G16550	254.735	9.47312	166.359	249.601	184.132	252.933	268.698	256.295	93.1642	296.487	217.933	222.748	247.202	184.255	185.022	277.557	173.799	152.091	246.244	191.196
AT1G16560	1444.36	1167.9	1410.63	1223.5	1410.18	1260.63	1224.49	1164.86	1474.45	1261.45	1252.8	1090.62	1148.02	1121.95	1229.77	1243.22	1199.21	1220.11	1056.59	1006.18
AT1G16570	474.557	277.427	535.538	422.637	477.172	435.326	504.011	562.004	357.594	401.454	404.732	407.67	497.546	614.791	399.257	483.412	476.982	435.995	674.963	577.86
AT1G16590	68.5328	234.121	105.968	94.1745	126.872	132.009	117.387	122.547	122.173	162.055	161.893	134.489	139.313	118.58	162.763	194.29	248.146	253.485	292.353	300.145
AT1G16600	0	0	0	0	0	0	0	0	0	0	0	0	0	0	0	0	0	0	0	0
AT1G16610	2922.34	2637.59	2595.65	2761.69	2523.96	3011.01	2936.3	2937.18	3097.29	3406.84	2945.21	2799.06	2777.88	2445.48	3073.03	3239.32	2699.68	2849.17	2050.4	1863.89
AT1G16620	0	0	0	0	0	0	0	0	0	0	0	0	0	0	0	0	0	0	0	0
AT1G16630	2290.03	2455.57	2202.54	2356.66	2212.95	2512.19	2591.67	2637.4	2263.83	2093.82	2281.44	2366.17	2476.21	2353.35	2629.26	2666.86	2163.8	2208.14	1838.49	1667.36
AT1G16635	41.3783	91.3479	72.9243	58.9548	84.2068	45.3465	51.6935	23.06	125.521	128.907	19.9253	24.166	9.42718	25.5403	34.7785	23.1297	23.1732	23.6586	11.7726	10.6813
AT1G16640	195.254	56.8387	191.426	102.597	159.431	149.14	251.467	163.396	152.856	261.498	159.402	174.416	167.594	150.505	133.549	173.473	181.523	207.295	141.271	149.539
AT1G16650	240.511	98.1144	143.57	212.084	180.764	183.401	176.619	228.623	236.537	184.153	181.818	170.213	189.591	219.829	189.195	148.03	127.453	181.383	162.854	198.673
AT1G16660	0	0	0	0	0	0	0	0	0	0	0	0	1.04746	0	0	0	0	0	0	0
AT1G16670	186.202	203.672	184.59	208.256	231.288	221.694	259.544	206.222	276.145	197.044	195.517	241.66	236.727	225.302	233.712	272.931	228.835	190.396	185.419	192.264
AT1G16680	1110.75	1112.41	725.825	973.902	821.858	982.507	1220.18	1171.45	454.106	572.717	895.392	1063.31	1159.54	1164.82	1025.27	1074.38	959.757	953.104	996.747	960.251
AT1G16690	479.729	405.314	402.223	457.857	423.279	527.027	655.861	552.122	450.759	300.17	454.545	430.786	497.546	556.413	495.246	553.957	386.22	395.437	475.809	412.299
AT1G16700	2053.4	2121.98	2697.06	2086.39	2602.55	2161.52	1830.81	1462.66	2184.62	2736.52	1519.3	1427.9	1391.03	1484.07	1467.65	1394.72	1339.22	1409.38	990.861	1039.29
AT1G16705	1.29307	0	0	5.35953	10.1048	8.06159	1.07695	11.2006	0	25.7815	8.71731	3.15209	8.37972	7.29722	8.34684	1.15649	15.4488	43.9374	46.1094	61.9517
AT1G16710	1106.87	976.408	869.395	1132.39	972.307	1239.47	1313.34	1459.37	1010.3	756.87	1292.65	1507.75	1631.95	1429.34	1469.04	1346.15	1265.84	1324.88	1415.66	1299.92
AT1G16720	301.286	295.697	247.259	398.136	259.357	296.264	372.624	412.444	256.062	104.967	349.938	445.495	456.695	482.529	333.874	348.103	354.357	299.676	504.26	449.684
AT1G16730	3.87921	0	12.5339	9.18776	12.3503	12.0924	16.1542	9.22399	0	3.68307	13.6986	9.45627	5.23732	9.12153	8.34684	3.46946	0.96555	2.2532	0	5.34066
AT1G16740	1298.24	2393.32	1586.1	1652.27	1953.6	1390.63	1646.65	1405.34	2070.25	2012.8	1175.59	1171.53	1307.24	1150.22	1332.71	1420.17	1313.15	1588.51	1419.58	1483.64
AT1G16750	162.927	118.414	97.9921	156.192	126.872	140.07	151.85	132.43	87.0276	101.284	94.6451	108.222	101.604	98.5125	100.162	85.58	168.006	179.13	240.357	237.125
AT1G16760	0	0	0	0	0	0	0	0	0	0	0	0	0	0	0	0	3.8622	0	1.9621	1.06813
AT1G16770	0	0	5.69721	4.59388	12.3503	1.0077	0	2.63542	20.0833	7.36613	1.24533	3.15209	0	2.73646	6.9557	5.78244	2.89665	4.5064	1.9621	3.2044
AT1G16780	447.403	317.349	578.837	651.565	668.04	703.374	1034.41	1064.05	666.096	723.722	748.443	965.59	1109.27	1133.81	909.806	1017.71	854.512	979.016	1126.25	978.409
AT1G16790	492.66	569.064	638.088	521.405	421.034	399.049	463.087	402.561	671.117	766.078	433.375	417.127	427.366	363.037	446.556	485.725	552.295	610.618	572.933	574.655
AT1G16800	590.933	1385.11	463.753	613.283	552.396	808.175	819.019	856.513	376.004	337.001	752.179	745.995	837.972	764.384	691.397	667.293	618.917	588.086	522.9	530.862
AT1G16810	2181.41	3484.08	2673.13	2231.86	2590.2	1976.1	2615.37	2023.35	2973.44	3158.23	2042.34	1850.28	1720.98	1775.96	1825.18	1925.55	2035.38	2221.66	2070.02	2145.88
AT1G16820	23.2753	0	15.9522	23.735	10.1048	16.1232	56.0013	33.6017	5.02083	27.623	33.6239	25.2167	40.8511	52.9049	20.8671	20.8168	56.0019	83.3685	112.821	145.266
AT1G16825	53.0159	184.726	124.199	116.378	126.872	91.7006	137.311	86.3102	12.2731	88.3936	74.7198	92.4613	73.3225	100.337	115.465	58.9808	112.004	92.3813	186.4	189.059
AT1G16830	257.321	154.953	159.522	177.63	125.749	129.993	156.696	164.714	75.3124	132.59	108.344	111.374	148.74	137.735	204.498	143.404	137.108	149.838	109.878	95.0638
AT1G16840	403.438	354.565	511.61	434.887	479.417	376.88	259.544	289.238	307.386	278.071	415.94	334.122	337.284	346.618	392.302	375.858	468.292	608.365	570.971	566.11
AT1G16850	65.9466	0	37.6016	50.5327	48.2785	14.1078	21.0005	7.24742	51.324	36.8307	18.6799	16.8111	6.28479	11.858	20.8671	16.1908	22.2076	24.7852	8.82945	7.47693
AT1G16858	0	0	0	0	0	0	0	0	0	0	0	0	0	0	0	0	0	0	0	0
AT1G16860	1536.17	2033.34	1858.43	1618.58	1815.5	1900.52	1449.03	2112.29	2121.02	2158.28	1823.16	1665.35	1869.72	1857.14	1898.91	1959.09	1758.27	1750.74	1454.9	1488.98
AT1G16870	1509.01	1927.78	1403.79	1322.27	1400.08	1318.07	1222.34	1464.64	1193.28	1502.69	1195.52	1234.57	1270.58	1238.7	1418.96	1423.64	1284.18	1224.62	974.183	1044.63
AT1G16880	1251.69	1304.58	1313.78	1416.45	1087.95	1269.7	1139.41	1106.88	1061.07	841.581	1300.12	1369.06	1065.27	1138.37	1008.58	1059.34	1352.74	1354.17	1473.54	1606.47
AT1G16890	3592.15	3205.3	4075.79	3343.58	4016.1	2961.63	2945.45	2473.35	5482.74	4659.08	2963.88	2630.94	2664.75	2470.11	2832.36	2745.5	2929.48	3067.73	2531.11	2835.89
AT1G16900	1493.5	1826.28	2024.79	1877.37	2217.44	2345.92	1786.66	1954.17	2794.93	2990.65	2028.64	1870.24	1970.28	1871.74	2191.05	2155.69	1657.85	1752.99	1416.64	1261.46
AT1G16905	0	0	0	0	0	0	0	0	0	0	0	0	0	0	0	0	0	0	0	0
AT1G16910	1.29307	0	0	0	0	0	0	1.31771	0	0	0	1.0507	2.09493	0.912153	0	1.15649	0.96555	7.88621	4.90525	3.2044
AT1G16916	428.007	163.073	755.451	442.544	673.654	434.318	765.71	297.803	851.867	1333.27	255.293	289.992	306.907	267.261	365.87	319.19	298.355	426.982	407.136	428.321
AT1G16920	2225.38	1902.07	2269.77	1868.94	2352.18	2095.01	1871.73	1883.67	2426.17	3642.55	2059.78	1750.46	1653.95	1594.44	1789.01	1762.49	1798.82	1792.42	1543.19	1651.33
AT1G16930	11.6376	0	38.7411	30.6259	12.3503	18.1386	0	15.1537	16.7361	0	8.71731	17.8618	12.5696	14.5944	4.17342	5.78244	14.4832	33.798	43.1662	43.7934
AT1G16940	0	0	0	0	0	0	0	0	0	0	0	0	0	0	0	0	0	0	0	0
AT1G16950	0	0	0	0	0	0	0	0	0	1.84153	3.73599	1.0507	1.04746	0	2.78228	0	0.96555	0	0	1.06813
AT1G16960	0	0	0	0	0	1.0077	0	0	2.23148	0	1.24533	17.8618	1.04746	0.912153	1.39114	0	0	1.1266	9.8105	5.34066
AT1G16970	927.132	1061.67	811.283	862.118	921.783	803.136	1277.8	1158.93	1133.59	1009.16	1028.64	889.94	992.997	1018.87	1071.18	995.735	968.447	997.042	810.348	821.394
AT1G16980	0	0	0	2.29694	0	0	0	0	0.557869	0	0	0	0	0	0	0	0	0	0	1.06813
AT1G17000	0	0	0	0	0	0	0	0	0	0	0	0	0	0	0	0	0	0	0	0
AT1G17010	0	0	0	0	0	0	0	0	0	0	0	0	0	0	0	0	0	0	0	0
AT1G17020	0	0	1.13944	0	3.36827	8.06159	5.38474	9.88284	5.57869	31.3061	7.47198	9.45627	2.09493	16.4188	8.34684	11.5649	0.96555	3.3798	2.94315	3.2044
AT1G17030	16.8099	63.6052	9.11554	8.42211	4.49103	1.0077	0	1.31771	0	0	0	2.10139	1.04746	0	0	0	2.89665	3.3798	1.9621	8.54506
AT1G17040	311.63	188.109	174.335	220.506	252.62	224.717	231.005	287.261	98.7429	53.4045	270.237	284.739	250.344	285.504	233.712	260.21	343.736	375.158	389.477	416.572
AT1G17050	111.204	192.169	175.474	135.519	136.976	131.001	189.004	164.055	145.046	117.858	166.874	181.771	155.025	181.518	182.239	157.282	161.247	200.535	181.494	160.22
AT1G17060	78.8773	89.9946	87.7371	52.064	41.542	57.4389	46.3087	41.5079	170.15	79.1859	29.8879	34.673	37.7087	41.0469	18.0848	18.5038	23.1732	21.4054	23.5452	32.044
AT1G17070	845.668	694.244	858	869.774	1122.76	1002.66	889.02	789.31	1430.38	865.521	1014.94	898.346	849.494	703.27	1053.09	929.816	957.826	958.737	789.746	802.168
AT1G17080	545.676	979.791	778.239	650.034	656.813	564.312	467.934	459.882	1011.42	767.919	610.212	469.661	491.261	477.056	516.113	460.282	527.19	487.818	527.805	599.222
AT1G17090	84.0496	194.199	104.829	71.9708	121.258	84.6467	59.7706	62.5913	120.5	58.9291	56.0398	73.5488	95.3193	83.9181	83.4684	76.3282	95.5894	96.8877	126.555	128.176
AT1G17100	487.488	710.484	697.339	640.081	551.274	456.488	360.777	342.605	605.846	615.072	565.38	549.514	447.268	471.583	536.98	612.938	871.892	851.71	819.177	801.099
AT1G17110	1931.85	2999.6	1853.87	2309.96	2052.4	2632.11	2532.44	3287.69	1681.98	1487.96	2752.18	2976.62	3375.98	3081.25	2972.87	3297.14	3251.01	3418.11	3289.46	3199.06
AT1G17120	810.756	1594.19	1113.24	945.574	1093.57	1100.41	889.02	881.55	1097.89	1211.73	1021.17	1003.42	1031.75	870.194	1188.03	1036.21	1101.69	1034.22	1120.36	1060.66
AT1G17130	1414.62	1295.11	1749.04	1560.39	1461.83	1508.53	1655.27	1767.71	1449.34	1309.33	1232.88	1353.3	1577.48	1631.84	1409.23	1491.87	1333.42	1319.25	1154.7	1122.61
AT1G17140	2430.97	1692.98	1998.58	2014.42	1851.43	2017.41	2623.98	2537.26	2257.7	2014.64	2083.44	2302.08	2334.8	2421.77	2035.24	2245.9	2147.38	2130.4	2241.7	2475.93
AT1G17145	332.319	55.4854	254.096	315.446	234.656	254.948	336.008	441.434	191.349	252.29	388.543	381.403	443.078	485.265	442.383	343.477	550.363	572.313	723.034	791.486
AT1G17147	5.17228	0	5.69721	53.5953	16.8414	17.1309	29.0776	11.8594	6.69443	25.7815	16.1893	15.7604	29.329	19.1552	19.476	15.0343	22.2076	20.2788	17.6589	16.022
AT1G17150	0	0	0	0.765647	0	0	0	0	0	0	0	0	0	0	0	0	2.89665	0	0.98105	0
AT1G17160	350.422	322.763	636.948	593.376	524.327	646.943	691.939	533.674	530.534	661.11	511.831	599.948	612.767	618.44	692.788	644.163	505.948	595.972	496.411	481.728
AT1G17170	24.5684	8.11982	39.8805	81.1585	63.9971	33.2541	53.8474	32.9428	1.67361	53.4045	26.1519	23.1153	32.4714	37.3983	51.4722	43.9465	41.5186	30.4182	24.5263	42.7253
AT1G17180	32.3268	0	13.6733	10.7191	1.12276	3.0231	0	8.56513	29.0092	0	1.24533	1.0507	0	2.73646	8.34684	0	0	5.63301	0	1.06813
AT1G17190	325.854	4.05991	203.96	173.802	300.899	184.409	375.316	253.001	450.759	454.859	227.895	198.582	285.958	283.68	315.789	313.408	199.869	192.649	237.414	241.398
AT1G17200	1969.35	1823.58	2894.18	2214.25	2766.47	2257.25	1237.41	2011.49	2535.52	3491.55	1721.05	1676.91	1528.25	1411.1	1651.28	1863.1	2449.6	2736.51	3916.35	4255.44
AT1G17210	1829.7	1487.28	1883.5	2037.39	1982.79	2435.61	1897.04	2259.88	1812.52	1414.3	2249.07	2342	2563.15	2280.38	2625.08	2652.98	2208.21	2098.86	2616.46	2332.8
AT1G17220	1949.95	2279.64	2133.04	2455.43	1999.63	2271.35	1833.5	1957.46	1916.84	1618.71	2455.79	3015.5	2340.04	2040.49	2364.94	2367.33	2599.26	2398.53	3118.76	2799.58
AT1G17230	504.298	545.381	501.355	603.329	451.348	627.797	384.47	398.608	243.231	335.159	398.506	423.431	399.084	451.516	378.39	329.599	252.009	250.105	276.656	253.147
AT1G17232	0	0	0	0	0	0	0	0	0	0	0	0	0	0	0	0	0	0	0	0
AT1G17235	0	137.36	4.55777	22.2038	33.6827	10.077	62.463	24.3777	1.67361	0	26.1519	39.9265	39.8037	29.1889	31.9962	55.5114	57.933	49.5704	60.8251	89.7231
AT1G17240	16.8099	0	25.0677	9.95341	19.0869	33.2541	59.7706	34.9194	34.5879	36.8307	24.9066	30.4702	43.9935	40.1347	33.3874	33.5381	17.3799	16.899	38.261	36.3165
AT1G17250	0	0	0	0	0	0	0	0	0	0	0	0	0	0	0	0	0	0	0	0
AT1G17255	2.58614	0	12.5339	3.82823	10.1048	8.06159	30.693	11.2006	0	5.5246	14.944	11.5577	17.8069	12.7701	9.73798	2.31297	16.4143	19.1522	16.6779	7.47693
AT1G17260	23.2753	0	38.7411	28.3289	33.6827	36.2772	88.3097	118.594	11.7153	31.3061	95.8904	90.3599	181.211	159.627	116.856	132.996	158.35	136.319	145.195	140.994
AT1G17270	199.133	99.4677	234.725	171.505	166.168	176.347	146.465	173.938	194.139	68.1367	200.498	158.655	175.974	186.991	158.59	143.404	184.42	152.091	180.513	177.31
AT1G17275	0	0	0	0	0	0	0	0	0	0	0	0	0	0	0	1.15649	0	0	0	0
AT1G17277	0	0	0	0	0	0	0	0	0	0	0	0	0	0	0	0	0	0	0	0
AT1G17280	576.71	610.34	687.084	499.202	604.043	656.012	593.937	595.606	450.201	624.28	620.174	547.413	556.204	569.183	479.943	501.915	661.402	665.821	750.504	809.645
AT1G17285	0	0	0	0	0	0	0	0	0	0	0	0	0	0	0	0	0	0	0	0
AT1G17290	2994.75	1391.2	3175.63	2992.91	4063.26	3450.36	2673.52	2669.69	3087.81	2686.8	2731.01	2681.38	2185.01	2415.38	2783.67	2436.72	2265.18	2200.25	1777.66	1685.51
AT1G17300	0	0	0	0	0	1.0077	0	0	0	0	0	0	0	0.912153	0	0	0	3.3798	0	0
AT1G17310	0	0	0	0	1.12276	0	0	0.658856	0	0	0	0	0	1.82431	0	0	0.96555	1.1266	1.9621	2.13627
AT1G17330	307.751	437.793	356.646	296.305	264.971	289.21	368.316	403.879	263.872	283.596	285.181	294.195	363.47	337.497	293.531	360.824	317.666	336.854	405.174	388.8
AT1G17340	177.151	508.165	150.406	258.789	166.168	256.963	252.006	322.181	269.451	232.033	293.898	299.449	339.379	353.915	293.531	343.477	328.287	321.081	410.079	403.754
AT1G17345	12.9307	0	37.6016	26.032	16.8414	7.0539	40.3855	13.836	3.90509	57.0875	18.6799	12.6084	11.5221	7.29722	2.78228	4.62595	17.3799	25.9118	14.7158	29.9077
AT1G17350	544.383	947.989	405.642	450.966	481.663	379.903	604.168	523.791	613.099	548.777	435.865	398.214	477.644	499.86	375.608	449.873	407.462	325.588	434.605	498.818
AT1G17360	474.557	362.008	373.737	455.56	273.953	372.849	429.702	412.444	215.338	219.142	425.903	425.532	414.796	372.158	356.132	404.77	519.466	457.4	505.241	462.501
AT1G17370	3404.66	4252.75	3695.21	3770.04	4323.74	4422.79	4331.48	4268.07	3897.28	4323.92	3586.55	3500.92	4098.73	3833.78	3699.04	3735.45	2713.2	2845.79	2511.49	2392.62
AT1G17380	18.103	87.288	45.5777	32.1572	41.542	54.4158	109.31	37.5548	36.2615	31.3061	103.362	33.6223	30.3765	37.3983	65.3836	93.6755	55.0363	57.4567	133.423	286.26
AT1G17390	0	0	0	0	0	0	0	0	0	0	0	0	0	0	0	0	0	0	0	0
AT1G17400	10.3446	0	5.69721	0	0	4.0308	0	0	0	3.68307	1.24533	0	0	0	0	0	0	0	0	1.06813
AT1G17410	77.5843	52.7788	120.781	85.7524	123.503	89.6852	138.388	144.29	142.815	139.957	108.344	89.3092	137.218	157.802	123.811	97.1449	94.6239	139.699	173.646	263.829
AT1G17420	50.4298	52.7788	127.618	99.5341	110.03	108.832	58.1552	67.2033	117.71	158.372	92.1544	117.678	116.269	93.0396	127.985	84.4236	110.073	99.1409	189.343	169.833
AT1G17430	115.083	171.869	95.7132	71.2051	134.731	133.016	75.3863	56.6616	23.9884	104.967	113.325	116.627	94.2718	109.458	157.199	108.71	115.866	87.8749	107.916	91.8594
AT1G17440	907.736	405.991	774.821	950.167	809.508	1102.42	962.253	1008.05	1010.86	707.149	1193.03	1129.5	1288.38	1183.06	1334.1	1220.09	1146.11	1061.26	1115.45	1022.2
AT1G17450	737.051	1487.28	869.395	944.042	950.975	1229.39	1096.87	1249.85	686.179	874.728	1237.86	1194.64	1361.7	1263.33	1207.51	1215.47	1034.1	1001.55	895.699	887.618
AT1G17455	224.994	22.3295	526.423	304.727	378.369	240.84	310.699	209.516	407.803	640.853	327.522	250.066	260.819	197.025	338.047	281.026	432.566	454.02	467.961	474.251
AT1G17460	676.276	1069.11	388.55	528.296	413.174	526.019	578.321	619.325	704.031	592.974	628.892	549.514	557.251	614.791	511.94	463.751	521.397	514.857	540.559	519.112
AT1G17470	2370.2	1725.46	2118.22	1907.99	2136.61	1970.05	1756.5	1842.16	2147.24	2382.94	1747.2	1715.79	1797.45	1659.21	1865.52	1772.89	1702.26	1728.21	1856.15	1889.53
AT1G17480	597.399	799.802	419.315	574.235	437.875	405.095	470.088	574.523	775.439	316.744	510.585	509.588	547.824	610.23	553.674	540.079	459.602	504.717	417.927	373.846
AT1G17490	483.609	899.27	574.279	420.34	645.585	255.956	513.704	245.095	640.992	609.547	404.732	281.587	258.724	247.193	378.39	326.129	616.021	581.326	528.786	638.743
AT1G17495	0	0	0	0	0	0	0	0	0	0	0	0	0	0	0	0	0	0	0	0
AT1G17500	919.374	757.849	617.578	862.118	781.439	962.353	829.25	960.612	590.226	813.958	879.203	900.447	933.291	1059.92	943.193	1025.8	770.509	709.759	733.826	690.014
AT1G17510	611.623	224.648	599.347	467.81	574.851	472.611	336.008	380.16	484.231	766.078	420.921	362.49	486.024	396.786	496.637	505.385	497.258	528.376	524.862	572.519
AT1G17520	413.783	523.051	378.295	394.308	318.863	418.195	428.087	482.283	260.525	246.765	366.127	308.905	446.22	427.8	361.696	386.267	424.842	361.639	492.487	569.315
AT1G17530	812.049	538.614	856.861	869.774	1030.69	852.514	941.252	542.898	858.003	957.597	925.28	662.99	579.248	550.94	820.773	634.911	739.611	745.81	790.727	765.851
AT1G17540	0	0	0	0	0	0	0	0	0	0	0	0	0	0.912153	0	0	39.5875	33.798	12.7537	23.4989
AT1G17545	0	0	0	0	0	0	0	0	0	0	0	0	0	0	0	0	0	0	0	0
AT1G17550	1157.3	885.737	955.992	1003	1008.24	1043.98	1012.33	1151.68	762.608	760.553	983.811	1127.4	1208.77	1150.22	950.149	1109.07	1316.04	1217.86	1555.95	1402.46
AT1G17560	993.079	331.559	973.084	746.505	784.807	742.674	871.789	865.078	1096.77	1156.48	816.936	669.294	629.526	664.959	755.389	795.663	897.961	888.888	671.038	750.897
AT1G17570	0	0	0	0	0	0	0	0	0	0	0	0	0	0	0	0	0	0	0	0
AT1G17580	1277.55	679.358	974.224	1604.03	1392.22	1713.09	1450.11	1874.45	1106.81	1197	1590.29	1810.35	1912.67	1845.29	1757.01	1846.91	1684.88	1617.8	1858.11	1791.26
AT1G17590	135.772	177.283	84.3188	124.035	53.8923	102.785	158.311	125.842	97.6272	64.4537	114.57	130.286	134.076	193.376	111.291	107.553	139.039	148.711	190.324	184.787
AT1G17600	23.2753	0	10.255	9.95341	19.0869	41.3157	7.53863	21.0834	26.2199	40.5137	52.3039	43.0786	39.8037	58.3778	48.6899	24.2862	32.8287	21.4054	34.3368	40.589
AT1G17610	0	0	0	9.18776	5.61378	6.0462	9.69253	2.63542	26.2199	0	9.96264	5.25348	10.4746	3.64861	5.56456	12.7214	1.9311	6.75961	5.8863	5.34066
AT1G17615	0	0	0	0	0	0	0	0	0	0	0	0	0	0	0	0	0	0	0	0
AT1G17620	438.351	405.314	818.12	619.408	746.633	584.466	424.856	544.215	571.258	694.258	520.548	618.86	542.587	577.393	510.548	526.202	465.395	434.868	384.572	370.642
AT1G17630	224.994	72.4017	96.8526	184.521	189.746	176.347	246.621	193.045	185.213	81.0275	174.346	197.531	213.683	183.343	197.542	194.29	172.833	202.788	181.494	175.174
AT1G17640	152.582	443.883	154.964	94.1745	78.593	90.6929	99.6176	123.206	147.835	82.869	113.325	115.577	116.269	134.086	101.553	137.622	127.453	148.711	140.29	158.084
AT1G17650	431.886	156.306	447.801	479.295	473.803	396.026	476.011	389.384	360.942	432.76	480.697	556.869	440.983	386.753	399.257	356.198	570.64	554.288	578.82	621.653
AT1G17660	0	0	0	0	0	0	0	0	0	0	0	0	0	0	0	0	0	0	0	0
AT1G17665	296.113	140.067	265.49	245.773	200.973	182.394	165.85	207.54	209.759	222.825	216.687	172.314	177.022	211.619	247.623	204.698	240.422	236.586	277.637	283.055
AT1G17670	0	0	0	0	0	0	0	0	0	0	0	0	0	0	0	0	0	0	0	0
AT1G17680	892.219	330.206	835.212	754.162	668.04	1042.97	915.405	1111.49	621.467	495.372	881.694	1006.57	1138.59	1035.29	1036.4	1025.8	1059.21	1048.87	1189.03	1223.01
AT1G17690	941.356	651.615	1044.87	1065.78	874.628	1066.15	1486.19	1550.29	1040.98	964.963	920.299	1069.61	1150.12	1173.03	1115.69	1050.09	1029.28	883.255	931.017	927.139
AT1G17700	73.7051	261.864	107.108	58.9548	35.9282	21.1617	1.61542	1.31771	0	5.5246	8.71731	2.10139	2.09493	0.912153	0	1.15649	0	2.2532	0.98105	1.06813
AT1G17710	64.6536	0	10.255	24.5007	16.8414	15.1155	2.69237	3.29428	0	18.4153	7.47198	1.0507	2.09493	4.56076	0	0	0.96555	2.2532	0	1.06813
AT1G17720	2802.09	3105.83	2560.33	2775.47	2433.01	2785.28	2885.68	3263.31	2151.7	2473.18	2610.21	2717.1	2994.7	2954.46	2805.93	3046.19	2853.2	2877.34	2691.02	2747.24
AT1G17730	890.926	1283.61	1010.69	911.885	1081.21	853.521	719.939	840.701	752.566	1349.84	965.131	836.355	754.175	862.897	912.588	744.778	1053.41	994.789	914.339	1001.91
AT1G17744	0	0	0	0	0	0	0	0	0	0	0	0	0	0	0	0	0	0	0	0
AT1G17745	783.601	811.982	726.964	552.031	920.661	644.928	922.944	720.789	547.27	828.69	615.193	665.091	559.346	648.541	690.006	588.652	750.232	639.909	786.802	860.915
AT1G17750	165.513	162.396	140.151	202.896	151.572	207.586	164.773	212.152	58.5763	71.8198	173.101	206.987	226.252	207.971	212.844	212.794	227.87	196.029	234.471	208.286
AT1G17760	850.841	1532.62	746.335	802.398	679.268	830.344	998.33	892.091	618.119	710.832	818.182	814.29	957.383	896.646	876.418	799.133	837.132	851.71	906.491	798.963
AT1G17770	0	0	0	0	0	0	0	0	0	0	0	0	0	0	0	0	0	0	0	0
AT1G17780	137.066	59.5453	141.291	101.831	163.922	131.001	165.85	156.808	197.486	114.175	160.648	126.084	155.025	153.242	139.114	113.336	104.279	150.965	176.589	180.514
AT1G17790	384.042	363.362	345.251	398.136	322.231	373.856	483.011	464.494	271.125	394.088	412.204	430.786	515.353	418.678	420.124	432.526	458.636	387.551	466.98	421.912
AT1G17800	0	0	0	0	0	0	0	0	0	0	0	0	0	0	0	0	0	0	0	0
AT1G17810	0	0	0	0	0	0	0	2.63542	0	0	0	0	0	0	0	1.15649	0	0	0	1.06813
AT1G17820	143.531	334.266	161.801	251.132	159.431	238.825	298.314	303.074	100.417	180.47	247.821	298.398	295.385	279.119	283.793	270.618	308.976	313.195	341.406	367.438
AT1G17830	87.9288	121.797	75.2032	55.8922	75.2247	50.385	68.9246	56.6616	102.09	77.3444	84.6824	78.8022	48.1834	60.2021	75.1216	68.2327	60.8296	82.2419	107.916	122.835
AT1G17840	1360.31	1948.76	1285.29	1415.68	1347.31	1362.41	1278.34	1709.73	1322.15	1325.9	1277.71	1237.72	1233.91	1175.77	1335.49	1419.01	2351.11	2504.43	2490.89	2562.45
AT1G17850	351.715	159.69	235.865	332.291	225.674	282.156	476.011	428.915	219.801	171.263	368.618	423.431	420.033	519.927	251.796	282.183	374.633	365.019	477.772	521.249
AT1G17860	561.193	540.644	622.136	374.401	499.627	394.01	285.93	282.649	594.689	668.476	398.506	403.468	292.243	328.375	408.995	341.164	409.393	429.235	418.909	403.754
AT1G17870	85.3427	18.9462	84.3188	150.067	88.6978	128.986	177.696	178.55	24.5463	66.2952	119.552	150.25	254.534	233.511	111.291	150.343	117.797	119.42	138.328	132.448
AT1G17880	9498.9	14259.1	10682.3	8537.72	9739.91	7285.67	7505.25	6875.16	13016.8	12653.2	7793.27	6420.81	6230.32	5690.01	7758.39	7554.17	8824.16	8940.71	6395.47	6619.22
AT1G17890	1029.28	805.215	1031.2	1006.06	976.798	857.552	772.171	848.607	992.45	699.783	783.312	821.645	839.019	871.106	926.499	804.915	804.303	748.063	658.285	685.741
AT1G17900	0	0	0	0	0	0	0	0	0	0	0	0	0	0	0	0	0	0	0	0
AT1G17910	0	0	0	0	0	0	0	0	0	0	0	0	0	0	0	0	0	0	0	0
AT1G17920	629.726	1181.43	511.61	601.798	508.609	590.512	789.402	1118.74	758.702	451.176	778.331	667.192	707.039	792.661	577.323	685.797	978.102	1027.46	997.728	1092.7
AT1G17930	462.919	577.86	397.666	447.903	518.714	495.788	497.011	593.629	391.066	526.678	601.494	550.565	602.292	537.258	727.566	555.114	646.918	674.834	593.535	644.084
AT1G17940	309.044	253.068	313.347	340.713	312.126	289.21	448.01	407.832	135.004	232.033	363.636	346.73	401.179	448.779	318.571	329.599	351.46	372.905	467.961	424.049
AT1G17950	10.3446	0	21.6494	6.12517	6.73654	0	0	4.61199	0	0	0	1.0507	0	0	0	0	0	0	1.9621	1.06813
AT1G17960	15.5169	0	17.0916	19.1412	5.61378	20.154	3.23084	6.58856	0	0	6.22665	0	3.14239	12.7701	2.78228	0	0.96555	2.2532	2.94315	0
AT1G17970	297.406	359.979	278.024	345.307	333.459	323.471	575.628	361.712	411.15	371.99	407.223	438.141	447.268	499.86	427.08	462.595	334.08	292.916	285.486	293.736
AT1G17980	691.793	1153.69	690.502	881.259	875.75	993.592	846.481	888.138	742.524	686.892	788.294	833.202	863.111	753.438	819.382	925.19	783.061	780.735	889.813	684.673
AT1G17990	0	0	0	0	0	0	0	0	0	0	0	0	0	0	0	0	2.89665	3.3798	2.94315	4.27253
AT1G18000	2.58614	0	9.11554	3.06259	2.24551	4.0308	0	0.658856	12.831	23.9399	2.49066	2.10139	1.04746	1.82431	4.17342	5.78244	11.5866	9.01281	16.6779	13.8857
AT1G18010	0	0	0	0	0	0	0	0	0	0	0	0	0	0	0	0	0	0	0	0
AT1G18020	0	0	0	0	0	0	0	0	0	0	0	0	0	0	0	0	0	0	0	0
AT1G18030	284.476	344.416	197.124	215.147	121.258	215.648	196.004	203.587	108.227	171.263	164.384	197.531	221.015	261.788	155.808	167.691	181.523	232.08	224.661	223.24
AT1G18040	522.401	533.878	677.968	601.798	765.72	814.221	747.94	906.586	559.543	605.864	693.649	684.004	788.741	768.033	542.545	773.69	657.539	698.493	616.1	520.181
AT1G18050	0	0	0	0	2.24551	0	0	0	0	0	0	0	0	0	0	0	0.96555	0	0.98105	0
AT1G18060	694.379	259.834	538.956	584.188	400.824	384.941	420.01	395.973	486.462	604.023	445.828	468.611	435.745	424.151	363.088	346.946	425.808	346.993	492.487	476.387
AT1G18070	4581.35	6886.28	4701.34	4913.15	4703.23	4898.43	5036.34	5479.05	4598.52	4349.7	4124.53	4475.97	4836.15	4515.16	4683.97	4851.46	4191.45	4012.95	3849.64	3530.18
AT1G18075	28.4476	2.70661	5.69721	24.5007	51.6468	16.1232	32.8469	42.8257	35.1458	40.5137	32.3786	56.7376	50.2783	49.2563	9.73798	45.103	52.1397	22.532	51.9957	68.3605
AT1G18080	30370.4	24655.8	34955.8	30893.8	32201.8	33961.5	18542.3	27387.3	32713.5	44007.1	27287.7	25971.1	25868.2	23498	33121.7	31847.3	25905.7	26526.9	18550.7	18272.5
AT1G18090	381.456	362.685	159.522	251.898	235.779	287.194	222.928	363.689	132.773	136.273	293.898	377.2	230.442	301.01	261.534	250.958	342.77	298.549	274.694	289.464
AT1G18100	0	0	0	0	0	2.0154	0	0	0	0	0	0	0	0	0	0	0	0	0	1.06813
AT1G18120	0	0	0	0	2.24551	0	0	0	0	0	0	0	0	0	0	0	0	0	0	0
AT1G18130	12.9307	154.277	3.41833	9.95341	25.8234	15.1155	4.84626	2.63542	0	5.5246	3.73599	6.30418	4.18986	1.82431	0	0	1.9311	0	0	0
AT1G18140	143.531	158.336	152.685	117.144	170.659	149.14	78.0787	46.7788	104.322	101.284	135.741	93.512	81.7023	84.8302	31.9962	19.6603	345.667	256.865	395.363	540.475
AT1G18150	1132.73	740.933	1277.32	1208.19	1269.84	1091.34	845.942	952.706	1169.29	977.854	1072.23	1049.65	996.139	913.065	990.492	994.579	1170.25	1206.59	1244.95	1182.42
AT1G18160	1013.77	916.186	842.048	970.074	771.334	1037.93	1377.42	1628.69	488.136	675.843	1032.38	1256.63	1628.81	1735.83	1090.65	1163.43	1225.28	1190.82	1505.91	1622.49
AT1G18170	175.858	156.983	216.494	188.349	184.132	88.6775	135.695	101.464	164.014	211.776	164.384	172.314	128.838	126.789	119.638	114.492	185.386	164.484	213.869	190.128
AT1G18180	223.701	41.2757	255.235	317.743	357.037	320.448	295.084	289.897	322.449	327.793	317.559	336.223	307.955	324.726	383.955	387.423	299.32	297.423	478.753	387.732
AT1G18190	371.111	791.005	376.016	532.89	468.19	625.781	921.329	751.096	474.747	510.105	589.041	607.303	699.707	774.418	676.094	670.763	753.129	681.594	809.367	835.28
AT1G18191	0	0	0	0	0	0	0	0	0	0	0	0	0	0	0	0	0	0	0	0
AT1G18200	12.9307	0	0	3.82823	0	5.0385	11.3079	9.88284	0	0	4.98132	14.7098	12.5696	8.20938	0	3.46946	17.3799	13.5192	26.4884	28.8396
AT1G18210	2972.77	3817.67	3756.74	2739.48	3991.4	3043.25	2446.29	2469.39	4777.04	5450.94	2843.09	2586.82	2495.06	2344.23	3366.56	3427.83	2712.23	2937.05	1936.59	2063.63
AT1G18220	0	0	0	0	0	0	0	0	0	0	0	0	0	0	0	0	0	0	0	0
AT1G18230	0	0	0	0	0	0	0	0	0	0	0	0	0	0	0	0	0	0	0	0
AT1G18240	0	0	0	0	0	0	0	0	0	0	0	0	0	0	0	0	0	0	0	0
AT1G18250	9299.77	8021.7	11065.1	9244.42	10903.1	10092.1	11530.3	11951.7	17703.4	20750.4	11916.6	9934.34	13277.7	12564	17278	18005.3	11212	11513.9	7059.64	6964.22
AT1G18260	952.993	260.511	1185.02	1196.71	1256.36	1184.05	1050.02	1032.43	1270.27	894.985	1129.51	1231.42	1099.84	1121.95	1193.6	1057.03	977.137	1065.76	1373.47	1370.41
AT1G18265	0	170.516	28.4861	12.2503	3.36827	5.0385	11.3079	3.29428	1.67361	0	2.49066	1.0507	2.09493	10.0337	0	1.15649	9.6555	10.1394	13.7347	12.8176
AT1G18270	484.902	427.644	611.881	737.318	505.241	733.605	584.782	807.758	535.555	333.317	697.385	878.382	964.715	895.734	883.374	906.686	1256.18	1496.13	1929.73	1704.74
AT1G18280	0	0	0	0	1.12276	0	1.07695	5.92971	0	1.84153	2.49066	2.10139	6.28479	0.912153	5.56456	6.93892	21.2421	23.6586	16.6779	12.8176
AT1G18290	0	0	9.11554	0	2.24551	0	0	5.27085	0	0	2.49066	2.10139	5.23732	0.912153	1.39114	0	8.68995	16.899	14.7158	14.9539
AT1G18300	103.446	225.325	38.7411	44.4075	44.9103	75.5775	25.8467	72.4742	17.294	22.0984	79.7011	91.4106	64.9428	77.533	70.9482	50.8854	115.866	148.711	97.124	128.176
AT1G18310	0	0	0	2.29694	0	0	0	0	0	0	0	0	0	0	0	2.31297	0	0	3.9242	0
AT1G18320	31.0337	0	33.0438	32.9228	51.6468	18.1386	94.2329	45.4611	32.3564	33.1476	19.9253	37.8251	56.5631	77.533	31.9962	31.2252	40.5531	51.8236	54.9388	66.2242
AT1G18330	63.3605	64.9585	30.765	49.767	62.8744	54.4158	96.3868	44.8022	110.458	57.0875	63.5118	54.6362	60.753	46.5198	84.8596	52.0419	81.1062	69.8493	104.972	103.609
AT1G18335	186.202	104.204	146.988	141.645	126.872	134.024	193.851	200.951	65.8286	169.421	150.685	131.337	192.734	197.025	109.9	132.996	146.764	159.977	238.395	271.306
AT1G18340	303.872	35.8625	175.474	283.289	275.075	220.686	366.162	341.946	323.564	224.667	280.199	306.803	299.575	342.057	293.531	262.523	336.977	305.309	420.871	471.046
AT1G18350	0	0	0	5.35953	0	8.06159	0	3.95314	0	0	0	4.20279	3.14239	0	6.9557	0	0	0	0	0
AT1G18360	306.458	274.044	199.402	338.416	203.219	307.348	471.165	389.384	358.152	289.121	315.068	391.91	432.603	456.076	375.608	363.137	358.219	415.716	458.151	432.594
AT1G18370	2650.8	2288.43	2395.11	2859.69	2686.76	3217.58	3822.09	4177.15	2648.76	2644.44	3120.8	3080.64	3889.24	3503.58	3504.28	4130.97	3708.68	3588.22	2749.88	2725.87
AT1G18382	0	0	0	0	0	0	0	0	0	0	0	0	0	0	0	0	0	0	0	0
AT1G18390	24.5684	0	23.9283	45.1731	49.4013	32.2464	50.6165	27.672	0	1.84153	31.1332	40.9772	41.8986	28.2767	18.0848	5.78244	16.4143	10.1394	11.7726	11.7495
AT1G18400	138.359	177.283	271.187	177.63	179.641	208.594	206.235	134.407	201.949	134.432	156.912	110.323	118.364	154.154	108.509	47.416	5.7933	1.1266	2.94315	5.34066
AT1G18410	36.206	3.38326	20.51	26.7976	16.8414	36.2772	100.695	64.5679	1.67361	1.84153	78.4558	88.2585	69.1327	87.5667	36.1696	35.8511	24.1387	10.1394	7.8484	16.022
AT1G18415	10.3446	0	12.5339	22.2038	30.3144	17.1309	14.0003	24.3777	16.1782	40.5137	9.96264	30.4702	28.2816	30.101	20.8671	28.9122	22.2076	15.7724	19.621	27.7714
AT1G18420	0	0	6.83666	0	0	0	0	0	5.02083	0	2.49066	1.0507	1.04746	1.82431	4.17342	1.15649	1.9311	0	0.98105	0
AT1G18430	0	0	0	0	0	0	0	0	0	0	0	0	0	0	0	0	0	0	0	0
AT1G18440	134.479	150.217	167.498	222.803	140.345	157.201	209.466	206.222	152.856	130.749	179.327	232.204	225.205	228.95	159.981	158.439	219.18	264.751	250.168	300.145
AT1G18450	2526.66	2203.18	2469.17	2613.92	2726.05	2888.07	2839.91	3412.88	2133.85	3156.39	2726.03	2872.6	3173.82	2852.3	2840.71	3054.28	2563.54	2426.7	2530.13	2638.29
AT1G18460	382.749	479.746	478.566	539.015	390.719	517.957	323.623	324.816	353.689	360.94	450.809	451.8	445.173	459.725	389.519	385.11	287.734	309.815	481.696	413.367
[truncated: 31,325 more rows]

## Sheet: Correlation
Pearson r2 correlation
	M1_1	M1_2	M2_2	M2_1	M3_2	M3_1	M4_1	M4_2	M5_2	M5_1	M6_1	M6_2	M7_2	M7_1	M8_2	M8_1	M9_1	M9_2	M10_1	M10_2
M1_1	1	0.971425	0.963116	0.955944	0.954004	0.959401	0.895657	0.874769	0.851558	0.873271	0.912069	0.893196	0.873579	0.850752	0.816121	0.823511	0.773729	0.768596	0.689718	0.669518
M1_2	0.971425	1	0.919283	0.928552	0.902796	0.922736	0.86443	0.827431	0.853412	0.886475	0.883617	0.846467	0.83003	0.813368	0.786838	0.813514	0.754409	0.750285	0.672359	0.65632
M2_2	0.963116	0.919283	1	0.978061	0.973823	0.98288	0.890901	0.857446	0.808848	0.813	0.895875	0.915158	0.865993	0.834413	0.790224	0.768847	0.767931	0.768439	0.712475	0.689138
M2_1	0.955944	0.928552	0.978061	1	0.954098	0.97911	0.863129	0.825659	0.859388	0.84857	0.89204	0.890211	0.845558	0.82648	0.799142	0.782261	0.788625	0.790702	0.72458	0.705687
M3_2	0.954004	0.902796	0.973823	0.954098	1	0.977892	0.927579	0.923943	0.852743	0.848227	0.930441	0.94639	0.927048	0.905213	0.863775	0.832035	0.798314	0.792123	0.721893	0.695509
M3_1	0.959401	0.922736	0.98288	0.97911	0.977892	1	0.905375	0.868482	0.854478	0.855889	0.902259	0.913671	0.869518	0.842088	0.810529	0.79154	0.778557	0.777504	0.70968	0.689927
M4_1	0.895657	0.86443	0.890901	0.863129	0.927579	0.905375	1	0.970011	0.860567	0.854348	0.901004	0.930452	0.948483	0.928733	0.899372	0.851138	0.838075	0.830165	0.741923	0.725288
M4_2	0.874769	0.827431	0.857446	0.825659	0.923943	0.868482	0.970011	1	0.84533	0.826168	0.893531	0.920637	0.966832	0.956808	0.924796	0.864636	0.824531	0.810405	0.71044	0.68878
M5_2	0.851558	0.853412	0.808848	0.859388	0.852743	0.854478	0.860567	0.84533	1	0.960906	0.900515	0.860945	0.867966	0.886228	0.898517	0.895886	0.843333	0.840625	0.731146	0.718883
M5_1	0.873271	0.886475	0.813	0.84857	0.848227	0.855889	0.854348	0.826168	0.960906	1	0.908049	0.852449	0.849368	0.858459	0.870139	0.907704	0.810497	0.805497	0.707674	0.692489
M6_1	0.912069	0.883617	0.895875	0.89204	0.930441	0.902259	0.901004	0.893531	0.900515	0.908049	1	0.972374	0.946594	0.941978	0.927993	0.939942	0.867749	0.864778	0.805113	0.777325
M6_2	0.893196	0.846467	0.915158	0.890211	0.94639	0.913671	0.930452	0.920637	0.860945	0.852449	0.972374	1	0.962949	0.948576	0.923269	0.892374	0.868178	0.867756	0.819491	0.787832
M7_2	0.873579	0.83003	0.865993	0.845558	0.927048	0.869518	0.948483	0.966832	0.867966	0.849368	0.946594	0.962949	1	0.990992	0.958225	0.905348	0.862506	0.852639	0.779673	0.751014
M7_1	0.850752	0.813368	0.834413	0.82648	0.905213	0.842088	0.928733	0.956808	0.886228	0.858459	0.941978	0.948576	0.990992	1	0.972608	0.919728	0.871944	0.860688	0.780048	0.751287
M8_2	0.816121	0.786838	0.790224	0.799142	0.863775	0.810529	0.899372	0.924796	0.898517	0.870139	0.927993	0.923269	0.958225	0.972608	1	0.959636	0.913972	0.905235	0.817015	0.793344
M8_1	0.823511	0.813514	0.768847	0.782261	0.832035	0.79154	0.851138	0.864636	0.895886	0.907704	0.939942	0.892374	0.905348	0.919728	0.959636	1	0.866396	0.860498	0.777983	0.752907
M9_1	0.773729	0.754409	0.767931	0.788625	0.798314	0.778557	0.838075	0.824531	0.843333	0.810497	0.867749	0.868178	0.862506	0.871944	0.913972	0.866396	1	0.99532	0.947457	0.948192
M9_2	0.768596	0.750285	0.768439	0.790702	0.792123	0.777504	0.830165	0.810405	0.840625	0.805497	0.864778	0.867756	0.852639	0.860688	0.905235	0.860498	0.99532	1	0.956704	0.95416
M10_1	0.689718	0.672359	0.712475	0.72458	0.721893	0.70968	0.741923	0.71044	0.731146	0.707674	0.805113	0.819491	0.779673	0.780048	0.817015	0.777983	0.947457	0.956704	1	0.991644
M10_2	0.669518	0.65632	0.689138	0.705687	0.695509	0.689927	0.725288	0.68878	0.718883	0.692489	0.777325	0.787832	0.751014	0.751287	0.793344	0.752907	0.948192	0.95416	0.991644	1

## Sheet: # of expressed genes
Stage	Number of expressed genes			Genes that expressed in at least one sample in both replicates at 5 or more normalized TGR count were selected as expresses genes.
M1	18866
M2	19480
M3	19338
M4	18923
M5	18772
M6	19226
M7	19012
M8	18750
M9	19151
M10	19237

## Sheet: In at least 1 stage
Genes expressed at 5 or more normalized TGR in two replicates of at least 1 stage
Feature_ID	M1	M2	M3	M4	M5	M6	M7	M8	M9	M10
AT1G01010	119.193	101.506	93.1212	118.782	84.6181	124.588	113.523	115.221	96.5603	48.7885
AT1G01020	260.253	279.689	228.044	451.563	174.734	312.103	432.547	317.28	337.319	611.057
AT1G01030	11.0212	27.259	18.5552	19.5501	4.24094	30.471	9.34201	4.74328	37.2561	64.0036
AT1G01040	810.713	1082.26	1038.61	1657.69	609.383	1543.18	1856.71	1322.96	1373.73	1816.52
AT1G01050	2253.45	1902.83	1740.47	1228.66	2373.88	1367.83	1171.88	1445.45	1728.43	1449.96
AT1G01060	2.64637	23.8136	17.6486	25.9549	52.4155	36.2696	65.3264	43.3097	65.5005	45.1807
AT1G01070	2830.71	2632.68	2219.08	367.954	480.739	551.145	425.461	175.141	2.57493	2.04918
AT1G01080	927.434	844.204	725.533	587.796	808.246	782.358	615.651	634.418	989.104	1289.31
AT1G01090	5338.88	4841.96	4224.39	3283.49	3562.09	3191.55	2867.94	3815.48	4429.33	4038.59
AT1G01100	19501.1	20311.5	20184.1	16211.1	45610.5	14236.6	12718.9	18959	19387.4	15751.8
AT1G01110	478.698	307.258	338.244	503.135	326.767	438.014	601.144	785.39	777.713	793.045
AT1G01120	437.678	275.056	331.316	499.815	350.926	285.738	298.807	480.588	901.226	903.158
AT1G01130	197.901	150.912	171.385	125.764	279.99	155.078	171.299	350.299	456.087	366.998
AT1G01140	300.987	244.059	184.919	246.484	206.527	257.816	349.163	596.949	1120.99	1296.62
AT1G01150	107.825	89.5843	121.422	177.831	217.153	120.6	131.512	127.122	74.0298	37.8663
AT1G01160	915.623	1233.65	1179.77	1499.68	1283.54	1202.49	1392.63	1314.43	1250.69	1480.42
AT1G01170	929.091	992.25	1013.46	545.861	1918.46	897.105	691.033	990.558	1501.84	1943.25
AT1G01180	0	3.05356	3.75706	1.64714	0	1.67336	4.05455	6.59533	2.57493	10.8671
AT1G01190	999.739	1660.48	1166.17	233.093	176.185	279.746	261.787	62.6599	1.44832	3.65138
AT1G01200	94.6761	90.1631	76.135	58.5455	49.0142	48.0219	43.2795	36.2366	17.3001	12.8292
AT1G01210	696.167	523.749	405.215	407.37	606.565	326.132	310.547	302.204	314.305	321.928
AT1G01220	636.515	602.109	632.249	817.14	555.484	893.425	1114.21	833.116	793.082	775.619
AT1G01225	125.919	185.33	191.638	168.132	182.416	128.694	140.737	162.11	202.455	189.474
AT1G01230	891.356	677.413	615.752	463.144	669.255	390.537	418.444	465.21	471.133	475.651
AT1G01240	329.185	218.172	186.732	215.297	172.188	237.21	203.377	202.268	251.058	314.268
AT1G01250	1.6314	10.8428	7.4566	2.93313	2.12047	5.40935	1.5712	3.70411	16.2544	11.1834
AT1G01260	668.344	621.362	611.645	869.675	535.845	686.121	769.516	744.888	725.33	712.779
AT1G01290	408.868	369.234	426.034	468.5	476.233	361.76	397.514	390.315	391.712	522.109
AT1G01300	6543.94	7874.5	7819.09	4718	10014.2	5695.8	5094.87	6012.07	4982.6	4453.2
AT1G01310	82.0004	16.1752	19.3467	10.3546	10.3234	10.4294	1.36823	4.05609	25.5084	15.8594
AT1G01320	4388.27	3955.05	3491.27	4069.09	2434.85	4795.64	4251.19	3549.55	4038.64	4526.46
AT1G01340	0	35.8139	4.53465	8.53341	14.6483	10.5655	7.88861	4.97793	17.2196	8.28381
AT1G01350	1085.27	575.1	545.401	826.746	401.842	630.045	744.803	651.438	639.151	577.838
AT1G01360	209.903	149.55	147.317	169.016	182.151	133.267	142.982	129.326	239.068	364.995
AT1G01370	722.667	622.927	655.71	916.235	1100.5	720.211	892.466	828.121	746.012	742.971
AT1G01380	61.4209	46.105	48.6117	36.5121	21.088	27.5523	11.1663	8.45578	25.6687	21.0694
AT1G01390	0	18.8008	6.50643	1.13714	1.1997	8.85339	2.80411	0.578244	0.563301	0
AT1G01420	16.8099	31.0512	21.4771	3.23409	3.04123	1.14801	2.73646	0.578244	1.04608	0.490525
AT1G01430	686.352	388.294	388.878	251.996	275.914	328.371	263.195	332.658	358.562	336.034
AT1G01440	358.885	364.51	369.003	448.536	270.495	395.44	464.056	403.992	333.855	429.371
AT1G01448	39.3643	60.0916	45.4318	66.1037	122.572	105.072	116.359	83.4851	111.286	158.91
AT1G01460	0	0	0	0	0	0	0	0	14.0821	6.89932
AT1G01470	913.624	1258.84	1268.18	225.063	319.888	401.806	248.238	108.174	13.5185	12.655
AT1G01480	5.84894	12.9799	11.4438	6.19894	11.7722	3.34672	3.85158	0	3.0577	2.04918
AT1G01490	1161.5	833.307	688.369	720.599	635.851	645.63	542.441	516.087	658.463	899.951
AT1G01500	185.529	218.696	168.304	47.8233	79.2017	76.9359	55.2903	43.6449	80.8695	143.64
AT1G01510	2175.8	2163.68	2388.35	2549.88	2102.88	2270.12	2667.35	2482.17	2108.32	2072.59
AT1G01520	9.0515	5.35953	3.69953	24.7193	0	10.4682	10.9132	1.15649	4.10378	9.26486
AT1G01540	1219.93	1261.53	1397.93	1728.88	1279.61	1575.46	1844.16	1701.18	1682.97	1862.74
AT1G01550	2527.6	2157.38	2165.37	2169.4	2692.17	2030.27	1746.6	2155.55	2217.27	1874.71
AT1G01560	6.46536	0.382823	8.63688	16.7341	14.2257	35.4911	25.9136	50.2486	41.6823	31.861
AT1G01570	56.3691	36.6878	52.7297	34.0735	60.3367	41.0753	37.3505	46.4355	43.4528	58.5875
AT1G01580	129.306	92.4961	101.183	53.766	17.5729	21.3455	18.7843	0.69557	0	0
AT1G01600	253.166	148.627	180.656	148.665	90.833	131.71	102.659	46.2093	49.1648	86.6113
AT1G01610	606.416	1122.7	1104.94	1089.78	1017.61	901.969	807.31	870.367	866.307	1039.9
AT1G01620	14942.8	16292.5	14501.2	11077.1	19932.4	13181.2	12931.3	16577.1	16797.2	13800
AT1G01630	809.075	544.125	623.329	809.314	481.628	533.552	483.261	470.213	749.873	793.469
AT1G01640	35.3717	40.3987	27.5512	7.15551	6.97337	10.6241	7.70316	14.9422	16.2544	19.0203
AT1G01650	702.61	740.569	926.092	856.227	707.209	1009.37	1052.85	1087.35	1115.03	1351.29
AT1G01660	24.6145	14.1374	25.8828	55.261	28.7089	59.6769	86.9825	51.4135	53.591	49.0933
AT1G01670	31.0337	39.606	62.0867	103.484	106.534	85.1278	128.829	65.4254	65.8222	68.3313
AT1G01690	741.219	668.861	611.026	884.661	694.912	714.277	878.445	768.311	823.173	665.68
AT1G01695	17.4565	4.59388	11.8762	14.0068	33.0907	16.3056	32.2485	12.7381	6.75923	26.4652
AT1G01700	132.055	50.4334	52.4263	63.6863	78.7819	83.7076	85.5968	43.6616	46.0269	72.3426
AT1G01710	671.208	696.818	729.846	817.759	586.57	720.016	827.931	758.187	955.868	1208.76
AT1G01720	191.701	244.656	220.086	300.147	235.206	240.285	266.17	341.424	442.243	386.718
AT1G01725	113.234	177.538	165.239	73.7684	111.401	79.9519	99.0108	90.7844	161.578	305.862
AT1G01730	863.772	806.635	863.251	767.71	1057.86	1014.49	827.347	1032.58	1152.61	988.655
AT1G01740	144.53	145.793	81.7349	152.805	89.4355	141.691	182.144	113.814	126.333	161.363
AT1G01750	38.5973	19.4608	30.4889	35.6889	25.9708	35.1604	42.1994	31.1582	35.6471	32.9611
AT1G01760	100.773	105.796	79.5469	155.399	109.021	101.025	143.355	122.697	138.725	143.312
AT1G01770	246.111	230.816	183.624	267.777	132.121	254.021	335.784	237.608	304.729	445.186
AT1G01780	55.2938	87.1547	36.3467	81.874	41.3178	61.0393	57.1146	23.3896	55.0394	80.8556
AT1G01790	1122.5	895.541	801.851	973.258	588.954	1181.65	1026.82	792.178	903.561	1110.21
AT1G01800	1219.1	1203.45	1181.9	983.311	1224.95	1108.45	1027.54	1153.73	1355.15	1282.86
AT1G01810	26.8764	35.636	32.792	76.9106	42.8263	34.5765	30.1711	43.4102	48.8427	29.3097
AT1G01820	1145.38	1110.24	1057.36	934.588	1036.51	976.704	988.369	944.977	987.974	1187.61
AT1G01830	674.967	732.373	692.449	961.211	799.163	824.816	961.779	1100.26	946.854	777.157
AT1G01840	52.3694	79.9442	90.0981	58.6472	130.526	70.4568	69.8872	87.3149	87.0636	92.8344
AT1G01860	65.6986	122.935	89.8698	244.964	30.9403	167.589	205.572	135.116	172.359	235.241
AT1G01880	163.2	145.76	210.5	205.31	181.39	241.179	226.386	251.704	259.506	269.862
AT1G01900	307.548	371.887	284.099	24.2573	77.9535	92.5223	34.7144	28.1412	24.6227	43.622
AT1G01910	1957.9	1931.83	1912.71	1721.98	1779.38	1614.49	1691.16	1839.07	1544.4	1537.64
AT1G01920	642.369	555.679	568.56	759.5	453.715	660.028	873.018	632.851	714.871	943.988
AT1G01930	401.384	309.679	315.079	483.834	208.098	357.128	420.759	376.395	332.649	372.603
AT1G01940	1291.71	815.703	729.16	766.449	976.795	780.513	754.33	800.609	770.551	659.805
AT1G01950	749.939	618.097	683.432	1002.22	642.147	802.07	891.235	874.104	834.119	839.625
AT1G01960	2589.98	3309.67	3951.62	4044.46	3130	4022.39	4391.98	4930.89	4042.02	3587.96
AT1G01970	568.569	318.743	310.287	284.676	391.434	341.465	302.287	326.331	386.322	371.491
AT1G01980	56.3248	50.1743	58.1412	39.5623	8.64698	36.094	11.2841	0.69557	84.4115	36.3512
AT1G01990	468.02	594.195	601.338	598.166	656.053	524.116	498.227	640.024	496.964	530.663
AT1G02000	272.676	281.118	293.096	334.725	235.092	218.356	248.681	284.019	267.069	204.419
AT1G02010	193.479	107.043	116.501	280.248	82.9958	182.495	281.521	142.885	200.364	337.973
AT1G02020	363.901	336.751	323.125	311.036	239.092	356.662	359.149	377.325	323.156	327.533
AT1G02030	37.4991	31.6299	22.9748	13.8262	2.3994	13.2508	8.42986	1.27381	3.37942	1.02459
AT1G02050	226.731	172.787	155.295	290.277	93.4572	254.469	335.852	198.355	219.674	262.6
AT1G02060	208.8	226.639	288.119	431.727	159.195	364.6	440.152	414.543	450.053	638.314
AT1G02065	22.9972	37.3903	70.1186	111.574	72.7806	83.941	250.949	643.569	1260.11	1747.11
AT1G02070	6.46536	17.5377	26.1705	49.9772	31.8042	23.0963	37.5535	45.4048	51.4184	63.1648
AT1G02080	2803.28	3185.42	3470.99	4645.5	2864.87	4751.59	5228.01	4657.29	4480.24	4399.17
AT1G02090	1893.49	2186.36	2063.46	1943.67	1841.21	1736.12	1905.34	1808.95	1599.36	1412.38
AT1G02100	1282.38	945.752	859.714	972.816	896.455	860.89	861.363	856.606	870.737	1197.13
AT1G02110	1572.16	1532.99	1822.38	1889.07	1715.72	1831.95	2264.85	2309.85	1407.53	1631.97
AT1G02120	1436.61	1199.64	1402.5	1308.66	1109.52	1533.06	1560.67	1326.3	1277.97	1778.85
AT1G02130	1857.95	1939.33	1983.06	1780.08	2330.63	1618.93	1499.38	1705.88	1754.1	1383.36
AT1G02140	6154.16	6048.74	6470.6	6153.25	7116.49	4718.17	5016.96	5836.2	4826.57	4654.68
AT1G02145	706.222	579.647	658.497	692.978	790.709	600.488	669.307	548.595	641.968	750.143
AT1G02150	2710.45	2116.31	1965.85	1536.85	1718.03	1878.41	1825.95	1486.01	1415.09	1659.21
AT1G02160	818.807	840.084	904.896	905.174	1083.36	678.766	677.652	807.749	796.385	1034.7
AT1G02170	716.446	441.232	459.649	416.328	357.417	396.92	476.621	351.279	298.13	307.258
AT1G02180	815.334	521.126	450.504	533.725	745.593	528.806	412.309	494.39	527.864	500.34
AT1G02190	189.184	191.883	272.847	478.09	480.9	303.873	710.667	1346.26	2200.62	3068.38
AT1G02205	258.907	332.781	194.766	252.979	220.219	300.992	186.281	271.733	1923.16	3441.52
AT1G02220	0	14.2611	3.81459	8.16902	0	3.34672	9.13904	1.27381	2.89665	2.13627
AT1G02230	158.033	9.57058	22.0246	35.2073	35.2624	13.9122	31.0156	9.02563	9.09258	4.58889
AT1G02250	0	0.765647	1.0077	0.329428	0.836804	1.0507	2.48335	5.56456	0.563301	1.02459
AT1G02260	217.408	230.805	269.792	491.085	194.419	385.109	585.497	323.951	414.245	751.473
AT1G02270	546.494	368.507	380.429	409.647	380.97	408.205	426.856	410.109	420.358	426.099
AT1G02280	2294.37	2008.11	1880.33	1687.46	2303.15	1993.86	1685.13	1872.02	2488.93	2614.95
AT1G02290	644.461	610.857	785.148	610.597	877.071	665.126	689.953	682.546	765.242	574.36
AT1G02300	97.5403	63.6002	44.7257	100.522	52.3344	113.224	194.829	84.3064	118.851	363.446
AT1G02305	1242.7	1146.69	1292.94	743.005	1379.73	1037.94	836.664	976.906	1257.37	1473.29
AT1G02310	0	0	0	0.658856	0	2.29603	0	6.1428	3.70153	6.01693
AT1G02330	1226.43	1159.24	1078.69	1469.27	727.287	1080.84	1198.43	1145.83	1274.03	1269.37
AT1G02335	514.314	334.922	234.781	24.3964	100.731	46.3098	37.333	11.1123	21.1627	33.5067
AT1G02340	0	0	4.20338	0.329428	0	1.14801	0	0	24.6223	72.8447
AT1G02350	14.8703	27.4098	35.1664	18.2674	14.0904	20.3723	29.6474	33.2365	83.4456	103.321
AT1G02360	0	0.569721	1.0077	2.306	0.836804	2.19871	2.28038	9.60388	8.52965	9.71185
AT1G02370	1018.42	819.004	741.169	749.007	591.792	532.62	575.383	674.727	602.136	478.626
AT1G02380	139.509	68.6735	47.2727	85.8051	75.0475	106.609	78.6378	99.6005	112.492	105.129
AT1G02390	0	7.22851	8.01797	3.50333	3.06828	2.39334	3.32785	0	2.65545	3.96774
AT1G02400	269.924	183.09	281.203	281.308	67.9789	112.232	86.1682	2.54763	0	0
AT1G02410	946.915	528.96	547.92	723.075	615.102	605.449	620.247	703.765	869.689	873.826
AT1G02420	171.796	201.93	253.754	269.579	128.305	208.316	174.035	221.711	193.603	182.366
AT1G02430	74.4509	55.8354	63.2512	62.9265	59.1454	54.6181	61.0514	68.8949	47.4753	33.8551
AT1G02450	25.8915	48.7847	93.1212	56.9456	143.359	56.5636	51.1857	88.1362	91.0078	60.3522
AT1G02460	10.9911	36.1606	21.8084	0	0	5.1174	2.80411	2.08671	2.09215	5.43932
AT1G02470	0.338326	4.5668	2.24551	2.90466	0	2.19871	3.91924	4.0477	12.6334	16.437
AT1G02475	158.788	184.377	208.598	133.838	207.277	180.354	165.568	141.502	215.651	289.556
AT1G02490	9.0515	7.81628	3.81459	7.03188	21.5676	2.72406	5.8112	4.8606	4.26483	4.54535
AT1G02500	7027.34	6941.73	6467.45	4134.71	7043.28	4537.22	3687.56	4427.62	5117.78	4934.5
AT1G02510	0	1.53129	7.16895	10.3229	4.18402	1.24533	3.19253	3.00854	0	1.02459
AT1G02520	124.98	76.8455	75.4447	95.4602	23.9642	79.6599	74.1447	58.2267	42.0044	33.5503
AT1G02530	29.7406	17.3778	38.2332	104.158	5.83058	58.646	99.6373	110.914	104.527	129.589
AT1G02560	4468.85	4054.93	3901.57	3028.47	3920.33	3359.64	2797.93	3058.33	3014.69	2716.94
AT1G02630	211.507	465.104	630.01	185.851	362.994	281.886	184.961	160.19	8.20755	18.3991
AT1G02640	634.759	1089.62	877.849	523.324	878.443	818.086	849.61	1028.75	1039.23	1076.51
AT1G02650	57.4923	10.478	18.8865	14.2541	11.4093	19.4189	15.7446	15.7467	5.06933	7.04152
AT1G02660	98.6969	117.307	148.527	135.611	181.519	149.475	139.757	175.082	153.693	124.28
AT1G02670	48.2422	75.2808	105.703	221.791	117.023	166.617	253.565	136.181	134.459	146.932
AT1G02680	375.42	409.163	381.11	367.615	425.692	368.318	404.779	396.801	483.527	479.607
AT1G02690	2541.06	2353.99	2508.23	2783.6	2823.26	2527.55	2427.01	2816.8	2554.1	1844.9
AT1G02700	10.713	16.1842	12.1063	2.57523	8.56583	12.6281	5.54057	3.2432	0	0
AT1G02710	52.2367	30.1076	26.6882	9.69902	21.256	36.4445	18.8695	7.06464	0	1.55866
AT1G02720	586.599	650.56	686.497	594.014	495.03	537.619	663.885	677.912	556.189	547.625
AT1G02730	8511.95	9862.87	10175.4	10030.1	9044.04	10322.7	10528.3	11871.5	8545.98	6030.83
AT1G02740	346.684	310.897	266.569	351.907	246.041	301.518	326.815	245.586	257.496	312.207
AT1G02750	228.132	183.226	201.473	199.89	239.149	166.87	147.934	136.508	218.871	237.923
AT1G02780	49430.8	45419.5	42129.6	40493.8	57490.6	36359.3	35158.4	38780.8	38392.6	28843.8
AT1G02790	0	0	0	0.269237	0	0	0	0	378.845	207.937
AT1G02800	753.876	1341.98	2062.67	2326.25	2408.39	2301.57	2393.81	2183.91	2083.61	2430.15
AT1G02810	62.9497	74.0601	75.53	52.8061	35.574	70.2234	69.7344	172.962	207.763	203.557
AT1G02816	204.745	308.573	271.415	246.614	495.765	231.354	182.904	258.257	409.337	353.626
AT1G02840	5013.92	5159.32	5078.49	5395.92	4952.76	4924.12	5392.63	5154.95	4366.63	5143.46
AT1G02850	9.0515	2.67976	5.21108	1.19733	0	2.39334	1.04746	4.28236	36.6932	64.8105
AT1G02860	228.06	134.257	97.4238	41.2477	56.3505	50.3567	44.362	52.2264	68.3166	85.401
AT1G02870	1260.14	1406.79	1294.86	1104.54	1657.58	1159.51	949.397	1097.5	1083.33	753.028
AT1G02880	337.071	145.154	170.855	252.224	184.152	232.268	236.978	186.748	356.468	496.796
AT1G02890	1246.08	1522.48	1635.4	1988.57	1210	1963.37	1991.07	2124.04	1920.83	2380.05
AT1G02900	247.51	248.771	168.145	51.1745	69.7421	50.0656	34.0227	29.415	6.1154	7.08506
AT1G02910	241.852	480.645	439.368	593.611	388.819	579.141	554.89	419.671	535.832	785.156
AT1G02920	29.7727	14.662	1.51155	0	0.278935	8.42536	4.69608	1.73473	2.97718	0
AT1G02930	724.776	630.947	583.499	312.631	794.047	447.338	296.393	335.6	1015.33	673.955
AT1G02940	0	8.17202	3.75706	0.988284	0	6.1681	2.80411	10.6514	48.2004	26.1489
AT1G02950	50.4298	258.565	88.0808	42.3531	62.4329	97.29	56.2877	41.223	21.0822	33.8666
AT1G02960	132.232	239.803	211.032	537.9	169.363	314.437	442.057	244.865	368.055	705.572
AT1G02970	530.097	488.598	520.672	677.943	387.202	592.956	600.4	594.519	457.052	430.897
AT1G02990	683.112	582.553	629.857	779.613	355.936	742.179	797.617	785.733	739.736	739.029
AT1G03000	639.769	564.68	561.567	989.002	488.303	697.483	961.98	725.37	646.311	845.932
AT1G03020	58.6098	36.5344	41.054	3.38294	3.06828	2.82137	2.41569	0	0	0
AT1G03030	449.8	530.257	486.45	513.96	523.065	498.159	561.293	524.191	545.325	668.44
AT1G03040	2326.09	1882.37	1841.82	1772.03	1788.88	1956.54	1913.22	1856.62	1915.6	1763.61
AT1G03050	0	1.13944	0	0	0.920766	0	0	0	65.8234	31.446
AT1G03055	4.52575	14.1013	6.11763	0	0	1.67336	0	1.15649	5.63301	1.02459
AT1G03060	2066.33	1959.47	2360.37	2014.23	1729.62	2702.11	2790.22	2655.4	2232.88	1906.03
AT1G03070	14.8703	29.9117	4.08833	1.97657	0	5.9347	4.05455	0.578244	3.45995	2.04918
AT1G03080	1501.68	1363.35	1563.06	1602.84	1192.02	1830.12	1609.7	1932.83	2326.79	2555.23
AT1G03090	282.731	512.556	510.534	454.596	310.137	607.396	638.968	530.51	672.306	827.437
AT1G03100	268.713	244.951	203.675	283.995	200.915	246.647	235.086	238.052	190.627	165.331
AT1G03110	809.72	1284.82	1356.2	1429.52	1659.72	1082.73	1090.98	1172.3	1057.9	817.572
AT1G03120	0	7.79823	9.0832	4.22237	7.36613	12.0055	11.4871	25.5936	24.2208	28.0674
AT1G03130	822.246	1056.99	768.877	446.146	816.565	1130.75	679.288	695.268	796.141	1146.15
AT1G03140	1744.31	1992.09	2245.97	2117.46	2590.17	2054.37	2004.01	2377.98	2035.34	2209.19
AT1G03150	354.424	498.596	482.33	543.646	854.13	439.979	423.31	429.367	465.5	364.2
AT1G03160	852.62	647.629	616.586	770.309	383.118	796.68	773.776	661.034	797.751	861.202
AT1G03170	35.8978	79.4892	165.791	652.322	520.336	431.671	731.88	384.256	137.84	64.0152
AT1G03180	122.286	141.209	124.042	268.885	147.741	172.338	201.129	207.95	170.831	186.116
AT1G03190	608.691	605.29	613.115	783.386	463.96	566.707	770.225	714.4	558.522	619.724
AT1G03200	12.9307	42.6866	46.0646	68.7163	16.5169	49.8899	54.5987	26.2808	61.0746	122.667
AT1G03210	365.515	229.717	239.635	305.502	305.869	302.569	349.043	229.027	250.01	309.961
AT1G03220	1033.1	1311.81	1281.15	914.931	1750.93	1093.49	953.349	1017.16	1346.86	1150.37
AT1G03230	1877.76	2002.58	1839.09	1180.67	2216.72	1644.13	1425.64	1579.99	2106.62	1841.1
AT1G03240	11.6376	4.193	14.6255	40.4555	0.920766	20.0416	9.45981	8.56472	18.9099	14.8783
AT1G03250	985.442	695.971	775.835	685.04	826.541	698.128	670.761	704.62	690.81	697.117
AT1G03260	190.365	186.834	171.904	250.216	83.1152	223.687	223.715	211.193	205.674	216.386
AT1G03270	114.86	88.1523	97.0666	192.082	42.9374	138.87	151.936	110.126	135.185	186.705
AT1G03280	972.659	1046.67	916.564	1340.33	841.814	1198.09	1406.69	1392.48	1328.27	1454.61
AT1G03290	395.738	250.88	486.613	562.763	407.712	537.288	657.362	799.46	969.226	997.824
AT1G03300	177.658	172.021	109.576	228.92	128.126	200.065	193.123	229.228	280.267	387.635
AT1G03310	590.026	814.871	913.242	679.943	944.073	820.265	725.968	787.778	833.314	872.203
AT1G03330	2440.97	2403.98	2273.45	2077.51	3936.49	1572.43	1384.27	1727.09	2201.02	1782.38
AT1G03340	3.87921	5.3505	4.4335	1.64714	0.278935	10.1763	2.34804	2.54763	6.03488	8.15319
AT1G03350	1977.19	1432.91	1606.88	1212.57	1586.27	1386.99	1253.46	1480.45	1358.04	1010.72
AT1G03360	1547.16	941.517	923.023	1104.65	920.204	817.52	1014.06	915.729	876.366	772.609
AT1G03365	873.054	595.002	730.552	662.341	474.065	745.663	693.549	752.019	788.897	797.341
AT1G03370	593.255	565.042	679.431	732.02	619.409	737.683	811.427	814.118	537.278	585.088
AT1G03380	398.176	418.941	429.233	386.31	381.645	535.363	503.72	509.299	538.969	654.336
AT1G03400	12.9307	20.5822	56.3281	28.1974	17.2427	75.185	70.6139	89.1753	51.2573	79.8195
AT1G03410	23.2753	78.9194	76.9126	59.306	29.9897	50.454	57.0645	47.1311	41.1992	69.4545
AT1G03420	5.17228	21.7397	16.0359	15.5905	23.9642	19.2828	8.75062	17.0289	19.8754	16.0771
AT1G03430	198.536	345.957	429.991	404.421	562.855	412.933	432.75	407.335	467.192	516.821
AT1G03440	168.998	207.796	180.557	237.239	314.126	200.435	213.749	282.158	275.118	202.521
AT1G03457	770.851	704.128	726.13	1043.73	822.851	786.717	849.204	880.632	856.572	1071.62
AT1G03470	253.683	442.824	394.569	658.287	383.816	474.614	585.903	495.983	552.404	749.981
AT1G03475	3000.13	3486.01	3009.14	2409.13	2849	3241.65	2571.93	2769.77	2592.81	2442.57
AT1G03495	165.028	143.274	111.446	111.475	72.7563	107.116	93.791	29.767	30.6579	33.8115
AT1G03510	23.2753	59.1932	61.0493	70.5221	83.7813	69.2503	80.1414	94.3711	81.9156	79.7324
AT1G03520	175.187	208.887	169.086	200.441	100.125	187.341	196.924	149.841	222.089	254.415
AT1G03530	1975.83	1494.55	1522.39	1843.24	1198.16	1473.71	1567.36	1605.03	1095.48	992.858
AT1G03540	62.7139	108.84	104.091	152.416	55.579	163.932	168.342	187.192	165.199	146.801
AT1G03550	79.299	58.4456	89.3938	84.7981	27.8991	92.6584	102.845	60.1961	99.2165	110.874
AT1G03560	137.337	300.34	326.293	420.554	204.644	318.543	403.153	408.358	353.733	301.732
AT1G03590	797.575	805.969	980.155	910.786	834.677	902.102	971.76	927.194	1011.39	1066.37
AT1G03600	1321.39	1745.3	1518.52	825.392	2227.25	1724.84	1198.48	1405.97	1370.68	1694.91
AT1G03610	724.432	579.776	635.526	600.3	562.571	528.203	486.487	508.939	380.367	407.538
AT1G03620	85.961	34.7286	48.7565	12.1254	14.7323	21.1508	23.7009	5.43885	4.9888	4.63243
AT1G03630	1220.42	989.129	907.699	500.956	879.57	1038.75	544.486	567.735	873.069	916.826
AT1G03650	259.327	134.125	145.23	133.192	187.632	98.7877	112.152	97.4635	123.114	120.443
AT1G03660	8.40496	18.4631	2.69183	10.4148	13.8115	10.1763	10.6426	6.48639	5.3109	5.56994
AT1G03680	1383.5	1562.94	1172.79	889.357	1395.83	1273.05	766.326	955.503	1291.01	1338.3
AT1G03687	519.936	465.944	446.634	584.186	411.572	433.383	560.584	479.205	455.605	497.536
AT1G03700	0	3.24948	4.31844	0.988284	22.4827	1.67336	3.85158	2.89122	2.89665	2.04918
AT1G03710	52.3694	65.6019	71.515	116.248	166.135	83.6293	109.586	163.258	199.479	217.039
AT1G03720	0	0	0	0.329428	0	0	1.04746	1.15649	11.9896	17.9086
AT1G03730	350.308	329.812	326.954	315.619	442.699	261.631	259.97	284.731	290.325	214.14
AT1G03740	285.631	426.103	437.438	489.013	378.224	535.07	524.128	482.004	504.93	522.533
AT1G03750	124.316	198.677	214.2	368.881	82.8848	248.203	302.728	211.294	250.252	229.781
AT1G03760	268.075	333.788	399.964	649.09	430.872	425.406	529.989	454.693	480.789	563.438
AT1G03770	221.457	245.886	206.44	352.984	197.289	306.48	382.379	282.292	252.344	315.673
AT1G03780	1859.96	1499.79	1570.75	2347.47	1392.63	2013.2	2356.76	2199.97	2388.02	2073.19
AT1G03800	0	8.21716	2.0154	0.988284	2.7623	1.14801	1.43589	1.96938	7.0008	13.9844
AT1G03820	697.582	567.336	377.563	97.1131	242.035	132.469	86.965	41.3487	28.4047	45.6277
AT1G03830	896.025	1103.35	1293.93	1678.82	990.706	1585.32	1850.57	1817.07	1558.49	1529.62
AT1G03840	109.532	85.72	57.2347	29.1825	40.0855	40.0444	32.7221	48.8574	38.7849	25.6583
AT1G03850	6.46536	1.90509	0	1.97657	0	7.18003	5.8112	2.4303	14.3233	14.9219
AT1G03860	2750.75	3550	3210.98	2668.31	3393.18	2541.29	2379.58	2894.57	2626.61	1901.11
AT1G03870	57.4744	179.356	104.609	66.4421	161.25	127.138	74.5658	77.359	25.589	19.0638
AT1G03900	1795.52	1782.3	1629.1	1386.43	1679.11	1340.51	1525.84	1449.78	1343.72	1265.47
AT1G03905	126.268	51.5096	66.2167	30.4815	51.2541	42.9631	55.6963	40.5274	47.8787	74.9809
AT1G03910	2146.49	2065.81	2152.68	2614.45	1718.73	2293.88	2607.55	2353.38	2300.87	2283.9
AT1G03920	46.1167	57.2971	15.5757	9.88284	4.46296	11.4216	14.7473	3.93877	5.39143	6.95443
AT1G03930	398.724	291.574	239.46	407.481	216.526	323.311	434.659	274.959	280.588	487.096
AT1G03940	275.056	176.986	144.556	118.162	90.5541	138.268	103.354	81.4067	49.0045	48.0368
AT1G03950	38.1456	137.558	84.5993	82.7167	83.131	61.9927	59.2271	41.3235	67.1897	98.2302
AT1G03960	257.035	293.817	332.282	595.841	282.081	416.689	501.033	395.268	435.892	467.542
AT1G03970	116.221	176.419	205.906	192.184	161.682	239.876	181.112	249.969	223.215	246.578
AT1G03980	193.219	100.204	112.484	186.529	104.81	118.362	117.136	126.552	113.942	102.938
AT1G03990	34.2664	34.7286	39.9609	87.785	11.1873	84.3105	79.8031	62.2744	61.3158	84.2022
AT1G04000	512.035	367.827	350.863	335.714	463.549	462.027	350.702	467.64	444.419	331.849
AT1G04010	144.854	331.223	299.619	501.193	236.313	354.462	501.64	349.972	332.65	408.313
AT1G04020	620.029	826.294	894.47	1304.93	908.614	1066.66	1282.41	1124.33	1008.89	925.557
AT1G04030	599.553	343.545	382.895	627.49	271.262	500.201	576.376	477.261	570.431	500.752
AT1G04040	404.574	381.897	498.67	366.837	487.36	557.231	222.109	133.323	40.5546	74.2176
AT1G04050	628.593	634.505	885.055	1250.8	676.757	1089.07	1216.33	1075.63	824.867	872.049
AT1G04070	881.894	756.32	723.762	502.555	1140.95	547.174	509.756	638.952	630.785	468.032
AT1G04080	4058.01	4180.28	4871.28	5595.81	4351.9	4731.86	5130.47	5296.99	4551.7	4457.09
AT1G04090	39.035	38.6896	19.7791	26.848	6.69443	22.6295	32.7221	35.6668	33.3137	16.6547
AT1G04100	64.303	70.4341	58.9049	48.1055	81.8473	77.053	86.2908	100.615	74.9942	82.9048
AT1G04110	34.2664	25.5679	19.0015	35.9581	2.59437	64.697	42.1819	52.1006	43.0494	63.2634
AT1G04120	3782.77	3193.37	3695.18	3423.66	2349.04	3295.47	3433.45	3787.47	3296.25	3152.04
AT1G04130	199.826	311.87	362.15	553.368	332.752	334.13	400.213	410.57	412.07	443.77
AT1G04140	2115.06	2314.89	2363.18	2432.06	1727.96	2553.51	2713.33	2717.17	2254.68	2405.98
AT1G04150	286.463	338.08	430.632	566.819	491.22	447.685	503.945	440.27	411.347	407.276
AT1G04160	757.345	457.941	414.883	744.957	290.974	596.108	715.666	557.955	612.754	661.006
AT1G04170	4958.35	5563.55	5803.38	4838.77	5992.58	4842.16	4651.33	5402.04	4389.79	3337.68
AT1G04190	2288.3	1765.79	1747.95	2302.45	1973.82	1557.05	1730.23	1724.46	1708.88	1433.22
AT1G04200	730.25	648.594	728.158	851.912	643.893	823.182	895.726	811.495	802.578	856.341
AT1G04210	1938.17	2066.5	2187.02	3043.59	1809.78	2494.14	2729.48	2539.4	2291.86	2112.88
AT1G04220	176.71	294.659	365.232	472.935	294.118	252.913	293.148	270.224	399.438	525.07
AT1G04230	578.132	466.599	502.129	630.086	377.271	520.768	562.17	632.541	615.977	727.776
AT1G04240	409.784	402.148	203.342	95.4188	46	77.0142	62.9258	39.6223	21.2436	29.3533
AT1G04250	273.347	527.403	369.89	176.9	174.885	169.575	138.524	70.0514	50.5333	62.0762
AT1G04260	514.257	679.399	708.476	559.415	938.703	568.539	479.142	605.128	489.561	355.165
AT1G04270	28491.6	29038.2	27949.1	21950.4	48529.3	19181.6	18509.4	22527.8	22944.7	16160.4
AT1G04280	217.826	428.56	381.929	368.964	371.903	479.557	390.385	391.396	468.802	690.775
AT1G04290	163.45	174.343	143.056	104.101	159.441	99.9159	92.7762	94.3628	150.715	135.792
AT1G04300	930.184	1306.79	1350.98	1598.49	708.808	1588.38	1813.14	1693.22	1412.04	1722.5
AT1G04310	340.699	355.989	524.34	557.443	510.673	599.126	589.725	687.105	459.948	462.268
AT1G04330	61.0332	39.615	34.6051	8.97997	3.34722	13.523	15.1532	12.3945	2.17268	4.63243
AT1G04340	1341.86	1707.13	1828.29	1507.87	2601.62	1360.34	1184.85	1360.94	1393.69	1031.47
AT1G04350	31.8167	24.5883	19.2455	25.0902	25.8029	29.4591	41.5054	19.4508	36.2902	50.3791
AT1G04360	52.7698	76.9602	61.567	70.9939	87.5427	47.3019	55.1399	32.432	20.7601	15.2382
AT1G04380	0	12.1872	7.4566	1.85619	0.836804	5.44812	6.33493	0.578244	2.73598	3.52076
AT1G04390	267.202	227.956	252.893	460.781	250.133	390.828	473.158	369.825	403.14	460.152
AT1G04400	1508.31	1740.44	1685.84	1333.24	1763.26	1806.83	1761.49	1971.64	2302.48	2852
AT1G04410	29800.2	31956.6	31209	17291.4	32483.8	22939.6	19559	24406.7	23766.2	15161.4
AT1G04420	523.992	489.888	403.003	373.015	406.962	509.793	396.715	355.344	457.054	602.843
AT1G04425	957.548	582.583	512.42	1347.36	755.085	821.568	1302.31	791.709	822.128	1012.53
AT1G04430	2811.53	3006.96	2951.49	3274.73	2563.34	2929.04	3112.36	3104.56	2213.48	1770.29
AT1G04440	752.589	612.596	613.605	733.868	451.812	717.273	767.471	699.86	782.463	855.055
AT1G04470	0	10.8247	0	0.329428	3.34722	0	1.43589	0	63.4091	47.8394
AT1G04480	8155.79	8954.03	8055.69	6824.62	10043.6	6134.57	6569.31	7117.47	6025.78	6048.64
AT1G04490	0	5.89314	0.561378	4.28257	19.4144	2.82137	4.83139	5.79082	3.94273	3.96774
AT1G04510	2736.4	3008.16	3438.59	3253.22	3463.55	3152.4	3139.23	3625.52	2948.71	2334
AT1G04520	2891.74	2745.31	3021.49	4972.46	4089.37	4116.03	4405.33	4462.58	3648.61	2606.7
AT1G04530	1348.51	1430.99	1616.97	1675.17	2049.65	1792.3	1840.2	1819.47	2062.37	2285.5
AT1G04540	93.1049	65.9486	70.8247	92.9419	54.7636	86.9373	130.28	132.234	151.52	145.318
AT1G04550	2184.63	1613.15	1577.89	1427.53	1838.74	1611.75	1593.65	1553.65	1172.33	1192.98
AT1G04555	91.8471	115.438	121.047	95.0137	91.445	116.339	87.3208	89.9799	103.079	134.047
AT1G04570	32.0186	33.107	46.0925	39.8478	52.9762	46.2315	37.3505	51.0447	54.6375	52.2657
AT1G04580	0	3.43638	3.13816	5.4799	0	0.622665	5.42278	3.46946	4.7476	9.26486
AT1G04590	976.209	880.807	828.696	1151.24	759.441	982.504	1136.96	1030.97	1277.1	1117.52
AT1G04600	38.1456	82.205	114.918	164.094	100.961	108.886	160.165	112.414	114.665	105.01
AT1G04610	41.2757	8.40406	8.91062	4.82104	11.5772	8.85339	7.83847	5.90815	3.21875	4.18545
AT1G04620	814.008	947.775	927.688	935.811	474.262	1009.08	939.121	781.191	920.624	1131.18
AT1G04625	14.2097	8.39503	10.8249	12.6289	0	9.80677	4.76373	4.74328	7.40305	8.81788
AT1G04630	1624.78	1174.25	1191.56	1008.72	1842.21	1025.5	989.076	1094.05	1060.64	972.076
AT1G04635	298.392	305.26	320.4	288.536	391.405	175.898	161.684	234.994	180.89	125.926
AT1G04640	205.739	283.388	269.671	177.3	311.501	263.75	198.124	200.424	217.018	216.505
AT1G04645	0	0	3.36827	0.269237	0.278935	1.14801	1.43589	6.72105	0.482775	0.98105
AT1G04650	275.891	356.224	525.377	636.187	503.626	487.671	529.836	534.951	453.993	337.866
AT1G04660	0	4.76272	10.8249	1.91638	2.51041	13.3481	4.44297	4.39968	25.8302	61.3129
AT1G04680	2709.45	3026.33	2973.58	2028.54	3274.11	2776.14	2636.64	3229.81	2024.14	1319.12
AT1G04690	3438.17	3669.57	3648.89	3276.66	4645.14	3240.88	3341.17	3700.05	3568.39	2739.95
AT1G04700	93.2446	92.7823	129.311	138.257	82.5461	122.584	151.582	128.387	139.207	142.485
AT1G04710	306.604	319.099	319.021	362.534	261.992	330.14	372.901	323.264	453.756	542.717
AT1G04730	463.358	426.507	410.089	801.987	359.801	618.952	830.314	578.06	553.933	641.635
AT1G04750	3637.62	3856.13	4066.73	3440.31	5507.69	2956.52	2673.11	3273.27	3431.03	2869.18
AT1G04760	463.5	316.061	347.496	374.859	343.553	358.18	359.435	354.9	332.168	282.897
AT1G04770	953.506	621.116	657.589	640.02	491.835	482.495	509.208	654.33	594.732	802.885
AT1G04778	1.29307	14.2972	4.70723	0.329428	0	1.24533	0.979809	1.85206	0.563301	2.49617
AT1G04780	1424.14	1311.91	1457.34	1583.14	1090.08	1615.56	1557.6	1796.07	1694.96	1641.25
AT1G04790	1003.21	831.83	905.864	1070.2	813.677	986.918	1058.69	1001.87	979.603	1138.55
AT1G04800	1.69163	2.27889	0.50385	3.0218	5.57869	106.083	2.61866	2.31297	5.5521	14.5736
AT1G04810	2232.35	2449.37	2583.58	2336.24	2114.83	2237.03	2384.72	2506.44	1939.81	1521.96
AT1G04820	22650.6	23373	23522.2	21968.9	32592.7	19650.3	20301.4	23699.6	19787.2	13626.7
AT1G04830	181.748	242.093	312.834	361.486	238.433	396.609	409.405	353.835	395.334	490.736
AT1G04840	71.0145	90.4222	48.3955	121.047	46.5906	98.5147	93.959	86.0159	95.4344	79.9617
AT1G04850	3086.6	2188.56	2215.27	2848.15	1712.81	2506.44	2706.66	2559.11	2659.76	2691.49
AT1G04860	1114.21	934.116	934.141	1177.4	744.077	972.405	1023.47	990.977	788.896	728.815
AT1G04870	2355.44	2288.37	2095.5	2161.88	2249.31	1497.12	1771.93	1626.91	1297.04	990.794
AT1G04880	114.223	71.486	69.0672	124.449	122.274	65.4368	71.0525	57.3048	141.3	92.2248
AT1G04900	889.722	475.222	497.158	619.262	456.762	487.709	535.8	490.98	507.183	473.918
AT1G04910	927.016	751.104	810.696	1011.66	912.161	826.547	812.257	868.439	749.871	831.405
AT1G04920	6.27761	16.5941	4.49103	1.64714	0	10.3709	4.69608	6.36907	3.13823	6.95443
AT1G04930	123.805	187.796	158.36	237.426	213.476	144.435	190.218	167.297	175.902	154.867
AT1G04940	77.3843	42.5449	46.3801	26.373	59.4187	38.371	27.8907	51.5308	48.1195	41.1694
AT1G04945	444.065	553.917	494.397	499.279	427.279	415.27	415.048	426.912	384.068	302.452
AT1G04950	511.878	644.094	706.579	767.77	754.718	789.345	859.167	806.802	880.872	871.251
AT1G04960	335.971	351.199	264.639	335.98	373.328	344.637	329.434	302.791	386.24	392.311
AT1G04970	181.884	465.426	376.502	374.944	336.901	383.961	360.126	360.808	497.208	590.002
AT1G04980	1126.89	744.422	813.428	657.824	741.629	578.285	482.718	349.1	262.402	149.001
AT1G04985	388.711	587.047	476.744	588.21	508.631	472.533	531.49	468.302	402.255	600.021
AT1G04990	377.372	409.66	511.081	557.882	211.244	403.185	487.534	579.711	905.416	944.003
AT1G05000	25.4116	18.9182	16.2661	11.9131	7.64507	8.95071	10.6426	3.12587	7.32253	3.5643
AT1G05010	603.305	423.234	336.812	306.35	377.715	235.712	186.585	128.412	205.109	193.889
AT1G05020	3.23268	0.382823	5.21108	1.64714	20.9201	7.51074	6.01417	13.6684	7.72478	5.03588
AT1G05030	159.849	153.236	112.254	136.458	151.002	191.64	223.038	178.183	164.234	259.21
AT1G05055	469.377	665.927	589.075	561.7	691.294	660.865	586.953	717.157	647.195	623.486
AT1G05060	638.298	301.631	302.136	243.577	326.821	254.743	249.055	215.836	204.385	286.384
AT1G05061	0	17.7516	20.9019	21.4348	11.0492	21.8123	30.5595	11.0034	7.40268	22.7703
AT1G05065	33.5615	23.6538	20.8582	7.60207	42.2386	15.2549	6.79101	11.9252	17.2204	17.5922
AT1G05070	510.525	460.102	441.292	578.677	414.394	492.77	549.904	468.621	523.68	522.185
AT1G05090	23.9218	24.5883	6.27631	15.2961	13.4458	18.0763	31.4717	17.0205	23.8994	28.9178
AT1G05100	1.29307	6.87276	8.96815	21.3649	1.84153	5.97346	16.9775	44.4829	33.7958	15.9029
AT1G05120	805.812	999.6	1130.79	1445.57	886.282	1320.5	1415.46	1341.52	1143.68	1301.56
AT1G05135	60.8736	182.15	104.377	60.357	158.04	115.676	41.152	80.1497	308.347	442.458
AT1G05140	464.828	501.731	512.863	344.131	447.788	502.265	391.347	485.625	721.307	672.875
AT1G05150	2142	2361.93	2533.57	2317.21	2505.49	2639.37	2563.98	3174.13	2680.68	2539.77
AT1G05160	240.407	227.763	224.983	477.705	102.974	358.373	522.807	339.84	389.461	619.007
AT1G05170	42.1152	77.0775	60.1427	41.5551	78.0916	60.5338	50.3061	37.1669	144.116	213.922
AT1G05180	727.523	1367.19	1405.53	1539.44	1549.71	1286.98	1424.67	1569.22	1450.01	1314.54
AT1G05190	5558.06	4440.31	3930.9	2492.42	5394.95	4269.39	2666.21	3072.55	4433.9	4462.48
AT1G05200	199.532	229.147	179.508	169.159	109.584	234.233	239.444	128.286	163.589	289.001
AT1G05205	822.692	949.057	845.355	597.739	1059.42	639.852	561.175	657.598	683.409	662.911
AT1G05210	734.155	416.744	368.696	319.636	785.201	313.972	261.877	374.359	407.969	364.209
AT1G05220	5.51061	39.6241	19.7355	12.9648	45.1632	19.9443	19.8668	16.5596	14.8054	11.761
AT1G05230	400.555	576.994	721.01	936.025	370.874	709.353	728.414	496.762	658.865	853.824
AT1G05260	43.3179	85.3823	51.3611	2.96485	22.8214	11.8108	7.04411	12.0426	8.44913	9.17778
AT1G05270	422.794	513.448	483.687	573.377	405.476	431.689	506.404	426.241	461.4	490.977
AT1G05300	460.924	434.332	517.699	308.007	256.781	310.681	146.886	19.4508	0.482775	5.56994
AT1G05310	90.6143	100.56	56.1834	1.79599	11.6341	11.9667	10.372	2.31297	1.52885	4.09837
AT1G05320	667.012	736.663	605.514	775.776	413.646	635.511	602.004	502.1	612.034	639.891
AT1G05330	0	21.8453	5.71493	1.97657	16.766	8.65876	7.70316	4.62595	1.60938	1.51512
AT1G05340	26.3362	8.41309	7.18286	16.4869	2.7623	3.01601	2.48335	1.85206	2.17268	2.62679
AT1G05350	1020.52	882.17	1020.23	974.451	851.954	890.039	905.572	838.354	893.907	849.441
AT1G05360	892.934	503.41	421.199	613.886	427.548	466.014	526.406	402.55	443.773	563.668
AT1G05370	114.437	191.73	194.663	319.773	299.45	355.378	403.609	506.24	207.846	108.749
AT1G05380	978.883	1295.04	1710.51	1388.52	1169.83	1581.32	1494	1919.94	1637.51	1585.43
AT1G05385	190.863	166.61	112.267	99.8217	141.911	141.302	83.9929	96.3405	172.763	223.317
AT1G05400	20.0426	31.5848	18.7278	24.0922	4.51987	5.02008	15.2209	11.1207	4.50603	12.208
AT1G05410	766.977	652.037	601.397	734.536	558.734	630.237	690.928	539.971	589.905	604.454
AT1G05420	19.3961	64.6674	57.6949	41.992	13.9496	42.7297	56.3904	67.135	95.1929	123.279
AT1G05430	623.696	791.054	803.124	889.666	913.782	726.788	775.733	821.291	797.665	766.101
AT1G05440	565.955	686.561	730.274	824.386	726.198	696.202	696.712	846.424	717.765	537.228
AT1G05460	881.892	1070.75	1287.28	1158.02	1328.27	1270.79	1245.37	1460.93	1174.9	1107.25
AT1G05470	1706.07	1253.49	1200.05	1777.28	1044.28	1728.69	2056.3	1418.33	1156.39	1215.31
AT1G05490	451.788	482.581	612.44	662.998	827.301	997.892	853.216	750.259	460.911	415.441
AT1G05500	2206.58	1572.18	1778.2	1473.93	2033.34	1647.55	1574.05	1442.07	1410.99	1244.87
AT1G05510	5.17228	0.382823	1.68414	0	5.02083	2.19871	0	0	0	0
AT1G05520	1477.03	1822.12	1967.87	1822.81	1819.3	1721.53	1902.66	1896.73	1373.25	1215
AT1G05540	13.5772	6.85471	13.6318	1.97657	0	9.61214	3.71627	6.36907	34.2789	67.4489
AT1G05550	0.338326	4.95865	8.4643	6.40474	13.4728	1.86799	4.30766	3.82144	5.23038	7.21568
AT1G05560	54.9664	47.983	22.2686	6.49665	66.143	34.4989	20.6938	36.4797	33.1527	44.5044
AT1G05570	2104.32	2138.82	2620.78	2593.63	1896.36	2650.68	2719.28	2528.72	1970.88	2110.26
AT1G05575	4.52575	0	4.4335	2.63542	15.932	3.44404	0	0.578244	5.55248	5.21004
AT1G05580	0	0	0	0	0	0	0	0	71.2144	35.9913
AT1G05590	1001.71	990.254	871.19	724.825	1093.64	835.986	778.56	818.861	698.21	651.184
AT1G05600	130.687	259.264	278.37	239.627	252.502	245.946	232.754	239.929	224.665	227.471
AT1G05610	9.69803	29.2093	23.8952	7.84608	13.1668	24.6336	29.7827	18.529	8.93153	6.06047
AT1G05620	484.644	552.502	604.98	560.224	591.494	553.36	622.883	774.596	836.376	1077.54
AT1G05630	776.792	465.615	514.971	871.722	446.138	862.31	1069.98	802.016	742.952	923.563
AT1G05640	285.909	305.775	392.886	308.864	383.9	413.283	413.951	368.224	242.045	231.984
AT1G05670	199.512	192.89	195.272	348.695	97.2541	268.596	346.632	242.083	300.302	366.76
AT1G05680	0	0	0	0.269237	0	0	0	0	3.0577	5.61348
AT1G05690	26.8552	15.4366	16.6409	38.7799	15.0382	18.9323	21.1499	19.0988	23.0137	30.8684
AT1G05700	1.93961	0	2.80689	2.63542	8.36804	7.84146	5.60823	6.59533	5.95435	1.55866
AT1G05710	1235.41	871.339	1054.67	1563.99	1836.39	1445.52	1445.52	1338.53	1413.81	1443.24
AT1G05720	1004.05	769.411	802.978	558.578	1002.17	578.229	542.017	635.113	696.282	597.72
AT1G05730	150.468	148.012	176.871	131.586	353.494	139.395	136.497	165.344	199.237	184.525
AT1G05750	290.049	271.165	256.492	265.671	255.484	301.128	356.057	293.061	232.549	267.018
AT1G05760	4.52575	29.5921	21.9096	15.1692	29.4617	23.5829	13.785	9.49494	3.21875	5.65702
AT1G05770	3.23268	84.6437	51.6348	23.9181	19.6393	62.7325	34.7995	27.7976	9.73678	6.72516
AT1G05780	145.258	80.7975	87.9815	55.7425	37.6889	59.2101	53.4159	45.279	78.4557	100.398
AT1G05785	153.075	185.384	152.097	196.513	259.898	149.727	144.756	161.975	198.11	210.607
AT1G05790	213.669	300.937	309.279	523.479	210.819	401.414	491.045	338.332	401.693	609.199
AT1G05805	482.026	565.141	485.028	571.395	384.67	715.6	784.399	734.999	749.548	1068.4
AT1G05810	53.9495	37.1492	25.4504	7.33608	27.1705	23.1549	12.8553	16.6769	46.7513	74.8938
AT1G05820	20.6891	84.297	35.2815	87.8322	19.1383	59.1713	74.9216	32.5241	57.2128	75.6776
AT1G05830	668.466	794.142	888.816	1548.82	435.166	1351.52	1828.87	1364.43	1376.55	2081.01
AT1G05835	545.086	567.888	771.826	637.948	1980.41	914.83	977.624	1494.07	2377.41	2131.52
AT1G05840	379.45	392.418	316.561	405.723	342.244	437.178	457.38	416.545	570.918	1041.84
AT1G05850	5295.55	7357.72	7711.66	4410.06	7713.71	6720.91	5720.65	6077.64	5299.32	5738.28
AT1G05860	305.401	282.154	325.501	473.673	346.52	364.367	450.845	433.935	378.999	376.637
AT1G05870	574.701	571.005	452.026	403.373	353.442	374.816	383.221	271.641	480.229	608.381
AT1G05890	1318.64	1193.87	1337.56	1724.25	1048.99	1440.13	1736.61	1470.91	1443.83	2309.37
AT1G05894	0	6.508	6.0462	2.96485	0	8.98947	11.893	4.0477	5.47195	11.314
AT1G05900	249.787	105.521	116.788	148.963	29.9897	146.186	201.891	106.389	125.447	241.978
AT1G05910	1521.83	1626.94	1875.95	2423.2	1369.11	2002.91	2184.08	2174.01	1840.52	1590.12
AT1G05940	399.003	559.84	524.657	440.216	595.689	618.312	672.821	527.25	602.378	727.942
AT1G05950	1041.96	747.43	667.473	1120.25	547.064	822.502	917.224	432.845	324.845	378.074
AT1G05960	820.83	1028.19	1013.63	1251.03	624.219	1227.03	1415.46	1225.01	1306.46	1440.81
AT1G05970	477.219	254.537	312.387	301.075	469.826	364.251	350.13	408.852	455.846	503.893
AT1G06000	1055.31	757.285	601.033	518.208	782.449	608.933	551.748	661.294	623.536	653.689
AT1G06010	385.805	606.231	580.289	517.125	654.371	503.51	487.336	573.417	745.366	837.68
AT1G06020	10.3446	13.3176	1.62661	1.97657	6.44537	2.72406	1.82431	5.6735	3.621	5.07942
AT1G06040	1219.76	1557.01	1446.73	931.384	2309.57	1640.61	1495.73	1522.93	1883.74	1916.75
AT1G06050	203.24	90.0548	80.7272	129.827	129.28	89.0584	99.8904	88.0105	99.618	100.062
AT1G06060	317.375	354.665	362.915	460.477	466.62	425.913	417.399	436.088	485.136	496.491
AT1G06070	1282.51	874.609	967.592	1299.17	1039.95	1110.57	1163.95	1209.01	1120.75	1004.68
AT1G06080	1115.22	1122.06	1449.09	1420.44	1606.38	911.696	796.121	857.721	1065.71	1247.84
AT1G06090	701.855	358.009	347.709	416.965	209.881	220.612	157.677	5.79082	0	6.81224
AT1G06100	88.4818	94.1782	70.7217	53.7465	60.7565	29.5176	20.9644	4.51701	36.2093	83.3083
AT1G06110	774.911	710.073	739.33	711.064	917.893	782.284	759.6	813.875	910.564	1087.9
AT1G06130	775.5	692.575	593.564	652.428	729.941	650.571	730.341	623.85	631.264	751.484
AT1G06140	142.204	87.9293	81.3897	105.327	49.851	88.1826	110.195	109.858	95.5153	108.923
AT1G06148	0	0	0.561378	6.43321	2.3994	3.54136	4.44297	2.08671	2.09215	3.16086
AT1G06149	111.095	102.386	99.8438	109.052	42.6556	111.863	118.657	85.1109	87.1452	87.9958
AT1G06150	116.626	200.125	217.507	220.15	219.19	202.789	214.764	179.901	184.51	178.29
AT1G06160	0	7.79823	7.28401	0	0	8.56144	3.07474	1.39114	0.96555	2.58325
AT1G06170	17.4565	24.7752	23.5501	33.3284	0	16.6949	8.93608	1.27381	2.73598	2.00564
AT1G06180	412.88	244.352	277.608	536.938	281.726	334.149	407.107	391.044	552.405	557.18
AT1G06190	2176.98	2025.06	1730.15	1550.03	1444.8	1599.27	1286.3	1247.76	1193.17	1055.58
AT1G06200	2137.26	1932.56	1964.41	1603.21	2209.47	1462.68	1427.86	1624.67	1629.62	1729.91
AT1G06210	1463.56	1365.75	1366.66	1251.71	1608.58	1175.87	1131.54	1275.15	1331.24	1194.69
AT1G06220	2387.67	3084.55	3667.78	3892.66	2759.46	3105.17	3337.1	3491.8	2997.79	2707.32
AT1G06230	3060.45	2935.42	3514.96	3746.57	3097.59	3502.12	3667.37	3757.68	3431.11	3098.15
AT1G06240	395.591	217.674	234.437	235.019	377.815	263.81	288.755	287.714	283.565	269.74
AT1G06250	21.3357	32.7964	20.9019	37.9599	4.71484	39.7524	63.011	43.2007	35.3242	50.5098
AT1G06265	24.9297	15.4637	13.6754	33.3227	7.64507	39.2073	70.426	23.2638	49.0041	76.9634
AT1G06270	194.548	249.277	264.536	293.636	200.729	250.597	259.344	238.212	229.331	209.388
AT1G06290	875.805	865.46	918.361	711.108	742.905	818.961	698.604	798.279	848.123	911.924
AT1G06310	71.7744	45.7492	49.5916	139.064	60.2341	77.3837	111.563	82.5548	77.1673	90.7968
AT1G06320	0	4.0061	1.0077	5.80932	0	1.14801	10.7102	6.36907	7.72516	9.53768
AT1G06350	100.303	114.733	116.683	97.5344	66.3893	54.9488	43.7857	60.5564	97.3652	100.988
AT1G06360	1092.97	850.935	549.509	588.117	480.052	519.405	423.901	306.327	661.839	886.292
AT1G06370	12.9307	28.4526	39.1555	86.6161	22.1254	68.4915	77.455	66.6992	68.3964	128.205
AT1G06380	650.254	468.329	553.212	427.19	489.957	358.237	387.34	402.114	299.818	283.791
AT1G06390	1885.79	1490.53	1407.35	1659.84	1269.36	1571.82	1642.06	1838.82	1994.86	2183.52
AT1G06400	1411.42	1178.74	1076.66	887.754	1345.25	1088.71	943.27	1228.52	1574.26	1491.25
AT1G06410	3007.29	4026.33	4080.96	3700.06	3995.37	4621.81	4222.93	5537.23	5263.11	5152.73
AT1G06420	869.038	777.608	893.921	642.686	1155.61	972.115	596.706	709.221	1050.01	1347.8
AT1G06430	208.13	252.346	239.377	207.312	206.767	263.769	242.349	239.787	299.178	318.955
AT1G06440	110.072	135.647	164.866	136.125	168.361	137.43	133.595	106.154	91.9741	101.739
AT1G06450	383.412	332.193	344.416	317.286	234.006	309.944	300.09	275.797	163.748	159.346
AT1G06460	419.094	612.016	510.994	342.39	425.876	553.732	408.813	303.419	555.142	642.14
AT1G06470	1281.51	777.33	742.136	882.099	600.059	791.173	951.57	769.517	898.654	919.563
AT1G06475	82.4483	180.549	148.023	170.04	219.515	130.756	155.213	194.072	163.751	126.417
AT1G06490	575.587	503.735	437.39	377.332	246.383	561.261	585.094	442.868	250.009	200.515
AT1G06500	644.341	619.594	577.411	643.883	1043.89	705.036	638.259	636.739	733.136	688.534
AT1G06510	275.088	251.706	149.348	177.436	142.133	228.493	174.303	192.907	231.824	301.372
AT1G06515	572.657	620.604	629.836	640.094	931.518	586.13	527.27	581.94	704.891	647.237
AT1G06520	278.497	90.1902	149.362	117.782	55.9363	75.0687	36.1351	17.0205	25.186	14.562
AT1G06530	2601.74	2292.45	2080.78	1964.75	2349.62	1805.74	1728.74	1777.84	1363.84	1229.46
AT1G06540	0	0	0.561378	5.38474	2.7623	1.77068	4.83139	0	5.23038	2.62679
AT1G06550	1173.55	1187.28	1003.51	1779.53	1055.97	1274.27	1907.67	1344.6	1642.65	2422.65
AT1G06560	554.311	528.836	494.914	677.511	369.594	550.034	666.298	527.401	567.774	613.742
AT1G06570	87.9999	78.3497	57.9983	83.4422	49.6019	63.8022	76.5429	92.8627	109.678	130.004
AT1G06580	56.8951	61.0622	45.9774	79.4419	63.8248	88.1051	106.461	98.7708	139.289	119.213
AT1G06590	953.629	806.174	749.089	986.785	928.615	856.688	1081.1	993.181	837.741	875.036
AT1G06620	46.3115	72.2787	71.1699	25.3213	45.1176	58.9965	39.9692	68.4172	100.824	205.275
AT1G06630	320.452	511.603	511.184	659.545	527.09	649.385	732.196	602.832	720.423	1055.32
AT1G06640	602.954	857.919	934.217	532.849	816.915	848.053	632.914	742.927	779.155	1549.19
AT1G06645	2.58614	1.53129	0.561378	0.988284	0	0.525348	0.456076	0	2.65545	7.74975
AT1G06650	392.25	167.916	174.108	165.5	120.528	147.023	116.983	133.189	130.195	126.187
AT1G06660	991.973	469.414	577.199	604.89	606.847	567.078	613.02	705.357	545.806	453.731
AT1G06670	2940.87	2649.95	2995.35	3891.65	2589.5	3133.27	3476.78	3354.73	2685.34	2424.19
AT1G06680	9495.72	11381.9	9050.19	4466.99	10326.7	10384.6	6052.19	6197.91	7263.12	8473
AT1G06690	332.701	194.536	138.265	178.734	155.216	186.872	133.034	104.084	168.74	241.989
AT1G06700	1315.33	1308.94	1296.04	1430.32	1212.16	1348.66	1464.03	1240.59	1461.29	1811.08
AT1G06710	686.574	301.489	308.965	502.752	326.846	397.658	490.864	345.472	350.514	390.021
AT1G06720	2090.86	2514.36	2653.41	3349.14	1704.61	2704.73	3187.68	2680.41	2090.05	1985.44
AT1G06730	618.463	554.483	558.961	601.695	527.697	515.69	466.166	514.545	501.471	435.17
AT1G06740	246.155	380.068	444.896	427.048	297.044	421.183	455.797	499.586	360.896	365.672
AT1G06750	0	16.9589	9.86079	31.5991	27.5875	10.8575	15.9301	8.45578	12.2308	10.5187
AT1G06760	12278.9	12656.7	12908.1	13344.9	16658	12264.8	12089.9	14556.8	12028.1	10696.5
AT1G06770	148.174	221.928	206.712	313.833	139.904	255.871	268.097	245.352	315.029	393.693
AT1G06780	208.881	293.634	368.279	348.22	211.103	313.037	364.76	332.792	374.414	311.476
AT1G06790	365.591	638.068	573.769	536.072	811.488	554.939	550.991	587.479	672.061	480.969
AT1G06800	309.252	178.602	206.497	292.567	221.738	223.55	289.177	295.6	154.013	179.042
AT1G06820	646.238	440.349	466.195	572.264	397.026	610.625	581.054	424.331	511.772	727.059
AT1G06830	1157.84	1608.26	1146.81	239.83	831.846	614.814	267.874	183.128	0	1.06813
AT1G06840	205.985	350.632	331.577	538.903	411.788	417.291	567.896	456.31	412.955	530.587
AT1G06850	381.059	262.835	274.573	448.19	304.438	354.658	466.399	452.832	394.529	350.846
AT1G06870	784.471	583.987	626.618	830.353	621.463	714.726	667.263	655.293	621.688	554.687
AT1G06890	1993.79	1942.29	2064.92	1818.92	2343.33	1842.09	1888.18	1959.44	2123.2	1740.49
AT1G06900	1266.1	1262.79	1524.4	1712.24	1329.71	1554.48	1614.04	1685.5	1538.37	1458.85
AT1G06910	433.48	220.734	241.333	320.494	176.621	266.357	274.429	265.976	308.108	293.512
AT1G06930	0	9.11554	1.68414	0.329428	0.278935	0	0.456076	0	0	0
AT1G06950	6273.11	5684.55	5910.44	5593.08	3626.38	5877.83	5596.55	5341.84	4672.56	4498.38
AT1G06960	688.162	594.999	687.824	717.742	663.571	710.444	805.839	733.499	711.489	890.12
AT1G06970	0	0.382823	0.50385	1.97657	0	1.67336	5.74354	0	3.70153	2.04918
AT1G06980	21.9822	13.4954	9.19826	5.80932	11.2414	10.5655	11.1838	12.2772	6.27645	0
AT1G07000	61.1127	81.2976	118.544	174.943	147.585	233.104	285.375	325.476	135.666	168.219
AT1G07010	148.204	117.271	129.484	166.537	174.731	203.392	225.286	180.496	225.871	314.059
AT1G07020	601.414	671.939	606.014	539.814	893.502	568.169	536.63	643.938	802.496	661.155
AT1G07030	474.485	670.404	662.282	746.831	672.458	627.728	687.448	735.242	580.409	616.882
AT1G07040	777.055	561.5	449.828	378.425	395.846	468.35	377.998	458.313	553.695	558.274
AT1G07050	56.7535	134.48	88.2116	30.728	20.5628	84.0771	6.06431	2.08671	52.3034	89.8477
AT1G07060	20.6891	4.77175	1.0077	6.19894	0.920766	5.64275	6.26727	10.2994	7.40305	11.2705
AT1G07070	2205.19	1439.6	1276.17	1118.69	2151.89	990.541	905.105	1148.96	1122.19	835.858
AT1G07080	1896.6	1584.4	1661.38	1236.35	2287.89	1397.62	1243.54	1342.01	1264.7	1232.36
AT1G07090	652.184	725.191	502.512	134.814	119.575	191.621	132.187	82.1107	11.5874	20.1319
AT1G07110	870.042	844.531	847.199	759.145	361.53	940.648	1028.15	730.415	995.696	1287.32
AT1G07119	26.0511	15.4547	9.70211	25.8028	45.361	20.3723	15.9977	17.0205	25.1863	34.9783
AT1G07120	0.646536	0.765647	3.19568	3.77256	14.3936	1.67336	2.93943	1.73473	0.482775	2.09272
AT1G07130	100.64	21.9176	20.8007	60.8638	6.02555	20.995	32.5868	20.2553	21.0017	17.4181
AT1G07135	23.5694	70.5154	35.7417	23.3732	58.9206	83.4734	19.511	81.5241	153.693	102.7
AT1G07140	6337.95	5804.45	5533.62	5544.07	5840.5	4721.83	4734.22	5180.9	3926.46	3060.91
AT1G07150	11.6376	44.4048	28.5886	43.5724	4.60383	10.7214	16.3185	10.1905	12.3919	19.6094
AT1G07160	0	6.83666	1.12276	13.6139	0	1.24533	0.979809	0	0	0
AT1G07170	735.056	812.098	762.588	738.576	1157.11	666.12	669.982	777.412	967.86	894.085
AT1G07175	96.403	128.175	131.584	92.571	21.7028	15.1774	21.7237	1.15649	0	0
AT1G07180	5.51061	12.57	5.6574	2.60371	10.1284	26.1511	1.43589	0	1.60938	0.534066
AT1G07200	850.382	914.821	974.086	768.622	531.36	859.179	855.604	636.22	611.065	800.679
AT1G07210	2081.62	2484.31	2668.46	2453.43	2935.94	2186.46	2109.47	2425.45	2367.34	1777.63
AT1G07220	398.837	485.986	549.189	573.524	524.676	617.006	668.864	577.658	451.42	476
AT1G07230	815.083	809.336	1045.28	755.153	999.864	1067.48	880.515	968.534	925.934	933.678
AT1G07240	128.143	304.319	240.079	154.554	192.889	256.609	268.127	319.694	320.823	408.278
AT1G07250	693.597	525.59	506.636	443.193	492.131	491.233	506.712	555.391	515.392	452.248
AT1G07260	593.036	290.83	350.071	300.232	415.776	339.228	394.998	662.534	710.686	556.344
AT1G07270	88.3062	111.984	114.902	168.501	166.406	144.805	174.506	145.089	164.796	151.564
AT1G07280	185.775	389.195	433.088	516.692	554.211	652.985	742.44	946.326	928.668	1023.63
AT1G07290	3.87921	33.3752	34.8788	49.4329	2.12047	38.4873	79.2793	34.5019	55.3603	68.07
AT1G07300	80.1031	123.484	142.453	92.5458	43.8012	120.989	141.631	71.7945	35.3254	56.1348
AT1G07310	550.88	864.732	834.206	743.953	901.832	840.85	917.653	915.855	759.612	752.926
AT1G07320	6348.23	6063.3	5012.83	3291.91	5174.07	4773.71	3117.97	3379.47	3494.76	3965.07
AT1G07350	800.009	632.453	548.106	1261.72	525.33	788.623	1214.59	717.501	768.379	908.157
AT1G07360	1425.47	1742.93	1969.35	1721.09	2098.88	1772.92	1841.56	1897.97	1520.34	1305.03
AT1G07370	3805	4051.59	4565.27	4593.86	5644.26	3721.77	3997.25	4180.84	3310.33	2188.92
AT1G07380	288.471	301.932	289.282	217.232	143.869	251.084	270.46	151.55	212.756	213.487
AT1G07390	113.396	124.09	130.089	186.561	84.2524	108.419	101.832	100.405	111.044	91.3744
AT1G07400	90.7969	77.2103	81.1735	94.6395	124.679	89.5055	96.8307	94.4969	112.734	95.9313
AT1G07410	52.3995	70.3827	101.728	50.2407	84.6722	92.3466	70.0902	71.2246	75.2369	51.0003
AT1G07420	1296.47	1529.3	1687.22	1442.3	2254.82	1642.05	1611.13	1528.58	1358.53	1237.73
AT1G07430	11.6376	18.9001	31.3379	5.4799	4.15697	21.9483	22.3326	5.6735	9.57535	3.5643
AT1G07440	10.3446	25.4171	44.1782	17.7509	48.3154	14.4961	19.2579	17.4898	118.045	254.252
AT1G07450	0	0	1.0077	0	0	2.62674	0	2.31297	11.0241	11.0963
AT1G07470	573.353	474.692	457.79	478.238	438.022	458.718	447.868	468.613	446.271	433.991
AT1G07480	472.867	409.802	383.7	413.908	412.292	400.753	449.477	435.778	447.64	365.309
AT1G07510	1055.47	1460.73	1514.95	1421.82	1528.45	1427.85	1484.17	1765.96	1348.55	1199.36
AT1G07520	182.761	147.123	174.874	223.134	90.4971	194.384	221.334	209.66	199.399	262.22
AT1G07530	1030.2	861.627	970.903	927.929	719.82	985.578	937.184	1047.25	1097.73	1087.18
AT1G07570	402.024	360.297	351.513	419.407	388.057	378.182	451.877	368.987	581.216	607.966
AT1G07590	27206.1	37654	30390	6315.24	19404.6	11394	5533.9	3840.59	669.164	627.445
AT1G07610	680.724	920.906	668.337	399.885	486.25	356.995	170.805	139.231	59.7068	59.7978
AT1G07615	400.922	403.357	402.541	452.461	441.304	427.625	445.086	438.837	391.473	417.435
AT1G07630	203.7	352.598	340.918	277.768	209.641	331.542	314.617	305.699	290.325	341.528
AT1G07640	680.303	578.824	374.111	312.002	247.412	480.725	420.687	255.986	259.345	243.975
AT1G07650	280.489	411.176	527.464	845.876	400.732	867.157	852.492	753.167	1017.99	1357.34
AT1G07660	972.607	1655.89	1733.94	1730.26	2730.28	1424.37	1241.9	1767.98	2029.71	1729.9
AT1G07670	1553.88	2424.48	2776.53	2443.58	2490.35	2667.1	2435.66	3004.11	2453.68	1821.1
AT1G07700	536.339	381.023	405.896	330.526	255.433	363.491	413.798	314.841	341.342	420.106
AT1G07705	943.439	1313.85	1567.06	1363.19	1501.13	1293.19	1354.77	1554.4	1263.81	1119.1
AT1G07710	15.8853	22.8791	17.4324	29.1288	6.83531	46.2512	53.1803	33.4544	33.6355	40.8415
AT1G07720	206.82	125.238	91.5521	53.5569	54.1218	67.7715	48.2813	37.6278	88.0314	116.771
AT1G07725	0.646536	0	1.12276	12.4451	0	0	0.979809	0	2.17268	1.02459
AT1G07728	0	0.382823	3.25321	9.00845	8.64698	3.54136	3.85158	3.2432	3.13823	2.62679
AT1G07740	144.265	240.168	201.473	302.293	168.562	286.127	281.305	304.71	223.938	219.808
AT1G07745	157.851	76.9629	68.6209	123.144	79.3938	98.7094	173.659	79.6636	122.31	216.462
AT1G07750	868.099	1289.31	1198.29	617.653	1173.43	774.403	622.951	666.347	545.002	420.289
AT1G07770	15147.7	15505.5	14827.9	10671.8	31352.5	11496.9	9124.53	12149.2	13762.8	10571.9
AT1G07780	241.986	167.126	224.432	208.072	198.305	190.881	188.832	140.924	194.649	195.534
AT1G07790	9824.25	8888.19	8478.97	8344.26	9952.02	7201.88	7277.14	8637.85	8370.57	6570.89
AT1G07810	1351.66	1486.77	1594.42	1474.94	1514.2	1599.04	1528.8	1827.5	1608.37	1266.97
AT1G07820	8163.03	7665.36	7233.34	7051.62	11304.8	6603.82	6105.65	7141.4	8343.78	6213.09
AT1G07830	1647.47	1312.42	1151.93	1156.99	1361.51	1017.47	970.615	1077.7	1231.07	1212.16
AT1G07840	1058.82	1117.19	915.681	1488.01	974.95	794.813	907.639	856.246	733.295	709.04
AT1G07870	207.246	245.946	381.122	374.391	345.94	346.757	357.457	355.486	358.237	397.869
AT1G07880	330.639	322.879	209.632	103.689	100.52	140.466	150.214	75.0293	82.64	119.889
AT1G07885	0	7.40638	2.13046	0.988284	0	0.525348	0.456076	0	3.45995	6.68162
AT1G07890	12929.1	16115.3	13161.7	8972.75	17388.2	10056.9	8182.63	9500.91	12364.1	9742.93
AT1G07900	18.103	0	2.18798	0	0	1.24533	0	0	0	0
AT1G07901	25.8614	19.6026	22.9887	14.4282	22.2934	23.6415	18.6164	16.7858	14.9668	24.2303
AT1G07910	277.221	390.033	436.214	581.771	272.724	524.387	551.209	444.033	491.168	534.39
AT1G07920	10335.7	11583.1	10976.7	6339.75	17607.5	6588.84	4951.21	6540.37	5923.34	3607.04
AT1G07930	15490.1	16301.3	15974.1	10764.5	17685.7	10805.2	9802.64	12716.8	10795.5	6751.99
AT1G07940	7620.6	12593.5	11717.5	6535.28	16917.2	7013.81	5479.27	7556.01	6412.09	4240.04
AT1G07950	536.703	639.296	538.991	511.367	690.362	457.59	504.918	547.949	622.814	549.138
AT1G07960	905.763	980.976	895.811	1103.52	1630.25	817.248	790.874	739.08	878.377	805.143
AT1G07970	958.223	1189.97	1336.98	1354.91	1509.71	1332.63	1378.96	1611.28	1347.42	1110.61
AT1G07980	471.364	560.78	541.856	649.874	571.874	643.314	641.366	699.676	565.763	710.718
AT1G07990	1160.31	1343.21	1534.97	1421.69	1545.52	1616.46	1619.01	1701.03	1492.98	1497.95
AT1G08000	712.803	607.31	622.655	582.576	675.771	587.257	563.185	551.109	485.297	432.238
AT1G08010	1488.4	1033.4	1191.01	1044.81	1435.35	1010.17	1119.75	1298.96	1001.25	867.231
AT1G08030	620.034	664.622	555.823	828.83	528.579	686.51	846.194	580.884	621.929	668.199
AT1G08035	5.81882	1.91412	7.62918	3.95314	4.18402	3.77475	5.35512	3.12587	10.3802	10.7364
AT1G08040	1107.3	989.654	1023.91	942.845	1151.93	1009.28	962.03	975.683	1013.4	1109.29
AT1G08050	8.40496	39.8019	55.3343	22.8095	69.7962	32.3778	35.7292	49.4441	41.0378	33.736
AT1G08060	680.166	875.145	883.558	1026.67	674.543	1010.02	1196.22	1254.66	1113.82	1086.65
AT1G08070	206.763	85.6775	94.2022	99.3304	80.7699	88.8638	92.7261	93.1895	105.573	91.058
AT1G08080	3.87921	27.0992	16.9425	7.39627	0	11.7721	10.9809	16.9116	1.44832	0.98105
AT1G08090	21.6528	0	0	0	0	0	0	0	0	0
AT1G08105	0	2.67976	6.17516	1.94485	3.06828	1.24533	0	1.96938	0.563301	0.534066
AT1G08110	2432.75	2172.32	2213.73	1529.15	2307.69	1925.2	1728.59	1807.4	2042.66	2336.19
AT1G08115	30.1091	52.7096	41.1968	28.4504	6921.76	114.55	3.46316	58.981	3.621	8.02257
AT1G08125	481.413	649.821	550.019	576.581	691.96	573.285	686.691	511.411	519.493	553.845
AT1G08130	1624.98	1962.66	2342.05	2512.34	2153.11	2368.17	2573.44	2461.96	2128.51	1870.15
AT1G08140	0	0	0	0	0	0	1.04746	0	51.2581	34.4762
AT1G08150	0	0	0	0	0	0	0	0	11.7484	9.75539
AT1G08160	658.19	855.789	527.354	130.601	366.3	346.371	236.402	281.731	117.159	82.4259
AT1G08165	31.1029	4.20203	3.75706	2.54351	0	0.622665	0	0	0	1.06813
AT1G08180	112.285	144.859	123.336	70.8735	172.445	85.809	64.0083	74.2332	102.999	74.6965
AT1G08190	1850.23	1734.05	1751.94	2074.95	1162.27	1951.07	2358.66	1953.65	1887.44	1825.24
AT1G08200	4379.61	4294.97	4442.23	3998.96	5235.73	4144.32	3919.05	4690.49	4535.35	3534.31
AT1G08210	1398.83	1164.43	1430.61	1229.29	1879.94	1388.41	1498.59	1340.15	1139.81	1237.2
AT1G08220	425.77	626.804	592.344	569.003	523.285	449.845	513.64	506.86	455.927	355.228
AT1G08230	156.356	160.1	64.7766	23.3764	57.9643	39.6551	30.1711	36.245	163.831	387.96
AT1G08250	127.742	116.042	89.3066	108.947	93.8258	102.776	95.8509	120.979	125.207	128.968
AT1G08260	1116.42	1214.75	1637.47	1954.12	938.109	2008.1	2177.18	1903.18	1674.52	1669.67
AT1G08270	26.1023	45.7583	57.9408	79.4858	49.434	48.8194	66.7949	42.9661	47.3142	47.9816
AT1G08280	420.857	339.811	325.355	235.994	251.693	254.002	237.264	225.239	157.555	157.024
AT1G08290	53.2498	132.253	142.51	67.6142	28.178	69.0556	91.0697	59.048	32.4283	33.4952
AT1G08300	63.0523	106.01	114.426	138.991	113.657	105.948	110.786	108.626	112.734	196.373
AT1G08310	0	0	0	12.4451	0	1.77068	1.5712	1.39114	0	1.6022
AT1G08315	94.5255	111.056	93.8848	54.9251	90.2182	53.1393	74.8189	62.1822	59.6255	50.0744
AT1G08320	96.7611	37.9149	14.5244	11.2575	21.7569	11.7721	10.8456	1.85206	49.3258	96.149
AT1G08340	76.0964	58.3282	55.8243	14.6974	18.5776	16.6561	19.0549	6.25174	2.97718	6.55099
AT1G08350	219.509	587.883	541.164	416.696	703.775	495.143	526.34	509.785	477.976	440.653
AT1G08360	17940.5	18076.6	17203.2	13102.4	26282.1	14813.6	12385.2	15882.8	17162	12276.5
AT1G08370	838.644	1032.59	1044.5	996.838	1095.43	979.703	967.082	1117.11	1027.81	790.891
AT1G08380	6572.74	9712.39	7455.3	3348.23	9040.27	7122	4670.9	4724.75	5299.57	7901.43
AT1G08390	104.393	247.824	241.476	127.127	241.854	199.267	262.827	266.638	263.529	332.513
AT1G08400	210.319	186.096	202.034	268.845	259.649	198.936	222.161	199.628	169.222	135.78
AT1G08410	1645.1	1404.3	1416.95	1584.97	1318.11	1148.09	1259.83	1369.62	1016.38	810.51
AT1G08420	1453.09	1556.97	1761.54	1903.43	1397.51	1940.14	2173.49	2204.39	1652.55	1655.52
AT1G08440	0	2.67976	9.70211	1.97657	20.9798	7.84146	3.85158	4.8606	1.04608	7.70621
AT1G08450	2086.81	1801.45	1916.33	1625.42	2299.57	1861.37	1738.03	1627.97	1598.47	1538.52
AT1G08460	446.55	549.567	558.582	466.658	485.84	562.254	522.504	570.819	488.676	613.951
AT1G08465	810.536	1037.5	888.37	647.316	849.548	564.493	531.072	473.021	567.697	721.739
AT1G08470	773.197	626.075	672.391	540.369	637.467	591.653	554.672	674.467	585.96	679.841
AT1G08480	2590.22	3402.88	3291.85	2228.92	4682.51	2277.5	1833.35	2213.46	2366.62	2036.39
AT1G08490	583.3	655.82	490.408	380.428	456.294	540.753	507.96	508.319	510.402	543.036
AT1G08500	57.9793	55.4977	62.4875	42.768	37.8568	34.6738	37.6888	47.1227	85.9381	123.987
AT1G08510	2828.22	2602.29	2827.16	2981.76	2863.78	2692.55	2780.99	2849.51	2244.23	2339.14
AT1G08520	2493.1	2418.58	2134.22	1698.49	1258.37	2502.02	2247.57	1702.49	1922.52	2457.88
AT1G08530	224.759	191.072	185.522	184.667	186.009	226.451	215.761	198.329	234.401	237.705
AT1G08540	794.305	908.719	794.706	693.582	489.027	1038.25	744.941	829.387	880.388	922.669
AT1G08550	420.076	273.078	274.484	210.55	241.102	330.957	350.433	283.105	387.85	547.538
AT1G08560	6636.76	6798.68	6281.89	5738.94	8172.47	5491.52	5406.13	6601.2	6966.67	5407.45
AT1G08570	1116.28	1347.57	1479.91	1019.11	1843.89	1216.02	1169.09	1170.84	1472.63	1521.35
AT1G08580	2449.33	2787.06	2154.04	2331.72	3650.41	1837.32	1795.24	2076.79	2281.08	1819.16
AT1G08590	3.87921	21.3839	29.4673	74.2971	3.43118	36.3859	42.7908	40.2843	35.4055	58.2276
AT1G08600	1883.52	1544.15	1764.85	2206.03	1287.33	1825.22	2145.92	2145.09	1691.57	1716.67
AT1G08610	487.466	414.351	429.245	386.385	445.751	363.976	389.1	329.482	337.559	322.967
AT1G08620	732.935	1130.49	1243.89	1604.52	958.689	1248.35	1407.9	1490.34	1035.45	1073.91
AT1G08630	101.009	45.4991	32.2445	54.3549	14.2014	26.8323	22.1472	97.2288	389.381	484.249
AT1G08640	2531.01	1862.79	1737.73	1727.77	1708.17	1513.21	1469.05	1222.17	1188.26	1276.09
AT1G08650	2650.48	2032.69	2386.54	1440.48	1805.05	1619.73	1534.35	1971.04	2051.1	1253.5
AT1G08660	494.732	605.769	595.308	871.276	526.689	847.972	1087.16	784.543	943.474	1285.27
AT1G08680	903.136	1412.14	1479.34	1322.93	1373.19	1397.13	1433.56	1514.26	1349.91	1415.77
AT1G08700	1499.5	1605.11	1808.42	1420.04	2835.99	1541.31	1573.04	1967.91	1455.88	1256.28
AT1G08710	215.171	185.387	137.444	177.471	108.141	174.166	221.402	148.642	173.809	275.67
AT1G08720	325.685	435.532	460.051	546.042	239.687	513.452	542.792	404.679	443.212	556.399
AT1G08730	0	15.6687	34.9085	55.5425	23.7095	37.6898	40.0369	19.0988	63.0863	86.414
AT1G08750	426.975	611.201	634.576	609.913	768.51	617.844	573.965	643.066	659.184	560.341
AT1G08760	1136.32	649.36	794.378	834.519	384.299	832.774	903.7	869.881	643.171	650.215
AT1G08770	197.521	276.117	266.133	181.19	275.302	271.126	193.443	245.511	246.068	207.612
AT1G08780	1091.01	1130.13	1096.84	1115.8	1579.79	1001.77	1082.53	1033.02	1082.28	993.941
AT1G08800	147.871	255.658	295.098	329.354	177.203	256.765	291.424	243.977	190.224	198.925
AT1G08810	0	2.29694	0	0	0	7.84146	0.523732	0	0.563301	0.534066
AT1G08820	1162.5	1134.62	1177.17	948.992	1014.75	1050.35	1040.3	1229.22	1228.73	1058.67
AT1G08830	15191.2	14917.4	6798.06	4196.9	9786.35	7527.56	6079.82	6828.59	7912.16	9131.81
AT1G08840	320.905	350.873	351.485	651.594	229.088	483.176	615.686	463.358	476.768	440.27
AT1G08845	288.395	313.408	272.137	308.803	261.569	280.193	241.454	284.479	249.69	237.772
AT1G08860	105.759	65.3698	117.032	117.865	84.1414	99.0401	141.228	118.758	130.114	113.065
AT1G08880	6718.19	6247.37	6138.86	5506.15	10931.6	5033.69	4668.6	4982.96	5474.57	4184.89
AT1G08890	32.6952	107.755	72.4216	70.2114	39.2272	82.0343	64.497	47.4663	54.0731	77.6077
AT1G08900	49.9588	18.5173	27.1485	27.5638	35.8473	30.3539	31.4717	15.1684	48.8442	71.8085
AT1G08910	1681.48	899.64	922.989	1338.24	462.23	1102.52	1602.53	908.857	723.639	853.011
AT1G08920	228.961	372.797	261.556	83.0908	50.1542	158.523	119.94	73.898	29.1291	61.6061
AT1G08930	28.4777	77.6202	83.8078	61.5608	83.2533	109.644	92.305	144.243	205.997	205.333
AT1G08940	67.7517	186.165	87.0174	67.9688	21.2858	74.173	66.1184	51.3883	17.8638	27.2605
AT1G08960	262.414	386.434	511.111	441.412	449.283	424.589	422.057	469.777	328.225	264.356
AT1G08970	2088.08	1550.16	1370.01	1252.14	1521.48	1410.69	1274.76	1387.64	1441.32	1280.81
AT1G08980	142.059	398.401	306.526	196.102	377.422	348.956	220.625	284.387	795.579	1329.56
AT1G09000	484.006	521.354	512.019	616.195	424.037	553.419	578.995	605.866	415.692	351.632
AT1G09010	1462.8	1525.33	1657.59	1560.07	1277.22	1617.53	1853.56	1772.25	1904.66	2165.44
AT1G09020	1134.69	1646.34	1759.23	1847.55	1434.23	1792.47	1772.71	2035.14	1823.06	1546.67
AT1G09040	84.0496	130.794	140.136	148.453	104.092	165.333	179.931	161.104	177.914	152.893
AT1G09050	53.3542	115.375	97.743	151.842	72.8161	148.833	149.081	140.354	125.931	127.54
AT1G09060	948.278	895.318	1034.79	1605.4	651.69	1323.42	1651.48	1403.42	1427.4	1521.58
AT1G09070	1824.86	1672.54	1522.07	1003.36	1618.53	1520.26	1100.87	1254.56	1004.55	859.711
AT1G09080	0	1.14847	3.08063	1.97657	13.3889	3.44404	4.69608	0	1.04608	1.47158
AT1G09090	12.2842	13.9415	21.8659	4.28257	0	13.7762	2.73646	0.69557	0.563301	0
AT1G09100	1174.8	1341.78	1369.03	1479.2	1276	1232.16	1193.96	1298.31	1066.19	1016.94
AT1G09130	2588.81	2206.62	2100.99	1876.47	1600.03	2017.15	1701.94	1540.64	1445.75	1327.83
AT1G09140	513.398	769.975	694.114	944.002	658.003	802.089	1065.04	740.488	863.174	1292.82
AT1G09150	2063.9	1965.91	1925.84	1847.72	2762.65	1826	1700.08	1926.89	1989.38	1585.25
AT1G09155	192.316	94.8472	55.8382	67.8297	51.5787	45.7449	29.2239	1.39114	1.60938	3.16086
AT1G09160	1355.41	1348.79	1440.06	1781.76	1588.01	1621.79	1756.19	1721.27	1810.75	1582.2
AT1G09180	26.1184	7.44249	32.431	16.373	31.3061	10.5655	11.1663	13.551	25.3474	21.7341
AT1G09190	334.426	285.338	396.826	318.062	491.304	276.496	302.438	359.693	239.148	213.597
AT1G09195	133.702	111.146	100.98	154.623	42.2116	151.167	165.029	127.122	159.647	295.486
AT1G09200	12425.2	13586.8	13261.3	11409.3	20739.5	10318.2	10088.2	13600.8	11824.6	9483.51
AT1G09210	7622.85	6997.08	6599.14	5790.19	6881.88	5622.22	5453.98	5387.3	5035.37	3743.17
AT1G09220	163.902	100.614	129.785	128.437	178.825	119.219	111.816	118.691	84.892	97.2811
AT1G09230	451.014	315.626	305.407	518.408	175.781	326.774	462.771	356.064	438.385	580.16
AT1G09240	3.23268	6.28499	0.50385	0	0	0	0.523732	0	0	0
AT1G09250	582.996	410.034	525.735	491.417	664.416	570.892	444.964	514.679	548.141	507.295
AT1G09270	1626.83	1982.81	1962.96	2015.24	1989.81	1872.48	2064.58	2233.69	1915.28	1968.7
AT1G09280	836.836	495.434	534.619	666.111	493.52	593.95	697.431	542.452	634.724	782.254
AT1G09290	573.802	343.012	382.978	497.972	330.337	418.363	481.978	437.639	423.899	397.913
AT1G09300	237.855	330.358	365.992	387.2	386.264	307.803	427.989	402.492	340.776	403.471
AT1G09310	1212.91	1358.34	398.991	73.7464	152.6	107.192	50.0204	88.4714	1116.08	1277.54
AT1G09320	757.193	845.241	769.229	727.551	788.338	731.127	783.877	759.712	574.776	533.748
AT1G09330	2276.19	1688.68	1831.38	1624.36	2687.38	1272.82	1198.79	1331.81	1327.95	1008.36
AT1G09340	1438.39	1085.75	684.914	558.371	548.261	1304.68	666.333	581.395	829.452	1011.11
AT1G09390	769.395	860.789	971.377	491.07	940.487	815.79	766.877	906.302	811.346	822.706
AT1G09400	1.29307	7.27364	5.54235	5.86951	5.02083	8.75607	10.7102	9.49494	10.4608	14.1266
AT1G09410	21.3357	68.6645	75.8038	65.8629	90.527	80.944	103.674	111.031	60.1087	87.9842
AT1G09415	223.929	159.726	146.785	48.5585	135.747	153.036	104.113	81.9934	141.541	159.302
AT1G09420	102.852	194.376	117.968	105.748	119.035	127.955	124.892	79.7893	186.361	279.464
AT1G09430	1349.81	1301.79	1432.58	1141.76	1656.96	1390.96	1341.99	1445.85	1372.21	1630.71
AT1G09440	43.6562	76.7489	52.0236	26.1102	32.9797	40.4724	45.7979	60.7911	106.217	145.623
AT1G09450	820.646	870.545	1001.26	1124.29	861.922	955.085	1156.5	1183.33	1004.31	965.301
AT1G09460	374.793	379.887	312.33	241.67	386.135	363.298	381.379	338.952	413.923	379.885
AT1G09470	1123.45	917.854	974.067	1417.4	847.2	996.747	1146.84	878.931	923.519	934.712
AT1G09480	48.4549	53.6377	35.9876	34.9853	58.6417	22.1817	18.2781	12.7381	21.8874	28.111
AT1G09486	46.3417	22.2914	12.9989	27.2124	27.7013	22.571	30.3064	13.3164	39.4288	52.4399
AT1G09490	627.331	557.953	644.364	610.369	640.054	533.338	620.72	607.4	626.034	782.985
AT1G09500	0.646536	23.6538	16.3672	10.4465	18.4125	21.1896	9.07139	4.51701	11.4263	5.21004
AT1G09520	448.073	699.891	694.185	634.876	671.603	603.641	616.192	655.369	565.2	543.785
AT1G09530	448.89	547.36	392.653	512.821	367.966	540.032	534.129	439.935	391.072	381.781
AT1G09540	7.11189	8.76883	0	0	0	1.24533	0	0	0	0
AT1G09560	461.892	465.372	364.51	278.309	291.727	282.956	253.786	265.062	353.412	364.023
AT1G09570	2696.37	3786.56	3518.83	2434.12	2299.21	2686.48	2458.9	2707.31	2195.31	2220.79
AT1G09575	120.238	127.119	95.8408	51.4185	35.9043	62.3622	49.5969	32.7672	74.6729	99.4725
AT1G09580	379.692	469.378	474.689	467.104	503.583	381.394	394.575	386.938	415.45	373.868
AT1G09590	12738.4	12838.4	11847.1	10436.6	12848.6	10407.1	10648.6	12655.1	9042.02	7646.08
AT1G09600	185.955	107.39	110.972	125.925	40.4782	97.4055	112.239	93.4241	96.4805	137.623
AT1G09610	123.997	43.2564	31.7267	4.82104	14.3125	5.60398	2.87177	0.578244	1.9311	4.01128
AT1G09620	5213.7	6347.74	7174.2	5778.54	6643.16	6021.01	5669.61	6452.45	5122.36	4497.34
AT1G09630	1467.44	1590.8	1605.82	1448.02	1754.88	1387.94	1396.27	1516.97	1362.07	1222.69
AT1G09640	9937.35	10493.2	10653.4	7615.24	11485.9	8157.16	7266.33	8665.69	7233.73	5157.17
AT1G09645	812.742	823.987	670.271	384.166	970.916	490.514	326.798	415.096	435.569	379.993
AT1G09650	296.605	73.2313	60.0137	90.7848	88.4905	82.7345	88.451	111.375	105.332	91.4615
AT1G09660	1090.21	996.342	836.349	1213.03	670.128	965.049	1103.38	911.372	877.249	1003.97
AT1G09680	45.5958	110.471	147.636	143.632	136.143	103.204	110.583	144.62	116.195	94.0998
AT1G09690	23625.3	25172	24584.5	19210.9	30128.5	22465.6	21642.2	26326.1	20614.2	17284.1
AT1G09700	543.6	695.848	794.767	608.916	645.154	731.42	664.092	908.128	799.602	834.371
AT1G09710	107.663	185.053	131.6	235.985	79.8193	226.197	328.995	233.887	241.967	311.139
AT1G09730	926.422	1063.73	1226.29	1477.15	946.972	1413.8	1454.7	1351.7	1366.17	1425.41
AT1G09740	38.9427	56.4231	47.6773	79.3085	90.9767	55.6102	74.2124	66.2215	97.2037	101.075
AT1G09750	3683.03	4568.72	5808.45	6385.15	12181.1	8952.34	9056.14	10637.7	5026.95	5183.84
AT1G09760	3222.33	3278.8	3483.37	3261.33	4104.27	3004.72	2847.44	3014.81	3083.17	2695.07
AT1G09770	4347.55	4680.17	5239.1	5205.19	3977.88	5543.06	5302.3	5619.55	5095.1	5460.43
AT1G09780	8675.52	9344.9	9924.76	7660.37	7829.13	6583.1	6874.72	7084.46	5004.23	3103.53
AT1G09794	25.8614	46.2133	45.5886	66.9204	116.888	56.1553	60.1568	54.1706	105.091	126.483
AT1G09795	2728.93	2673.79	2429.08	2571.68	2059.34	2281.49	2309.12	1974.34	1797.55	1826.4
AT1G09800	182.55	336.67	294.767	369.097	210.812	275.056	359.014	286.114	300.141	283.571
AT1G09810	652.377	456.597	464.271	548.339	599	500.455	515.796	593.765	602.454	533.092
AT1G09812	120.266	100.599	79.533	101.307	130.775	113.653	114.906	90.2229	27.1171	24.6337
AT1G09815	1730.57	1724.52	1668	1682.22	2234.86	1548.29	1550.19	1687.25	1421.85	1285.1
AT1G09820	301.83	255.179	218.788	224.541	312.146	252.427	254.665	307.861	295.798	207.458
AT1G09830	1499.77	1818.81	1832.37	1761.78	1609.93	1564.23	1521.56	1701.71	1334.94	1034.88
AT1G09840	1370.65	1592.66	1428.35	1687.51	1066.22	1401.58	1715.29	1549.14	1393.69	1504.38
AT1G09850	587.445	819.959	712.709	492.404	553.076	592.803	550.48	565.498	521.184	466.398
AT1G09860	10.3446	4.9767	5.49873	2.12542	0	3.54136	6.26727	5.09525	0.563301	3.07377
AT1G09870	1200.02	1365.58	1513.32	1156.31	1559.28	1271	1194.01	1259.05	1043.49	940.993
AT1G09880	95.9301	87.7244	50.1808	37.8647	8.20294	57.6538	56.9969	50.5084	36.2104	28.3402
AT1G09890	255.446	80.5474	61.6106	15.0236	0.836804	10.3321	9.3245	2.54763	2.01163	3.03023
AT1G09900	819.595	669.122	806.467	641.989	703.023	651.739	552.748	690.038	692.739	660.376
AT1G09910	347.75	311.21	395.205	386.2	157.309	446.032	513.738	371.417	414.244	535.719
AT1G09920	342.009	619.618	537.641	511.759	598.762	475.14	452.87	490.887	527.782	590.121
AT1G09932	135.057	63.0729	47.1874	14.0418	2.7623	21.0923	20.9469	3.2432	1.04608	0.534066
AT1G09940	248.07	174.291	199.701	169.305	144.876	225.944	250.711	227.149	326.294	322.714
AT1G09950	37.6887	21.9446	14.6255	18.5619	48.3425	31.0549	9.98354	14.8248	2.97718	1.51512
AT1G09960	576.737	896.385	1030.09	927.466	1043.86	1115.32	1122.88	1188.4	776.185	759.367
AT1G09970	3156.17	3674.53	4194.3	2111.34	2601.31	3094.63	2472.49	2813.51	2589.43	2520.85
AT1G09980	1016.72	912.732	945.761	1570.77	939.374	1285.23	1462.25	1465.9	1463.7	1375.68
AT1G09995	150.735	100.605	122.083	192.908	236.505	127.079	124.383	114.652	191.269	200.721
AT1G10000	50.8604	35.3435	44.1782	67.5947	5.1617	31.9885	35.9998	26.9764	26.9568	44.9514
AT1G10010	0	0	2.69183	1.64714	2.51041	3.63867	3.00708	6.1428	2.2532	0
AT1G10020	520.827	532.631	604.375	789.93	1001.49	978.806	1044.03	1156.17	924.487	889.589
AT1G10030	684.831	1017.36	1072.47	810.469	1728.31	899.182	786.852	1018.46	858.263	733.59
AT1G10040	209.404	161.908	160.649	209.419	75.8274	177.26	193.238	159.403	192.557	177.527
AT1G10050	273.733	186.71	267.632	276.77	236.246	271.554	278.855	281.689	236.733	184.612
AT1G10060	69.36	98.0155	106.408	35.4701	20.2811	34.7711	35.1203	44.5751	368.78	649.771
AT1G10070	1.93961	7.21948	8.96815	7.4215	1.84153	12.8615	5.01684	4.75166	5.39143	8.46955
AT1G10090	247.03	384.701	404.07	317.223	297.696	435.389	393.59	331.954	352.448	379.711
AT1G10095	140.091	88.2246	88.1263	140.17	101.603	124.122	156.97	147.645	144.439	178.976
AT1G10110	1.29307	12.9799	12.2214	37.2816	20.782	24.147	29.259	18.6379	10.8626	14.8783
AT1G10120	650.57	716.689	836.609	1251.26	1224.11	1299.68	1441.19	1774.76	1866.03	1874.79
AT1G10130	1104.36	772.885	775.906	1364.46	520.369	1050.1	1375.9	1085.8	1120.42	1315.73
AT1G10140	31.6802	63.4918	60.4721	21.6154	48.1177	35.783	13.4467	11.0034	10.8634	17.0146
AT1G10150	435.765	175.21	263.498	196.986	381.509	244.839	199.713	246.516	269.644	254.83
AT1G10160	86.2532	238.495	237.677	289.767	102.947	307.005	365.672	311.028	226.516	204.941
AT1G10170	806.222	1376.7	1456.93	1439.91	758.715	1433.84	1662.27	1580.76	1207.89	1314.75
AT1G10180	1826.84	1655.89	1793.78	1831.89	1647.88	1837.53	1974.21	2091.25	1633.16	1843.85
AT1G10200	2743.07	2843.46	2457.41	2047.3	2306.83	2652.44	2419.82	2194.87	2573.82	2642.78
AT1G10210	163.14	175.581	157.755	202.285	261.989	184.48	163.119	152.011	177.672	200.405
AT1G10220	1.93961	4.55777	3.0231	7.24092	12.9178	2.62674	2.55101	3.82144	47.3955	44.8963
AT1G10230	1240.39	1279.75	1323.51	1525.49	2341.85	1171.24	1264.29	1284.88	996.985	878.263
AT1G10240	339.589	376.722	393.678	558.737	310.364	524.992	603.693	537.591	513.458	634.004
AT1G10270	1167.79	1480.26	1536.09	1352.16	1333.88	1265.59	1493.81	1582.79	914.265	789.638
AT1G10280	71.1189	236.831	252.56	211.471	232.311	183.312	199.796	229.957	162.061	149.265
AT1G10290	3239.23	3370.55	3669.09	4322.05	2844.6	3520.93	4242.35	4213.49	3402.63	2878.06
AT1G10300	0	1.91412	9.91832	4.28257	0.920766	1.24533	6.08182	4.0477	14.2424	14.6606
AT1G10310	710.284	559.647	551.518	522.674	541.803	555.346	472.015	500.19	511.85	453.981
AT1G10320	599.765	422.519	494.662	618.348	259.755	720.308	758.706	647.86	853.679	1172.59
AT1G10330	211.668	81.6082	91.9409	105.517	148.833	117.311	116.276	111.735	101.79	88.9653
AT1G10340	9.69803	22.3004	15.6332	0.658856	1.95254	16.1695	11.0987	11.5733	6.9199	5.21004
AT1G10350	324.317	476.956	448.735	369.813	345.218	459.262	433.752	518.819	481.355	581.73
AT1G10360	37.8374	70.4432	94.2875	62.7744	75.1912	111.396	94.4676	68.7859	82.6396	126.843
AT1G10370	114.922	126.146	58.7601	72.353	197.622	96.3935	78.5025	109.774	250.653	206.784
AT1G10380	217.325	337.399	266.809	84.2532	150.23	162.045	97.0838	45.0528	13.9207	10.6929
AT1G10390	2740.96	3701.06	4072.87	3635.23	3638.92	3584.65	3969.77	3886.43	2998.6	2738.56
AT1G10410	517.795	595.11	521.634	622.661	582.832	626.659	636.615	620.875	760.976	882.667
AT1G10417	140.614	41.4145	56.2131	140.851	38.5584	82.5399	115.447	59.7519	74.1905	112.705
AT1G10430	635.177	842.247	907.691	871.894	1108.46	812.967	877.989	856.011	723.315	649.809
AT1G10450	1154.78	921.618	1002.22	1343.29	783.115	1132.52	1314.37	1171.48	1246.35	1185.95
AT1G10460	91.7055	113.531	81.2014	52.4954	45.3638	48.0219	60.8659	60.9084	25.9103	26.6829
AT1G10470	3255.81	3970.98	3766.79	2336.62	3955.73	2744.78	2795.99	2361.56	978.562	813.215
AT1G10490	1720.59	1371.63	1404.72	2072.87	1341.49	1416.18	1715.6	1484.96	1420.24	1218.37
AT1G10500	676.578	576.693	445.063	424.101	585.577	412.02	370.786	367.16	482.239	498.901
AT1G10510	902.463	935.657	814.054	923.675	730.405	905.216	841.313	740.865	733.136	868.943
AT1G10520	132.274	108.725	73.2706	180.35	82.2159	148.385	177.411	111.14	89.8007	131.017
AT1G10522	903.618	739.677	509.072	436.171	828.729	720.29	362.226	577.105	683.889	614.18
AT1G10530	3.87921	20.0486	13.2291	8.11532	15.7043	13.2508	7.06163	5.32991	8.12703	7.21568
AT1G10540	246.843	170.249	269.402	256.477	375.235	406.494	365.669	392.108	365.805	481.59
AT1G10560	2.36828	2.09199	2.57678	5.77436	0	2.91869	0.456076	8.22113	21.8073	20.6225
AT1G10570	338.006	359.075	366.081	718.225	230.67	579.511	715.659	505.243	719.941	1090.34
AT1G10580	2592.76	2403.37	2580.32	2373.59	2529.07	2397.8	2457.95	2692.14	2200.93	1839.63
AT1G10590	3700.97	3805.18	4147.26	3603.8	5105.74	3221.75	3012.65	3551.7	3496.29	3049.27
AT1G10600	177.148	240.4	210.112	220.185	257.613	259.003	277.319	230.979	344.398	522.019
AT1G10610	57.2725	71.504	48.7704	120.369	71.7815	113.303	141.514	80.9207	110.481	257.947
AT1G10630	2555.47	3008.33	3214.94	2953.62	4576.85	2596.22	2537.01	2724.38	2565.37	2077.83
AT1G10640	1564.53	1307.26	1919.49	3137.14	2317.36	2632.93	3241.28	4074.38	3695.85	3759.65
AT1G10650	571.353	598.472	575.052	783.613	506.487	576.068	631.954	544.673	564.396	526.118
AT1G10657	137.25	190.644	168.348	209.579	322.401	180.316	151.041	151.668	402.578	517.004
AT1G10660	487.868	696.158	617.719	574.278	664.07	715.424	805.027	701.745	905.419	1393.08
AT1G10670	6397.64	5840.44	6572.49	5565.51	5937.51	5234.83	4912.16	5597.82	5268.25	4913.52
AT1G10682	6774.94	7650.59	4943.28	587.344	2524.68	1133.43	612.809	408.802	566.731	637.583
AT1G10690	87.4226	52.0071	73.5286	39.0019	117.083	51.602	57.6734	130.021	130.197	94.7094
AT1G10700	253.455	330.162	292.388	323.259	317.05	258.79	265.578	273.359	348.985	363.794
AT1G10710	14.8703	46.0418	52.1823	82.8533	107.962	86.9381	119.469	167.54	157.876	107.768
AT1G10720	853.307	602.342	449.167	632.392	380.247	541.626	624.507	534.507	435.889	555.558
AT1G10730	36.8525	128.801	127.887	246.991	77.5608	161.694	172.632	175.426	167.532	198.608
AT1G10740	277.701	470.689	481.382	370.209	398.997	462.609	452.975	515.132	413.599	492.689
AT1G10750	419.675	378.904	306.254	395.89	210.689	361.274	342.83	265.749	199.799	238.512
AT1G10760	2141.77	2296.28	2831.98	2489.11	1623.76	3190.94	2994.34	2903.52	3196.7	4547.35
AT1G10770	0	1.14847	2.24551	0	0	0.622665	0.456076	0	99.1371	59.5134
AT1G10780	786.3	798.511	794.432	967.143	1265.15	874.609	895.728	910.408	786.728	654.418
AT1G10790	5.17228	25.363	30.8341	12.5402	10.6023	11.6162	12.2814	8.68204	10.0585	4.63243
AT1G10800	16.578	7.82531	6.00258	0.329428	0.836804	2.39334	2.09493	1.85206	0	0
AT1G10810	14.2238	13.9415	7.84539	10.4783	0	5.54543	10.3218	1.15649	4.1843	6.63807
AT1G10820	471.134	487.65	458.554	800.6	408.222	602.531	728.923	577.968	565.602	663.535
AT1G10830	279.545	232.068	212.919	272.027	219.729	268.051	248.042	240.675	260.633	277.937
AT1G10840	4616.55	5485.34	5247.68	4812.33	6376.01	4601.05	4284.68	5235.97	4384.65	4367.86
AT1G10850	2621.25	2045.69	2328.28	2424.89	2178.71	2225.97	2330.37	2404.39	2348.19	2102.26
AT1G10865	298.503	306.876	318.731	174.449	328.72	279.804	210.827	259.263	329.112	316.622
AT1G10870	436.389	604.78	482.52	773.085	356.971	732.332	832.615	627.253	740.054	979.352
AT1G10890	408.898	528.01	377.816	799.067	316.097	672.267	906.737	458.514	630.943	1087.66
AT1G10900	494.454	618.194	564.789	601.085	309.167	493.313	550.786	534.591	453.19	507.785
AT1G10910	587.736	398.473	345.538	686.865	229.852	473.175	612.644	405.45	546.049	892.259
AT1G10920	47.8436	80.4688	47.4889	55.8564	70.5902	114.898	118.133	109.188	166.004	226.13
AT1G10930	1273.49	1143.59	1388.08	1660.35	894.56	1531.91	1701.58	1507.82	1443.5	1354.32
AT1G10940	1523.96	1545.15	1502.61	1583	1338.38	1653.95	1714.31	1780.87	1608.05	2094.48
AT1G10950	4774.01	5709.28	6235.56	5433.52	6310.72	5861.97	5539.52	6293.04	4929	4032.14
AT1G10960	2523.71	1906.57	1607.75	1491.95	2710.69	1749.28	1312.67	1829.54	2274.41	1561.04
AT1G10970	278.034	274.806	287.814	232.589	309.792	291.633	299.751	288.276	220.238	276.509
AT1G10980	18.103	89.3704	136.077	365.791	834.573	377.735	606.84	1136.39	686.866	573.905
AT1G10990	77.2761	175.413	145.994	320.193	280.275	207.013	300.022	366.599	325.088	284.738
AT1G11000	228.791	142.224	149.911	297.945	148.944	166.753	235.422	142.374	245.827	347.598
AT1G11020	582.029	438.912	460.611	369.724	574.595	450.566	438.428	452.204	538.164	539.527
AT1G11050	219.254	161.257	160.78	160.059	207.951	203.957	161.363	214.512	186.926	178.334
AT1G11060	596.09	473.87	512.148	716.699	296.011	608.581	696.674	594.142	572.843	633.505
AT1G11070	14.8703	14.1374	26.4878	1.58695	0	3.63867	2.34804	0	0.482775	1.9621
AT1G11080	1006.9	1754.01	1633.48	228.278	139.178	331.311	255.568	75.6075	18.5076	17.4616
AT1G11090	624.185	479.097	496.47	342.106	608.024	421.417	335.734	482.407	452.547	343.729
AT1G11100	22.6287	78.3678	72.9969	73.8546	66.6198	78.5902	109.265	103.657	87.7097	53.987
AT1G11112	109.018	213.922	198.908	240.713	454.875	172.396	120.719	249.299	346.33	251.896
AT1G11120	502.609	367.633	340.946	414.424	428.316	314.789	407.784	559.246	689.121	581.097
AT1G11125	280.623	416.25	473.769	482.948	785.29	499.599	534.114	959.173	827.684	550.644
AT1G11130	1937.07	2156.7	2414.75	2719.25	2662.52	2740.86	2819.75	2879.4	2822.38	2508.43
AT1G11150	23.6597	70.3646	48.8993	48.3495	12.6388	53.2169	55.7815	47.9272	90.7662	112.183
AT1G11160	577.502	436.087	426.66	683.761	297.27	588.656	820.789	596.639	484.976	430.549
AT1G11170	244.326	152.036	191.124	516.453	173.336	266.747	365.717	183.153	184.913	182.279
AT1G11175	116.378	223.995	177.907	109.961	306.204	189.131	142.037	184.116	239.713	358.041
AT1G11180	80.1563	158.206	219.554	218.604	237.446	192.497	214.543	202.168	216.857	292.032
AT1G11185	10.3446	3.81921	6.00258	0.329428	0	3.34672	0.456076	5.09525	0.482775	4.71951
AT1G11190	27.5832	96.644	67.4387	5.41646	25.1041	7.99733	14.3589	1.96938	9.4952	6.99798
AT1G11200	571.854	904.826	872.594	638.522	1654.66	749.476	691.592	799.804	704.73	525.9
AT1G11210	114.159	283.789	210.225	158.053	179.47	165.878	163.255	141.242	191.511	157.331
AT1G11220	487.401	343.702	299.633	493.2	323.471	326.716	407.343	404.746	342.466	327.588
AT1G11240	1831.54	1630.28	1602.01	1976.49	1548.08	1589.6	1748.33	1665.38	1739.3	1824.44
AT1G11260	1448.08	2074.24	1768.17	1334.9	2008.73	1658.97	1638.55	1503.85	900.182	867.997
AT1G11270	100.027	94.7028	97.0805	140.16	73.206	100.033	114.858	109.657	150.152	165.592
AT1G11280	1054.28	774.113	731.674	1215.05	614.511	1069.69	1298.15	957.497	893.181	1087.63
AT1G11290	236.558	207.07	247.954	266.478	249.41	283.422	267.656	305.455	240.757	237.293
AT1G11300	121.639	173.314	279.723	423.072	196.404	352.983	403.138	335.357	282.598	470.113
AT1G11310	1791.05	1282.07	1199.54	1310.42	1099.2	1416.55	1317.97	1283.63	1574.98	1899.4
AT1G11320	74.9308	189.674	176.423	140.056	168.424	166.111	198.072	173.951	181.131	155.334
AT1G11330	168.36	243.737	313.986	332.287	482.188	530.693	566.342	565.054	406.197	461.687
AT1G11350	130.312	103.679	37.9316	86.0304	18.4153	118.226	123.809	64.7298	112.09	245.052
AT1G11360	787.228	982.38	935.183	779.798	1247.45	1077.75	1010.62	1087.64	1030.54	1009.87
AT1G11362	0	1.91412	0	0	15.3414	3.01601	3.91924	1.27381	0.96555	7.25922
AT1G11380	163.935	345.234	291.571	252.548	359.213	326.502	294.77	305.347	363.068	447.485
AT1G11390	580.062	660.167	601.913	660.165	505.947	529.602	550.039	526.395	406.438	382.741
AT1G11400	972.691	902.526	796.85	983.498	750.883	770.432	949.229	845.686	830.501	943.071
AT1G11410	6.46536	28.2025	8.6805	29.1792	5.80353	18.9909	19.1902	14.8248	55.6031	99.963
AT1G11420	1039.62	795.437	902.022	1182.52	674.493	883.054	1009.22	899.513	554.659	482.147
AT1G11430	2428.13	2108.33	1755.4	1619.15	1596.32	1861.72	1459.12	1605.27	1887.52	1690.98
AT1G11440	214.9	179.268	175.661	130.3	173.558	206.35	173.306	215.585	277.369	298.745
AT1G11450	107.593	232.565	128.071	26.9716	2.12047	8.13341	10.372	0	2.65545	5.21004
AT1G11460	0	5.35953	1.0077	0.329428	0	0	0	0	0.563301	0
AT1G11475	2719.09	2095.04	2115.06	1700.25	4351.46	1544.74	1265.22	1749.57	2229.02	2016.83
AT1G11480	1956.89	2057.63	2180.55	2214.99	1860.56	2109.11	2187.26	2429.62	2019.48	2140.41
AT1G11490	0	7.06869	2.24551	0	0	5.83738	1.36823	1.73473	0	0.490525
AT1G11500	0.646536	18.7222	25.867	4.28257	6.38845	10.9548	8.88594	9.14296	10.3001	5.03588
AT1G11530	68.5629	122.372	100.074	19.5119	38.3065	26.8323	20.0523	12.6208	52.7056	101.26
AT1G11545	239.309	264.276	233.787	119.166	274.595	140.136	119.72	127.7	238.987	145.983
AT1G11560	0.646536	2.67074	2.24551	4.48836	0	5.1174	7.12929	0	0.96555	0.490525
AT1G11570	28.4476	59.139	40.8953	7.90627	38.1087	34.9657	14.4942	14.5818	13.5185	15.456
AT1G11580	1257.3	1342.74	980.956	268.635	233.199	315.92	193.574	129.569	96.9625	281.476
AT1G11592	315.845	168.432	174.626	158.739	235.691	214.6	205.304	242.092	298.857	278.23
AT1G11600	3228.32	2723.36	3013.54	2212.66	3069.08	2095.23	1699.11	1787.14	1745.24	1901.69
AT1G11630	524.781	472.987	400.571	471.106	490.727	402.836	404.894	476.716	361.537	318.834
AT1G11650	6275.71	5379.77	5384.03	4282.6	5398.7	4586.68	4216.89	4868.09	4363.48	3716.51
AT1G11655	8.40496	0	0	0.329428	0	0	0	0	0	0
AT1G11660	1064	1284.73	1353.16	1338.3	1127.6	1170.37	1242.4	1278.94	1206.52	1142.09
AT1G11670	268.329	284.581	262.405	262.373	300.725	196.621	210.05	366.431	734.258	959.096
AT1G11680	2734.88	3409.37	3994.14	2736.07	4817.95	3197.33	2935.47	3776.45	3353.95	2542.01
AT1G11700	248.965	208.743	202.881	57.7728	118.315	130.075	101.442	105.291	127.54	193.125
AT1G11710	87.9448	145.278	159.671	184.103	164.396	160.254	161.448	168.613	168.821	137.676
AT1G11720	712.08	540.673	676.584	961.81	520.677	888.384	1026.61	776.44	880.712	1156.8
AT1G11730	143.843	129.681	121.825	234.353	176.87	197.302	234.949	157.132	172.199	312.643
AT1G11740	12.9307	23.0751	2.63431	2.90466	1.84153	9.61214	9.45981	3.93877	3.54048	5.07942
AT1G11750	1483.53	1606.46	1424.36	1386.87	1480.67	1560.69	1306.08	1262.14	1420.08	1426.09
AT1G11755	187.473	236.177	189.87	264.73	293.13	228.143	213.075	221.744	247.274	352.407
AT1G11760	575.372	612.528	588.421	608.681	857.703	524.621	492.2	601.408	678.822	742.185
AT1G11765	0	0	0	0	0	0	0	0	53.9135	32.1222
AT1G11770	0	1.14847	0	0	0	4.20279	2.02727	0	32.268	21.7341
AT1G11780	268.658	393.44	452.595	573.634	438.328	469.711	488.92	408.383	369.826	267.517
AT1G11790	466.044	327.783	359.646	519.367	267.151	420.637	419.018	371.442	460.594	440.902
AT1G11800	559.811	516.942	538.259	512.258	525.01	487.379	378.645	482.138	522.713	393.205
AT1G11820	3196.06	3452.53	3590.09	4572.06	4604.29	4421.5	4590.37	4689.42	4604.81	4331.06
AT1G11840	12752.2	14355.1	15972.8	8817.41	16891.8	12475.6	10650.5	13318.3	12697.9	11856.4
AT1G11850	0.338326	8.9467	1.12276	9.42329	5.5246	79.0175	2.09493	1.73473	89.8014	125.83
AT1G11860	5037.19	5646.27	5111.28	3448.78	4399.6	4918.75	3887.8	4031	3911.27	3805.77
AT1G11870	326.629	526.621	463.418	515.371	463.868	580.66	488.416	458.07	494.711	654.998
AT1G11880	209.087	171.434	210.687	213.553	277.346	211.331	213.325	257.796	222.25	245.107
AT1G11890	1071.02	990.272	1085.68	950.406	1072.42	785.025	763.083	895.759	860.673	694.85
AT1G11900	67.2397	133.311	147.361	115.669	111.423	131.107	136.226	126.351	123.678	106.677
AT1G11905	410.524	468.29	411.938	387.231	603.627	401.843	387.328	421.666	388.818	319.565
AT1G11910	10149	12279.1	13769.5	7843.77	13657.6	10610.3	8085.58	9143.27	9274.7	8359.22
AT1G11915	19.3961	62.8499	50.036	18.5301	43.8553	48.8978	40.4929	27.5714	20.5994	16.9711
AT1G11930	1324.51	1378.09	1254.95	1324.33	1205.44	1496.52	1883.25	1472.75	1529.84	2208.88
AT1G11940	213.621	162.059	129.139	280.872	188.888	209.093	254.427	199.008	235.689	280.628
AT1G11950	618.702	648.124	664.131	1124.8	773.967	860.775	1100.52	1126.95	1049.53	1080.32
AT1G11960	351.185	202.075	195.845	342.885	206.497	276.145	292.487	324.973	348.985	383.798
AT1G12000	5012.45	6234.86	6984.28	6141.75	6277.64	5214.81	5659.79	6281.4	4644.71	2967.43
AT1G12013	19.3961	18.8369	16.9286	12.3881	173.59	10.9548	5.74354	6.36907	5.06933	1.55866
AT1G12020	141.772	316.835	261.975	267.593	394.481	275.075	243.667	262.875	270.209	243.232
AT1G12030	11.6376	21.8634	25.7956	4.52008	6.27744	11.0521	27.1465	4.39968	0.96555	0
AT1G12050	964.963	1007.26	910.211	944.981	891.088	990.539	932.031	1043.96	1174.09	1108.07
AT1G12060	68.4053	121.91	74.7088	31.5267	68.0088	57.7314	57.3678	39.0273	29.5317	29.3648
AT1G12070	0	4.9767	9.86079	11.1022	23.2981	10.0987	11.1663	9.50333	5.55248	7.21568
AT1G12080	325.212	362.172	187.865	47.4938	58.8124	57.8485	48.1611	45.5221	315.274	304.73
AT1G12090	4752.01	5807.95	5181.11	5585.11	13482.3	6371.87	5485.92	8277.46	6130.47	4298.67
AT1G12100	7.11189	16.0425	14.0781	42.4385	12.4709	46.2512	21.4205	59.2742	53.1892	38.7168
AT1G12110	52.8583	354.615	405.533	203.888	353.632	391.298	326.545	336.195	17.1395	21.9634
AT1G12120	1224.41	1278.14	1288.93	1572.03	1047.75	1401	1724.07	1561.72	1401.98	1421.15
AT1G12130	0	5.69721	3.36827	4.28257	0	0.525348	3.98689	1.96938	1.1266	3.16086
AT1G12140	625.743	1220.84	920.75	426.154	287.117	484.092	391.175	252.115	196.742	264.748
AT1G12150	0	5.90217	11.17	2.96485	11.4363	3.24941	2.34804	0	2.17268	2.58325
AT1G12160	19.2846	3.04453	7.01028	11.4633	26.7777	6.36273	7.6355	16.7858	20.9215	28.2416
AT1G12200	316.527	294.67	149.406	40.4465	10.9652	22.3376	41.5054	6.71266	9.1731	19.5224
AT1G12210	79.4495	110.344	117.003	108.783	41.0333	111.435	154.218	159.378	116.355	160.884
AT1G12220	129.695	120.003	105.733	142.346	110.838	112.933	135.855	128.052	145.164	148
AT1G12230	1749.91	2380.77	2044.85	1177.61	1666.21	1594.14	1301.89	1411.15	1494.11	1550.9
AT1G12240	182.777	404.087	232.507	135.362	124.176	222.052	184.407	209.576	550.795	816.489
AT1G12244	112.04	147.656	128.115	112.077	153.575	157.063	138.557	124.943	205.676	264.214
AT1G12250	105.754	215.302	187.206	199.171	177.872	241.626	236.352	198.547	250.654	446.231
AT1G12260	92.9915	122.432	60.0555	27.6208	37.4911	11.1494	15.3211	1.96938	3.621	12.9162
AT1G12270	3721.06	3329.98	3633.53	3840.09	3748.14	3567.73	3431.9	3980.83	3364.32	2572.32
AT1G12280	202.26	154.493	106.364	69.803	21.3698	73.8233	79.971	45.5053	41.7629	62.2388
AT1G12290	86.0462	12.0454	20.5706	49.4167	2.51041	44.8113	59.9713	37.9798	39.5902	77.9996
AT1G12300	217.293	287.201	295.429	429.698	238.58	310.956	373.508	361.579	338.364	312.448
AT1G12310	5104.94	6187.2	5651.81	3599.82	6224.49	3652.58	3250.98	3990.07	3528.07	3139.34
AT1G12320	50.4298	89.0751	46.021	5.20741	16.598	15.7802	5.99665	0.69557	6.59818	16.884
AT1G12330	474.68	468.455	439.205	590.111	445.386	423.597	494.142	427.364	855.044	1199.11
AT1G12340	1.29307	11.9822	4.26091	15.0488	0	4.92277	2.73646	1.96938	6.03525	7.61912
AT1G12350	505.486	274.709	255.758	327.276	238.198	295.837	335.228	272.915	344.239	456.498
AT1G12360	917.235	1182.24	1331.3	1400.84	1228.44	1490.35	1413.35	1414.54	1386.85	1551.23
AT1G12370	505.036	341.005	367.202	439.366	333.023	335.394	342.186	341.097	314.223	246.012
AT1G12380	946.419	1021.9	930.88	787.669	1019.34	1000.99	995.902	1273.61	817.219	678.445
AT1G12390	281.736	439.623	424.002	396.448	532.357	361.74	386.616	378.976	530.922	545.28
AT1G12400	67.3691	203.034	154.111	148.453	252.965	156.032	106.037	140.094	203.824	175.913
AT1G12410	2432.71	1917.08	1780.93	1795.29	1881.92	1781.81	1704.17	1462.3	1492.26	1627.59
AT1G12420	468.371	329.935	344.705	403.836	418.063	440.798	425.859	367.202	359.685	456.599
AT1G12430	1175.15	1184.12	1469.21	2195.2	1465.35	2000.59	2400.74	3060.83	2598.44	2756.84
AT1G12440	3318.05	2344.22	2207.42	1856.95	3416.45	1695.96	1712.01	1845.2	2084.98	2380.72
AT1G12450	206.435	157.893	154.488	159.292	190.175	194.753	162.528	140.086	251.056	245.379
AT1G12460	444.507	413.747	436.085	547.077	519.074	394.429	404.456	465.369	536.554	492.849
AT1G12470	929.074	1112.19	1256.65	1349.78	1301.99	1328.31	1362.91	1398.71	1273.07	1210.1
AT1G12480	0	0	3.58448	6.16398	0	4.39742	1.50354	4.97793	1.9311	4.01128
AT1G12500	766.045	702.645	564.571	404.324	380.115	506.506	539.887	497.273	376.262	391.832
AT1G12520	1286.24	1187.88	626.544	614.736	621.644	817.461	790.869	640.175	712.779	923.049
AT1G12530	685.785	507.664	461.315	435.058	408.783	394.955	383.288	437.06	521.989	609.948
AT1G12550	117.923	101.753	97.2512	87.8549	68.4912	121.067	93.2498	96.7847	102.676	97.2607
AT1G12570	4.02979	4.59388	3.58448	4.09874	4.88277	9.90409	6.33493	2.66495	31.3014	104.575
AT1G12580	775.673	910.667	1045.5	973.616	873.333	1043.79	1076.88	1147.55	1018.63	1095.78
AT1G12600	22.5474	39.8651	23.6076	9.72749	2.7623	25.5095	14.2411	23.7499	17.4616	8.24027
AT1G12620	265.245	235.07	260.751	251.692	255.259	259.256	256.404	284.01	288.717	290.592
AT1G12630	106.489	21.3569	14.6831	19.0019	5.66266	19.8082	14.3764	7.99486	1.60938	1.06813
AT1G12640	570.928	423.71	367.289	362.994	465.477	444.359	395.081	428.487	557.879	530.358
AT1G12650	1342.1	822.208	822.013	1104.73	984.006	839.041	838.609	905.623	1056.85	871.382
AT1G12665	0	10.8337	1.06523	1.58695	33.253	9.51482	10.6601	5.79082	2.4944	1.02459
AT1G12670	0	8.18105	8.0755	14.6624	36.1505	6.55736	7.50019	12.6208	5.8742	4.22899
AT1G12672	0.646536	12.588	17.8927	42.1945	39.7496	21.4815	16.3185	24.6718	8.04688	1.06813
AT1G12680	891.386	616.214	732.032	683.135	586.498	643.82	752.929	676.99	642.69	642.105
AT1G12700	198.618	102.654	91.1513	187.864	69.0135	177.845	188.832	151.19	218.066	203.589
AT1G12710	401.59	294.222	254.044	342.34	263.893	219.679	295.9	250.464	288.234	337.265
AT1G12730	387.88	259.719	301.245	335.768	359.254	297.199	302.505	292.08	330.319	352.906
AT1G12740	0	3.42736	5.26861	4.94142	29.5671	7.51074	1.95962	1.96938	0.482775	0.534066
AT1G12750	465.231	400.777	284.245	410.386	325.619	380.731	477.906	293.966	333.857	511.239
AT1G12760	737.273	996.053	910.79	1143.8	792.824	927.163	977.013	1091.47	986.127	1324.53
AT1G12770	1657	1472.77	1395.77	1284.33	1078.27	1316.2	1185.31	1286.48	1143.35	983.558
AT1G12775	174.299	127.65	198.666	169.314	200.135	121.708	144.841	199.494	156.669	196.591
AT1G12780	328.508	425.739	280.76	180.236	238.748	208.277	213.258	183.655	423.904	762.548
AT1G12790	43.3179	38.7979	33.4684	86.4608	29.123	72.2663	79.2969	73.9734	74.3511	137.481
AT1G12800	1739.82	1975.54	1744.3	2166.2	1395.37	2131.73	1967.9	1673.94	1924.29	2064.86
AT1G12805	0	0.952545	18.7992	25.5083	110.667	46.0764	64.2113	571.305	830.743	406.345
AT1G12810	491.938	691.39	670.072	474.931	778.612	622.612	648.142	728.479	670.288	710.053
AT1G12820	825.643	1207.93	1138.16	1415.06	1277.14	1403.4	1447.59	1394.21	1562.75	1599.21
AT1G12830	1842.96	1484.16	1427.3	1673.19	1914.29	1254.95	1256.79	1629.79	1528.55	1273.58
AT1G12840	2667.56	3782.42	3631.73	2651.34	3844.14	2799.49	2616.03	2992.37	2854.81	2476.11
AT1G12845	122.151	267.183	286.044	234.714	691.391	343.644	286.593	501.522	533.737	433.469
AT1G12850	1573.38	1305.42	1400.03	1396.87	1468.64	1216.56	1339.86	1337.66	1106.82	1032.22
AT1G12860	799.781	558.911	525.691	490.138	598.614	578.325	382.902	382.085	536.636	650.914
AT1G12880	166.97	81.6173	51.4186	48.9352	25.7815	45.8232	50.6619	34.7366	38.7853	106.447
AT1G12900	3933.6	5042.5	4245.59	2504.81	4250.12	4595.9	3625.64	3594.32	4106.4	4316.91
AT1G12910	1032.27	1319.62	1404.52	925.463	1904.71	1134.23	1010.84	1428.19	1228.17	1109.17
AT1G12920	3309.76	4164.13	4293.54	4069.39	4542.74	3297.3	3140.79	3770.67	3349.6	2788.01
AT1G12930	598.261	858.211	951.371	1156.8	700.02	1181.28	1166.42	1154.2	1022.82	1146.26
AT1G12950	0	19.4337	8.4643	24.4818	0	6.88808	3.91924	3.82144	5.8742	12.5679
AT1G12970	277.38	250.498	261.804	233.178	242.556	273.908	248.819	267.032	283.164	293.013
AT1G12980	282.786	249.087	303.402	201.218	337.718	229.018	105.005	86.7283	73.3054	24.0561
AT1G12990	448.633	605.794	662.53	601.153	524.308	623.468	589.216	730.867	600.285	553.184
AT1G13000	288.947	235.712	223.051	315.423	190.562	247.095	320.716	227.602	249.448	307.639
AT1G13020	2502.39	2651.07	2754.48	2573.01	2788.65	2653.29	2524.26	3233.72	2461.97	2146.97
AT1G13030	876.013	815.648	775.105	1336.77	744.123	968.376	1254.91	987.465	892.538	807.445
AT1G13040	220.921	137.16	132.622	216.198	99.396	201.038	266.894	220.018	227.159	234.097
AT1G13050	46.2423	106.287	107.689	131.979	43.3515	159.652	227.649	104.536	83.7658	104.279
AT1G13060	4885.94	5506.38	5284.24	4325.24	7024.36	4286.68	4065.43	4617.41	4609.47	3183.45
AT1G13070	0	6.84568	0	0	0.278935	1.0507	2.55101	1.39114	0	1.02459
AT1G13080	10.3446	12.9257	24.1551	10.719	72.3309	30.8603	25.4925	25.1327	9.09296	28.7756
AT1G13090	191.844	296.895	294.751	220.353	236.189	291.322	285.104	311.464	462.283	636.503
AT1G13100	10.9911	22.1225	17.3888	15.5653	17.4348	16.4417	8.88594	5.89976	11.7484	11.8046
AT1G13110	339.012	490.804	316.414	216.26	254.566	285.408	143.203	91.0022	154.899	168.033
AT1G13120	1213.8	1066.34	1071.18	1738.67	847.629	1224.5	1504.71	1243.23	1233.4	1292.98
AT1G13130	71.3105	6.68587	16.0359	10.6523	3.68307	2.29603	5.87885	11.347	22.2088	24.0561
AT1G13140	158.584	30.0896	33.6132	57.5955	8.84477	55.5714	79.2443	43.779	43.5322	73.3903
AT1G13145	209.124	221.648	213.087	121.3	489.292	110.073	116.191	108.174	97.2049	119.43
AT1G13150	20.7193	14.5292	14.0781	23.9466	0.278935	21.0923	35.847	9.03402	23.738	42.4988
AT1G13160	1645.87	1585.49	1565.37	2230.7	1314.07	1493.19	1861.9	1673.94	1349.11	1156.94
AT1G13170	1739.61	1722.97	1938.29	1937.43	1651.7	1852.58	2105.3	2159.52	1720.22	1555.09
AT1G13180	402.337	455.491	456.58	577.292	563.005	478.215	573.675	476.8	506.136	454.614
AT1G13190	1185.48	1761.14	1829.43	1755.23	2406.33	1731.76	1600.03	2073.01	1880.51	1716.44
AT1G13195	227.099	293.589	230.768	210.083	301.457	197.283	194.912	226.068	242.527	278.297
AT1G13210	384.769	524.869	690.587	697.703	531.821	788.994	900.662	794.608	587.247	636.962
AT1G13220	1159.61	963.458	1033.11	1597.17	836.568	1379.31	1549.28	1270.85	1327.54	1290.25
AT1G13230	15.5169	40.7454	64.2449	68.2511	83.3102	36.8337	52.1328	33.9321	133.333	179.074
AT1G13245	464.97	411.002	298.062	94.6395	408.509	178.254	95.8008	70.2692	92.9397	113.611
AT1G13250	1010.91	905.312	814.509	500.508	1031.14	816.919	637.801	655.318	565.682	527.786
AT1G13260	103.712	127.589	179.952	211.049	358.766	321.112	290.342	298.902	150.472	105.675
AT1G13270	1858.58	1640.6	1421.06	1374.79	1534.91	1486.63	1190.41	1243.68	1131.53	938.627
AT1G13280	1321.57	1604.43	1369.29	653.598	1374.53	1121.06	775.245	1212.75	1850.66	1806.72
AT1G13290	0	5.35953	0.50385	1.64714	17.015	5.21472	47.4368	112.984	62.7641	59.525
AT1G13300	0	2.10101	0.561378	5.35627	0.920766	2.39334	2.55101	0	0.563301	0
AT1G13320	1613.71	2474.9	2678.71	2091.93	2654.09	2329.78	2069.37	2532.84	2556.19	2364.82
AT1G13330	121.31	132.886	219.667	247.759	218.884	281.05	259.885	282.518	307.465	282.471
AT1G13340	0	1.91412	3.52695	17.2059	0.836804	4.35865	2.28038	0	3.86258	2.58325
AT1G13350	489.009	589.244	560.851	912.291	393.171	849.818	888.071	682.856	862.446	1258.03
AT1G13360	1422.73	1132.83	1256.95	900.894	1054.03	859.356	821.734	891.954	921.43	937.507
AT1G13370	8.40496	8.79591	10.3785	3.32275	0.278935	5.9347	0	2.78228	3.29928	3.07377
AT1G13380	1446.47	1486.21	1439.8	1129.6	2301.28	1276.63	1137.18	1323.43	1172.49	1106.88
AT1G13390	213.509	390.121	289.698	323.504	492.171	401.883	366.156	318.546	330.88	486.341
AT1G13400	438.25	305.956	373.98	493.188	329.887	253.944	315.852	143.69	40.3142	80.4957
AT1G13410	134.145	217.358	236.941	286.509	260.469	201.875	187.549	183.278	202.697	144.543
AT1G13420	0	9.32049	6.89522	0.658856	25.218	9.57337	1.82431	6.1428	0.96555	2.09272
AT1G13430	5.81882	2.66171	2.80689	0	0	0	0	0	0	0
AT1G13440	32158.5	35337.9	31890.9	16150.2	37332.1	20448.6	16657.9	20596.4	20430.8	14736.7
AT1G13448	27.6594	16.2203	25.1052	3.56352	17.6867	20.5669	19.6638	11.4559	16.496	28.3287
AT1G13450	279.063	376.632	325.604	457.714	259.56	400.267	463.059	351.103	488.516	629.535
AT1G13460	252.096	421.793	410.646	632.109	486.508	424.938	476.809	492.538	548.863	482.225
AT1G13470	0	0	10.9975	0	0	0	0.523732	0.578244	0	0
AT1G13510	11.6376	38.9216	27.2496	20.0537	7.924	18.3294	5.67589	0	0	0
AT1G13560	2470.43	3134.85	3717.48	2986.61	3450.38	2985.82	2935.9	3105.41	2598.6	2225.78
AT1G13570	580.566	429.835	394.079	572.373	394.685	453.114	518.705	530.501	632.311	813.198
AT1G13580	326.211	268.87	340.542	317.454	440.454	350.999	341.041	363.691	377.873	408.879
AT1G13600	337.381	379.366	240.898	133.185	217.072	214.368	140.94	109.799	57.13	45.2562
AT1G13605	0	0	0	0	0	1.86799	0	0	8.36823	3.65138
AT1G13608	0	3.98805	8.69441	0.329428	2.12047	7.18003	7.70316	1.73473	0.96555	0
AT1G13609	1042.07	478.055	713.808	333.076	376.223	382.231	757.679	129.376	8.52928	1.02459
AT1G13610	102.918	7.61133	2.80689	1.13714	0.278935	1.24533	2.28038	0.578244	0.96555	0
AT1G13630	73.0585	133.929	115.42	170.847	73.9048	159.573	178.746	160.626	161.496	175.87
AT1G13635	30.4102	12.4282	14.0206	26.3567	0	0.525348	0.456076	0.578244	0	0
AT1G13640	875.381	946.807	881.598	829.1	915.541	873.168	833.71	920.28	873.713	1049.84
AT1G13650	10.3446	1.14847	0	0	0	7.12148	0.912153	0.578244	2.09215	1.51512
AT1G13670	67.107	95.2635	50.7422	11.0452	26.3393	38.6044	19.6638	13.903	35.8883	77.0301
AT1G13680	14.2238	4.95865	7.62918	1.31771	19.1654	11.1494	6.01417	6.25174	87.5482	103.669
AT1G13690	1275.9	1390.76	1332.67	1243.67	1735.76	1085.78	1066.48	1245.71	1093.54	1078.66
AT1G13700	70.2122	173.604	150.068	112.555	168.082	170.139	122.947	112.439	287.994	444.15
AT1G13710	18478.4	22882	33270.7	33829.3	52216.3	32162.1	30301.9	37693.7	21197.4	14871.9
AT1G13730	2150.94	2278.38	2489.55	2397.59	2808.97	2066.42	2356.46	2350.96	2010.14	1453.81
AT1G13740	412.747	496.227	538.805	543.792	428.877	483.488	520.446	584.127	674.639	724.302
AT1G13750	30.2154	43.6572	88.7174	58.4569	54.2328	102.679	133.693	187.695	177.59	138.288
AT1G13755	5.17228	0	0	0	0	0.525348	0	0.578244	0	1.55866
AT1G13770	639.017	303.331	359.069	459.211	439.756	426.067	541.271	358.52	428.003	663.683
AT1G13780	152.598	192.363	241.204	183.211	269.409	222.014	248.26	192.53	229.814	230.022
AT1G13790	570.502	480.428	547.705	661.549	433.935	627.124	711.166	697.228	638.022	541.257
AT1G13800	170.422	95.5858	129.714	158.738	110.472	140.738	154.371	162.436	145.564	142.822
AT1G13810	447.893	342.475	380.459	343.373	453.248	310.566	293.958	370.629	279.14	210.674
AT1G13820	215.051	130.091	97.2095	140.036	87.6351	145.35	107.27	73.9901	82.7201	129.589
AT1G13830	0	0.765647	6.50643	0	0	0	0.523732	0.578244	1.6899	0.490525
AT1G13860	607.511	581.792	617.606	835.248	513.269	714.957	793.507	779.892	883.932	784.129
AT1G13870	510.623	565.558	474.705	512.871	495.058	450.234	420.203	451.039	440.074	368.287
AT1G13880	793.43	699.791	677.862	933.615	788.87	789.443	935.204	925.535	854.804	845.898
AT1G13900	946.814	760.208	674.924	708.918	622.216	668.55	566.598	649	580.572	546.708
AT1G13910	128.686	183.907	149.737	296.89	182.04	213.511	242.196	179.096	171.394	246.349
AT1G13920	258.355	246.417	159.754	97.8639	96.4472	152.686	110.533	97.6311	74.6736	88.3877
AT1G13930	25461.6	28333.2	20889.2	5398.94	15437.6	9290.87	5183.78	5313.01	10349.6	12749.7
AT1G13940	629.863	571.842	703.923	740.747	532.326	741.673	815.602	704.57	549.67	533.684
AT1G13950	132.409	103.008	76.8115	31.3778	43.471	68.1023	41.776	19.5681	9.65588	17.1133
AT1G13960	556.52	299.825	265.49	300.095	181.663	256.24	293.534	238.714	237.299	279.191
AT1G13970	47.8436	68.4505	81.0585	126.039	53.2822	97.3279	99.9906	61.9476	59.1435	66.0963
AT1G13980	1698.3	2018.47	2204.84	1911.84	2493.94	2199.78	2129.2	2376.87	1893.22	1716.02
AT1G13990	286.588	90.573	77.6188	70.2024	91.5588	86.0037	124.183	82.2113	107.826	128.652
AT1G14000	1183.33	1030.15	988.523	1218.61	1188.29	1052.69	1045.63	1068.4	973.887	837.648
AT1G14010	1281.52	924.005	1119.69	871.461	903.966	858.324	727.013	726.325	703.843	593.053
AT1G14020	1166.59	695.98	677.465	810.381	497.319	675.264	869.284	755.221	636.256	592.902
AT1G14030	779.157	531.79	506.921	475.478	343.422	616.151	529.753	389.142	567.695	764.815
AT1G14040	335.592	374.042	319.628	413.034	253.412	307.278	413.442	333.345	340.133	331.576
AT1G14060	2108.82	1471.15	1359.85	1703.33	1783.3	1003.81	1057.75	1186.15	933.576	688.2
AT1G14070	67.3159	67.1602	61.3091	129.47	29.9356	160.215	171.043	124.004	140.656	193.735
AT1G14071	0	0.765647	1.62661	2.306	0	5.1174	1.43589	0.69557	5.8742	9.17778
AT1G14090	180.385	221.843	179.781	252.108	143.419	256.551	282.859	235.379	267.15	327.622
AT1G14100	0	0	0	0	0	1.0507	0	0	4.90865	5.21004
AT1G14120	16.1634	3.63231	0	0	0	2.10139	0	0	11.1847	24.9385
AT1G14130	346.964	209.713	283.236	261.654	324.452	262.798	246.742	262.263	284.853	294.145
AT1G14140	267.007	384.632	289.125	378.518	360.5	359.774	370.631	338.566	312.291	323.652
AT1G14150	8.15698	10.8789	1.51155	0.598665	0.557869	29.342	0.912153	0.578244	8.20755	15.6852
AT1G14170	925.904	1224.74	1661.95	1781.57	1319.98	1583.75	1646.25	1888.53	1301.63	1234.23
AT1G14180	850.074	811.495	910.859	930.752	984.718	791.699	885.948	849.432	724.601	633.746
AT1G14182	0	0.765647	5.88752	0.329428	0	3.54136	0	0.578244	2.09215	1.02459
AT1G14185	41.3872	76.6225	24.9466	5.27085	0	7.84146	7.11177	1.73473	0.482775	2.94315
AT1G14190	127.398	127.49	70.7931	22.3564	1.11574	22.9603	12.4494	9.03402	5.06933	3.96774
AT1G14200	130.629	84.4298	76.4663	56.4803	21.0069	88.7079	58.5681	98.201	100.503	105.217
AT1G14205	131.095	108.243	52.7139	31.7992	40.8738	58.6262	54.2278	59.3915	58.4196	49.1369
AT1G14210	978.187	1203.23	1110.03	408.551	865.77	538.478	367.594	302.288	151.278	197.441
AT1G14230	467.298	334.08	283.119	380.291	275.678	274.725	359.858	248.117	310.764	392.038
AT1G14240	97.218	20.4314	26.357	8.41303	61.9832	13.9708	10.7604	7.06464	9.9776	47.5666
AT1G14250	0	7.46054	1.56908	0	0	0	0	0	1.04608	11.8917
AT1G14260	188.875	131.186	143.776	192.45	198.492	136.886	154.066	85.9321	76.5238	77.8805
AT1G14270	659.109	342.548	306.786	364.051	264.721	417.369	429.357	294.427	466.708	737.108
AT1G14280	13.9156	27.482	24.6153	9.78769	12.5278	11.2855	13.7173	10.2994	42.5674	58.8603
AT1G14290	456.391	506.392	547.813	397.814	885.135	498.841	408.575	525.716	545.808	521.833
AT1G14300	882.87	1125.91	999.493	1087.04	1017.25	714.433	889.143	940.116	825.595	684.058
AT1G14310	143.37	133.347	95.8427	124.399	107.158	127.546	143.997	101.536	141.943	169.809
AT1G14320	45966.5	49028.4	46952.6	37006.7	70057.6	32545.6	32547	40714	32643.9	24668.2
AT1G14330	383.296	344.04	405.523	312.407	350.908	320.392	272.64	353.726	302.395	240.616
AT1G14340	173.233	169.529	168.552	76.0085	102.887	144.611	139.098	122.051	141.622	198.936
AT1G14345	300.882	334.114	300.752	206.602	566.595	441.576	266.846	405.508	393.326	344.536
AT1G14350	1512.91	1022.45	835.129	1391.78	1098.64	1251.41	1502.61	1096.2	1149.95	1030.03
AT1G14360	883.797	696.194	684.223	631.327	637.54	565.229	550.731	510.037	549.751	500.163
AT1G14370	24.5684	34.9426	65.3816	52.8631	113.912	62.6929	75.5806	89.5273	41.6816	30.5636
AT1G14380	1441.13	1239.2	1308.68	1378.58	1184.64	1352.1	1289.68	1280.61	1366.41	1196.62
AT1G14390	77.8361	43.4433	45.0569	45.8849	9.93064	41.6204	27.7554	9.83853	24.1399	27.4347
AT1G14400	4178.07	3957.47	3521.68	2878.14	4080.76	3231.59	3060.43	3000.74	3288.29	3423.33
AT1G14410	3107.47	2809.94	2624.54	2331.53	2458.02	2250.9	1898.86	1781.38	1798.44	1284.29
AT1G14420	0	0	0	0	5.5246	1.0507	2.41569	0	94.7116	47.3925
AT1G14430	44.6039	94.3832	103.976	159.859	133.908	164.01	193.95	255.207	193.684	182.302
AT1G14440	1164.38	1374	1697.59	2575.22	2865.75	2237.65	2707.96	3419.56	3336.08	2909.63
AT1G14450	1657.12	1940.09	1604.39	971.833	2645.5	1115.32	921.624	1230.42	1295.68	1148.12
AT1G14455	0	4.76272	3.36827	9.09711	0.920766	4.3001	5.15215	5.43885	10.702	8.19673
AT1G14460	349.433	508.341	532.144	788.425	416.273	711.415	805.769	753.033	864.779	807.575
AT1G14470	36.718	65.2281	64.8936	82.1188	36.519	86.4705	97.7954	74.208	98.2494	125.534
AT1G14480	92.8038	72.6345	46.7411	94.6965	49.3472	65.9423	122.594	57.4138	54.9592	71.9507
AT1G14490	68.1272	94.0455	103.414	98.4251	68.4641	103.184	107.694	119.252	103.32	91.0696
AT1G14510	3207.41	3343.91	3493.13	3294.59	4145.92	2929.96	2878.17	3503.44	2987.42	2820.86
AT1G14520	0	0	0	0.658856	0	0	0	0	5.95473	4.94879
AT1G14530	122.948	201.37	192.62	188.113	166.969	175.198	177.461	177.839	216.457	276.738
[truncated: 20,156 more rows]

## Sheet: In all samples
Genes expressed at 5 or more normalized TGR in all samples
[truncated: 15,313 more rows]
