# Supplementary material for: RNA-seq analysis of an apical meristem time series reveals a critical point in Arabidopsis thaliana flower initiation
Source: BMC Genomics. 2015 Jun 18;16(1):466. doi: 10.1186/s12864-015-1688-9 (PMC4470339; doi:10.1186/s12864-015-1688-9)
Supplement: Additional file 2: — Statistics of differentially expressed genes detection, list of DE genes and Gene Ontology enrichment for each comparison. [file 12864_2015_1688_MOESM2_ESM.xls]

## Sheet: DE Stat
Number of all DE genes in each pair of samples											All	Against M1	Against previous
All	M1	M2	M3	M4	M5	M6	M7	M8	M9		M1	0	-
M2	13										M2	13	13
M3	30	55									M3	30	55
M4	987	2884	1443								M4	987	1443
M5	614	1699	882	3552							M5	614	3552
M6	662	1821	714	715	3019						M6	662	3019
M7	1751	5466	3368	267	5156	770					M7	1751	770
M8	1546	3934	2216	1313	3375	1808	2640				M8	1546	2640
M9	2057	5236	4702	4181	5070	4427	7279	4406			M9	2057	4406
M10	3361	8188	8049	6563	7317	7754	9099	8921	4890		M10	3361	4890
Number of downregulated DE genes in each pair of samples											Down	Against M1	Against previous
Down	M1	M2	M3	M4	M5	M6	M7	M8	M9		M1	0	-
M2	5										M2	5	5
M3	9	37									M3	9	37
M4	637	1937	968								M4	637	968
M5	241	860	374	1543							M5	241	1543
M6	365	1159	445	134	1738						M6	365	1738
M7	940	2917	1691	84	2707	545					M7	940	545
M8	862	2495	1477	569	1881	1159	1287				M8	862	1287
M9	1224	3225	2775	1866	2832	2420	3577	2347			M9	1224	2347
M10	1759	4380	4220	3133	3763	4019	4656	4534	2546		M10	1759	2546
Number of upregulated DE genes in each pair of samples											Up	Against M1	Against previous
Up	M1	M2	M3	M4	M5	M6	M7	M8	M9		M1	0	-
M2	8										M2	8	8
M3	21	18									M3	21	18
M4	350	947	475								M4	350	475
M5	373	839	508	2009							M5	373	2009
M6	297	662	269	581	1281						M6	297	1281
M7	811	2549	1677	183	2449	225					M7	811	225
M8	684	1439	739	744	1494	649	1353				M8	684	1353
M9	833	2011	1927	2315	2238	2007	3702	2059			M9	833	2059
M10	1602	3808	3829	3430	3554	3735	4443	4387	2344		M10	1602	2344

## Sheet: M2 vs M1
Downregulated genes					Enrichment in downregulated genes list						Upregulated genes					Enrichment in upregulated genes list
Feature ID	Gene name	Fold change	FDR								Feature ID	Gene name	Fold change	FDR		Category	Term	Genes	Fold Enrichment	FDR
AT2G01021	AT2G01021	0.175457	1.91355e-28								AT2G05070	LHCB2.2	2.35068	0.0125529		GOTERM_BP_FAT	GO:0009765~photosynthesis, light harvesting	AT2G05100, AT2G05070, AT5G54270	328.078	0.0105448
AT2G07688	AT2G07688	0.188911	0.0017797								AT2G05100	LHCB2.1	3.10531	0.0313204		INTERPRO	IPR001344:Chlorophyll A-B binding protein	AT2G05100, AT2G05070, AT5G54270	389.161	0.00950082
AT2G07706	AT2G07706	0.132346	2.40778e-05								AT2G26695	AT2G26695	17.2024	0.006026		GOTERM_CC_FAT	GO:0030076~light-harvesting complex	AT2G05100, AT2G05070, AT5G54270	295.264	0.0191168
AT2G07751	AT2G07751	0.0987912	0.0412998								AT2G32870	AT2G32870	5.91116	0.00437744		GOTERM_CC_FAT	GO:0055035~plastid thylakoid membrane	AT2G05100, AT2G05070, AT3G26580, AT5G54270	38.011	0.0291454
AT3G41768	AT3G41768	0.128756	0.0050519								AT2G39850	AT2G39850	2.77175	0.0304235		GOTERM_CC_FAT	GO:0009535~chloroplast thylakoid membrane	AT2G05100, AT2G05070, AT3G26580, AT5G54270	38.011	0.0291454
											AT3G15450	AT3G15450	2.17704	0.0313204		GOTERM_CC_FAT	GO:0042651~thylakoid membrane	AT2G05100, AT2G05070, AT3G26580, AT5G54270	36.1416	0.0338944
											AT3G26580	AT3G26580	2.84701	0.0412998		GOTERM_CC_FAT	GO:0034357~photosynthetic membrane	AT2G05100, AT2G05070, AT3G26580, AT5G54270	33.4036	0.042902
											AT5G54270	LHCB3	1.98757	0.0313204		KEGG_PATHWAY	ath00196:Photosynthesis	AT2G05100, AT2G05070, AT5G54270	129.368	0.0056629
																GOTERM_CC_FAT	GO:0009534~chloroplast thylakoid	AT2G05100, AT2G05070, AT3G26580, AT5G54270	31.7671	0.0498535
																GOTERM_CC_FAT	GO:0031976~plastid thylakoid	AT2G05100, AT2G05070, AT3G26580, AT5G54270	31.7671	0.0498535
																GOTERM_CC_FAT	GO:0031984~organelle subcompartment	AT2G05100, AT2G05070, AT3G26580, AT5G54270	31.5851	0.0507172
																GOTERM_CC_FAT	GO:0044436~thylakoid part	AT2G05100, AT2G05070, AT3G26580, AT5G54270	31.139	0.0529197

## Sheet: M3 vs M2
Downregulated genes					Enrichment in downregulated genes list						Upregulated genes					Enrichment in upregulated genes list
Feature ID	Gene name	Fold change	FDR		Category	Term	Genes	Fold Enrichment	FDR		Feature ID	Gene name	Fold change	FDR
AT1G08830	CSD1	0.463456	0.000777578		INTERPRO	IPR001424:Superoxide dismutase, copper/zinc binding	AT1G12520, AT2G28190, AT1G08830	580.139	0.00839581		AT1G31580	ECS1	3.41848	0.000777578
AT1G12520	CCS	0.53681	0.0220299		GOTERM_CC_FAT	GO:0048046~apoplast	AT1G29910, AT5G20630, AT5G25980, AT5G38430, AT2G28190, AT2G10940, AT5G26000	10.978	0.0220658		AT1G62500	AT1G62500	1.59025	0.0281953
AT1G22710	SUC2	0.52109	0.00807759		GOTERM_BP_FAT	GO:0010439~regulation of glucosinolate biosynthetic process	AT2G25450, AT5G61420, AT5G07690	365.165	0.029562		AT1G70260	AT1G70260	5.06478	0.00177798
AT1G29910	CAB3	0.607565	0.037266		GOTERM_BP_FAT	GO:0043255~regulation of carbohydrate biosynthetic process	AT2G25450, AT5G61420, AT5G07690	304.304	0.0442978		AT2G25510	AT2G25510	3.0717	0.0109731
AT1G49200	AT1G49200	0.398217	0.0472579								AT2G26400	ARD3	3.13791	4.34881e-07
AT2G01010	AT2G01010	0.0807109	0.00146316								AT2G26440	AT2G26440	1.91741	0.0104386
AT2G05380	GRP3S	0.178211	0.00720973								AT2G41090	AT2G41090	2.23505	0.0185566
AT2G10940	AT2G10940	0.249423	7.43987e-05								AT3G05650	RLP32	2.40298	0.00146774
AT2G20570	GPRI1	0.304612	0.0112439								AT3G22231	PCC1	8.80072	0.0220299
AT2G25450	AT2G25450	0.580589	0.0474376								AT3G23120	RLP38	5.84565	0.0122657
AT2G26695	AT2G26695	0.33569	0.0109869								AT3G48080	AT3G48080	13.1881	0.00595131
AT2G27402	AT2G27402	0.172822	0.0026834								AT4G04630	AT4G04630	1.95222	0.00659221
AT2G28190	CSD2	0.554053	0.00405151								AT4G25100	FSD1	7.33367	1.58124e-10
AT2G39010	PIP2E	0.507799	0.0135394								AT5G03350	AT5G03350	1.84447	0.0019756
AT3G15030	TCP4	0.368192	0.0408033								AT5G20830	SUS1	2.10196	0.00384353
AT3G15450	AT3G15450	0.612297	0.0408033								AT5G42530	AT5G42530	2.15398	0.0141614
AT3G25190	AT3G25190	0.513389	0.0220299								AT5G44620	CYP706A3	2.20255	0.0412085
AT3G26740	CCL	0.577869	0.0185566								AT5G55450	AT5G55450	5.13717	9.61899e-16
AT4G03060	AOP2	0.48077	0.0297232
AT4G11320	AT4G11320	0.390657	0.0297232
AT4G13495	AT4G13495	0.387297	0.00659221
AT4G24060	AT4G24060	0.527606	0.0112439
AT4G29020	AT4G29020	0.36063	1.57036e-06
AT4G39950	CYP79B2	0.464245	7.43987e-05
AT5G07690	MYB29	0.566482	0.0185566
AT5G11600	AT5G11600	0.268382	0.0444608
AT5G20250	DIN10	0.497786	0.00355501
AT5G20630	GER3	0.0690439	5.72586e-07
AT5G25980	TGG2	0.125588	0.000233029
AT5G26000	TGG1	0.0985606	7.43987e-05
AT5G38430	AT5G38430	0.193867	0.0015222
AT5G41400	AT5G41400	0.407419	0.0472579
AT5G51720	AT5G51720	0.180808	0.0472579
AT5G52310	LTI78	0.399883	0.000777578
AT5G61290	AT5G61290	0.186039	0.0112439
AT5G61420	MYB28	0.493992	0.000771305
AT5G64770	RGF9	0.171735	0.000777578

## Sheet: M4 vs M3
Downregulated genes					Enrichment in downregulated genes list						Upregulated genes					Enrichment in upregulated genes list
Feature ID	Gene name	Fold change	FDR		Category	Term	Genes	Fold Enrichment	FDR		Feature ID	Gene name	Fold change	FDR		Category	Term	Genes	Fold Enrichment	FDR
AT1G01070	AT1G01070	0.168651	1.19045e-16		SP_PIR_KEYWORDS	chloroplast	AT1G29920, AT3G47470, AT2G30570, AT2G20260, AT1G45474, AT3G49680, AT4G33510, AT1G13280, AT5G23010, AT2G14750, AT2G05070, AT3G63110, AT5G01530, AT2G28190, AT1G29930, AT1G06680, AT1G55670, AT4G01150, AT1G67090, AT2G30080, AT2G34430, AT3G47520, AT3G02020, AT5G19940, AT4G24770, AT5G45680, AT1G58290, AT1G15500, AT3G54050, AT1G44575, AT3G27690, AT3G08940, AT1G50320, AT3G53460, AT2G47730, AT1G42970, AT2…	3.923	1.0315e-31		AT1G01020	ARV1	2.01501	0.0138032		GOTERM_MF_FAT	GO:0032559~adenyl ribonucleotide binding	AT1G73670, AT3G06640, AT5G65240, AT1G49580, AT3G03300, AT2G28620, AT1G76730, AT1G50140, AT3G63480, AT2G31150, AT1G49730, AT3G10180, AT4G24970, AT1G03000, AT1G04160, AT3G06630, AT3G56300, AT2G40700, AT1G11280, AT1G01040, AT1G64630, AT3G60330, AT4G14790, AT1G61500, AT3G53930, AT4G34910, AT3G07960, AT3G50230, AT1G62130, AT4G36280, AT2G21590, AT4G16630, AT2G47500, AT4G28710, AT4G16900, AT1G20720, AT5…	1.79549	4.54538e-05
AT1G01190	CYP78A8	0.203217	7.58297e-18		GOTERM_CC_FAT	GO:0044434~chloroplast part	AT1G29920, AT3G47470, AT2G30570, AT2G20260, AT3G52150, AT1G45474, AT2G47750, AT3G60750, AT3G14415, AT5G63980, AT1G69830, AT2G05070, AT5G42980, AT5G52540, AT1G66200, AT2G28190, AT5G01530, AT2G30860, AT1G06680, AT1G29930, AT1G55670, AT4G01150, AT1G19570, AT1G67090, AT2G34430, AT3G61430, AT5G04590, AT3G47520, AT5G19940, AT5G45680, AT4G24770, AT1G15500, AT3G29240, AT2G26500, AT3G54050, AT1G44575, AT3…	2.96927	9.52116e-30		AT1G01040	DCL1	1.62239	0.0216071		GOTERM_MF_FAT	GO:0005524~ATP binding	AT1G73670, AT3G06640, AT5G65240, AT1G49580, AT3G03300, AT2G28620, AT1G76730, AT1G50140, AT3G63480, AT2G31150, AT1G49730, AT3G10180, AT4G24970, AT1G03000, AT1G04160, AT3G06630, AT3G56300, AT2G40700, AT1G11280, AT1G01040, AT1G64630, AT3G60330, AT4G14790, AT1G61500, AT3G53930, AT4G34910, AT3G07960, AT3G50230, AT1G62130, AT4G36280, AT2G21590, AT4G16630, AT2G47500, AT4G28710, AT4G16900, AT1G20720, AT3…	1.7956	5.71731e-05
AT1G01470	LEA14	0.180524	9.63425e-21		GOTERM_CC_FAT	GO:0044435~plastid part	AT1G29920, AT3G47470, AT2G30570, AT2G20260, AT3G52150, AT1G45474, AT2G47750, AT3G60750, AT3G14415, AT5G63980, AT1G69830, AT2G05070, AT5G42980, AT5G52540, AT1G66200, AT2G28190, AT5G01530, AT2G30860, AT1G06680, AT1G29930, AT1G55670, AT4G01150, AT1G19570, AT1G67090, AT2G34430, AT3G61430, AT5G04590, AT3G47520, AT5G19940, AT5G45680, AT4G24770, AT1G15500, AT3G29240, AT2G26500, AT3G54050, AT1G44575, AT3…	2.87875	2.70986e-28		AT1G02010	SEC1A	2.4439	0.0135854		GOTERM_MF_FAT	GO:0003677~DNA binding	AT1G26260, AT5G60910, AT4G16845, AT2G36740, AT3G47680, AT3G61250, AT2G02170, AT5G08130, AT5G24630, AT1G26680, AT2G45190, AT2G33860, AT2G33480, AT5G65050, AT5G42700, AT4G36930, AT2G27230, AT2G45660, AT3G61830, AT3G05380, AT4G34400, AT1G71696, AT5G53950, AT4G31060, AT1G68990, AT1G76420, AT4G31690, AT1G78080, AT1G79020, AT5G52600, AT1G79350, AT1G16070, AT4G31620, AT1G64630, AT1G22490, AT5G44740, AT1…	1.74537	0.000164014
AT1G01900	SBTI1.1	0.0867452	1.06767e-13		SP_PIR_KEYWORDS	transit peptide	AT1G29920, AT3G15020, AT3G47470, AT2G30570, AT2G20260, AT3G49680, AT4G33510, AT1G13280, AT5G23010, AT2G14750, AT1G47420, AT3G63110, AT5G01530, AT2G28190, AT1G29930, AT1G06680, AT1G55670, AT4G01150, AT1G67090, AT2G30080, AT3G30775, AT3G47520, AT3G02020, AT5G19940, AT5G45680, AT4G24770, AT1G58290, AT1G15500, AT3G54050, AT1G44575, AT3G08940, AT1G50320, AT2G47730, AT3G53460, AT1G42970, AT4G26970, AT4…	3.18566	2.67713e-24		AT1G02260	AT1G02260	1.85074	0.0359067		GOTERM_MF_FAT	GO:0001882~nucleoside binding	AT1G73670, AT3G06640, AT5G65240, AT1G49580, AT3G03300, AT2G28620, AT1G76730, AT1G50140, AT3G63480, AT2G31150, AT1G49730, AT3G10180, AT4G24970, AT1G03000, AT1G04160, AT3G06630, AT3G56300, AT2G40700, AT1G11280, AT1G01040, AT1G64630, AT3G60330, AT4G14790, AT1G61500, AT3G53930, AT4G34910, AT3G07960, AT3G50230, AT1G62130, AT4G36280, AT2G21590, AT4G16630, AT2G47500, AT4G28710, AT4G16900, AT1G20720, AT5…	1.716	0.000230355
AT1G02305	AT1G02305	0.584677	0.0136677		SP_PIR_KEYWORDS	plastid	AT3G47470, AT1G29920, AT1G35680, AT2G30570, AT2G20260, AT2G43030, AT5G14200, AT4G39940, AT2G39730, AT3G21055, AT3G49680, AT4G33510, AT5G38410, AT1G13280, AT4G02780, AT5G66570, AT4G03280, AT5G23010, AT4G05180, AT2G14750, AT3G63110, AT5G01530, AT2G28190, AT3G48560, AT1G62180, AT1G52230, AT1G06680, AT1G29930, AT4G13430, AT1G55670, AT4G01150, AT4G10340, AT1G67090, AT4G04610, AT2G30080, AT5G46580, AT5…	3.53707	9.48946e-24		AT1G03000	PEX6	1.7904	0.00996087		GOTERM_MF_FAT	GO:0030554~adenyl nucleotide binding	AT1G73670, AT3G06640, AT5G65240, AT1G49580, AT3G03300, AT2G28620, AT1G76730, AT1G50140, AT3G63480, AT2G31150, AT1G49730, AT3G10180, AT4G24970, AT1G03000, AT1G04160, AT3G06630, AT3G56300, AT2G40700, AT1G11280, AT1G01040, AT1G64630, AT3G60330, AT4G14790, AT1G61500, AT3G53930, AT4G34910, AT3G07960, AT3G50230, AT1G62130, AT4G36280, AT2G21590, AT4G16630, AT2G47500, AT4G28710, AT4G16900, AT1G20720, AT5…	1.70164	0.000410325
AT1G02335	GL22	0.105716	2.62095e-08		GOTERM_BP_FAT	GO:0006091~generation of precursor metabolites and energy	AT3G15020, AT3G47470, AT1G29920, AT1G45474, AT1G45145, AT4G15690, AT1G15820, AT5G66570, AT5G50210, AT4G03280, AT5G08530, AT4G01050, AT4G04040, AT1G79550, AT2G05070, AT5G42980, AT3G62960, AT5G01530, AT1G08380, AT4G15700, AT3G14940, AT1G29930, AT1G06680, AT3G54890, AT1G55670, AT5G54270, AT2G36530, AT2G30540, AT4G10340, AT3G51030, AT5G08680, AT2G34430, AT3G47520, AT1G12900, AT4G38970, AT3G61470, AT5…	4.12993	1.72738e-23		AT1G03170	AT1G03170	3.99604	1.48659e-09		GOTERM_MF_FAT	GO:0001883~purine nucleoside binding	AT1G73670, AT3G06640, AT5G65240, AT1G49580, AT3G03300, AT2G28620, AT1G76730, AT1G50140, AT3G63480, AT2G31150, AT1G49730, AT3G10180, AT4G24970, AT1G03000, AT1G04160, AT3G06630, AT3G56300, AT2G40700, AT1G11280, AT1G01040, AT1G64630, AT3G60330, AT4G14790, AT1G61500, AT3G53930, AT4G34910, AT3G07960, AT3G50230, AT1G62130, AT4G36280, AT2G21590, AT4G16630, AT2G47500, AT4G28710, AT4G16900, AT1G20720, AT5…	1.70164	0.000410325
AT1G02460	AT1G02460	0	0.01627		GOTERM_CC_FAT	GO:0009579~thylakoid	AT3G47470, AT1G29920, AT2G30570, AT2G20260, AT3G52150, AT1G45474, AT1G15820, AT2G39730, AT3G21055, AT5G38410, AT5G66570, AT4G03280, AT4G05180, AT4G01050, AT2G05070, AT5G01530, AT2G28190, AT1G08380, AT2G30860, AT1G62180, AT1G52230, AT1G06680, AT1G29930, AT3G54890, AT1G55670, AT5G54270, AT4G01150, AT4G10340, AT1G67090, AT4G04610, AT2G30080, AT2G34430, AT5G35630, AT4G38970, AT3G61470, AT3G48890, AT5…	3.62637	2.6551e-23		AT1G03180	AT1G03180	2.20412	0.0326454		GOTERM_MF_FAT	GO:0032553~ribonucleotide binding	AT1G73670, AT3G06640, AT5G65240, AT1G49580, AT3G03300, AT2G28620, AT1G76730, AT1G50140, AT3G63480, AT2G31150, AT1G49730, AT3G10180, AT4G24970, AT1G03000, AT1G04160, AT3G06630, AT3G56300, AT2G40700, AT1G11280, AT1G01040, AT1G64630, AT3G60330, AT4G14790, AT1G61500, AT3G53930, AT1G78010, AT4G34910, AT3G07960, AT3G50230, AT1G62130, AT4G36280, AT2G21590, AT4G16630, AT2G47500, AT4G28710, AT4G16900, AT1…	1.67943	0.000494513
AT1G02500	SAM1	0.650316	0.0153393		GOTERM_CC_FAT	GO:0031984~organelle subcompartment	AT3G47470, AT1G29920, AT2G30570, AT2G20260, AT3G52150, AT1G45474, AT1G15820, AT2G39730, AT3G21055, AT5G66570, AT4G03280, AT4G05180, AT4G01050, AT2G05070, AT5G01530, AT1G62180, AT1G52230, AT1G29930, AT1G06680, AT3G54890, AT1G55670, AT5G54270, AT4G01150, AT4G10340, AT1G67090, AT4G04610, AT2G34430, AT5G35630, AT3G61470, AT3G48890, AT5G45680, AT4G24770, AT2G42220, AT3G29240, AT2G26500, AT2G36145, AT1…	4.11627	1.67776e-21		AT1G03960	AT1G03960	1.82335	0.0247651		GOTERM_MF_FAT	GO:0032555~purine ribonucleotide binding	AT1G73670, AT3G06640, AT5G65240, AT1G49580, AT3G03300, AT2G28620, AT1G76730, AT1G50140, AT3G63480, AT2G31150, AT1G49730, AT3G10180, AT4G24970, AT1G03000, AT1G04160, AT3G06630, AT3G56300, AT2G40700, AT1G11280, AT1G01040, AT1G64630, AT3G60330, AT4G14790, AT1G61500, AT3G53930, AT1G78010, AT4G34910, AT3G07960, AT3G50230, AT1G62130, AT4G36280, AT2G21590, AT4G16630, AT2G47500, AT4G28710, AT4G16900, AT1…	1.67943	0.000494513
AT1G02630	AT1G02630	0.300184	3.2308e-07		GOTERM_CC_FAT	GO:0048046~apoplast	AT3G15020, AT1G29920, AT1G20620, AT2G38540, AT5G03260, AT2G39730, AT1G50480, AT3G14415, AT5G38410, AT5G66570, AT4G05180, AT1G01900, AT4G38740, AT1G79550, AT1G66200, AT3G14310, AT2G28190, AT4G14010, AT2G30860, AT4G27520, AT1G29930, AT1G06680, AT3G03780, AT3G62020, AT1G29670, AT1G78830, AT1G41830, AT1G68560, AT4G14880, AT3G52840, AT2G36530, AT1G19570, AT2G45470, AT1G67090, AT5G35630, AT5G04590, AT3…	3.91957	3.48525e-21		AT1G04160	XIB	1.82452	0.0318374		GOTERM_MF_FAT	GO:0000166~nucleotide binding	AT1G73670, AT1G49580, AT2G28620, AT3G63480, AT1G50140, AT2G31150, AT3G10180, AT4G24970, AT1G03000, AT5G10940, AT2G40700, AT1G11280, AT1G01040, AT4G14790, AT1G73490, AT3G06880, AT3G53930, AT1G62130, AT4G36280, AT2G21590, AT4G16630, AT4G28710, AT4G16900, AT1G60200, AT1G20720, AT3G44740, AT5G02680, AT3G04810, AT3G17360, AT1G29750, AT1G53780, AT5G08110, AT1G66730, AT5G40910, AT3G47390, AT1G08840, AT3…	1.56079	0.000869709
AT1G02640	BXL2	0.606371	0.0440649		GOTERM_CC_FAT	GO:0031976~plastid thylakoid	AT3G47470, AT1G29920, AT2G30570, AT2G20260, AT3G52150, AT1G45474, AT1G15820, AT2G39730, AT3G21055, AT5G66570, AT4G03280, AT4G05180, AT4G01050, AT2G05070, AT5G01530, AT1G62180, AT1G52230, AT1G29930, AT1G06680, AT3G54890, AT1G55670, AT5G54270, AT4G01150, AT4G10340, AT1G67090, AT4G04610, AT2G34430, AT5G35630, AT3G61470, AT3G48890, AT5G45680, AT4G24770, AT2G42220, AT3G29240, AT2G26500, AT2G36145, AT1…	4.08168	6.21316e-21		AT1G04390	AT1G04390	1.85224	0.0419684		GOTERM_MF_FAT	GO:0017076~purine nucleotide binding	AT1G73670, AT3G06640, AT5G65240, AT1G49580, AT3G03300, AT2G28620, AT1G76730, AT1G50140, AT3G63480, AT2G31150, AT1G49730, AT3G10180, AT4G24970, AT1G03000, AT1G04160, AT3G06630, AT3G56300, AT2G40700, AT1G11280, AT1G01040, AT1G64630, AT3G60330, AT4G14790, AT1G61500, AT3G53930, AT1G78010, AT4G34910, AT3G07960, AT3G50230, AT1G62130, AT4G36280, AT2G21590, AT4G16630, AT2G47500, AT4G28710, AT4G16900, AT1…	1.59849	0.00353372
AT1G03020	AT1G03020	0.0838495	0.026697		GOTERM_CC_FAT	GO:0009534~chloroplast thylakoid	AT3G47470, AT1G29920, AT2G30570, AT2G20260, AT3G52150, AT1G45474, AT1G15820, AT2G39730, AT3G21055, AT5G66570, AT4G03280, AT4G05180, AT4G01050, AT2G05070, AT5G01530, AT1G62180, AT1G52230, AT1G29930, AT1G06680, AT3G54890, AT1G55670, AT5G54270, AT4G01150, AT4G10340, AT1G67090, AT4G04610, AT2G34430, AT5G35630, AT3G61470, AT3G48890, AT5G45680, AT4G24770, AT2G42220, AT3G29240, AT2G26500, AT2G36145, AT1…	4.08168	6.21316e-21		AT1G04425	AT1G04425	2.67411	8.61455e-08		GOTERM_CC_FAT	GO:0005875~microtubule associated complex	AT3G63480, AT3G17360, AT5G54670, AT5G27950, AT3G51150, AT2G47500, AT3G10180, AT2G28620	11.9376	0.00469863
AT1G03230	AT1G03230	0.652991	0.0434675		GOTERM_BP_FAT	GO:0015979~photosynthesis	AT1G29920, AT3G47470, AT2G30570, AT2G20260, AT1G45474, AT3G54050, AT1G44575, AT3G27690, AT1G15820, AT3G08940, AT3G21055, AT5G38410, AT1G42970, AT5G66570, AT4G03280, AT4G05180, AT1G32060, AT4G01050, AT2G05070, AT2G34420, AT4G04640, AT5G01530, AT1G08380, AT1G29910, AT1G52230, AT4G12800, AT3G14940, AT1G61520, AT1G06680, AT1G29930, AT3G54890, AT1G60950, AT1G55670, AT1G79040, AT5G54270, AT4G27440, AT3…	5.94342	1.90888e-20		AT1G04520	PDLP2	1.67375	0.00236741		GOTERM_CC_FAT	GO:0005856~cytoskeleton	AT2G34150, AT1G04160, AT1G27920, AT3G17360, AT2G29890, AT2G28620, AT1G80260, AT3G63480, AT5G54670, AT5G27950, AT3G51150, AT2G47500, AT4G28710, AT3G10180	4.64241	0.0111873
AT1G03600	PSB27	0.553115	0.0292942		GOTERM_CC_FAT	GO:0055035~plastid thylakoid membrane	AT3G47470, AT1G29920, AT2G30570, AT2G20260, AT3G52150, AT1G45474, AT1G15820, AT2G39730, AT3G21055, AT5G66570, AT4G03280, AT4G05180, AT4G01050, AT2G05070, AT5G01530, AT1G52230, AT1G29930, AT1G06680, AT3G54890, AT1G55670, AT5G54270, AT4G01150, AT4G10340, AT1G67090, AT2G34430, AT5G35630, AT3G61470, AT3G48890, AT4G24770, AT2G42220, AT2G26500, AT2G36145, AT1G44575, AT3G27690, AT3G08940, AT5G23060, AT1…	4.39555	2.54283e-20		AT1G05630	5PTASE13	1.72047	0.027945		SP_PIR_KEYWORDS	atp-binding	AT1G73670, AT1G49580, AT5G65240, AT3G03300, AT2G28620, AT3G63480, AT1G49730, AT1G03000, AT1G04160, AT2G40700, AT1G01040, AT1G64630, AT3G60330, AT1G61500, AT3G53930, AT4G34910, AT3G07960, AT2G21590, AT4G16630, AT2G47500, AT4G28710, AT3G04810, AT3G17360, AT2G28070, AT1G53165, AT1G29750, AT5G46510, AT1G53780, AT5G08110, AT3G45240, AT2G17530, AT1G66730, AT2G45500, AT5G40910, AT4G21410, AT5G63650, AT5…	1.89733	0.0135833
AT1G03820	AT1G03820	0.261877	0.0128336		GOTERM_CC_FAT	GO:0009535~chloroplast thylakoid membrane	AT3G47470, AT1G29920, AT2G30570, AT2G20260, AT3G52150, AT1G45474, AT1G15820, AT2G39730, AT3G21055, AT5G66570, AT4G03280, AT4G05180, AT4G01050, AT2G05070, AT5G01530, AT1G52230, AT1G29930, AT1G06680, AT3G54890, AT1G55670, AT5G54270, AT4G01150, AT4G10340, AT1G67090, AT2G34430, AT5G35630, AT3G61470, AT3G48890, AT4G24770, AT2G42220, AT2G26500, AT2G36145, AT1G44575, AT3G27690, AT3G08940, AT5G23060, AT1…	4.39555	2.54283e-20		AT1G06180	MYB13	1.96732	0.0115004		UP_SEQ_FEATURE	DNA-binding region:TF-B3 3	AT4G31610, AT4G31690, AT2G24650, AT4G31620, AT1G26680	26.8267	0.033806
AT1G04410	AT1G04410	0.563428	7.54139e-05		GOTERM_CC_FAT	GO:0044436~thylakoid part	AT3G47470, AT1G29920, AT2G30570, AT2G20260, AT3G52150, AT1G45474, AT1G15820, AT2G39730, AT3G21055, AT5G66570, AT4G03280, AT4G05180, AT4G01050, AT2G05070, AT5G01530, AT1G52230, AT1G29930, AT1G06680, AT3G54890, AT1G55670, AT5G54270, AT4G01150, AT4G10340, AT1G67090, AT2G34430, AT5G35630, AT3G61470, AT3G48890, AT5G45680, AT4G24770, AT2G42220, AT3G29240, AT2G26500, AT2G36145, AT1G44575, AT3G27690, AT3…	3.94381	1.04857e-19		AT1G06550	AT1G06550	1.80273	0.00220697		GOTERM_CC_FAT	GO:0044430~cytoskeletal part	AT3G63480, AT1G04160, AT1G27920, AT3G17360, AT5G54670, AT5G27950, AT3G51150, AT2G47500, AT4G28710, AT3G10180, AT2G28620, AT1G80260	5.06255	0.0279482
AT1G05260	RCI3	0.0586495	0.00246585		GOTERM_BP_FAT	GO:0006790~sulfur metabolic process	AT1G62380, AT1G74100, AT4G39940, AT3G19710, AT5G48180, AT4G13770, AT1G62560, AT1G16410, AT5G23010, AT4G14716, AT1G48420, AT5G63980, AT2G14750, AT1G12140, AT2G29630, AT2G17640, AT3G61440, AT4G14680, AT3G22740, AT1G65860, AT1G62180, AT2G22330, AT1G02500, AT3G03780, AT2G17265, AT4G12030, AT4G39950, AT4G14880, AT3G57050, AT1G18590, AT2G25450, AT2G20610, AT4G01850, AT3G13110, AT4G23100, AT4G04610, AT5…	5.82902	4.3027e-19		AT1G07350	AT1G07350	2.34018	9.15241e-06		SP_PIR_KEYWORDS	motor protein	AT3G63480, AT1G04160, AT3G17360, AT5G54670, AT5G27950, AT3G51150, AT2G47500, AT4G28710, AT2G28620	7.18019	0.0432433
AT1G05310	AT1G05310	0.0325209	0.000259885		GOTERM_CC_FAT	GO:0042651~thylakoid membrane	AT3G47470, AT1G29920, AT2G30570, AT2G20260, AT3G52150, AT1G45474, AT1G15820, AT2G39730, AT3G21055, AT5G66570, AT4G03280, AT4G05180, AT4G01050, AT2G05070, AT5G01530, AT1G52230, AT1G29930, AT1G06680, AT3G54890, AT1G55670, AT5G54270, AT4G01150, AT4G10340, AT1G67090, AT2G34430, AT5G35630, AT3G61470, AT3G48890, AT4G24770, AT2G42220, AT2G26500, AT2G36145, AT1G44575, AT3G27690, AT3G08940, AT5G23060, AT1…	4.17937	4.16499e-19		AT1G07650	AT1G07650	1.63068	0.0494316
AT1G05850	POM1	0.581769	0.000793896		GOTERM_BP_FAT	GO:0044272~sulfur compound biosynthetic process	AT1G74100, AT4G39940, AT3G19710, AT4G13770, AT1G62560, AT1G16410, AT5G23010, AT4G14716, AT2G14750, AT1G12140, AT2G29630, AT2G17640, AT3G61440, AT1G65860, AT3G22740, AT1G62180, AT2G22330, AT1G02500, AT3G03780, AT2G17265, AT4G12030, AT4G39950, AT4G14880, AT3G57050, AT1G18590, AT2G25450, AT2G20610, AT4G01850, AT3G13110, AT4G23100, AT4G04610, AT4G31500, AT5G54770, AT1G24100, AT1G74090, AT3G14990, AT2…	7.49293	7.70168e-19		AT1G08840	emb2411	1.88431	0.015137
AT1G06640	AT1G06640	0.580347	0.0247598		SP_PIR_KEYWORDS	photosynthesis	AT1G29920, AT3G47470, AT2G30570, AT2G20260, AT1G44575, AT3G08940, AT3G21055, AT5G38410, AT5G66570, AT4G05180, AT1G32060, AT2G34420, AT5G01530, AT1G29910, AT1G52230, AT4G12800, AT3G14940, AT1G06680, AT1G29930, AT1G79040, AT1G55670, AT4G27440, AT4G10340, AT2G34430, AT1G67090, AT5G64040, AT3G16140, AT1G67740, AT4G21280, AT3G50820, AT3G56940	9.79939	1.49659e-18		AT1G09060	AT1G09060	1.57679	0.0455239
AT1G06680	PSBP-1	0.502238	0.00290434		INTERPRO	IPR001344:Chlorophyll A-B binding protein	AT3G47470, AT1G29920, AT1G29910, AT1G29930, AT1G61520, AT1G45474, AT1G44575, AT3G54890, AT3G27690, AT1G15820, AT3G08940, AT5G54270, AT4G10340, AT2G34430, AT2G05100, AT2G34420, AT2G05070, AT3G61470, AT5G01530	20.3934	3.04946e-18		AT1G09980	AT1G09980	1.68795	0.0247598
AT1G06830	AT1G06830	0.21291	0.0321517		GOTERM_BP_FAT	GO:0009628~response to abiotic stimulus	AT1G29920, AT1G69530, AT3G60750, AT1G77510, AT1G68050, AT5G63980, AT4G39260, AT3G53990, AT4G15910, AT1G05260, AT1G66200, AT2G28190, AT5G01530, AT5G60920, AT2G38120, AT1G29930, AT3G03250, AT5G15970, AT1G74840, AT2G36530, AT4G39090, AT1G67090, AT3G61430, AT5G04590, AT3G47520, AT1G58290, AT3G23600, AT2G15970, AT4G30650, AT4G05320, AT3G54050, AT1G44575, AT3G27690, AT3G08940, AT2G37640, AT4G01070, AT3…	2.37143	3.74988e-18		AT1G10130	ECA3	1.78828	0.00427578
AT1G07090	LSH6	0.272965	4.30296e-06		GOTERM_CC_FAT	GO:0034357~photosynthetic membrane	AT3G47470, AT1G29920, AT2G30570, AT2G20260, AT3G52150, AT1G45474, AT1G15820, AT2G39730, AT3G21055, AT5G66570, AT4G03280, AT4G05180, AT4G01050, AT2G05070, AT5G01530, AT1G08380, AT1G52230, AT1G29930, AT1G06680, AT3G54890, AT1G55670, AT5G54270, AT4G01150, AT4G10340, AT1G67090, AT2G34430, AT5G35630, AT3G61470, AT3G48890, AT4G24770, AT2G42220, AT2G26500, AT2G36145, AT1G44575, AT3G27690, AT3G08940, AT5…	3.92407	5.98504e-18		AT1G10520	AT1G10520	2.50278	0.0468036
AT1G07590	AT1G07590	0.211538	0.00522418		GOTERM_CC_FAT	GO:0009570~chloroplast stroma	AT1G20620, AT1G35680, AT3G52150, AT2G43030, AT5G14200, AT2G39730, AT3G60750, AT3G14415, AT5G38410, AT5G66570, AT5G63980, AT4G05180, AT1G69830, AT5G42980, AT2G28190, AT2G30860, AT1G62180, AT1G06680, AT4G13430, AT4G10340, AT1G19570, AT1G67090, AT4G04610, AT2G42590, AT5G35630, AT5G04590, AT3G47520, AT1G12900, AT4G38970, AT4G24770, AT1G35720, AT2G43750, AT2G36145, AT3G54050, AT1G50320, AT3G04550, AT2…	3.4686	2.34179e-17		AT1G10570	OTS2	1.99492	0.00385112
AT1G07750	AT1G07750	0.524175	0.00170263		GOTERM_CC_FAT	GO:0009532~plastid stroma	AT1G20620, AT1G35680, AT3G52150, AT2G43030, AT5G14200, AT2G39730, AT3G60750, AT3G14415, AT5G38410, AT5G66570, AT5G63980, AT4G05180, AT1G69830, AT5G42980, AT2G28190, AT2G30860, AT1G62180, AT1G06680, AT4G13430, AT4G10340, AT1G19570, AT1G67090, AT4G04610, AT2G42590, AT5G35630, AT5G04590, AT3G47520, AT1G12900, AT4G38970, AT4G24770, AT1G35720, AT2G43750, AT2G36145, AT3G54050, AT1G50320, AT3G04550, AT2…	3.34173	1.07984e-16		AT1G10640	AT1G10640	1.66188	0.00503493
AT1G07890	APX1	0.693213	0.0350431		UP_SEQ_FEATURE	transit peptide:Chloroplast	AT3G47470, AT1G29920, AT1G35680, AT2G30570, AT2G20260, AT2G43030, AT5G14200, AT4G39940, AT2G39730, AT3G21055, AT3G49680, AT4G33510, AT5G38410, AT1G13280, AT4G02780, AT5G66570, AT4G03280, AT5G23010, AT4G05180, AT2G14750, AT3G63110, AT5G01530, AT2G28190, AT3G48560, AT1G62180, AT1G52230, AT1G06680, AT1G29930, AT4G13430, AT1G55670, AT4G01150, AT4G10340, AT1G67090, AT4G04610, AT2G30080, AT5G46580, AT3…	2.75687	2.31948e-16		AT1G10820	AT1G10820	1.77564	0.0163234
AT1G07930	AT1G07930	0.685293	0.0262708		GOTERM_BP_FAT	GO:0019684~photosynthesis, light reaction	AT3G47470, AT1G29920, AT1G45474, AT1G44575, AT3G27690, AT1G15820, AT3G08940, AT5G66570, AT4G03280, AT4G01050, AT2G34420, AT2G05070, AT4G04640, AT5G01530, AT1G08380, AT1G29910, AT4G12800, AT1G06680, AT1G29930, AT1G61520, AT3G54890, AT1G60950, AT1G79040, AT1G55670, AT5G54270, AT4G10340, AT2G34430, AT2G05100, AT5G64040, AT3G61470, AT3G50820	7.90271	4.67011e-16		AT1G10890	AT1G10890	2.14899	0.00427578
AT1G08380	PSAO	0.457078	0.0186002		GOTERM_CC_FAT	GO:0005773~vacuole	AT3G62290, AT1G11910, AT1G20620, AT1G52400, AT1G07930, AT2G25680, AT1G74020, AT4G16190, AT3G51730, AT1G30360, AT1G49320, AT4G13940, AT4G02890, AT3G14415, AT4G25570, AT2G24200, AT3G15730, AT1G20850, AT4G35350, AT5G42980, AT2G02040, AT1G66200, AT4G17170, AT3G30390, AT1G11840, AT2G30860, AT4G12650, AT2G18960, AT3G57330, AT4G27520, AT1G31550, AT1G19570, AT4G39090, AT3G16470, AT3G43190, AT5G24770, AT3…	2.76912	2.86476e-15		AT1G10980	AT1G10980	2.73139	0.00151652
AT1G08650	PPCK1	0.613993	0.0112689		GOTERM_BP_FAT	GO:0009765~photosynthesis, light harvesting	AT1G29910, AT3G47470, AT1G29920, AT1G29930, AT1G61520, AT1G45474, AT1G44575, AT3G54890, AT3G27690, AT1G15820, AT3G08940, AT5G54270, AT4G10340, AT2G34430, AT2G05100, AT2G34420, AT2G05070, AT3G61470, AT5G01530, AT1G08380	13.543	9.57512e-15		AT1G10990	AT1G10990	2.23123	0.0151812
AT1G08830	CSD1	0.627944	0.00558272		GOTERM_BP_FAT	GO:0010038~response to metal ion	AT1G20620, AT4G11360, AT1G07930, AT1G45145, AT4G37870, AT3G56240, AT3G60750, AT1G50480, AT1G77510, AT2G24200, AT3G06050, AT3G15730, AT4G38740, AT2G28190, AT1G11840, AT3G03780, AT4G13430, AT4G14880, AT1G74840, AT2G36530, AT5G24380, AT3G12750, AT5G08680, AT5G24770, AT5G11670, AT5G18170, AT3G52880, AT4G38970, AT1G35720, AT2G43750, AT3G48990, AT1G08830, AT1G75280, AT1G42970, AT4G26970, AT1G48420, AT1…	3.4986	1.36512e-14		AT1G11170	AT1G11170	2.74726	0.0081409
AT1G08920	ESL1	0.323177	0.00147743		GOTERM_BP_FAT	GO:0010035~response to inorganic substance	AT1G20620, AT4G11360, AT1G07930, AT1G45145, AT1G80760, AT4G37870, AT4G37520, AT3G56240, AT3G60750, AT1G50480, AT1G77510, AT1G22770, AT2G24200, AT3G15730, AT3G06050, AT4G38740, AT5G42980, AT1G05260, AT4G02380, AT2G28190, AT1G11840, AT3G03780, AT4G13430, AT5G51890, AT4G14880, AT1G74840, AT2G36530, AT5G24380, AT3G12750, AT5G08680, AT5G24770, AT5G11670, AT5G18170, AT3G52880, AT4G38970, AT1G35720, AT1…	3.00955	1.86849e-14		AT1G11280	AT1G11280	1.68804	0.0182879
AT1G09390	AT1G09390	0.514049	0.00200868		GOTERM_CC_FAT	GO:0009526~plastid envelope	AT3G47470, AT1G20620, AT1G35680, AT3G52150, AT2G47750, AT1G30360, AT1G15820, AT2G39730, AT3G60750, AT4G03280, AT4G01050, AT2G05070, AT5G52540, AT1G66200, AT1G11840, AT1G06680, AT3G03780, AT3G54890, AT1G55670, AT4G01150, AT1G67090, AT2G34430, AT3G61430, AT5G35630, AT5G04590, AT3G47520, AT5G19940, AT1G12900, AT4G38970, AT4G24770, AT5G46110, AT2G43750, AT1G15500, AT3G54050, AT3G27690, AT3G08940, AT1…	3.11622	1.7528e-14		AT1G11940	AT1G11940	2.21101	0.0299614
AT1G09415	NIMIN-3	0.336372	0.0248032		GOTERM_CC_FAT	GO:0009941~chloroplast envelope	AT3G47470, AT1G20620, AT1G35680, AT3G52150, AT2G47750, AT1G30360, AT1G15820, AT2G39730, AT3G60750, AT4G03280, AT4G01050, AT2G05070, AT5G52540, AT1G66200, AT1G11840, AT1G06680, AT3G03780, AT3G54890, AT1G55670, AT4G01150, AT1G67090, AT2G34430, AT3G61430, AT5G35630, AT5G04590, AT3G47520, AT5G19940, AT1G12900, AT4G38970, AT4G24770, AT5G46110, AT2G43750, AT1G15500, AT3G27690, AT3G08940, AT1G70410, AT5…	3.17298	2.05659e-14		AT1G11950	AT1G11950	1.72196	0.0141242
AT1G09970	LRR XI-23	0.51195	2.32381e-05		GOTERM_CC_FAT	GO:0009521~photosystem	AT3G47470, AT1G29920, AT2G30570, AT2G20260, AT1G45474, AT1G44575, AT1G15820, AT3G08940, AT3G21055, AT5G66570, AT4G05180, AT5G01530, AT1G08380, AT1G52230, AT1G29910, AT4G12800, AT1G06680, AT1G29930, AT1G79040, AT1G55670, AT4G10340, AT5G64040, AT3G16140, AT1G67740, AT4G21280, AT3G61470, AT1G03600, AT3G50820	7.86858	2.08782e-14		AT1G13030	AT1G13030	1.75287	0.0113048
AT1G10380	AT1G10380	0.321413	0.0141188		SP_PIR_KEYWORDS	membrane	AT3G47470, AT1G29920, AT1G80830, AT2G30570, AT2G20260, AT5G50160, AT1G80760, AT1G69530, AT4G18640, AT2G39350, AT5G02260, AT1G20850, AT3G15730, AT4G35350, AT2G45560, AT2G17450, AT3G63110, AT5G01530, AT1G23080, AT2G21050, AT3G61560, AT2G19110, AT5G60920, AT2G38120, AT3G57330, AT4G27520, AT1G29930, AT1G55670, AT4G36670, AT4G01150, AT2G45470, AT3G12750, AT1G67090, AT2G30080, AT5G10180, AT3G61430, AT4…	1.9615	2.83837e-14		AT1G13120	emb1745	1.65027	0.013151
AT1G10470	ARR4	0.630963	0.0113477		GOTERM_BP_FAT	GO:0046686~response to cadmium ion	AT1G20620, AT4G11360, AT1G07930, AT4G37870, AT1G45145, AT3G56240, AT3G60750, AT1G50480, AT1G77510, AT2G24200, AT3G06050, AT3G15730, AT4G38740, AT1G11840, AT3G03780, AT4G13430, AT4G14880, AT1G74840, AT2G36530, AT5G08680, AT5G11670, AT5G18170, AT3G52880, AT4G38970, AT1G35720, AT2G43750, AT3G48990, AT1G75280, AT1G42970, AT4G26970, AT1G48420, AT1G13930, AT1G27130, AT1G60710, AT4G02520, AT4G11600, AT1…	3.71085	4.55288e-14		AT1G14440	HB31	1.54275	0.0252058
AT1G11080	scpl31	0.142104	5.5645e-29		SP_PIR_KEYWORDS	thylakoid	AT1G29920, AT3G47470, AT2G30570, AT2G20260, AT1G60960, AT1G44575, AT3G08940, AT3G21055, AT5G66570, AT4G03280, AT4G05180, AT2G34420, AT4G04640, AT1G76100, AT5G01530, AT1G29910, AT1G52230, AT4G12800, AT1G06680, AT1G29930, AT3G54890, AT1G55670, AT1G79040, AT4G27440, AT4G10340, AT2G34430, AT2G30080, AT5G64040, AT3G16140, AT1G67740, AT4G21280, AT1G03600, AT5G45680, AT3G50820, AT3G56940	5.93669	1.55431e-13		AT1G14750	SDS	2.42776	0.025459
AT1G11450	AT1G11450	0.214232	0.00295669		SP_PIR_KEYWORDS	photosystem ii	AT1G29910, AT3G47470, AT1G29920, AT2G30570, AT1G29930, AT1G06680, AT1G44575, AT3G08940, AT1G79040, AT3G21055, AT5G66570, AT4G10340, AT4G05180, AT2G34430, AT2G34420, AT4G21280, AT1G67740, AT5G01530, AT3G50820	14.2847	1.55431e-13		AT1G16070	TLP8	1.67067	0.0390686
AT1G11530	CXXS1	0.198413	0.0096217		GOTERM_CC_FAT	GO:0009536~plastid	AT3G47470, AT2G30570, AT2G20260, AT1G52400, AT3G52150, AT2G47750, AT1G45474, AT2G36160, AT5G26600, AT3G49680, AT3G60750, AT3G14415, AT1G13280, AT4G33510, AT5G02260, AT5G63980, AT4G39260, AT5G42980, AT5G52540, AT1G66200, AT2G43100, AT5G01530, AT2G30860, AT5G59080, AT5G15970, AT2G36530, AT2G34430, AT2G30080, AT1G67090, AT3G61430, AT5G19940, AT5G45680, AT1G15500, AT3G29240, AT2G26500, AT1G70410, AT5…	1.57696	2.77556e-13		AT1G16220	AT1G16220	1.88772	0.0347493
AT1G11580	PMEPCRA	0.278718	1.57357e-05		SP_PIR_KEYWORDS	transport	AT1G80830, AT4G30190, AT3G53960, AT2G38540, AT1G45145, AT1G80760, AT4G15690, AT1G44100, AT2G39350, AT2G39010, AT4G03280, AT4G18050, AT5G42980, AT2G02040, AT3G62960, AT1G23080, AT2G21050, AT4G15700, AT2G18960, AT2G38120, AT1G64170, AT3G57330, AT5G40780, AT1G08920, AT5G24380, AT2G30540, AT4G36670, AT1G59740, AT3G12750, AT5G43970, AT5G08680, AT3G51030, AT4G22200, AT2G30080, AT5G10180, AT3G61430, AT1…	2.45902	1.35447e-12		AT1G16540	ABA3	2.55823	0.0268821
AT1G11700	AT1G11700	0.289734	0.00598237		SP_PIR_KEYWORDS	oxidoreductase	AT3G15020, AT1G20620, AT4G15093, AT1G62380, AT5G14200, AT5G50160, AT5G03260, AT4G37520, AT3G14415, AT5G38410, AT4G03280, AT1G78490, AT4G37310, AT4G14716, AT3G02360, AT3G06050, AT1G12140, AT1G06640, AT2G45560, AT3G12120, AT1G05260, AT1G65860, AT2G28190, AT1G62180, AT2G22330, AT5G51890, AT4G39950, AT3G26760, AT2G46660, AT2G24580, AT5G20960, AT2G25450, AT3G03910, AT1G67090, AT4G04610, AT4G37970, AT5…	2.59671	1.65423e-12		AT1G17690	NOF1	1.59058	0.0326454
AT1G11840	GLX1	0.56163	0.000404521		GOTERM_CC_FAT	GO:0009507~chloroplast	AT3G47470, AT2G30570, AT2G20260, AT1G52400, AT3G52150, AT2G47750, AT1G45474, AT2G36160, AT5G26600, AT3G49680, AT3G60750, AT3G14415, AT1G13280, AT4G33510, AT5G02260, AT5G63980, AT4G39260, AT5G42980, AT5G52540, AT1G66200, AT5G01530, AT2G30860, AT5G59080, AT5G15970, AT2G36530, AT2G34430, AT2G30080, AT1G67090, AT3G61430, AT5G19940, AT5G45680, AT1G15500, AT3G29240, AT2G26500, AT1G70410, AT5G23060, AT2…	1.57202	1.66533e-12		AT1G18160	AT1G18160	1.68869	0.02817
AT1G11860	AT1G11860	0.686171	0.0415478		GOTERM_CC_FAT	GO:0030312~external encapsulating structure	AT1G20620, AT5G11420, AT1G62380, AT2G38540, AT2G19760, AT1G69530, AT3G29030, AT3G43270, AT2G39730, AT1G76930, AT5G38410, AT5G66920, AT5G02260, AT1G20850, AT4G00230, AT4G39260, AT1G01900, AT5G07030, AT5G42980, AT2G05920, AT2G16430, AT3G14310, AT5G44400, AT5G60920, AT3G62020, AT1G29670, AT1G41830, AT1G78830, AT1G05310, AT1G68560, AT1G28600, AT5G05160, AT1G33590, AT1G11580, AT3G57030, AT2G45470, AT4…	2.64341	1.66533e-12		AT1G19290	AT1G19290	1.78134	0.0268075
AT1G11910	APA1	0.57944	0.00040045		GOTERM_CC_FAT	GO:0005618~cell wall	AT1G20620, AT5G11420, AT1G62380, AT2G38540, AT2G19760, AT1G69530, AT3G29030, AT3G43270, AT2G39730, AT1G76930, AT5G38410, AT5G66920, AT5G02260, AT1G20850, AT4G00230, AT4G39260, AT1G01900, AT5G07030, AT5G42980, AT2G05920, AT2G16430, AT3G14310, AT5G44400, AT5G60920, AT3G62020, AT1G29670, AT1G41830, AT1G78830, AT1G05310, AT1G68560, AT1G28600, AT5G05160, AT1G33590, AT1G11580, AT3G57030, AT2G45470, AT4…	2.64923	2.22045e-12		AT1G19690	AT1G19690	2.32265	0.0104463
AT1G12140	FMO GS-OX5	0.470593	0.000355908		GOTERM_MF_FAT	GO:0016168~chlorophyll binding	AT3G47470, AT1G29920, AT1G29910, AT1G29930, AT1G61520, AT1G44575, AT3G54890, AT3G27690, AT1G15820, AT3G08940, AT4G10340, AT2G05100, AT2G34430, AT2G34420, AT2G05070, AT3G61470, AT5G01530	13.5615	7.14984e-12		AT1G20100	AT1G20100	2.13161	1.01347e-05
AT1G12200	AT1G12200	0.275179	0.00565537		GOTERM_BP_FAT	GO:0044271~nitrogen compound biosynthetic process	AT4G30190, AT5G14200, AT4G39940, AT5G48180, AT3G49680, AT4G33510, AT5G50210, AT4G14716, AT2G14750, AT1G66200, AT4G30110, AT2G43100, AT3G22740, AT3G48560, AT1G62180, AT2G22330, AT2G19110, AT2G18960, AT3G57330, AT3G58990, AT3G03780, AT4G13430, AT4G39950, AT4G14880, AT5G38710, AT3G57030, AT5G08680, AT4G04610, AT5G35630, AT3G30775, AT3G02020, AT2G25610, AT1G58290, AT2G43750, AT5G57350, AT2G16510, AT5…	2.86918	1.91624e-11		AT1G20610	CYCB2;3	1.66296	0.013231
AT1G12230	AT1G12230	0.58574	0.00467749		GOTERM_BP_FAT	GO:0019758~glycosinolate biosynthetic process	AT2G22330, AT1G74100, AT4G12030, AT3G19710, AT1G62560, AT4G13770, AT1G16410, AT1G18590, AT5G23010, AT2G25450, AT2G20610, AT4G23100, AT1G12140, AT4G31500, AT1G24100, AT1G65860, AT1G74090	12.7024	2.12941e-11		AT1G20720	AT1G20720	2.1261	0.00802519
AT1G12320	AT1G12320	0.115088	0.0374328		GOTERM_BP_FAT	GO:0019761~glucosinolate biosynthetic process	AT2G22330, AT1G74100, AT4G12030, AT3G19710, AT1G62560, AT4G13770, AT1G16410, AT1G18590, AT5G23010, AT2G25450, AT2G20610, AT4G23100, AT1G12140, AT4G31500, AT1G24100, AT1G65860, AT1G74090	12.7024	2.12941e-11		AT1G22275	ZYP1b	2.15217	0.025005
AT1G12900	GAPA-2	0.599932	0.00228299		GOTERM_BP_FAT	GO:0016144~S-glycoside biosynthetic process	AT2G22330, AT1G74100, AT4G12030, AT3G19710, AT1G62560, AT4G13770, AT1G16410, AT1G18590, AT5G23010, AT2G25450, AT2G20610, AT4G23100, AT1G12140, AT4G31500, AT1G24100, AT1G65860, AT1G74090	12.7024	2.12941e-11		AT1G22490	AT1G22490	2.08764	0.000207182
AT1G13245	RTFL17	0.323072	0.000718302		GOTERM_CC_FAT	GO:0005576~extracellular region	AT1G29920, AT3G15020, AT2G38540, AT1G69530, AT4G37520, AT5G03260, AT3G43270, AT2G19970, AT3G14415, AT2G14580, AT5G02260, AT4G38740, AT2G16430, AT1G05260, AT1G66200, AT2G28190, AT2G30860, AT4G27520, AT1G29930, AT1G06680, AT1G29670, AT1G78830, AT5G51890, AT2G43510, AT1G28600, AT2G36530, AT1G19570, AT2G45470, AT1G67090, AT5G09440, AT4G28250, AT5G04590, AT3G10410, AT3G47520, AT3G52880, AT1G28110, AT4…	2.03161	2.04059e-11		AT1G22950	AT1G22950	1.5726	0.0378283
AT1G13280	AOC4	0.485637	0.000222293		GOTERM_CC_FAT	GO:0030076~light-harvesting complex	AT3G47470, AT1G29920, AT1G29910, AT1G29930, AT1G61520, AT1G45474, AT1G44575, AT3G54890, AT3G27690, AT5G54270, AT4G10340, AT2G05100, AT2G34430, AT2G34420, AT2G05070, AT3G61470, AT5G01530	12.2846	2.27596e-11		AT1G23000	AT1G23000	1.80214	0.000321202
AT1G13440	GAPC2	0.515332	0.0423695		GOTERM_CC_FAT	GO:0010287~plastoglobule	AT1G29910, AT1G29920, AT1G52230, AT3G47470, AT4G12800, AT2G20260, AT1G61520, AT1G29930, AT3G54890, AT1G15820, AT2G21330, AT2G39730, AT4G01150, AT5G66570, AT4G10340, AT2G34430, AT2G05100, AT2G34420, AT2G05070, AT5G42650, AT4G38970, AT5G01530, AT3G50820	7.75617	3.85914e-11		AT1G23280	AT1G23280	1.52536	0.0494316
AT1G13930	AT1G13930	0.263024	1.92074e-05		KEGG_PATHWAY	ath00196:Photosynthesis	AT3G47470, AT1G29920, AT1G29930, AT1G61520, AT3G54890, AT3G27690, AT1G15820, AT3G08940, AT5G54270, AT4G10340, AT2G05100, AT2G34430, AT2G34420, AT2G05070, AT3G61470, AT5G01530	10.4015	7.28861e-11		AT1G24880	AT1G24880	2.19528	0.0100375
AT1G14210	AT1G14210	0.37464	0.0187286		GOTERM_BP_FAT	GO:0055114~oxidation reduction	AT3G15020, AT4G15093, AT5G50160, AT1G45145, AT1G31710, AT5G03260, AT4G37520, AT3G14415, AT4G14716, AT4G37310, AT5G08530, AT1G12140, AT5G42980, AT2G45560, AT1G05260, AT3G62960, AT2G28190, AT4G15700, AT5G51890, AT1G55670, AT5G20960, AT3G51030, AT1G67090, AT3G30775, AT3G47520, AT4G29720, AT3G52880, AT1G71695, AT1G58290, AT1G50320, AT1G01190, AT1G62560, AT4G13770, AT1G75280, AT1G08830, AT1G42970, AT5…	2.04629	3.19256e-10		AT1G26190	AT1G26190	1.78937	0.00856866
AT1G15150	AT1G15150	0.0701101	0.0178848		GOTERM_BP_FAT	GO:0016143~S-glycoside metabolic process	AT2G22330, AT1G74100, AT4G12030, AT3G19710, AT1G62560, AT4G13770, AT5G48180, AT1G16410, AT1G18590, AT5G23010, AT2G25450, AT2G20610, AT4G23100, AT1G12140, AT4G31500, AT1G59870, AT1G24100, AT1G74090, AT1G65860	9.35695	3.71603e-10		AT1G26260	CIB5	2.20985	0.00417988
AT1G15180	AT1G15180	0.203677	0.00436334		GOTERM_BP_FAT	GO:0019757~glycosinolate metabolic process	AT2G22330, AT1G74100, AT4G12030, AT3G19710, AT1G62560, AT4G13770, AT5G48180, AT1G16410, AT1G18590, AT5G23010, AT2G25450, AT2G20610, AT4G23100, AT1G12140, AT4G31500, AT1G59870, AT1G24100, AT1G74090, AT1G65860	9.35695	3.71603e-10		AT1G26580	AT1G26580	2.01118	0.00253237
AT1G15290	AT1G15290	0.590569	0.0240206		GOTERM_BP_FAT	GO:0019760~glucosinolate metabolic process	AT2G22330, AT1G74100, AT4G12030, AT3G19710, AT1G62560, AT4G13770, AT5G48180, AT1G16410, AT1G18590, AT5G23010, AT2G25450, AT2G20610, AT4G23100, AT1G12140, AT4G31500, AT1G59870, AT1G24100, AT1G74090, AT1G65860	9.35695	3.71603e-10		AT1G26680	AT1G26680	2.6214	4.58393e-06
AT1G15405	AT1G15405	0.152338	0.00103257		GOTERM_CC_FAT	GO:0005886~plasma membrane	AT1G23730, AT1G07930, AT1G19835, AT1G74020, AT2G25680, AT1G45145, AT5G50160, AT2G19760, AT1G80760, AT2G36160, AT2G39350, AT1G77510, AT1G13280, AT1G20850, AT3G15730, AT4G39260, AT4G35350, AT4G38740, AT2G05070, AT5G42980, AT4G17170, AT3G22740, AT1G23080, AT2G21050, AT2G30860, AT1G75500, AT4G12650, AT3G61560, AT2G19110, AT3G49360, AT5G60920, AT2G38120, AT3G57330, AT4G27520, AT3G03250, AT2G43610, AT1…	1.65282	9.96103e-10		AT1G27110	AT1G27110	5.05063	0.00105048
AT1G15500	ATNTT2	0.644461	0.0121668		GOTERM_CC_FAT	GO:0009522~photosystem I	AT1G52230, AT3G47470, AT1G29920, AT1G29910, AT4G12800, AT2G20260, AT1G29930, AT1G45474, AT1G55670, AT3G08940, AT4G10340, AT5G64040, AT3G16140, AT3G61470, AT5G01530, AT1G08380	11.1633	1.09688e-09		AT1G27920	MAP65-8	2.00275	0.0336637
AT1G15820	LHCB6	0.457211	7.75308e-08		SP_PIR_KEYWORDS	glycoprotein	AT1G52400, AT1G74020, AT4G11320, AT5G03260, AT4G37520, AT4G18640, AT3G43270, AT1G76930, AT1G77510, AT4G18050, AT1G20850, AT4G37250, AT4G35350, AT4G00230, AT4G24780, AT2G16430, AT1G05260, AT2G25790, AT3G14310, AT1G23080, AT2G21050, AT2G01950, AT5G60920, AT4G27520, AT3G62020, AT1G31550, AT5G51890, AT1G05310, AT1G28600, AT3G06035, AT3G52840, AT5G08260, AT4G39090, AT2G45470, AT5G03170, AT4G22200, AT5…	2.30269	1.3167e-09		AT1G28360	ERF12	1.76082	0.00830555
AT1G16180	AT1G16180	0.566029	0.000741453		PIR_SUPERFAMILY	PIRSF002925:chlorophyll a/b-binding protein	AT1G29910, AT1G29920, AT4G10340, AT3G47470, AT2G05100, AT1G61520, AT1G29930, AT1G45474, AT3G27690, AT3G08940, AT3G61470, AT5G01530	16.3856	1.52344e-09		AT1G29750	RKF1	1.64631	0.0407416
AT1G16390	3-Oct	0.0773362	0.0155414		SP_PIR_KEYWORDS	cytoplasm	AT1G07930, AT1G45145, AT1G74100, AT2G19760, AT4G37870, AT4G15690, AT2G36160, AT3G19710, AT4G02890, AT2G24200, AT5G10170, AT3G15730, AT4G38740, AT5G42980, AT2G16430, AT1G66200, AT3G62960, AT3G63110, AT4G15700, AT3G14940, AT3G03250, AT4G14880, AT2G36530, AT1G18590, AT2G30540, AT3G51030, AT3G07420, AT3G52880, AT1G74090, AT1G35720, AT4G05320, AT5G03240, AT4G05050, AT2G24270, AT5G43330, AT1G08830, AT1…	2.74258	2.0785e-09		AT1G30835	SADHU1-2	1.78446	0.00714567
AT1G16410	CYP79F1	0.167843	1.15086e-40		SP_PIR_KEYWORDS	disulfide bond	AT1G52400, AT2G38540, AT1G45145, AT4G11320, AT1G69530, AT4G37520, AT3G29030, AT3G43270, AT1G77510, AT5G02260, AT4G03280, AT3G06050, AT1G20850, AT4G35350, AT5G42980, AT2G16430, AT1G05260, AT3G62960, AT3G14310, AT2G28190, AT1G62180, AT5G10030, AT2G43550, AT3G62020, AT2G43510, AT5G51890, AT5G08260, AT4G39090, AT3G51030, AT4G04610, AT4G28250, AT3G10410, AT1G28110, AT5G45680, AT4G02330, AT1G26820, AT1…	2.50959	4.6113e-09		AT1G31600	AT1G31600	2.28766	0.000219388
AT1G18590	SOT17	0.220158	0.000911666		SP_PIR_KEYWORDS	Photosystem I	AT1G52230, AT3G47470, AT1G29920, AT1G29910, AT4G12800, AT2G20260, AT1G29930, AT1G55670, AT3G08940, AT4G10340, AT5G64040, AT3G16140, AT5G01530	15.0679	1.05689e-08		AT1G31880	BRX	2.51426	3.5658e-05
AT1G18880	AT1G18880	0.17044	1.63092e-13		SP_PIR_KEYWORDS	transmembrane	AT1G80830, AT1G29920, AT3G47470, AT2G30570, AT5G50160, AT1G80760, AT4G18640, AT2G39350, AT2G45560, AT2G17450, AT1G16390, AT1G23080, AT5G01530, AT2G21050, AT3G61560, AT2G19110, AT2G38120, AT3G57330, AT1G64170, AT1G29930, AT1G55670, AT4G01150, AT4G36670, AT3G12750, AT2G30080, AT5G10180, AT3G61430, AT1G49230, AT1G77690, AT5G10380, AT1G53210, AT4G23400, AT1G15500, AT4G30650, AT1G44575, AT2G16510, AT3…	1.83289	2.65771e-08		AT1G34320	AT1G34320	1.65968	0.0106147
AT1G19540	AT1G19540	0.305307	0.000165818		GOTERM_CC_FAT	GO:0009523~photosystem II	AT1G29910, AT1G29920, AT3G47470, AT2G30570, AT1G29930, AT1G06680, AT1G44575, AT1G15820, AT3G08940, AT1G79040, AT3G21055, AT5G66570, AT4G10340, AT4G05180, AT4G21280, AT1G67740, AT1G03600, AT5G01530, AT3G50820	7.393	2.65889e-08		AT1G35340	AT1G35340	2.06893	0.0387389
AT1G19570	DHAR1	0.326529	1.35766e-09		SP_PIR_KEYWORDS	Redox-active center	AT4G15700, AT1G77370, AT3G11630, AT1G45145, AT4G15690, AT1G50320, AT1G03020, AT1G77510, AT3G15360, AT2G30540, AT5G63030, AT3G51030, AT4G04610, AT3G06050, AT5G42980, AT1G65980, AT3G62960, AT3G52880, AT1G06830, AT3G62930, AT1G62180	6.7146	3.45006e-08		AT1G42470	AT1G42470	1.81096	0.0235798
AT1G19660	AT1G19660	0.403304	1.31058e-05		GOTERM_CC_FAT	GO:0031967~organelle envelope	AT3G47470, AT1G20620, AT1G35680, AT3G52150, AT2G47750, AT1G30360, AT1G15820, AT2G39730, AT3G60750, AT4G03280, AT4G01050, AT4G34700, AT2G05070, AT5G52540, AT1G66200, AT1G11840, AT1G06680, AT3G03780, AT3G54890, AT1G55670, AT2G36530, AT4G01150, AT5G08680, AT5G43970, AT1G67090, AT2G34430, AT5G35630, AT3G61430, AT5G04590, AT3G47520, AT5G19940, AT1G12900, AT4G38970, AT4G24770, AT5G46110, AT2G43750, AT1…	2.19988	3.26716e-08		AT1G43800	AT1G43800	3.97526	1.18771e-14
AT1G19835	AT1G19835	0.614627	0.0307928		SP_PIR_KEYWORDS	phosphoprotein	AT3G47470, AT4G30190, AT1G29920, AT3G21510, AT1G20620, AT5G14200, AT4G37870, AT2G31200, AT4G39940, AT2G39730, AT2G39010, AT5G23010, AT4G05180, AT2G14750, AT5G52310, AT4G39260, AT3G23820, AT1G66200, AT4G30110, AT1G23080, AT5G01530, AT1G73630, AT2G19110, AT2G18960, AT3G57330, AT3G14940, AT1G29930, AT1G06680, AT5G05160, AT4G14880, AT3G23000, AT4G10340, AT1G67090, AT4G22200, AT2G42590, AT5G35630, AT3…	2.34187	3.91616e-08		AT1G48100	AT1G48100	1.81021	0.0326454
AT1G20160	ATSBT5.2	0.150554	0.000259224		GOTERM_CC_FAT	GO:0031975~envelope	AT3G47470, AT1G20620, AT1G35680, AT3G52150, AT2G47750, AT1G30360, AT1G15820, AT2G39730, AT3G60750, AT4G03280, AT4G01050, AT4G34700, AT2G05070, AT5G52540, AT1G66200, AT1G11840, AT1G06680, AT3G03780, AT3G54890, AT1G55670, AT2G36530, AT4G01150, AT5G08680, AT5G43970, AT1G67090, AT2G34430, AT5G35630, AT3G61430, AT5G04590, AT3G47520, AT5G19940, AT1G12900, AT4G38970, AT4G24770, AT5G46110, AT2G43750, AT1…	2.18231	4.81017e-08		AT1G49580	AT1G49580	1.6694	0.0128889
AT1G20620	CAT3 (NC_003070 7143066..7146540)	0.258143	7.18428e-24		GOTERM_MF_FAT	GO:0005507~copper ion binding	AT3G27200, AT1G31710, AT5G03260, AT5G02380, AT3G56240, AT4G13940, AT1G50480, AT1G08830, AT5G66920, AT4G26970, AT5G44790, AT3G16460, AT1G56070, AT1G76100, AT1G49240, AT1G66200, AT2G27035, AT2G28190, AT2G30860, AT4G27520, AT1G41830, AT2G36530, AT2G38080, AT1G19570, AT4G01850, AT5G08680, AT5G26330, AT1G67090, AT2G30870, AT1G62810, AT1G35720	4.16957	7.97532e-08		AT1G49730	AT1G49730	2.1419	0.0046584
AT1G20823	AT1G20823	0.466122	0.000631857		GOTERM_BP_FAT	GO:0009416~response to light stimulus	AT1G29920, AT1G20620, AT1G69530, AT1G15820, AT2G39730, AT4G02890, AT5G38410, AT5G66570, AT4G03280, AT1G22770, AT1G68050, AT5G63980, AT2G28190, AT5G01530, AT1G29930, AT3G54890, AT3G12610, AT2G36530, AT4G10340, AT1G67090, AT5G18170, AT1G58290, AT1G01470, AT4G05320, AT1G44575, AT5G03240, AT4G05050, AT3G27690, AT2G47180, AT3G08940, AT2G43010, AT2G37640, AT4G13770, AT1G42970, AT3G49110, AT3G45780, AT2…	2.60397	1.84384e-07		AT1G50140	AT1G50140	2.17063	0.000116322
AT1G20840	TMT1	0.508828	0.0026716		GOTERM_BP_FAT	GO:0009409~response to cold	AT1G20620, AT1G35680, AT2G15970, AT4G30650, AT3G54050, AT2G39730, AT2G47730, AT1G42970, AT1G22770, AT5G12250, AT5G63980, AT1G32060, AT5G52310, AT4G39260, AT3G16460, AT3G53990, AT1G56070, AT4G02520, AT1G05260, AT4G38680, AT4G02380, AT5G10030, AT1G31812, AT3G12780, AT3G11630, AT5G15970, AT2G37220, AT4G31990, AT3G26650, AT2G36530, AT3G16470, AT1G67090, AT3G17020, AT5G04590, AT3G47520, AT3G16450, AT5…	3.44096	2.34646e-07		AT1G50750	AT1G50750	45.4962	0.0455604
AT1G20850	XCP2	0.164983	0.00633507		SP_PIR_KEYWORDS	Symport	AT2G38120, AT5G49630, AT5G09220, AT2G38940, AT5G63850, AT1G71880, AT5G40780, AT1G44100, AT3G15990, AT1G22710, AT4G36670, AT5G01240, AT1G78000, AT5G10180, AT3G18830, AT1G77690, AT2G21050, AT3G19930	7.05235	5.40005e-07		AT1G50970	AT1G50970	2.54314	0.00491092
AT1G21140	AT1G21140	0.0780598	1.59055e-13		GOTERM_BP_FAT	GO:0009314~response to radiation	AT1G29920, AT1G20620, AT1G69530, AT1G15820, AT2G39730, AT4G02890, AT5G38410, AT5G66570, AT4G03280, AT1G22770, AT1G68050, AT5G63980, AT2G28190, AT5G01530, AT1G29930, AT3G54890, AT3G12610, AT2G36530, AT4G10340, AT1G67090, AT5G18170, AT1G58290, AT1G01470, AT4G05320, AT1G44575, AT5G03240, AT4G05050, AT3G27690, AT2G47180, AT3G08940, AT2G43010, AT2G37640, AT4G13770, AT1G42970, AT3G49110, AT3G45780, AT2…	2.51753	6.64606e-07		AT1G51220	WIP5	5.23919	0.0041208
AT1G21440	AT1G21440	0.349288	7.44764e-12		SP_PIR_KEYWORDS	cell membrane	AT4G30190, AT4G23400, AT5G49630, AT5G57350, AT5G60660, AT2G45960, AT1G44100, AT1G22710, AT1G25530, AT2G39010, AT3G53420, AT1G20850, AT4G35350, AT3G45780, AT2G25790, AT2G01950, AT2G21050, AT5G60490, AT5G61480, AT3G61560, AT2G18960, AT2G38120, AT5G60920, AT4G27520, AT1G31812, AT3G23430, AT5G09220, AT2G38940, AT1G71880, AT5G63850, AT5G40780, AT3G06035, AT5G24380, AT2G45470, AT3G12750, AT5G01240, AT5…	2.95646	7.16239e-07		AT1G53160	SPL4	9.66225	1.48806e-10
AT1G22710	SUC2	0.135948	4.16743e-21		GOTERM_BP_FAT	GO:0016137~glycoside metabolic process	AT2G22330, AT3G03250, AT1G74100, AT4G12030, AT3G19710, AT5G48180, AT1G62560, AT4G13770, AT1G16410, AT1G18590, AT5G23010, AT2G25450, AT2G20610, AT4G23100, AT3G43190, AT1G12140, AT4G31500, AT1G59870, AT1G24100, AT1G74090, AT1G65860	5.41718	1.48986e-06		AT1G53165	ATMAP4K ALPHA1	1.9141	0.0246033
AT1G22770	GI	0.413313	1.0295e-07		GOTERM_BP_FAT	GO:0008652~cellular amino acid biosynthetic process	AT5G14200, AT4G39940, AT3G49680, AT4G33510, AT4G14716, AT2G14750, AT2G17640, AT1G66200, AT3G61440, AT2G43100, AT3G22740, AT3G48560, AT1G62180, AT1G02500, AT3G58990, AT3G03780, AT2G17265, AT4G13430, AT4G14880, AT5G38710, AT3G57050, AT1G52410, AT4G29840, AT4G01850, AT3G13110, AT4G04610, AT5G35630, AT4G31500, AT3G30775, AT3G02020, AT2G43750	3.65071	2.20434e-06		AT1G53780	AT1G53780	2.82569	2.13615e-07
AT1G22885	AT1G22885	0.267976	0.009727		SP_PIR_KEYWORDS	lyase	AT1G23730, AT1G74020, AT4G37870, AT1G70410, AT5G38410, AT4G26970, AT3G10340, AT1G65960, AT3G10870, AT1G67750, AT4G24780, AT5G04230, AT3G61440, AT1G11840, AT3G14940, AT4G13430, AT2G21330, AT3G57050, AT1G52410, AT2G36530, AT4G29840, AT2G23600, AT1G67090, AT5G63180, AT3G52720, AT5G42650, AT4G38970	4.19595	1.95238e-06		AT1G53785	AT1G53785	2.95479	0.000297406
AT1G23080	PIN7	0.415938	0.000251023		GOTERM_BP_FAT	GO:0016138~glycoside biosynthetic process	AT2G22330, AT1G74100, AT4G12030, AT3G19710, AT1G62560, AT4G13770, AT1G16410, AT1G18590, AT5G23010, AT2G25450, AT2G20610, AT3G43190, AT4G23100, AT1G12140, AT4G31500, AT1G24100, AT1G74090, AT1G65860	6.29092	2.61992e-06		AT1G54180	BRX-LIKE3	2.14713	0.00388719
AT1G23460	AT1G23460	0.256924	0.000159538		KEGG_PATHWAY	ath00966:Glucosinolate biosynthesis	AT2G22330, AT1G74100, AT3G19710, AT4G13770, AT4G39950, AT3G49680, AT1G16410, AT1G18590, AT5G23010, AT2G20610, AT4G31500, AT1G24100, AT1G74090	8.4512	1.7612e-06		AT1G54260	AT1G54260	3.99257	2.60147e-07
AT1G23530	AT1G23530	0.220856	0.0419684		GOTERM_BP_FAT	GO:0009651~response to salt stress	AT3G23600, AT1G11910, AT4G30650, AT1G62380, AT5G14200, AT4G01070, AT2G45960, AT3G56240, AT3G02230, AT3G60750, AT1G14210, AT1G08830, AT1G77510, AT2G47730, AT1G03230, AT5G12250, AT5G63980, AT1G13930, AT1G24180, AT3G02360, AT1G49300, AT5G52310, AT4G39260, AT4G02520, AT4G11600, AT1G05260, AT1G49240, AT1G66200, AT1G05850, AT5G60920, AT1G02500, AT5G59780, AT3G03250, AT3G03780, AT3G01470, AT1G74840, AT2…	2.70125	3.45224e-06		AT1G54460	AT1G54460	1.7088	0.00408948
AT1G23730	BCA3	0.189338	2.08485e-06		GOTERM_BP_FAT	GO:0019748~secondary metabolic process	AT1G74020, AT1G74100, AT3G50740, AT5G03260, AT3G19710, AT5G48180, AT4G02780, AT5G23010, AT5G50210, AT3G02360, AT1G12140, AT1G65860, AT2G30860, AT3G49360, AT2G22330, AT4G12030, AT1G55670, AT4G39950, AT5G20960, AT3G57030, AT1G18590, AT2G25450, AT4G37970, AT5G11670, AT4G38970, AT1G74090, AT1G62560, AT4G13770, AT1G16410, AT2G47730, AT3G10340, AT1G27130, AT4G02520, AT5G04230, AT1G55210, AT1G78370, AT4…	2.56132	3.74821e-06		AT1G55200	AT1G55200	2.11643	0.019282
AT1G23800	ALDH2B7	0.379157	0.00227274		GOTERM_BP_FAT	GO:0010114~response to red light	AT1G29910, AT1G29920, AT1G29930, AT3G54890, AT1G69530, AT3G27690, AT2G43010, AT3G08940, AT2G37640, AT5G38410, AT4G10340, AT1G10470, AT2G05100, AT1G67090, AT4G31500, AT5G01530, AT2G40080	6.57801	4.08651e-06		AT1G55590	AT1G55590	1.93497	0.019915
AT1G24100	UGT74B1	0.427047	2.94544e-05		GOTERM_BP_FAT	GO:0006970~response to osmotic stress	AT3G23600, AT1G11910, AT4G30650, AT1G62380, AT5G14200, AT4G01070, AT2G45960, AT3G02230, AT3G56240, AT3G60750, AT1G14210, AT1G08830, AT1G77510, AT2G47730, AT1G03230, AT5G12250, AT5G63980, AT1G13930, AT1G24180, AT3G02360, AT1G49300, AT5G52310, AT4G39260, AT4G02520, AT4G11600, AT1G05260, AT1G49240, AT1G66200, AT1G05850, AT5G60920, AT1G02500, AT5G59780, AT3G03250, AT3G03780, AT3G01470, AT5G15970, AT1…	2.60676	4.72303e-06		AT1G55690	AT1G55690	1.73964	0.00784962
AT1G24180	IAR4	0.66897	0.0408088		GOTERM_BP_FAT	GO:0000097~sulfur amino acid biosynthetic process	AT1G02500, AT3G03780, AT2G17265, AT4G39940, AT4G14880, AT3G57050, AT3G13110, AT4G01850, AT4G14716, AT2G14750, AT4G04610, AT2G17640, AT3G61440, AT3G22740, AT2G43750, AT1G62180	6.93399	6.10641e-06		AT1G55830	AT1G55830	2.25312	0.00288536
AT1G24575	AT1G24575	0.239431	0.0261182		GOTERM_BP_FAT	GO:0009309~amine biosynthetic process	AT5G14200, AT4G39940, AT3G49680, AT4G33510, AT4G14716, AT2G14750, AT2G17640, AT1G66200, AT3G61440, AT2G43100, AT3G22740, AT3G48560, AT1G62180, AT1G02500, AT2G27450, AT3G58990, AT3G03780, AT2G17265, AT4G13430, AT4G14880, AT5G38710, AT3G57050, AT1G52410, AT4G29840, AT4G01850, AT3G13110, AT4G04610, AT5G35630, AT4G31500, AT3G30775, AT3G02020, AT2G43750	3.39902	6.81656e-06		AT1G58025	AT1G58025	1.72879	0.00752436
AT1G25230	AT1G25230	0.493323	0.00792498		GOTERM_MF_FAT	GO:0046906~tetrapyrrole binding	AT1G29920, AT3G47470, AT1G20620, AT1G44575, AT3G27690, AT1G15820, AT3G08940, AT4G37520, AT1G01190, AT3G19270, AT4G13770, AT1G16410, AT2G46650, AT1G78490, AT4G37310, AT3G49110, AT2G05070, AT2G34420, AT2G45560, AT1G05260, AT5G01530, AT1G29910, AT2G22330, AT3G61580, AT4G11290, AT1G61520, AT1G29930, AT3G54890, AT4G21960, AT5G51890, AT4G39950, AT2G46660, AT4G08780, AT2G34490, AT4G10340, AT4G37320, AT2…	2.64722	6.62071e-06		AT1G58350	ZW18	2.00122	0.0081836
AT1G25530	AT1G25530	0.154568	2.50908e-18		SP_PIR_KEYWORDS	alternative splicing	AT3G15020, AT1G20620, AT1G52400, AT2G33770, AT1G07930, AT5G14200, AT1G69530, AT4G13940, AT4G02890, AT3G43270, AT2G39730, AT1G76930, AT3G49680, AT4G33510, AT5G38410, AT4G03280, AT1G65960, AT5G64240, AT1G12140, AT4G35350, AT4G39260, AT1G06640, AT2G45560, AT2G16430, AT1G66200, AT3G23050, AT1G23080, AT1G61660, AT1G06680, AT4G14410, AT2G18300, AT3G62020, AT5G01750, AT1G31550, AT5G40780, AT1G28600, AT1…	1.9056	6.14795e-06		AT1G59640	BPEp	2.37031	0.0132026
AT1G26450	AT1G26450	0.448149	0.00871538		INTERPRO	IPR012335:Thioredoxin fold	AT1G77370, AT1G45145, AT4G15690, AT1G50320, AT1G77510, AT2G47730, AT1G11530, AT5G63030, AT3G06050, AT1G27130, AT5G42980, AT4G11600, AT4G02520, AT1G65980, AT3G62960, AT1G78370, AT1G06830, AT2G30860, AT1G62180, AT4G15700, AT3G11630, AT3G03190, AT1G03020, AT3G15360, AT2G30540, AT1G19570, AT3G51030, AT4G04610, AT2G30870, AT3G62930	3.56059	9.72476e-06		AT1G59890	SNL5	1.55128	0.0295184
AT1G26820	RNS3	0.0818654	0.0380946		SP_PIR_KEYWORDS	signal	AT1G52400, AT2G38540, AT1G74020, AT1G69530, AT4G11320, AT5G03260, AT4G18640, AT4G37520, AT3G43270, AT1G77510, AT5G02260, AT1G20850, AT4G35350, AT4G24780, AT2G16430, AT1G05260, AT5G60920, AT4G27520, AT1G29670, AT5G51890, AT2G43510, AT1G28600, AT3G12750, AT4G39090, AT2G45470, AT5G09440, AT4G28250, AT3G10410, AT1G28110, AT1G26820, AT4G02330, AT1G71695, AT5G63800, AT1G02335, AT2G37640, AT5G67360, AT3…	1.83252	8.94422e-06		AT1G59980	ARL2	2.10083	0.00454413
AT1G27030	AT1G27030	0.321403	0.000150111		SP_PIR_KEYWORDS	chlorophyll	AT1G29910, AT1G29920, AT4G10340, AT3G47470, AT2G34430, AT1G29930, AT2G34420, AT3G08940, AT5G01530	16.6906	1.87104e-05		AT1G60200	AT1G60200	1.5834	0.0387266
AT1G27130	GSTU13	0.586259	0.0136432		GOTERM_CC_FAT	GO:0009505~plant-type cell wall	AT2G39850, AT5G11420, AT2G38540, AT1G69530, AT1G76930, AT3G02230, AT3G43270, AT5G66920, AT1G03230, AT5G67360, AT3G49110, AT4G00230, AT5G07030, AT2G05920, AT2G16430, AT5G60920, AT2G39700, AT1G02640, AT3G62020, AT2G28950, AT3G10740, AT1G78830, AT1G41830, AT3G18080, AT4G21650, AT1G05310, AT1G68560, AT1G33590, AT1G11580, AT3G57030, AT2G45470, AT1G28110, AT3G47400, AT5G09760, AT1G71695, AT2G41950, AT3…	2.84767	1.98283e-05		AT1G60220	ULP1D	1.77833	0.0120668
AT1G27290	AT1G27290	0.345005	0.00131856		GOTERM_BP_FAT	GO:0009637~response to blue light	AT1G29920, AT1G29910, AT1G29930, AT3G54890, AT3G01470, AT3G27690, AT3G08940, AT5G38410, AT1G22770, AT4G10340, AT1G68050, AT2G30520, AT2G05100, AT1G67090, AT3G45780, AT5G01530	6.30363	2.60435e-05		AT1G60640	AT1G60640	1.8387	0.00138838
AT1G27930	AT1G27930	0.62458	0.0326454		GOTERM_CC_FAT	GO:0010319~stromule	AT3G12780, AT3G54050, AT3G11630, AT2G37220, AT2G39730, AT4G31990, AT2G47730, AT3G26650, AT1G42970, AT1G32060, AT5G04590, AT3G47520, AT5G54770	7.97076	3.23025e-05		AT1G60860	AGD2 (NC_003070 22400926..22407777)	1.7035	0.0119245
AT1G28110	SCPL45	0.641462	0.013515		GOTERM_CC_FAT	GO:0031090~organelle membrane	AT3G47470, AT1G29920, AT2G30570, AT2G20260, AT3G52150, AT1G45474, AT1G15820, AT2G39730, AT3G21055, AT5G66570, AT4G03280, AT4G05180, AT4G01050, AT4G34700, AT2G05070, AT2G02040, AT5G01530, AT1G52230, AT1G29930, AT1G06680, AT3G54890, AT1G55670, AT5G54270, AT4G01150, AT4G10340, AT5G43970, AT5G08680, AT1G67090, AT2G34430, AT5G35630, AT3G61470, AT3G48890, AT4G24770, AT2G42220, AT1G53210, AT2G26500, AT2…	1.90657	3.53324e-05		AT1G61100	AT1G61100	1.77845	0.00714939
AT1G28330	DYL1	0.433575	0.000267454		GOTERM_BP_FAT	GO:0000096~sulfur amino acid metabolic process	AT1G02500, AT3G03780, AT1G62380, AT2G17265, AT4G39940, AT4G14880, AT3G57050, AT4G14716, AT4G01850, AT3G13110, AT1G48420, AT2G14750, AT4G04610, AT2G17640, AT3G61440, AT3G22740, AT2G43750, AT1G62180	5.27077	4.84289e-05		AT1G61360	AT1G61360	2.64823	0.00635922
AT1G28400	AT1G28400	0.3185	1.428e-06		SP_PIR_KEYWORDS	amino-acid transport	AT5G01240, AT2G38120, AT5G49630, AT1G77690, AT5G09220, AT5G63850, AT5G40780, AT1G44100, AT2G21050, AT1G25530	12.6444	4.22888e-05		AT1G61500	AT1G61500	2.29982	0.0360822
AT1G28570	AT1G28570	0.231525	0.000241997		SP_PIR_KEYWORDS	amino-acid biosynthesis	AT5G14200, AT4G39940, AT4G13430, AT4G14880, AT3G49680, AT3G57050, AT4G33510, AT4G29840, AT4G14716, AT3G13110, AT2G14750, AT4G04610, AT2G17640, AT3G02020, AT3G61440, AT3G22740, AT2G43750, AT3G48560, AT1G62180	4.98618	5.60438e-05		AT1G62130	AT1G62130	3.29521	0.000138093
AT1G28600	AT1G28600	0.437375	0.0463727		GOTERM_BP_FAT	GO:0009624~response to nematode	AT2G38120, AT2G40460, AT1G60960, AT3G45680, AT1G71880, AT2G39350, AT5G54800, AT1G59740, AT2G39010, AT5G04770, AT5G14940, AT2G30080, AT1G20840, AT3G14310, AT2G21050, AT1G58340	5.87627	7.35381e-05		AT1G64250	AT1G64250	3.06887	0.00654611
AT1G29070	AT1G29070	0.598339	0.00596301		GOTERM_BP_FAT	GO:0009266~response to temperature stimulus	AT1G20620, AT1G35680, AT2G15970, AT4G30650, AT3G54050, AT2G47180, AT2G39730, AT2G47730, AT1G42970, AT1G22770, AT5G12250, AT5G63980, AT1G32060, AT5G52310, AT4G39260, AT3G16460, AT3G53990, AT1G56070, AT4G02520, AT1G05260, AT4G38680, AT4G02380, AT1G05850, AT4G38580, AT5G10030, AT1G31812, AT3G12780, AT3G11630, AT5G15970, AT2G37220, AT4G31990, AT3G26650, AT2G36530, AT3G16470, AT4G23100, AT1G67090, AT1…	2.57087	7.99915e-05		AT1G64430	AT1G64430	2.00066	0.025095
AT1G29670	AT1G29670	0.47997	0.0151441		GOTERM_BP_FAT	GO:0042545~cell wall modification	AT2G22330, AT2G39700, AT5G63800, AT2G28950, AT1G69530, AT2G03090, AT1G05310, AT2G37640, AT3G29030, AT4G39950, AT3G43270, AT1G11580, AT1G52410, AT5G02260, AT4G23100, AT4G28250, AT4G31500, AT1G59870, AT4G34980, AT1G24100, AT3G14310, AT4G02330, AT3G47400, AT5G09760	3.85222	8.00987e-05		AT1G64630	WNK10	2.03756	0.0032009
AT1G29910	CAB3	0.245106	6.59548e-13		GOTERM_BP_FAT	GO:0016052~carbohydrate catabolic process	AT3G15020, AT4G19820, AT5G48180, AT5G43330, AT1G42970, AT1G80460, AT3G02360, AT1G24180, AT1G69830, AT4G04040, AT1G79550, AT1G64390, AT1G05850, AT3G49360, AT3G54420, AT3G12780, AT3G10740, AT2G43610, AT1G68560, AT2G21330, AT2G36530, AT3G26650, AT1G13440, AT1G59870, AT5G11670, AT3G47520, AT1G12900, AT4G38970, AT1G04410, AT4G19810	3.18658	9.80736e-05		AT1G65040	AT1G65040	1.83083	0.0154982
AT1G29920	CAB2	0.310333	0.00202816		GOTERM_BP_FAT	GO:0022900~electron transport chain	AT1G77370, AT1G45145, AT4G15690, AT1G50320, AT4G03280, AT5G63030, AT5G13440, AT5G08530, AT4G01050, AT5G42980, AT4G04640, AT1G76100, AT3G62960, AT1G06830, AT4G15700, AT1G60950, AT1G55670, AT1G03020, AT3G15360, AT2G30540, AT3G51030, AT4G14890, AT5G64040, AT2G07687, AT5G37510, AT5G11770, AT3G62930	3.38183	0.000152958		AT1G65220	AT1G65220	1.52558	0.0364295
AT1G29930	CAB1	0.291414	1.57441e-21		GOTERM_MF_FAT	GO:0016667~oxidoreductase activity, acting on sulfur group of donors	AT4G15700, AT5G07460, AT1G77370, AT1G45145, AT4G15690, AT1G03020, AT3G15360, AT2G30540, AT1G19570, AT5G63030, AT3G51030, AT4G04610, AT5G04590, AT5G42980, AT3G62960, AT4G04830, AT1G06830, AT4G04810, AT3G62930, AT1G62180	4.36498	0.000176763		AT1G65370	AT1G65370	3.30651	2.51457e-15
AT1G30230	AT1G30230	0.656729	0.0121145		UP_SEQ_FEATURE	metal ion-binding site:Magnesium (chlorophyll-a 6 axial ligand)	AT1G29910, AT1G29920, AT4G10340, AT3G47470, AT1G29930, AT3G08940, AT5G01530	18.9043	0.000219712		AT1G65810	AT1G65810	2.16382	0.00335082
AT1G30360	ERD4	0.690628	0.0407416		SP_PIR_KEYWORDS	electron transport	AT4G15700, AT1G77370, AT1G45145, AT1G60950, AT4G15690, AT1G50320, AT1G03020, AT3G15360, AT2G30540, AT4G03280, AT5G63030, AT3G51030, AT5G13440, AT5G42980, AT1G76100, AT3G62960, AT5G37510, AT1G06830, AT5G11770, AT3G62930	4.38073	0.000193336		AT1G65950	AT1G65950	3.31255	0.000104952
AT1G30760	AT1G30760	0.0757451	0.0193334		SP_PIR_KEYWORDS	metalloprotein	AT1G20620, AT1G62380, AT1G60950, AT4G37520, AT4G13770, AT2G46660, AT1G08830, AT5G20960, AT2G46650, AT1G25230, AT4G26970, AT5G13440, AT3G49110, AT1G07890, AT4G31500, AT4G37970, AT4G29690, AT2G45560, AT1G76100, AT2G16430, AT4G34230, AT2G28190	3.89801	0.000306885		AT1G66730	LIG6	2.39686	0.00706549
AT1G30820	AT1G30820	0.518619	0.000105102		GOTERM_BP_FAT	GO:0006865~amino acid transport	AT1G20620, AT2G38120, AT5G49630, AT5G09220, AT5G63850, AT5G40780, AT4G31730, AT1G44100, AT1G25530, AT4G38250, AT5G01240, AT5G04770, AT1G77690, AT3G30390, AT1G31830, AT2G21050	5.25303	0.00036637		AT1G67960	AT1G67960	2.18929	0.0134099
AT1G31550	AT1G31550	0.357745	0.00502694		SP_PIR_KEYWORDS	Cysteine biosynthesis	AT3G13110, AT4G04610, AT2G14750, AT2G17640, AT4G39940, AT3G61440, AT4G14880, AT2G43750, AT1G62180	12.5179	0.000312018		AT1G68990	MGP3	1.70346	0.0141242
AT1G31710	AT1G31710	0.405763	4.14494e-06		GOTERM_BP_FAT	GO:0015837~amine transport	AT1G20620, AT2G38120, AT5G49630, AT5G09220, AT5G63850, AT5G40780, AT4G31730, AT1G44100, AT1G25530, AT4G38250, AT5G01240, AT5G04770, AT1G77690, AT3G30390, AT1G31830, AT2G21050	5.17462	0.000452246		AT1G69060	AT1G69060	1.74923	0.0382807
AT1G31770	ABCG14	0.487999	3.95136e-06		GOTERM_MF_FAT	GO:0048037~cofactor binding	AT5G14200, AT5G50160, AT1G31710, AT5G26600, AT3G14415, AT1G65960, AT5G08530, AT3G02360, AT1G12140, AT3G23820, AT5G54960, AT1G63180, AT1G65860, AT3G48560, AT5G44400, AT2G46760, AT4G14880, AT5G20960, AT1G32470, AT5G11670, AT1G12900, AT3G52880, AT5G11770, AT1G58290, AT2G43750, AT5G44410, AT1G62560, AT1G42970, AT1G80600, AT1G48420, AT3G45780, AT3G61440, AT1G30760, AT1G65290, AT1G31812, AT1G12200, AT4…	2.20327	0.000457344		AT1G70090	LGT8	1.6586	0.010138
AT1G31812	ACBP6	0.305932	0.00714567		GOTERM_BP_FAT	GO:0042742~defense response to bacterium	AT3G15020, AT2G39730, AT1G08830, AT2G47730, AT5G66570, AT1G80600, AT4G03280, AT1G32060, AT3G49110, AT4G01050, AT3G26520, AT4G02520, AT2G30860, AT2G22330, AT5G10030, AT1G06680, AT3G11630, AT3G16640, AT4G39950, AT1G52410, AT2G46370, AT4G39090, AT1G13440, AT4G23100, AT4G31500, AT1G59870, AT1G24100	3.17965	0.000532976		AT1G70430	AT1G70430	3.42614	0.00417121
AT1G31830	AT1G31830	0.611275	0.0156962		SP_PIR_KEYWORDS	transmembrane protein	AT1G29920, AT1G29910, AT4G23400, AT1G29930, AT2G16510, AT5G09220, AT1G75630, AT2G45960, AT3G53420, AT3G61430, AT2G02040, AT3G08580, AT3G19930	6.69683	0.000496158		AT1G70510	KNAT2	2.03663	0.0023742
AT1G32060	PRK	0.491352	0.000725725		INTERPRO	IPR000620:Protein of unknown function DUF6, transmembrane	AT1G11450, AT2G40900, AT3G30340, AT4G01450, AT2G39510, AT4G08300, AT5G54800, AT4G01430, AT1G44800, AT1G01070, AT4G08290, AT2G37460, AT1G75500, AT3G28100	5.95887	0.000648649		AT1G71696	SOL1 (NC_003070 26966886..26970572)	2.09614	0.00539832
AT1G32470	AT1G32470	0.556479	0.0017298		GOTERM_BP_FAT	GO:0010218~response to far red light	AT1G29920, AT1G29910, AT1G29930, AT3G54890, AT3G27690, AT3G08940, AT5G38410, AT1G22770, AT4G10340, AT2G05100, AT1G67090, AT2G35940, AT5G01530	6.40212	0.000717671		AT1G73310	scpl4	3.0847	0.0330846
AT1G33170	AT1G33170	0.576554	0.0359946		GOTERM_MF_FAT	GO:0015171~amino acid transmembrane transporter activity	AT1G20620, AT2G38120, AT5G49630, AT5G09220, AT5G63850, AT5G40780, AT1G44100, AT1G25530, AT4G38250, AT5G04770, AT5G14940, AT1G77690, AT3G30390, AT1G31830, AT2G21050	5.3387	0.000801486		AT1G73350	AT1G73350	2.09034	0.00670454
AT1G33340	AT1G33340	0.102376	0.00173756		UP_SEQ_FEATURE	binding site:Chlorophyll-a 1	AT1G29910, AT1G29920, AT4G10340, AT3G47470, AT1G29930, AT3G08940, AT5G01530	16.5412	0.000839597		AT1G73490	AT1G73490	1.52767	0.0333403
AT1G33440	AT1G33440	0.210519	0.00263808		UP_SEQ_FEATURE	metal ion-binding site:Magnesium (chlorophyll-a 4 axial ligand)	AT1G29910, AT1G29920, AT4G10340, AT3G47470, AT1G29930, AT3G08940, AT5G01530	16.5412	0.000839597		AT1G73670	MPK15	1.83325	0.0474325
AT1G33590	AT1G33590	0.535565	0.00351521		UP_SEQ_FEATURE	metal ion-binding site:Magnesium (chlorophyll-b 3 axial ligand)	AT1G29910, AT1G29920, AT4G10340, AT3G47470, AT1G29930, AT3G08940, AT5G01530	16.5412	0.000839597		AT1G73680	ALPHA DOX2	1.88961	0.0474878
AT1G33800	AT1G33800	0.138933	0.0136432		UP_SEQ_FEATURE	metal ion-binding site:Magnesium (chlorophyll-a 1 axial ligand)	AT1G29910, AT1G29920, AT4G10340, AT3G47470, AT1G29930, AT3G08940, AT5G01530	16.5412	0.000839597		AT1G75150	AT1G75150	1.78711	0.0115004
AT1G35680	AT1G35680	0.664702	0.0375183		UP_SEQ_FEATURE	metal ion-binding site:Magnesium (chlorophyll-a 3 axial ligand)	AT1G29910, AT1G29920, AT4G10340, AT3G47470, AT1G29930, AT3G08940, AT5G01530	16.5412	0.000839597		AT1G75170	AT1G75170	2.04559	0.011513
AT1G35720	ANNAT1	0.300196	0.0164547		UP_SEQ_FEATURE	binding site:Chlorophyll-b 4	AT1G29910, AT1G29920, AT4G10340, AT3G47470, AT1G29930, AT3G08940, AT5G01530	16.5412	0.000839597		AT1G75850	VPS35B	1.63075	0.0472307
AT1G41830	SKS6	0.269121	9.282e-12		UP_SEQ_FEATURE	binding site:Chlorophyll-a 1; via amide nitrogen	AT1G29910, AT1G29920, AT4G10340, AT3G47470, AT1G29930, AT3G08940, AT5G01530	16.5412	0.000839597		AT1G75860	AT1G75860	2.48973	5.44939e-05
AT1G42970	GAPB	0.582498	0.00454502		UP_SEQ_FEATURE	metal ion-binding site:Magnesium (chlorophyll-a 5 axial ligand)	AT1G29910, AT1G29920, AT4G10340, AT3G47470, AT1G29930, AT3G08940, AT5G01530	16.5412	0.000839597		AT1G76170	AT1G76170	2.64228	0.0215605
AT1G43790	TED6	0.0980892	1.53202e-05		UP_SEQ_FEATURE	metal ion-binding site:Magnesium (chlorophyll-b 1 axial ligand); via carbonyl oxygen	AT1G29910, AT1G29920, AT4G10340, AT3G47470, AT1G29930, AT3G08940, AT5G01530	16.5412	0.000839597		AT1G76420	CUC3	1.71674	0.0326454
AT1G44100	AAP5	0.568468	0.0273005		SP_PIR_KEYWORDS	hydrolase	AT4G30190, AT1G11910, AT1G52400, AT4G16190, AT4G11320, AT4G13940, AT3G43270, AT5G63980, AT5G64240, AT2G24200, AT3G15730, AT1G20850, AT4G35350, AT4G00230, AT2G05920, AT2G16430, AT4G30110, AT3G18490, AT3G14310, AT3G49360, AT2G19110, AT2G18960, AT3G57330, AT1G29670, AT2G43610, AT1G31550, AT1G05310, AT1G68560, AT1G28600, AT1G11580, AT3G52840, AT5G08260, AT4G39090, AT5G08680, AT5G09440, AT3G54950, AT3…	1.71596	0.000996793		AT1G76730	AT1G76730	2.01932	0.0497904
AT1G44575	NPQ4	0.406892	1.09899e-09		KEGG_PATHWAY	ath00710:Carbon fixation in photosynthetic organisms	AT3G15020, AT3G14940, AT3G12780, AT3G54050, AT4G37870, AT4G31990, AT2G21330, AT5G43330, AT3G60750, AT5G38410, AT1G62800, AT3G26650, AT1G42970, AT1G32060, AT1G67090, AT1G79550, AT5G11670, AT3G47520, AT1G12900, AT1G04410, AT4G38970	3.45849	0.000842725		AT1G77270	AT1G77270	1.93966	0.00170263
AT1G44800	AT1G44800	0.120638	1.26855e-50		GOTERM_MF_FAT	GO:0015293~symporter activity	AT2G38120, AT2G38940, AT4G12030, AT1G71880, AT3G15990, AT1G70940, AT1G08920, AT5G16150, AT1G22710, AT4G36670, AT5G01240, AT1G78000, AT2G48020, AT5G10180, AT1G20840, AT3G18830, AT1G77690, AT2G01420, AT1G16390, AT1G23080, AT2G21050, AT3G19930	3.486	0.0017998		AT1G77600	AT1G77600	1.70209	0.0448589
AT1G45145	TRX5	0.248096	0.024152		GOTERM_BP_FAT	GO:0006979~response to oxidative stress	AT1G20620, AT3G10020, AT1G45145, AT2G47180, AT4G37520, AT3G56240, AT1G75280, AT1G08830, AT1G22770, AT3G49110, AT3G06050, AT1G49300, AT5G19875, AT5G42980, AT4G11600, AT1G05260, AT4G02380, AT2G28190, AT5G59080, AT5G07460, AT4G11290, AT4G21960, AT3G03190, AT5G51890, AT4G08780, AT3G15360, AT1G13440, AT1G07890, AT5G24770, AT3G30775, AT3G52880, AT5G37510, AT1G35720, AT1G71695	2.56703	0.00193618		AT1G77660	AT1G77660	1.85641	0.0304885
AT1G45201	TLL1	0.259528	0.000963961		SP_PIR_KEYWORDS	Protease	AT2G39850, AT1G11080, AT1G11910, AT4G16190, AT4G11320, AT1G20160, AT5G64240, AT2G24200, AT5G67360, AT1G20850, AT4G35350, AT4G00230, AT1G01900, AT2G05920, AT3G45310, AT4G30810, AT3G18490, AT4G32940, AT2G22990, AT5G50920, AT1G02305, AT4G21650, AT2G38860, AT1G47128, AT5G08260, AT4G39090, AT1G62290, AT3G10410, AT4G34980, AT1G28110, AT4G17100, AT5G04200	2.67316	0.00199568		AT1G77760	NIA1	2.11442	2.34708e-05
AT1G45474	LHCA5	0.494895	0.0121145		SP_PIR_KEYWORDS	zymogen	AT4G39090, AT5G67360, AT1G20850, AT4G00230, AT4G35350, AT3G10410, AT4G11320, AT3G45310, AT1G47128	10.0143	0.0022829		AT1G78010	AT1G78010	1.8741	0.0423239
AT1G47128	RD21	0.465946	3.85663e-07		GOTERM_BP_FAT	GO:0046942~carboxylic acid transport	AT1G20620, AT2G38120, AT5G49630, AT5G09220, AT5G63850, AT5G40780, AT4G31730, AT1G44100, AT1G25530, AT4G38250, AT5G01240, AT5G04770, AT1G77690, AT3G30390, AT1G31830, AT2G21050	4.50259	0.00300672		AT1G78080	RAP2.4	1.66492	0.00834794
AT1G47420	SDH5	0.673042	0.0346874		GOTERM_BP_FAT	GO:0015849~organic acid transport	AT1G20620, AT2G38120, AT5G49630, AT5G09220, AT5G63850, AT5G40780, AT4G31730, AT1G44100, AT1G25530, AT4G38250, AT5G01240, AT5G04770, AT1G77690, AT3G30390, AT1G31830, AT2G21050	4.50259	0.00300672		AT1G78130	UNE2	3.14773	0.0295674
AT1G47485	AT1G47485	0.209488	0.0163425		GOTERM_MF_FAT	GO:0005275~amine transmembrane transporter activity	AT1G20620, AT2G38120, AT5G49630, AT5G09220, AT5G63850, AT5G40780, AT1G44100, AT1G25530, AT4G38250, AT5G04770, AT5G14940, AT1G77690, AT3G30390, AT1G31830, AT2G21050	4.81966	0.00296961		AT1G78865	AT1G78865	2.95	1.71688e-10
AT1G47960	C/VIF1	0.17928	0.000341434		UP_SEQ_FEATURE	disulfide bond	AT1G52400, AT2G38540, AT1G45145, AT4G11320, AT1G69530, AT4G37520, AT3G29030, AT3G43270, AT1G77510, AT5G02260, AT4G03280, AT3G06050, AT1G20850, AT4G35350, AT5G42980, AT2G16430, AT1G05260, AT3G62960, AT3G14310, AT2G28190, AT1G62180, AT5G10030, AT2G43550, AT3G62020, AT2G43510, AT5G51890, AT5G08260, AT4G39090, AT3G51030, AT4G04610, AT4G28250, AT3G10410, AT1G28110, AT5G45680, AT4G02330, AT1G26820, AT1…	1.77386	0.00340091		AT1G78955	CAMS1	3.36527	0.026295
AT1G48210	AT1G48210	0.595661	0.00723567		GOTERM_BP_FAT	GO:0046394~carboxylic acid biosynthetic process	AT5G14200, AT4G39940, AT3G49680, AT1G13280, AT4G33510, AT4G02780, AT4G14716, AT2G14750, AT2G17640, AT3G12120, AT1G66200, AT3G61440, AT2G43100, AT3G22740, AT3G48560, AT1G62180, AT2G22330, AT3G61580, AT1G02500, AT3G58990, AT3G03780, AT1G65290, AT2G17265, AT4G13430, AT4G39950, AT4G14880, AT5G38710, AT3G57050, AT5G20960, AT1G52410, AT3G44310, AT4G29840, AT2G20610, AT4G01850, AT3G13110, AT4G04610, AT5…	2.2306	0.00357679		AT1G78960	LUP2	4.47868	0.0048383
AT1G48350	AT1G48350	0.641504	0.0182879		GOTERM_BP_FAT	GO:0016053~organic acid biosynthetic process	AT5G14200, AT4G39940, AT3G49680, AT1G13280, AT4G33510, AT4G02780, AT4G14716, AT2G14750, AT2G17640, AT3G12120, AT1G66200, AT3G61440, AT2G43100, AT3G22740, AT3G48560, AT1G62180, AT2G22330, AT3G61580, AT1G02500, AT3G58990, AT3G03780, AT1G65290, AT2G17265, AT4G13430, AT4G39950, AT4G14880, AT5G38710, AT3G57050, AT5G20960, AT1G52410, AT3G44310, AT4G29840, AT2G20610, AT4G01850, AT3G13110, AT4G04610, AT5…	2.2306	0.00357679		AT1G79020	AT1G79020	1.87791	0.041163
AT1G48420	D-CDES	0.622945	0.0257067		KEGG_PATHWAY	ath00195:Photosynthesis	AT1G52230, AT4G12800, AT2G30570, AT2G20260, AT1G06680, AT1G44575, AT1G60950, AT1G55670, AT1G79040, AT5G66570, AT4G03280, AT4G05180, AT4G14890, AT5G64040, AT3G16140, AT1G67740, AT4G04640, AT1G76100, AT1G03600, AT3G50820	3.38404	0.00242718		AT1G79200	AT1G79200	1.75077	0.0115423
AT1G48450	AT1G48450	0.60654	0.0113051		GOTERM_BP_FAT	GO:0019344~cysteine biosynthetic process	AT3G13110, AT4G04610, AT2G14750, AT2G17640, AT4G39940, AT3G61440, AT4G14880, AT2G43750, AT1G62180	9.2866	0.00371145		AT1G79350	EMB1135	1.58073	0.0296348
AT1G48600	PMEAMT	0.290449	6.36489e-18		GOTERM_BP_FAT	GO:0044275~cellular carbohydrate catabolic process	AT3G49360, AT3G15020, AT3G12780, AT2G21330, AT5G48180, AT5G43330, AT2G36530, AT3G26650, AT1G42970, AT1G80460, AT1G13440, AT3G02360, AT1G24180, AT1G69830, AT4G04040, AT1G79550, AT1G59870, AT5G11670, AT3G47520, AT1G12900, AT1G04410, AT4G38970	3.28767	0.00479573		AT1G80260	emb1427	1.67553	0.0136072
AT1G49200	AT1G49200	0.243526	0.00569818		SP_PIR_KEYWORDS	chromophore	AT1G29910, AT1G29920, AT4G10340, AT3G47470, AT1G68050, AT1G29930, AT3G45780, AT3G08940, AT5G01530	9.27254	0.00439585		AT1G80420	ATXRCC1	1.87192	0.0334283
AT1G49230	AT1G49230	0.300281	0.0252465		SP_PIR_KEYWORDS	membrane-associated complex	AT4G10340, AT2G30570, AT2G34430, AT2G34420, AT2G16510, AT4G04640, AT3G50820, AT5G66570	11.127	0.00524903		AT2G01100	AT2G01100	1.98978	0.000221781
AT1G49240	ACT8	0.556678	0.000263356		GOTERM_BP_FAT	GO:0042592~homeostatic process	AT1G80830, AT2G33770, AT1G77370, AT1G45145, AT4G15690, AT1G50320, AT4G37390, AT3G56240, AT1G77510, AT4G16370, AT1G11530, AT5G63030, AT5G54510, AT3G06050, AT3G26520, AT5G42980, AT1G65980, AT4G27260, AT3G62960, AT1G06830, AT1G62180, AT4G15700, AT3G08040, AT3G11630, AT3G16640, AT1G03020, AT3G15360, AT2G30540, AT3G51030, AT4G22200, AT4G04610, AT3G62930	2.49424	0.00768994		AT2G01905	CYCJ18	3.37826	0.0442706
AT1G49300	RABG3E	0.581185	0.0464077		GOTERM_BP_FAT	GO:0006534~cysteine metabolic process	AT3G13110, AT4G04610, AT2G14750, AT2G17640, AT4G39940, AT3G61440, AT4G14880, AT2G43750, AT1G62180	8.47907	0.00823797		AT2G01930	BPC1	1.6973	0.0492063
AT1G49310	AT1G49310	0.16399	0.0025829		GOTERM_BP_FAT	GO:0006006~glucose metabolic process	AT3G49360, AT3G15020, AT3G12780, AT4G37870, AT2G21330, AT5G43330, AT2G36530, AT3G26650, AT1G42970, AT1G13440, AT3G02360, AT1G24180, AT4G04040, AT1G79550, AT5G11670, AT3G47520, AT1G12900, AT1G04410, AT4G38970	3.54919	0.00904035		AT2G02170	AT2G02170	1.70727	0.00951375
AT1G49320	USPL1	0.204533	1.2552e-10		GOTERM_BP_FAT	GO:0046164~alcohol catabolic process	AT3G49360, AT3G15020, AT3G12780, AT2G21330, AT5G43330, AT2G36530, AT3G26650, AT1G42970, AT1G80460, AT1G13440, AT3G02360, AT1G24180, AT4G04040, AT1G79550, AT5G11670, AT3G47520, AT1G12900, AT1G04410, AT4G38970	3.54919	0.00904035		AT2G02960	AT2G02960	1.89289	0.0101814
AT1G49470	AT1G49470	0.0976082	1.75869e-08		GOTERM_BP_FAT	GO:0006007~glucose catabolic process	AT3G49360, AT3G15020, AT3G12780, AT2G21330, AT5G43330, AT2G36530, AT3G26650, AT1G42970, AT1G13440, AT3G02360, AT1G24180, AT4G04040, AT1G79550, AT5G11670, AT3G47520, AT1G12900, AT1G04410, AT4G38970	3.71464	0.0091084		AT2G05210	AtPOT1a	2.05679	0.00412021
AT1G49750	AT1G49750	0.565907	0.00139136		SP_PIR_KEYWORDS	Secreted	AT2G38540, AT1G69530, AT5G03260, AT4G37520, AT3G29030, AT3G43270, AT1G76930, AT5G02260, AT2G16430, AT1G05260, AT3G14310, AT2G43550, AT3G62020, AT1G29670, AT1G31550, AT1G05310, AT2G43510, AT5G51890, AT1G68560, AT1G28600, AT1G11580, AT3G52840, AT5G08260, AT5G09440, AT4G28250, AT3G10410, AT1G28110, AT3G12490, AT4G02330, AT1G71695, AT1G11080, AT5G15230, AT1G77370, AT5G63800, AT1G02335, AT2G37640, AT5…	1.84262	0.00821724		AT2G11240	AT2G11240	2.7954	1.07585e-05
AT1G50320	THX	0.560126	0.0231805		GOTERM_BP_FAT	GO:0019320~hexose catabolic process	AT3G49360, AT3G15020, AT3G12780, AT2G21330, AT5G43330, AT2G36530, AT3G26650, AT1G42970, AT1G13440, AT3G02360, AT1G24180, AT4G04040, AT1G79550, AT5G11670, AT3G47520, AT1G12900, AT1G04410, AT4G38970	3.6796	0.010392		AT2G14255	AT2G14255	2.04871	0.00467826
AT1G50480	THFS	0.618318	0.00643205		GOTERM_BP_FAT	GO:0046365~monosaccharide catabolic process	AT3G49360, AT3G15020, AT3G12780, AT2G21330, AT5G43330, AT2G36530, AT3G26650, AT1G42970, AT1G13440, AT3G02360, AT1G24180, AT4G04040, AT1G79550, AT5G11670, AT3G47520, AT1G12900, AT1G04410, AT4G38970	3.6796	0.010392		AT2G14680	MEE13	1.74171	0.0448865
AT1G50900	AT1G50900	0.540418	0.0125132		SMART	SM00645:Pept_C1	AT4G39090, AT1G20850, AT4G35350, AT1G02305, AT4G16190, AT4G11320, AT3G45310, AT1G47128	10.59	0.00791772		AT2G15270	AT2G15270	1.79647	0.0292942
AT1G51070	bHLH115	0.475542	5.82935e-05		UP_SEQ_FEATURE	metal ion-binding site:Magnesium (chlorophyll-a 2 axial ligand)	AT1G29910, AT1G29920, AT4G10340, AT1G29930, AT3G08940, AT5G01530	16.2036	0.0120797		AT2G17490	AT2G17490	2.18664	0.00794893
AT1G51200	AT1G51200	0.685313	0.0480966		GOTERM_MF_FAT	GO:0009055~electron carrier activity	AT4G15093, AT5G50160, AT4G15690, AT4G37520, AT3G14415, AT4G03280, AT4G37310, AT1G78490, AT2G45560, AT1G05260, AT3G62960, AT2G27035, AT4G15700, AT2G22330, AT5G44400, AT4G27520, AT5G51890, AT4G39950, AT2G46660, AT5G20960, AT2G30540, AT5G26330, AT5G04590, AT4G29720, AT3G52880, AT1G71695, AT3G27200, AT1G77370, AT5G44410, AT1G01190, AT3G19270, AT4G13770, AT1G16410, AT5G63030, AT5G13440, AT3G49110, AT1…	1.90435	0.012033		AT2G17530	AT2G17530	1.62073	0.041743
AT1G51440	AT1G51440	0.0770248	0.00309573		GOTERM_BP_FAT	GO:0009617~response to bacterium	AT3G15020, AT2G39730, AT1G08830, AT2G47730, AT5G66570, AT1G80460, AT1G80600, AT4G03280, AT1G32060, AT3G49110, AT4G01050, AT3G26520, AT2G41430, AT4G02520, AT2G30860, AT5G10030, AT2G22330, AT1G06680, AT3G11630, AT3G16640, AT4G39950, AT1G52410, AT2G46370, AT4G39090, AT1G13440, AT4G23100, AT4G31500, AT1G59870, AT1G24100	2.57538	0.0128475		AT2G17975	AT2G17975	2.65501	0.00802519
AT1G51650	AT1G51650	0.554425	0.0354337		UP_SEQ_FEATURE	domain:Thioredoxin	AT3G51030, AT4G04610, AT3G06050, AT5G42980, AT3G11630, AT1G45145, AT1G65980, AT1G50320, AT3G15360, AT1G62180, AT1G11530	5.94134	0.0132801		AT2G18440	GUT15	2.27924	0.00122672
AT1G52230	PSAH2	0.458725	0.0355343		GOTERM_BP_FAT	GO:0045454~cell redox homeostasis	AT4G15700, AT1G77370, AT3G11630, AT1G45145, AT4G15690, AT1G50320, AT1G03020, AT1G77510, AT3G15360, AT1G11530, AT2G30540, AT5G63030, AT3G51030, AT4G04610, AT3G06050, AT5G42980, AT1G65980, AT3G62960, AT1G06830, AT3G62930, AT1G62180	3.16002	0.0156574		AT2G19250	AT2G19250	4.11682	2.6493e-05
AT1G52400	BGLU18	0.508488	0.0160881		SP_PIR_KEYWORDS	magnesium	AT3G47470, AT4G30190, AT1G29920, AT5G57350, AT5G14200, AT3G54050, AT3G08940, AT4G02780, AT5G63980, AT5G44790, AT4G33770, AT4G38460, AT4G30110, AT5G01530, AT4G36810, AT3G48560, AT2G19110, AT1G29910, AT2G18960, AT3G57330, AT1G02500, AT1G29930, AT2G36530, AT4G10340, AT4G01850, AT4G02510, AT5G54390, AT4G25434, AT3G52720	2.56914	0.0142616		AT2G19620	NDL3	1.86943	0.00678394
AT1G52410	TSA1 (NC_003070 19520727..19525624)	0.3168	2.12334e-07		SP_PIR_KEYWORDS	iron	AT1G80830, AT1G20620, AT1G60960, AT1G62380, AT4G37520, AT3G19270, AT1G01190, AT4G13770, AT1G16410, AT2G46650, AT4G26970, AT4G03280, AT1G78490, AT4G14716, AT4G37310, AT5G13440, AT3G49110, AT1G06640, AT2G45560, AT2G16430, AT1G05260, AT2G22330, AT4G11290, AT1G60950, AT4G21960, AT4G13430, AT5G51890, AT4G39950, AT2G46660, AT4G08780, AT5G20960, AT2G34490, AT1G25230, AT5G24380, AT2G25450, AT4G37320, AT4…	2.02791	0.0153069		AT2G19920	AT2G19920	1.75666	0.00840826
AT1G52720	AT1G52720	0.580192	0.0049831		SP_PIR_KEYWORDS	metal-binding	AT1G29920, AT3G47470, AT4G15093, AT5G03260, AT4G37520, AT5G63980, AT4G14716, AT4G37310, AT4G24780, AT2G45560, AT2G16430, AT2G17450, AT1G05260, AT5G57660, AT5G01530, AT2G28190, AT3G22740, AT2G19110, AT3G57330, AT1G29930, AT5G22920, AT5G51890, AT5G57520, AT2G36530, AT5G20960, AT1G49230, AT5G10380, AT1G71695, AT1G51200, AT4G05320, AT3G54050, AT3G08940, AT1G02335, AT1G01190, AT4G13770, AT1G08830, AT4…	1.51758	0.0169964		AT2G19930	AT2G19930	2.12611	7.47311e-05
AT1G53210	AT1G53210	0.601677	0.0026716		GOTERM_BP_FAT	GO:0019318~hexose metabolic process	AT3G15020, AT3G49360, AT3G12780, AT3G54050, AT4G37870, AT2G21330, AT5G43330, AT3G47800, AT3G26650, AT2G36530, AT1G42970, AT1G13440, AT3G02360, AT1G24180, AT4G04040, AT1G79550, AT5G11670, AT3G47520, AT1G63180, AT1G12900, AT1G04410, AT4G38970	2.99819	0.0208666		AT2G20110	AT2G20110	2.27395	0.00572036
AT1G54010	AT1G54010	0.388454	0.00266691		GOTERM_BP_FAT	GO:0006096~glycolysis	AT3G15020, AT3G12780, AT2G21330, AT5G43330, AT2G36530, AT3G26650, AT1G42970, AT1G24180, AT1G13440, AT4G04040, AT1G79550, AT3G47520, AT1G12900, AT1G04410, AT4G38970	4.11432	0.0208943		AT2G20980	MCM10	1.89504	0.022609
AT1G55210	AT1G55210	0.554731	0.00227274		SP_PIR_KEYWORDS	electron transfer	AT4G15700, AT5G26330, AT4G31500, AT1G60950, AT4G15690, AT1G76100, AT3G62960, AT4G13770, AT3G62930	7.8237	0.017755		AT2G21590	APL4	2.30177	3.17715e-06
AT1G55670	PSAG	0.499992	0.00126172		GOTERM_CC_FAT	GO:0030095~chloroplast photosystem II	AT4G05180, AT1G06680, AT1G67740, AT4G21280, AT1G03600, AT3G21055, AT3G50820, AT5G66570	8.99266	0.0170577		AT2G22720	AT2G22720	1.77779	0.00766771
AT1G56070	LOS1	0.703633	0.037299		GOTERM_BP_FAT	GO:0009069~serine family amino acid metabolic process	AT3G13110, AT4G04610, AT2G14750, AT1G32470, AT2G17640, AT4G39940, AT3G61440, AT1G11860, AT4G14880, AT3G57050, AT2G43750, AT1G62180	5.09852	0.0257633		AT2G23790	AT2G23790	1.94759	0.0029373
AT1G56220	AT1G56220	0.57679	0.0025732		GOTERM_BP_FAT	GO:0016051~carbohydrate biosynthetic process	AT3G54050, AT1G74100, AT4G37870, AT2G47180, AT3G19710, AT1G62560, AT3G02230, AT4G13770, AT1G16410, AT5G38410, AT1G42970, AT5G23010, AT5G10170, AT1G32060, AT1G12140, AT1G65860, AT2G22330, AT4G12030, AT3G26650, AT1G18590, AT2G25450, AT2G20610, AT1G13440, AT3G43190, AT1G67090, AT4G23100, AT4G31500, AT1G24100, AT1G74090	2.47399	0.0273969		AT2G24120	SCA3	1.77244	0.00662248
AT1G56700	AT1G56700	0.567902	0.00825745		SP_PIR_KEYWORDS	cell wall	AT2G39700, AT2G38540, AT2G28950, AT1G69530, AT2G03090, AT1G05310, AT2G37640, AT1G68560, AT3G29030, AT1G76930, AT3G43270, AT1G11580, AT5G02260, AT5G67360, AT4G28250, AT3G14310, AT4G02330, AT3G47400, AT5G09760	3.32412	0.0236583		AT2G24520	HA5	2.24571	0.0132266
AT1G58290	HEMA1	0.596163	0.0109404		GOTERM_BP_FAT	GO:0015977~carbon utilization by fixation of carbon dioxide	AT1G67090, AT1G32060, AT2G07732, AT3G14940, AT3G54050, AT5G38410, AT3G26650, AT1G42970	8.66749	0.0312564		AT2G24650	AT2G24650	1.83584	0.0494316
AT1G58340	ZF14	0.550267	0.00257376		GOTERM_BP_FAT	GO:0018298~protein-chromophore linkage	AT1G29910, AT1G29920, AT4G10340, AT3G47470, AT1G68050, AT1G29930, AT3G45780, AT3G08940, AT5G01530	7.22291	0.0316585		AT2G25590	AT2G25590	2.37764	0.00678374
AT1G59740	AT1G59740	0.173487	2.4816e-14		GOTERM_BP_FAT	GO:0000103~sulfate assimilation	AT4G04610, AT2G14750, AT2G17640, AT4G39940, AT4G14680, AT3G22890, AT1G62180	10.8344	0.0326693		AT2G26030	AT2G26030	2.30238	0.047237
AT1G59870	PEN3 (NC_003070 22034505..22040038)	0.541282	0.000814257		GOTERM_BP_FAT	GO:0010439~regulation of glucosinolate biosynthetic process	AT2G25450, AT2G14750, AT4G39940, AT5G61420, AT5G07690	21.6687	0.0343948		AT2G27230	LHW	1.4927	0.0354337
AT1G60680	AT1G60680	0.0395844	0.0252465		GOTERM_MF_FAT	GO:0022890~inorganic cation transmembrane transporter activity	AT1G80830, AT4G30190, AT5G57350, AT1G60960, AT2G16510, AT4G03280, AT5G13440, AT5G44790, AT4G04640, AT2G07698, AT4G30110, AT2G19110, AT4G26710, AT2G18960, AT1G64170, AT3G57330, AT1G75630, AT3G12750, AT5G13450, AT5G08680, AT2G30080, AT1G51650, AT3G52720, AT1G59870, AT2G07687, AT2G25610	2.60387	0.0337186		AT2G28070	AT2G28070	1.63876	0.0447339
AT1G60710	ATB2	0.425874	8.99336e-07		UP_SEQ_FEATURE	propeptide:Activation peptide	AT4G39090, AT1G20850, AT4G00230, AT4G35350, AT4G11320, AT3G45310, AT1G47128	10.1792	0.0409656		AT2G28620	AT2G28620	1.61648	0.0113051
AT1G60950	FED A	0.588869	0.00534485		INTERPRO	IPR000109:TGF-beta receptor, type I/II extracellular region	AT3G53960, AT5G14940, AT2G40460, AT1G18880, AT2G02040, AT3G45680, AT3G47960, AT2G02020, AT5G62680, AT1G59740, AT1G33440	5.43109	0.0411604		AT2G29140	PUM3	1.68317	0.00523432
AT1G60960	IRT3	0.461623	0.0423239								AT2G29890	VLN1	1.79238	0.00139723
AT1G61520	LHCA3	0.408341	1.71746e-10								AT2G31150	AT2G31150	2.24971	0.00236746
AT1G61660	AT1G61660	0.310711	4.44855e-07								AT2G31580	AT2G31580	3.69174	0.000225366
AT1G62180	APR2	0.579737	0.00226816								AT2G31730	AT2G31730	1.78955	0.0192569
AT1G62290	AT1G62290	0.32143	2.6595e-09								AT2G32320	AT2G32320	2.11355	0.00154919
AT1G62380	ACO2 (NC_003070 23082169..23084253)	0.325757	0.00214427								AT2G33440	AT2G33440	1.87321	0.0344176
AT1G62560	FMO GS-OX3	0.218691	2.77517e-14								AT2G33480	NAC041	2.09912	0.019042
AT1G62800	ASP4	0.353747	0.00229692								AT2G33860	ETT	1.50511	0.0287999
AT1G62810	AT1G62810	0.551235	0.00361554								AT2G33880	HB-3 (NC_003071 14341429..14343778)	3.122	7.28263e-05
AT1G62981	AT1G62981	0.045266	0.00984957								AT2G34150	WAVE1	2.48884	0.00633291
AT1G62990	KNAT7	0.0704406	0.0159811								AT2G35600	BRXL1	3.27816	5.80814e-06
AT1G63180	UGE3	0.419614	0.0185936								AT2G36070	TIM44-2	1.53836	0.0328675
AT1G64170	CHX16	0.436934	0.0326419								AT2G36720	AT2G36720	1.87066	0.013875
AT1G64230	UBC28	0.542858	0.0245652								AT2G36740	SWC2	1.82998	0.0178515
AT1G64390	GH9C2	0.657439	0.0252465								AT2G37840	AT2G37840	2.14474	0.00408948
AT1G64690	BLT	0.26195	0.0398272								AT2G38160	AT2G38160	1.64439	0.0144299
AT1G64720	CP5	0.65045	0.0257864								AT2G38260	AT2G38260	2.60798	0.0089104
AT1G65290	mtACP2	0.593875	0.00639032								AT2G38580	AT2G38580	1.88467	0.00504827
AT1G65860	FMO GS-OX1	0.22598	3.3441e-16								AT2G38780	AT2G38780	3.11036	0.000721165
AT1G65960	GAD2	0.602947	0.00236488								AT2G39280	AT2G39280	2.40873	0.00233578
AT1G65980	TPX1	0.584049	0.00635922								AT2G39675	TAS1C	2.09068	0.0458661
AT1G66200	GSR2	0.548541	0.00623248								AT2G40630	AT2G40630	1.98561	0.0117997
AT1G66725	MIR163	0.169661	0.019915								AT2G40700	AT2G40700	1.58772	0.0366886
AT1G66970	SVL2	0.583659	0.00544219								AT2G40820	AT2G40820	1.74054	0.0124026
AT1G67050	AT1G67050	0.376888	0.0370459								AT2G41050	AT2G41050	2.0412	0.0123004
AT1G67090	RBCS1A	0.415106	0.00139165								AT2G41440	AT2G41440	1.85034	0.0348218
AT1G67740	PSBY	0.604152	0.0454982								AT2G41450	AT2G41450	2.3278	0.00728853
AT1G67750	AT1G67750	0.289623	0.00219184								AT2G41550	AT2G41550	1.62267	0.0182799
AT1G67870	AT1G67870	0.255714	1.98796e-10								AT2G42200	SPL9	3.66165	2.12582e-11
AT1G68050	FKF1	0.594056	0.00802519								AT2G43370	AT2G43370	2.21367	0.0246033
AT1G68560	XYL1	0.676282	0.0232981								AT2G43465	AT2G43465	3.17037	0.0103278
AT1G69410	ELF5A-3	0.373158	0.000284975								AT2G44910	HB4	1.89064	0.0113477
AT1G69530	EXPA1	0.436601	7.55024e-07								AT2G44950	HUB1	1.87618	0.00266691
AT1G69830	AMY3	0.645987	0.01851								AT2G45190	AFO	1.70827	0.000669164
AT1G70330	ENT1	0.595602	0.0213029								AT2G45380	AT2G45380	1.86476	0.0239292
AT1G70410	BCA4	0.210947	6.76839e-14								AT2G45500	AT2G45500	2.18592	0.0455239
AT1G70800	AT1G70800	0.145316	0.0159175								AT2G45660	AGL20	3.33533	2.6493e-05
AT1G70810	AT1G70810	0.42262	0.0452433								AT2G45730	AT2G45730	1.58807	0.0364853
AT1G70830	MLP28	0.419677	4.14125e-08								AT2G45920	AT2G45920	2.88649	0.024402
AT1G70940	PIN3	0.453553	0.00515127								AT2G46180	GC4	1.83438	0.0241352
AT1G71695	AT1G71695	0.632687	0.0151641								AT2G46320	AT2G46320	2.33265	0.0270663
AT1G71880	SUC1	0.459573	0.035428								AT2G46915	AT2G46915	2.05341	0.00781579
AT1G71930	VND7	0.0425703	0.00181768								AT2G47220	DUF5	3.12186	0.0136432
AT1G71960	ABCG25	0.162998	4.5108e-15								AT2G47230	DUF6	1.7202	0.0054113
AT1G72630	ELF4-L2	0.545535	0.013151								AT2G47410	AT2G47410	1.79091	0.041163
AT1G73040	AT1G73040	0.211593	0.00653523								AT2G47500	AT2G47500	1.72541	0.0100375
AT1G73630	AT1G73630	0.364842	1.96755e-05								AT2G47830	AT2G47830	2.01808	0.0141125
AT1G73885	AT1G73885	0.487914	0.0269696								AT3G01710	AT3G01710	1.97028	0.00177565
AT1G74020	SS2 (NC_003070 27835130..27837317)	0.376037	0.0429667								AT3G01770	BET10	1.61351	0.0200977
AT1G74090	SOT18	0.154348	1.4225e-07								AT3G02030	AT3G02030	2.16236	0.0336637
AT1G74100	SOT16	0.438594	1.5267e-05								AT3G02460	AT3G02460	1.89637	0.0484462
AT1G74260	PUR4	0.622541	0.00525602								AT3G02550	LBD41	1.65519	0.0151943
AT1G74840	AT1G74840	0.592837	0.0100832								AT3G03300	DCL2	2.11371	0.000209916
AT1G75040	PR5	0.561822	0.0492942								AT3G03360	AT3G03360	2.19612	0.00705857
AT1G75250	RL6	0.07378	2.31389e-06								AT3G04160	AT3G04160	2.16643	0.0225445
AT1G75280	AT1G75280	0.191486	0.0015256								AT3G04510	LSH2	1.92291	0.0101354
AT1G75380	BBD1	0.568545	0.0247537								AT3G04810	NEK2	1.92267	0.00363596
AT1G75500	WAT1	0.325635	2.54227e-08								AT3G05380	ALY2	1.60161	0.0323501
AT1G75630	AVA-P4	0.633338	0.0225691								AT3G05830	AT3G05830	1.86589	0.00739085
AT1G75820	CLV1	0.553387	0.000241584								AT3G06620	AT3G06620	1.82319	0.0406893
AT1G76100	PETE1	0.407571	4.16236e-05								AT3G06630	AT3G06630	2.47154	0.02817
AT1G76790	AT1G76790	0.445292	5.54822e-06								AT3G06640	AT3G06640	2.00641	0.0326454
AT1G76800	AT1G76800	0.110945	4.02984e-11								AT3G06880	AT3G06880	1.85432	0.0404629
AT1G76930	EXT4	0.197106	2.41907e-08								AT3G06910	ULP1A	2.24059	0.00703982
AT1G77020	AT1G77020	0.0988806	0.000233976								AT3G07960	AT3G07960	2.42571	0.0277599
AT1G77370	AT1G77370	0.567356	0.0141125								AT3G08730	PK1	1.87245	0.0141242
AT1G77510	PDIL1-2	0.519402	0.0151441								AT3G10180	AT3G10180	1.63351	0.041935
AT1G77690	LAX3	0.369825	0.00296655								AT3G11000	AT3G11000	2.01405	0.000325981
AT1G78000	SULTR1;2	0.261937	0.00216916								AT3G11580	AT3G11580	4.39754	0.0158786
AT1G78020	AT1G78020	0.420992	4.01792e-05								AT3G13000	AT3G13000	1.65526	0.00714809
AT1G78100	AT1G78100	0.388455	0.000363175								AT3G13190	AT3G13190	1.55394	0.0324081
AT1G78370	GSTU20	0.222437	0.000300658								AT3G15354	SPA3	3.32993	0.000560325
AT1G78490	CYP708A3	0.597136	0.00311604								AT3G16730	AT3G16730	1.67271	0.0246033
AT1G78830	AT1G78830	0.341565	0.000119163								AT3G16840	AT3G16840	1.7415	0.0026716
AT1G79040	PSBR	0.445958	0.00802519								AT3G17360	POK1	1.63245	0.0458896
AT1G79550	PGK	0.683934	0.0314901								AT3G18090	NRPD2B	2.19781	0.0025829
AT1G79620	AT1G79620	0.181602	3.95461e-05								AT3G18300	AT3G18300	12.4255	0.0239443
AT1G80180	AT1G80180	0.206218	0.0456808								AT3G19510	HAT3.1	1.76842	0.00745169
AT1G80300	NTT1	0.612134	0.0107706								AT3G20010	AT3G20010	1.71128	0.0138032
AT1G80460	NHO1	0.577625	0.00969833								AT3G20260	AT3G20260	1.69735	0.00415213
AT1G80600	WIN1	0.650528	0.0217604								AT3G22550	AT3G22550	1.7946	0.0273005
AT1G80760	NIP6;1	0.301763	6.09221e-10								AT3G25495	AT3G25495	3.08397	0.0384279
AT1G80830	NRAMP1	0.352739	4.86152e-13								AT3G26050	AT3G26050	1.74477	0.0420885
AT1G80920	J8	0.252639	2.81501e-13								AT3G26920	AT3G26920	1.7777	0.0458539
AT2G01021	AT2G01021	0.274011	2.50833e-06								AT3G27220	AT3G27220	3.56053	6.47961e-13
AT2G01420	PIN4	0.378975	0.0105404								AT3G27700	AT3G27700	1.66319	0.0211391
AT2G01950	BRL2	0.27308	2.34546e-10								AT3G29390	RIK	2.2414	0.00170263
AT2G02020	AT2G02020	0.271933	0.00203353								AT3G30380	AT3G30380	1.82542	0.0179349
AT2G02040	PTR2	0.608082	0.0228457								AT3G43590	AT3G43590	1.59579	0.0233521
AT2G02510	AT2G02510	0.648583	0.038455								AT3G43690	AT3G43690	2.8476	0.000278811
AT2G03090	EXPA15	0.600432	0.0189722								AT3G44670	AT3G44670	1.80962	0.0204958
AT2G03200	AT2G03200	0.0730391	0.00842874								AT3G44740	AT3G44740	4.03404	0.0011227
AT2G04570	AT2G04570	0.377435	0.0245214								AT3G45240	GRIK1	1.68467	0.0201731
AT2G05070	LHCB2.2	0.204087	1.35147e-21								AT3G47390	PHS1 (NC_003074 17459338..17464716)	1.85331	0.0129822
AT2G05100	LHCB2.1	0.239019	1.13625e-12								AT3G47680	AT3G47680	2.53357	1.46877e-05
AT2G05920	AT2G05920	0.543223	3.21111e-05								AT3G48670	IDN2	1.69934	0.00143782
AT2G07675	AT2G07675	0.346595	0.038967								AT3G48710	AT3G48710	1.86088	0.00212832
AT2G07687	AT2G07687	0.127085	0.0163545								AT3G49050	AT3G49050	1.91567	0.0354882
AT2G07698	AT2G07698	0.385377	0.019409								AT3G49140	AT3G49140	1.5852	0.0481512
AT2G07711	AT2G07711	0.300278	0.0378283								AT3G50170	AT3G50170	3.81139	0.000665734
AT2G07715	AT2G07715	0.463966	0.0180659								AT3G50230	AT3G50230	2.36498	0.00388719
AT2G07732	AT2G07732	0.0906406	0.00436705								AT3G50380	AT3G50380	1.63341	0.0494316
AT2G13290	AT2G13290	0.423927	0.00827075								AT3G50430	AT3G50430	2.19367	0.0168727
AT2G13360	AGT	0.207865	0.000131815								AT3G50660	DWF4	1.8542	0.014988
AT2G14580	PRB1	0.398006	0.0354337								AT3G51150	AT3G51150	1.61961	0.0463727
AT2G14750	APK	0.277354	1.97868e-13								AT3G51740	IMK2	1.54221	0.0237938
AT2G15890	MEE14	0.510216	0.00112062								AT3G52110	AT3G52110	2.18345	7.50312e-05
AT2G15970	COR413-PM1	0.398546	4.93905e-09								AT3G53930	AT3G53930	2.14597	0.0185032
AT2G16430	PAP10	0.619952	0.00739085								AT3G54410	AT3G54410	4.2494	0.0220276
AT2G16510	AT2G16510	0.663482	0.049368								AT3G56300	AT3G56300	4.51771	0.000404521
AT2G16586	AT2G16586	0.510374	0.02698								AT3G56450	ALPHA-SNAP1	2.90606	0.0247967
AT2G16740	UBC29	0.353427	0.0417344								AT3G57470	AT3G57470	2.14824	0.000217575
AT2G17265	HSK	0.423319	2.14159e-06								AT3G57920	SPL15	3.58348	3.07469e-08
AT2G17450	RHA3A	0.479883	0.0130354								AT3G58810	MTPA2	3.55918	0.0234378
AT2G17640	ATSERAT3;1	0.488002	0.0169305								AT3G58940	AT3G58940	2.20702	0.0117997
AT2G18300	AT2G18300	0.368544	0.0233521								AT3G58975	AT3G58975	2.48377	0.049215
AT2G18560	AT2G18560	0.316797	0.000356943								AT3G59270	AT3G59270	3.56292	8.11615e-06
AT2G18570	AT2G18570	0.134344	8.95391e-10								AT3G59320	AT3G59320	2.40886	0.0233334
AT2G18960	HA1	0.454252	1.0728e-08								AT3G59330	AT3G59330	3.01185	0.00109671
AT2G19110	HMA4	0.357543	1.46511e-10								AT3G59570	AT3G59570	1.95092	0.00489456
AT2G19760	PRF1	0.528022	0.0358535								AT3G59800	AT3G59800	1.97296	0.0173632
AT2G19970	AT2G19970	0.30808	0.00253237								AT3G60330	HA7	4.75649	0.0185314
AT2G20230	AT2G20230	0.555419	0.00129069								AT3G61010	AT3G61010	2.47802	0.000190613
AT2G20260	PSAE-2	0.502504	0.0152205								AT3G61020	AT3G61020	2.91648	0.00456822
AT2G20500	AT2G20500	0.240096	7.50312e-05								AT3G61250	MYB17	1.93553	0.00026407
AT2G20550	AT2G20550	0.566242	0.0257172								AT3G61310	AT3G61310	1.52913	0.01851
AT2G20610	SUR1	0.479675	0.000140374								AT3G61830	ARF18	1.61718	0.0081836
AT2G21050	LAX2	0.668732	0.0387178								AT3G61898	AT3G61898	3.82744	0.0149183
AT2G21330	FBA1	0.471201	7.47117e-05								AT3G62500	AT3G62500	3.47545	0.0194221
AT2G22330	CYP79B3	0.246335	7.9252e-07								AT3G63340	AT3G63340	1.63981	0.0494316
AT2G22990	SNG1	0.199363	0.000669164								AT3G63480	AT3G63480	2.28628	0.024342
AT2G23180	CYP96A1	0.152262	0.01851								AT4G00040	AT4G00040	2.28616	0.00751661
AT2G23600	ACL	0.294701	2.86467e-05								AT4G00060	MEE44	2.10513	0.0101354
AT2G24200	AT2G24200	0.636795	0.00824593								AT4G01270	AT4G01270	1.82688	0.0479137
AT2G24270	ALDH11A3	0.2971	1.12968e-09								AT4G02120	AT4G02120	2.12774	0.00466146
AT2G24580	AT2G24580	0.253127	4.64187e-05								AT4G02260	RSH1	1.64067	0.0455239
AT2G25450	AT2G25450	0.11891	5.65302e-11								AT4G02430	AT4G02430	3.31426	0.000101172
AT2G25520	AT2G25520	0.628317	0.0290737								AT4G02460	PMS1	1.95637	0.0184012
AT2G25610	AT2G25610	0.603897	0.032157								AT4G03205	hemf2	2.4934	8.95758e-05
AT2G25680	MOT1	0.333301	0.000202094								AT4G04370	AT4G04370	2.03132	0.0458896
AT2G25790	AT2G25790	0.321373	0.0470132								AT4G04740	CPK23	2.08674	0.0252465
AT2G26500	AT2G26500	0.502298	0.00176253								AT4G05040	AT4G05040	2.15988	0.0281634
AT2G26695	AT2G26695	0.193872	0.0113477								AT4G06598	AT4G06598	2.72245	0.0104218
AT2G27035	ENODL20	0.0529137	0.000853585								AT4G08035	AT4G08035	3.59457	0.00205226
AT2G27050	EIL1	0.568299	0.0161515								AT4G08110	AT4G08110	2.52886	0.0045073
AT2G27450	NLP1	0.60523	0.0384385								AT4G10730	AT4G10730	1.56503	0.038455
AT2G28190	CSD2	0.53527	3.98992e-05								AT4G11080	AT4G11080	2.10968	0.0158786
AT2G28780	AT2G28780	0.0239023	6.45883e-23								AT4G11830	PLDGAMMA2	2.21319	0.00103866
AT2G28910	CXIP4	0.646893	0.0158786								AT4G11990	AT4G11990	2.03008	0.00408948
AT2G28950	EXPA6	0.659785	0.0169305								AT4G12440	APT4	2.45833	0.0420492
AT2G29310	AT2G29310	0.275739	0.00610045								AT4G12460	ORP2B	1.8787	0.0193334
AT2G29630	THIC	0.577043	0.000600476								AT4G13330	AT4G13330	2.25509	0.0288925
AT2G29730	UGT71D1	0.247023	0.0190049								AT4G14790	ATSUV3	1.86583	0.032157
AT2G30080	ZIP6	0.375798	0.0168316								AT4G15540	AT4G15540	2.48567	0.0121145
AT2G30520	RPT2	0.242894	0.00125741								AT4G16630	AT4G16630	1.64005	0.00633257
AT2G30540	AT2G30540	0.248783	7.34202e-06								AT4G16710	AT4G16710	1.94512	0.0442706
AT2G30550	AT2G30550	0.262828	0.0467003								AT4G16845	VRN2	1.6594	0.0223764
AT2G30570	PSBW	0.45424	0.00445339								AT4G16900	AT4G16900	2.05732	0.0250993
AT2G30860	GSTF9	0.287631	9.7958e-09								AT4G18120	ML3	1.81182	0.0429778
AT2G30870	GSTF10	0.413843	0.00236746								AT4G19230	CYP707A1	3.33855	0.0131402
AT2G30890	AT2G30890	0.456462	0.0375183								AT4G20060	EMB1895	2.37274	0.0380946
AT2G31200	ADF6	0.57741	0.00945495								AT4G20325	AT4G20325	1.71198	0.0199569
AT2G31790	AT2G31790	0.260707	2.82633e-18								AT4G20340	AT4G20340	2.1536	0.0028084
AT2G32487	AT2G32487	0.0328148	0.000448697								AT4G20920	AT4G20920	2.36143	0.00705857
AT2G32520	AT2G32520	0.557276	0.00427499								AT4G21070	BRCA1	1.87554	0.00186476
AT2G32860	BGLU33	0.243203	0.019727								AT4G21326	SBT3.12	2.13931	0.0182873
AT2G32870	AT2G32870	0.272577	0.0455407								AT4G21410	CRK29	2.3486	0.0151305
AT2G32880	AT2G32880	0.0219544	0.000911666								AT4G21540	SPHK1	1.80428	0.0227862
AT2G32960	AT2G32960	0.328898	0.000384847								AT4G22860	AT4G22860	1.62885	0.0420284
AT2G33770	PHO2	0.341326	1.98796e-10								AT4G24110	AT4G24110	3.33028	0.0229624
AT2G33830	AT2G33830	0.112272	2.88812e-47								AT4G24710	AT4G24710	1.88439	0.0448589
AT2G33855	AT2G33855	0.493826	0.0469953								AT4G24900	AT4G24900	2.39837	0.0246961
AT2G34420	LHB1B2	0.231991	8.8577e-27								AT4G24970	AT4G24970	2.07837	0.00423483
AT2G34430	LHB1B1	0.211237	7.26645e-05								AT4G25290	AT4G25290	2.47379	0.00337543
AT2G34490	CYP710A2	0.403919	0.00293576								AT4G27040	VPS22	1.93215	0.0099966
AT2G35940	BLH1	0.320772	0.00166886								AT4G27050	AT4G27050	1.77353	0.0476245
AT2G36120	DOT1	0.0351374	0.0296348								AT4G27550	TPS4	2.359	0.00402334
AT2G36145	AT2G36145	0.301693	0.0489947								AT4G28710	XIH	1.86126	0.0403432
AT2G36160	AT2G36160	0.6951	0.0404629								AT4G31000	AT4G31000	3.0148	0.0359417
AT2G36530	LOS2	0.662324	0.0123004								AT4G31060	AT4G31060	2.84673	0.0368309
AT2G36570	AT2G36570	0.416166	0.0442706								AT4G31610	REM1	2.82873	0.000158444
AT2G37220	AT2G37220	0.698044	0.0496384								AT4G31620	AT4G31620	1.56144	0.013637
AT2G37460	AT2G37460	0.178385	2.85821e-15								AT4G31690	AT4G31690	2.60192	0.0135854
AT2G37640	EXP3	0.440266	1.92074e-05								AT4G32660	AME3	1.69752	0.024122
AT2G37710	RLK (NC_003071 15814717..15817004)	0.340266	2.39187e-09								AT4G32970	AT4G32970	1.75993	0.0206542
AT2G38080	IRX12	0.145748	0.0045324								AT4G33060	AT4G33060	1.65169	0.0332311
AT2G38120	AUX1	0.58263	0.00263552								AT4G33260	CDC20.2	2.79888	0.0372639
AT2G38465	AT2G38465	0.079154	0.0301212								AT4G34140	AT4G34140	2.2788	0.0291837
AT2G38540	LP1	0.60763	0.0265678								AT4G34400	AT4G34400	2.3418	1.01749e-06
AT2G38600	AT2G38600	0.0292815	0.000793136								AT4G34910	AT4G34910	1.54022	0.0474878
AT2G38800	AT2G38800	0.497241	0.00199197								AT4G35560	AT4G35560	1.6583	0.0412974
AT2G38860	YLS5	0.538398	0.0239965								AT4G35620	CYCB2;2	1.91337	0.00253122
AT2G38940	PHT1;4	0.496152	0.0321517								AT4G35900	FD	2.14876	3.40936e-06
AT2G39010	PIP2E	0.317469	6.42795e-06								AT4G36280	AT4G36280	3.55721	0.000260613
AT2G39350	AT2G39350	0.483685	0.000779948								AT4G36648	AT4G36648	1.86633	0.0442706
AT2G39510	AT2G39510	0.167833	3.94676e-09								AT4G36860	AT4G36860	2.54377	0.000379358
AT2G39700	EXPA4	0.585236	0.00212832								AT4G36930	SPT	1.84957	0.00680052
AT2G39730	RCA	0.511009	2.2757e-05								AT4G36980	AT4G36980	2.15785	0.00102069
AT2G39850	AT2G39850	0.578885	0.00707557								AT4G38120	AT4G38120	1.75492	0.0112284
AT2G39980	AT2G39980	0.170866	4.93905e-09								AT5G01630	BRCA2B	1.99823	0.0352788
AT2G40080	ELF4	0.56932	0.0281634								AT5G01770	RAPTOR2	1.90737	0.00670677
AT2G40460	AT2G40460	0.278643	0.00153093								AT5G02670	AT5G02670	2.40243	0.0359067
AT2G40480	AT2G40480	0.498809	0.0013454								AT5G02680	AT5G02680	3.07178	0.0416097
AT2G40900	AT2G40900	0.189398	8.88461e-11								AT5G02770	AT5G02770	1.54364	0.0146185
AT2G41430	ERD15	0.669878	0.0317395								AT5G02830	AT5G02830	2.22605	0.0115804
AT2G41950	AT2G41950	0.55867	0.0218072								AT5G04320	AT5G04320	1.803	0.00825971
AT2G42220	AT2G42220	0.64295	0.0405271								AT5G06265	AT5G06265	2.07903	0.0153209
AT2G42310	AT2G42310	0.539187	0.000241486								AT5G06310	AtPOT1b	2.68634	0.0451222
AT2G42590	GRF9 (NC_003071 17731854..17733967)	0.578296	0.000902428								AT5G07660	SMC6A	1.83355	0.0113051
AT2G42690	AT2G42690	0.332019	3.52424e-05								AT5G07810	AT5G07810	1.62585	0.0394977
AT2G43010	PIF4	0.253975	0.00881643								AT5G08110	AT5G08110	2.18117	0.0199573
AT2G43030	AT2G43030	0.570424	0.00216033								AT5G08130	BIM1	1.57498	0.0284667
AT2G43100	IPMI2	0.168524	4.42754e-11								AT5G08230	AT5G08230	2.21142	0.000799675
AT2G43120	AT2G43120	0.295241	0.0316563								AT5G08440	AT5G08440	1.71318	0.0348218
AT2G43510	TI1	0.449948	0.00170267								AT5G09300	AT5G09300	2.56725	0.0106147
AT2G43550	AT2G43550	0.420701	0.0492273								AT5G09410	EICBP.B	1.67892	0.0160881
AT2G43610	AT2G43610	0.453788	0.00833964								AT5G10940	AT5G10940	1.61053	0.0334654
AT2G43750	OASB	0.500713	9.86645e-05								AT5G11160	APT5	1.60991	0.0194097
AT2G44100	GDI1	0.651688	0.0154915								AT5G12080	MSL10	1.47512	0.0305103
AT2G44745	AT2G44745	0.598045	0.0414872								AT5G12230	MED19A	1.75561	0.0132644
AT2G45470	FLA8	0.532284	4.96057e-05								AT5G12330	LRP1	1.80667	0.00109779
AT2G45560	CYP76C1	0.188988	0.00163101								AT5G13840	FZR3	2.22304	0.02402
AT2G45960	PIP1B	0.638296	0.00789003								AT5G14650	AT5G14650	14.521	0.0389803
AT2G46370	JAR1	0.570029	0.0237938								AT5G14700	AT5G14700	1.70943	0.038455
AT2G46600	AT2G46600	0.345189	0.00538308								AT5G15070	AT5G15070	1.74985	0.013251
AT2G46630	AT2G46630	0.47219	1.56638e-05								AT5G15120	AT5G15120	2.14281	0.0140092
AT2G46650	CB5-C	0.281979	5.23938e-06								AT5G17250	AT5G17250	1.78442	0.0263935
AT2G46660	CYP78A6	0.262775	0.0203457								AT5G17440	AT5G17440	1.85409	0.00907898
AT2G46690	AT2G46690	0.388678	0.0304028								AT5G17510	AT5G17510	1.60151	0.0334808
AT2G46760	AT2G46760	0.15931	0.0318882								AT5G18040	AT5G18040	2.84911	5.61394e-06
AT2G46890	AT2G46890	0.423324	0.0159175								AT5G18065	AT5G18065	3.12161	0.000583864
AT2G47160	BOR1	0.46879	2.55752e-06								AT5G22460	AT5G22460	1.89314	0.0414872
AT2G47180	GolS1	0.0431757	0.000222764								AT5G22690	AT5G22690	2.38077	0.0237379
AT2G47400	CP12-1	0.569242	0.000669164								AT5G22700	AT5G22700	3.91019	2.0688e-08
AT2G47450	CAO	0.632871	0.0458539								AT5G22720	AT5G22720	2.8344	0.00213439
AT2G47730	GSTF8	0.439357	0.00802519								AT5G23770	DUF8	3.50938	0.00981635
AT2G47750	GH3.9	0.15754	0.000280172								AT5G24630	BIN4	2.06626	0.0491889
AT2G48020	AT2G48020	0.430866	0.00407045								AT5G24670	AT5G24670	2.56587	1.7021e-06
AT3G01360	AT3G01360	0.530642	0.0244275								AT5G24760	AT5G24760	1.78592	0.0247598
AT3G01470	HB-1 (NC_003074 182395..184403)	0.577409	0.00734017								AT5G26610	AT5G26610	1.87354	0.0116792
AT3G01860	AT3G01860	0.180481	0.000845227								AT5G27630	ACBP5	2.80451	0.000526398
AT3G02020	AK3	0.193728	3.43118e-28								AT5G27730	AT5G27730	2.37943	0.000559595
AT3G02230	RGP1	0.628759	0.00365591								AT5G27950	AT5G27950	1.82084	0.0193749
AT3G02360	AT3G02360	0.64612	0.014459								AT5G28490	LSH1	1.75361	0.00303109
AT3G02493	RTFL19	0.0265466	0.026697								AT5G35753	AT5G35753	2.54966	0.0145138
AT3G02700	AT3G02700	0.563428	0.0081409								AT5G35930	AT5G35930	1.70426	0.0474325
AT3G02910	AT3G02910	0.39786	0.00635922								AT5G37340	AT5G37340	2.87561	0.0474878
AT3G03190	GSTF11	0.195512	2.2132e-16								AT5G37590	AT5G37590	2.12258	0.010218
AT3G03250	UGP1	0.621761	0.010218								AT5G37840	AT5G37840	88.9801	0.000876832
AT3G03780	MS2 (NC_003074 957084..960980)	0.223842	1.83315e-27								AT5G38140	NF-YC12	3.79859	0.0295184
AT3G03910	GDH3	0.315726	2.50343e-05								AT5G40840	SYN2	1.73929	0.0380946
AT3G04090	SIP1A	0.631642	0.0235066								AT5G40910	AT5G40910	1.75914	0.0239292
AT3G04550	AT3G04550	0.505605	0.00523432								AT5G42700	AT5G42700	2.02569	0.00624338
AT3G05730	AT3G05730	0.442607	0.00751661								AT5G44620	CYP706A3	2.70265	1.92852e-05
AT3G05980	AT3G05980	0.486198	0.0062305								AT5G44630	AT5G44630	3.42403	0.00154919
AT3G06020	AT3G06020	0.184736	0.000309145								AT5G44740	POLH	2.00407	0.00663922
AT3G06035	AT3G06035	0.454602	0.0437944								AT5G44750	REV1	2.5753	6.39587e-06
AT3G06050	PRXIIF	0.612216	0.0145649								AT5G45150	RTL3	3.47605	0.0250307
AT3G06170	AT3G06170	0.590798	0.018302								AT5G45760	AT5G45760	2.34767	0.00504827
AT3G06590	AT3G06590	0.459172	0.000192769								AT5G46510	AT5G46510	1.67638	0.0279343
AT3G07420	NS2	0.562538	0.0410749								AT5G47500	AT5G47500	2.74483	0.0326454
AT3G08030	AT3G08030	0.564271	0.000146616								AT5G48240	AT5G48240	1.66408	0.0106147
AT3G08040	FRD3	0.17562	2.13615e-07								AT5G48820	ICK6	1.53012	0.0442706
AT3G08500	MYB83	0.0617185	0.0163023								AT5G49120	AT5G49120	2.67678	0.0319701
AT3G08580	AAC1	0.650485	0.00745169								AT5G49500	AT5G49500	2.04082	0.0333403
AT3G08940	LHCB4.2	0.402922	2.7474e-09								AT5G49530	AT5G49530	1.61936	0.0413597
AT3G09570	AT3G09570	0.630644	0.0235477								AT5G50010	AT5G50010	1.54775	0.0353235
AT3G10020	AT3G10020	0.486124	0.000748387								AT5G50840	AT5G50840	1.80086	0.0145392
AT3G10340	PAL4	0.194556	0.0460774								AT5G50970	AT5G50970	1.86911	0.0469953
AT3G10410	SCPL49	0.58472	0.000874248								AT5G51230	EMF2	1.60906	0.025459
AT3G10740	ASD1	0.612916	0.0444205								AT5G51290	AT5G51290	2.3891	0.0330565
AT3G10870	MES17	0.339853	7.54742e-09								AT5G52380	AT5G52380	2.02536	0.00408948
AT3G11090	LBD21	0.450109	0.0269696								AT5G52600	MYB82	2.5499	0.00369026
AT3G11280	AT3G11280	0.283229	2.04736e-06								AT5G53770	AT5G53770	1.67985	0.011513
AT3G11630	AT3G11630	0.659605	0.0233622								AT5G53950	CUC2	1.90438	0.00412021
AT3G11810	AT3G11810	0.533123	0.00915411								AT5G54670	ATK3	1.59958	0.0136432
AT3G12120	FAD2	0.563338	0.000104895								AT5G54890	AT5G54890	2.32397	0.00751661
AT3G12260	AT3G12260	0.560229	0.013151								AT5G55060	AT5G55060	2.03757	0.00498376
AT3G12490	CYSB	0.582384	0.0468901								AT5G55450	AT5G55450	2.13694	0.00417121
AT3G12610	DRT100	0.450218	0.0160777								AT5G55550	AT5G55550	1.99995	0.0106031
AT3G12750	ZIP1	0.33194	2.54227e-08								AT5G57790	AT5G57790	2.39893	0.0183645
AT3G12780	PGK1	0.531459	2.94544e-05								AT5G57960	AT5G57960	2.15024	0.0351484
AT3G12890	ASML2	0.359921	1.22417e-05								AT5G58200	AT5G58200	1.73189	0.024122
AT3G13110	SERAT2;2	0.488004	0.0259113								AT5G60450	ARF4	1.70004	0.00320941
AT3G13410	AT3G13410	0.611182	0.00699294								AT5G60550	GRIK2	1.5459	0.0364853
AT3G13510	AT3G13510	0.690086	0.0370373								AT5G60700	AT5G60700	1.75162	0.036777
AT3G14060	AT3G14060	0.110158	1.12267e-05								AT5G60910	AGL8	3.13771	0.000769406
AT3G14310	PME3	0.587754	0.000734085								AT5G61120	AT5G61120	2.9753	8.56205e-05
AT3G14415	AT3G14415	0.576545	0.0233502								AT5G62760	AT5G62760	1.77503	0.041253
AT3G14560	AT3G14560	0.249105	1.05796e-08								AT5G63650	SNRK2.5	1.96024	0.00825745
AT3G14940	PPC3	0.352028	8.1594e-08								AT5G64390	HEN4	1.64809	0.0490392
AT3G14990	AT3G14990	0.475712	0.000121086								AT5G64910	AT5G64910	2.23203	0.00126739
AT3G15020	mMDH2	0.494295	0.0131994								AT5G65050	AGL31	1.63508	0.0442706
AT3G15356	AT3G15356	0.0884449	2.9542e-29								AT5G65240	AT5G65240	2.12689	0.0113477
AT3G15360	TRX-M4	0.482679	0.000384753								AT5G65400	AT5G65400	2.31501	0.0106147
AT3G15450	AT3G15450	0.244861	1.19045e-16								AT5G65640	bHLH093	2.06877	0.000920122
AT3G15630	AT3G15630	0.4036	7.19172e-06								AT5G65685	AT5G65685	2.19947	0.0246095
AT3G15730	PLDALPHA1	0.583404	0.00044472								AT5G66030	ATGRIP	1.95421	0.00531417
AT3G15990	SULTR3;4	0.376009	7.66433e-06								AT5G66540	AT5G66540	1.55123	0.0342671
AT3G16140	PSAH-1	0.484989	3.38307e-05								AT5G66600	AT5G66600	1.80901	0.0215998
AT3G16450	AT3G16450	0.0861902	0.00876459								AT5G67170	AT5G67170	3.37104	0.00454502
AT3G16460	AT3G16460	0.426585	0.0032912								AT5G67240	SDN3	1.69991	0.00532902
AT3G16470	JR1	0.281111	4.89128e-08
AT3G16520	UGT88A1	0.518436	0.0474325
AT3G16640	TCTP	0.524148	0.0119562
AT3G17020	AT3G17020	0.436425	0.046689
AT3G17110	AT3G17110	0.0152662	0.0378758
AT3G17420	GPK1	0.363455	0.0237102
AT3G18080	BGLU44	0.516151	0.000122561
AT3G18490	AT3G18490	0.555389	0.000631857
AT3G18560	AT3G18560	0.236032	0.0267784
AT3G18660	PGSIP1	0.145919	0.00916975
AT3G18710	PUB29	0.309791	0.0246095
AT3G18830	PMT5	0.525777	0.0407951
AT3G18900	AT3G18900	0.324475	0.0152303
AT3G18980	ETP1	0.497063	0.0128889
AT3G19270	CYP707A4	0.425745	0.00466311
AT3G19350	MPC	0.050872	0.0336637
AT3G19710	BCAT4	0.130026	9.00913e-23
AT3G19820	DWF1	0.69713	0.0395784
AT3G19930	STP4	0.311104	0.0397171
AT3G20390	AT3G20390	0.603717	0.0125132
AT3G20640	AT3G20640	0.394262	0.00768007
AT3G21055	PSBTN	0.522136	0.000236057
AT3G21270	DOF2	0.481901	0.00199197
AT3G21510	AHP1	0.18299	1.22417e-05
AT3G21550	DMP2	0.0698132	0.026697
AT3G21600	AT3G21600	0.423409	0.000179806
AT3G22142	AT3G22142	0.46359	0.000560325
AT3G22740	HMT3	0.199714	1.59992e-18
AT3G22850	AT3G22850	0.494148	0.0135628
AT3G22890	APS1	0.319007	2.48434e-16
AT3G23000	CIPK7	0.549959	0.00205447
AT3G23050	IAA7	0.154523	0.0130364
AT3G23430	PHO1	0.202394	1.30881e-23
AT3G23570	AT3G23570	0.299084	3.15678e-12
AT3G23600	AT3G23600	0.601961	0.0248032
AT3G23810	SAHH2	0.523398	0.0101354
AT3G23820	GAE6	0.540903	0.0159991
AT3G24100	AT3G24100	0.470151	0.0246534
AT3G25130	AT3G25130	0.387521	0.000173329
AT3G25190	AT3G25190	0.049403	1.37864e-67
AT3G25882	NIMIN-2	0.301686	0.0305597
AT3G26520	TIP2	0.378802	0.0160777
AT3G26650	GAPA	0.479926	4.44855e-07
AT3G26740	CCL	0.35748	2.88078e-05
AT3G26760	AT3G26760	0.281839	0.0151093
AT3G26960	AT3G26960	0.169831	0.0137595
AT3G27060	TSO2	0.688324	0.0468901
AT3G27200	AT3G27200	0.158627	6.77274e-10
AT3G27690	LHCB2.3	0.0914821	4.09224e-14
AT3G28100	AT3G28100	0.333917	0.0190049
AT3G28345	AT3G28345	0.191402	3.83755e-24
AT3G28420	AT3G28420	0.285667	0.0317395
AT3G28540	AT3G28540	0.202695	0.0104463
AT3G28550	AT3G28550	0.0928225	0.0100421
AT3G28840	AT3G28840	0	1.4183e-07
AT3G29030	EXPA5	0.369235	4.65782e-07
AT3G29240	AT3G29240	0.432333	6.58587e-05
AT3G29670	AT3G29670	0.143901	0.00266691
AT3G30340	AT3G30340	0.204214	0.000133885
AT3G30390	AT3G30390	0.531357	0.000276378
AT3G30775	ERD5	0.496497	0.011272
AT3G43190	SUS4	0.2822	0.000669164
AT3G43270	AT3G43270	0.296196	1.34421e-05
AT3G44220	AT3G44220	0.279158	0.0321517
AT3G44310	NIT1	0.662842	0.0393802
AT3G45160	AT3G45160	0.148871	0.00311604
AT3G45210	AT3G45210	0.35021	0.00578736
AT3G45310	AT3G45310	0.313642	0.013487
AT3G45680	AT3G45680	0.0145485	1.9295e-12
AT3G45780	PHOT1	0.567905	0.019915
AT3G46780	PTAC16	0.610086	0.0246534
AT3G47400	AT3G47400	0.0653419	0.000395572
AT3G47470	LHCA4	0.336495	1.66603e-15
AT3G47500	CDF3	0.365913	0.000235937
AT3G47510	AT3G47510	0.096341	0.00332539
AT3G47520	MDH	0.66647	0.0298812
AT3G47620	TCP14	0.49838	0.00106845
AT3G47650	AT3G47650	0.629433	0.0261182
AT3G47800	AT3G47800	0.54677	0.039867
AT3G47960	AT3G47960	0.483281	0.000600476
AT3G48140	AT3G48140	0.50332	0.00735795
AT3G48560	CSR1	0.682043	0.0330895
AT3G48730	GSA2	0.609516	0.00807888
AT3G48890	MAPR3	0.59298	0.00635922
AT3G48990	AT3G48990	0.427368	0.00500525
AT3G49110	PRXCA	0.24209	7.26053e-18
AT3G49360	PGL2	0.435071	0.000669164
AT3G49580	LSU1	0.142602	0.00232814
AT3G49680	BCAT3	0.590079	0.0020856
AT3G50440	MES10	0.181619	0.00258889
AT3G50740	UGT72E1	0.303862	0.00449024
AT3G50820	PSBO2	0.232954	1.62626e-06
AT3G50930	BCS1	0.117355	0.00449327
AT3G51030	TRX1	0.086002	6.74238e-07
AT3G51730	AT3G51730	0.509197	0.00248764
AT3G51840	ACX4	0.600095	0.00853392
AT3G52060	AT3G52060	0.561512	0.00534296
AT3G52150	AT3G52150	0.645727	0.018201
AT3G52720	ACA1 (NC_003074 19538689..19541284)	0.510307	0.000727396
AT3G52840	BGAL2	0.224194	3.41348e-06
AT3G52880	MDAR1	0.580506	0.000748387
AT3G53100	AT3G53100	0.285463	0.000478047
AT3G53420	PIP2A	0.200272	2.37556e-22
AT3G53460	CP29	0.582356	0.00040045
AT3G53530	AT3G53530	0.480778	0.0467837
AT3G53960	AT3G53960	0.240239	0.00177812
AT3G53980	AT3G53980	0.0341536	1.76034e-10
AT3G53990	AT3G53990	0.492127	0.030126
AT3G54050	HCEF1	0.372447	0.0279317
AT3G54260	TBL36	0.224516	0.026697
AT3G54420	EP3	0.289209	7.50864e-07
AT3G54600	AT3G54600	0.165438	3.24548e-23
AT3G54890	LHCA1	0.329871	2.2132e-16
AT3G54950	PLA IIIA	0.531919	0.00553093
AT3G55515	RTFL7	0	0.0351489
AT3G56240	CCH	0.133541	7.04093e-05
AT3G56940	CRD1	0.626338	0.00544219
AT3G56970	BHLH038	0.0370937	0.035677
AT3G57010	AT3G57010	0.15413	2.67011e-05
AT3G57030	AT3G57030	0.559482	0.00105692
AT3G57050	CBL	0.589092	0.00315801
AT3G57330	ACA11	0.617919	0.0381613
AT3G57780	AT3G57780	0.449494	0.015137
AT3G58570	AT3G58570	0.614657	0.00458975
AT3G58990	IPMI1	0.161266	1.73898e-10
AT3G60750	AT3G60750	0.681147	0.0244558
AT3G61210	AT3G61210	0.251967	0.000130015
AT3G61430	PIP1A	0.462744	3.93523e-05
AT3G61440	CYSC1	0.591733	0.0035595
AT3G61470	LHCA2	0.434103	8.77571e-08
AT3G61560	AT3G61560	0.505844	0.0288925
AT3G61580	AT3G61580	0.617747	0.00639032
AT3G61820	AT3G61820	0.49774	0.00826994
AT3G62020	GLP10	0.0923849	0.0458661
AT3G62160	AT3G62160	0.101467	0.00635922
AT3G62290	ARFA1E	0.621498	0.00400002
AT3G62580	AT3G62580	0.402997	1.98197e-07
AT3G62810	AT3G62810	0.625403	0.0291678
AT3G62930	AT3G62930	0.207723	0.000705626
AT3G62960	AT3G62960	0.118412	7.59353e-09
AT3G63110	IPT3	0.324651	2.06082e-05
AT4G00165	AT4G00165	0.155095	0.0304146
AT4G00230	XSP1	0.449967	0.00558335
AT4G00780	AT4G00780	0.169582	1.21151e-27
AT4G01050	TROL	0.618898	0.00805243
AT4G01070	GT72B1	0.379273	2.34708e-05
AT4G01150	AT4G01150	0.601781	0.00335082
AT4G01430	AT4G01430	0.0938526	5.35776e-14
AT4G01450	AT4G01450	0.26674	2.0688e-08
AT4G01850	SAM-2	0.690513	0.0432982
AT4G02330	ATPMEPCRB	0.445638	0.0416097
AT4G02380	SAG21	0.305214	0.0229766
AT4G02510	TOC159	0.689234	0.0366886
AT4G02520	GSTF2	0.196954	0.0320479
AT4G02780	GA1	0.121683	0.000107258
AT4G02890	UBQ14	0.684514	0.0315127
AT4G02940	AT4G02940	0.345375	2.00162e-11
AT4G03060	AOP2	0.488474	0.0437944
AT4G03280	PETC	0.534214	0.0371575
AT4G04040	MEE51	0.568682	0.0405774
AT4G04610	APR1	0.223128	0.000382724
AT4G04640	ATPC1	0.486672	0.000565912
AT4G04810	MSRB4	0.148613	0.000222764
AT4G04830	MSRB5	0.162893	1.35437e-08
AT4G05050	UBQ11	0.610513	0.00201468
AT4G05180	PSBQ-2	0.408196	0.00274177
AT4G05320	UBQ10	0.651005	0.00766771
AT4G08290	AT4G08290	0.145255	5.43072e-13
AT4G08300	AT4G08300	0.103334	1.42966e-12
AT4G08685	SAH7	0.273721	0.0187286
AT4G08780	AT4G08780	0.0866881	0.0151705
AT4G09800	RPS18C	0.618338	0.00236746
AT4G09890	AT4G09890	0.348535	0.00888735
AT4G10340	LHCB5	0.377544	5.73963e-13
AT4G11211	AT4G11211	0.293947	0.0138032
AT4G11290	AT4G11290	0.0454803	1.01347e-05
AT4G11320	AT4G11320	0.111876	7.71435e-14
AT4G11360	RHA1B	0.272908	0.0421399
AT4G11600	GPX6	0.443609	0.00619787
AT4G12030	BAT5	0.301609	5.88533e-13
AT4G12650	AT4G12650	0.635426	0.00751771
AT4G12800	PSAL	0.444688	0.0371278
AT4G12900	AT4G12900	0.38016	0.0164547
AT4G12980	AT4G12980	0.281691	0.00219184
AT4G13430	IIL1	0.4635	3.42284e-08
AT4G13770	CYP83A1	0.198689	3.21759e-22
AT4G13940	MEE58	0.696492	0.0305837
AT4G14010	RALFL32	0.233748	0.000216204
AT4G14020	AT4G14020	0.217711	0.0196026
AT4G14040	SBP2	0.187309	2.36097e-35
AT4G14270	AT4G14270	0.655686	0.0257864
AT4G14410	bHLH104	0.597819	0.013151
AT4G14465	AHL20	0.21174	0.0458661
AT4G14540	NF-YB3	0.470774	0.00703982
AT4G14548	AT4G14548	0.0199533	0.00963137
AT4G14680	APS3	0.460669	0.000385061
AT4G14716	ARD1	0.571821	0.0168727
AT4G14880	OASA1	0.430319	1.32036e-08
AT4G14890	AT4G14890	0.509627	0.00915411
AT4G15093	AT4G15093	0.405163	0.0308234
AT4G15470	AT4G15470	0.672795	0.0358535
AT4G15690	AT4G15690	0.036358	0.0099966
AT4G15700	AT4G15700	0.0468257	0.00016195
AT4G15910	DI21	0.571878	0.0268075
AT4G16008	AT4G16008	0.171031	0.00273527
AT4G16190	AT4G16190	0.301244	1.59055e-13
AT4G16370	OPT3	0.303042	0.0256957
AT4G17100	AT4G17100	0.468211	0.00977393
AT4G17170	RABB1C	0.606837	0.0476942
AT4G18050	PGP9	0.240191	0.00117311
AT4G18640	MRH1	0.353821	8.36497e-05
AT4G19810	AT4G19810	0.0821623	1.18195e-07
AT4G19820	AT4G19820	0.0344625	0.00137025
AT4G19840	PP2-A1	0.302321	8.73215e-08
AT4G20150	AT4G20150	0.574343	0.000793136
AT4G20270	BAM3	0.571701	0.000493337
AT4G20360	RABE1b	0.656808	0.0158786
AT4G21280	PSBQA	0.607239	0.00839676
AT4G21650	AT4G21650	0.271506	2.68888e-22
AT4G21960	PRXR1	0.523942	3.09157e-05
AT4G22160	AT4G22160	0.371052	0.00298679
AT4G22200	KT2/3	0.220566	1.65569e-05
AT4G22505	AT4G22505	0.657975	0.0350431
AT4G22990	AT4G22990	0.508039	0.00800792
AT4G23100	GSH1	0.606437	0.00298679
AT4G23400	PIP1;5	0.617339	0.0372995
AT4G23410	TET5	0.184064	0.00239819
AT4G24250	MLO13	0.297577	0.0182879
AT4G24770	RBP31	0.667001	0.0247651
AT4G24780	AT4G24780	0.559649	0.000297406
AT4G25170	AT4G25170	0.514862	0.02402
AT4G25434	NUDT10	0	0.000144966
AT4G25570	ACYB-2	0.450233	3.3106e-07
AT4G25620	AT4G25620	0.349642	0.00130369
AT4G26130	AT4G26130	0.688056	0.0448865
AT4G26150	CGA1	0.132809	0.0284712
AT4G26710	AT4G26710	0.587374	0.0139869
AT4G26970	ACO2 (NC_003075 13542917..13548629)	0.666962	0.0269662
AT4G27260	WES1	0.461691	9.21469e-07
AT4G27350	AT4G27350	0.501526	0.0281634
AT4G27440	PORB	0.497015	2.31389e-06
AT4G27520	ENODL2	0.526666	0.00360559
AT4G27560	AT4G27560	0.64741	0.0317395
AT4G28250	EXPB3	0.394805	0.00160686
AT4G29080	PAP2	0.406837	0.00977229
AT4G29690	AT4G29690	0.41359	0.0448415
AT4G29720	PAO5	0.615802	0.0298082
AT4G29840	MTO2	0.602341	0.0032912
AT4G30110	HMA2	0.442764	0.00635922
AT4G30140	CDEF1	0.503841	2.31389e-06
AT4G30190	HA2	0.396186	3.53546e-10
AT4G30410	AT4G30410	0.155234	0.000284975
AT4G30450	AT4G30450	0	0.0135854
AT4G30460	AT4G30460	0.0195307	0.00593412
AT4G30530	AT4G30530	0.31819	0.00386235
AT4G30650	AT4G30650	0.325835	0.0479137
AT4G30810	scpl29	0.65261	0.0356285
AT4G31140	AT4G31140	0.594887	0.0247598
AT4G31330	AT4G31330	0.0379275	1.23039e-07
AT4G31500	CYP83B1	0.270456	0.000222258
AT4G31730	GDU1	0.35931	0.039433
AT4G31990	ASP5	0.651916	0.0255971
AT4G32340	AT4G32340	0.500044	0.0160777
AT4G32390	AT4G32390	0.673526	0.0304111
AT4G32870	AT4G32870	0.198955	3.64683e-07
AT4G32880	HB-8	0.393599	1.35562e-05
AT4G32940	GAMMA-VPE	0.639627	0.0388138
AT4G33510	DHS2	0.60643	0.00602004
AT4G33550	AT4G33550	0.219282	1.74671e-05
AT4G33770	AT4G33770	0.46648	0.0112689
AT4G34230	CAD5	0.354113	0.00397288
AT4G34560	AT4G34560	0.337202	0.0474555
AT4G34600	AT4G34600	0.050003	0.000535052
AT4G34700	AT4G34700	0.685037	0.0413289
AT4G34950	AT4G34950	0.36227	0.0150046
AT4G34980	SLP2	0.573752	0.000379358
AT4G35350	XCP1	0.0568639	7.67667e-10
AT4G36040	AT4G36040	0.173502	0.00100807
AT4G36470	AT4G36470	0.272306	3.51007e-05
AT4G36670	AT4G36670	0.047687	0.0183141
AT4G36710	AT4G36710	0.506995	0.0149183
AT4G36810	GGPS1	0.608234	0.0197037
AT4G37250	AT4G37250	0.567923	0.0166133
AT4G37310	CYP81H1	0.545182	0.0350431
AT4G37320	CYP81D5	0.400203	0.0307886
AT4G37390	BRU6	0.478521	0.00167334
AT4G37470	AT4G37470	0.320633	0.0215998
AT4G37520	AT4G37520	0.190523	0.00913361
AT4G37870	PCK1	0.687321	0.0305245
AT4G37970	CAD6	0.168509	4.38813e-09
AT4G38250	AT4G38250	0.557468	0.0245798
AT4G38460	GGR	0.551919	0.0225445
AT4G38580	FP6	0.431742	0.00789003
AT4G38680	GRP2	0.700005	0.0458896
AT4G38740	ROC1	0.419068	0.000536625
AT4G38770	PRP4	0.418533	0.0296348
AT4G38970	FBA2	0.471488	1.39946e-06
AT4G39090	RD19	0.458009	2.95165e-08
AT4G39260	CCR1 (NC_003075 18273898..18275079)	0.447907	0.000892393
AT4G39940	AKN2	0.179794	5.5645e-29
AT4G39950	CYP79B2	0.217873	2.95165e-08
AT5G01240	LAX1	0.47153	0.00826195
AT5G01360	TBL3	0.0982582	0.0332511
AT5G01530	LHCB4.1	0.393784	6.39012e-12
AT5G01750	AT5G01750	0.288584	1.22244e-14
AT5G01800	AT5G01800	0.633572	0.0477207
AT5G01870	AT5G01870	0.59216	0.00417988
AT5G01890	AT5G01890	0.665095	0.035657
AT5G02260	EXPA9	0.452538	0.00901947
AT5G02380	MT2B	0.159134	4.98171e-09
AT5G03170	FLA11	0.143577	0.000157917
AT5G03240	UBQ3	0.477412	3.67051e-07
AT5G03260	LAC11	0.0767102	0.000144966
AT5G03545	AT4	0.0935119	0.00222253
AT5G03995	AT5G03995	0.297897	0.00596246
AT5G04200	MC9	0.0237593	0.000292508
AT5G04230	PAL3	0.178344	1.47596e-11
AT5G04590	SIR	0.691179	0.0442706
AT5G04690	AT5G04690	0.28632	0.0332311
AT5G04770	CAT6	0.451585	0.0210066
AT5G04800	AT5G04800	0.679315	0.0334283
AT5G05160	AT5G05160	0.550523	0.00751771
AT5G05960	AT5G05960	0.0218343	0.0361619
AT5G06850	AT5G06850	0.391161	0.00165002
AT5G07030	AT5G07030	0.53159	0.000159538
AT5G07080	AT5G07080	0.081407	0.000680294
AT5G07322	AT5G07322	0.0301489	1.21011e-05
AT5G07460	PMSR2	0.180827	3.70981e-05
AT5G07690	MYB29	0.406329	0.00248764
AT5G08260	scpl35	0.5024	0.0456778
AT5G08530	CI51	0.680195	0.0330565
AT5G08680	AT5G08680	0.674727	0.0303117
AT5G09220	AAP2	0.254353	3.8087e-26
AT5G09440	EXL4 (NC_003076 2938346..2939461)	0.45124	0.00130369
AT5G09760	AT5G09760	0.594644	0.0124737
AT5G10030	TGA4	0.545703	0.0358859
AT5G10170	MIPS3	0.467987	2.52648e-06
AT5G10180	SULTR2;1	0.262793	5.69879e-24
AT5G10380	RING1	0.0528087	0.041163
AT5G10580	AT5G10580	0.0396724	0.000213665
AT5G10770	AT5G10770	0.305539	1.06731e-05
AT5G10860	AT5G10860	0.556143	0.000192769
AT5G11070	AT5G11070	0.297681	0.00264701
AT5G11420	AT5G11420	0.504936	0.0101639
AT5G11670	NADP-ME2	0.592148	0.00185199
AT5G11770	AT5G11770	0.651516	0.0300215
AT5G12140	CYS1	0.305633	0.000322699
AT5G12250	TUB6	0.639552	0.0113477
AT5G12300	AT5G12300	0.181486	0.0332311
AT5G13180	NAC083	0.405024	5.76657e-05
AT5G13440	AT5G13440	0.628638	0.0261783
AT5G13450	ATP5	0.661708	0.0179134
AT5G13630	GUN5	0.595577	0.00383865
AT5G14200	IMD1	0.120758	5.11085e-18
AT5G14940	AT5G14940	0.213217	0.0138032
AT5G15230	GASA4	0.599262	0.0384282
AT5G15490	AT5G15490	0.542183	9.54072e-05
AT5G15970	KIN2	0.172481	3.63806e-10
AT5G16030	AT5G16030	0.345836	0.0279317
AT5G16150	PGLCT	0.653527	0.0180298
AT5G16550	AT5G16550	0.459592	0.000721165
AT5G16720	AT5G16720	0.544312	0.0287999
AT5G18170	GDH1	0.406484	2.12783e-09
AT5G18520	AT5G18520	0.566272	0.000840089
AT5G19120	AT5G19120	0.544325	0.0096217
AT5G19860	AT5G19860	0.554011	0.0180298
AT5G19870	AT5G19870	0.0376178	0.036777
AT5G19875	AT5G19875	0.264399	0.0455239
AT5G19940	AT5G19940	0.594575	0.0111848
AT5G20620	UBQ4	0.62886	0.00919229
AT5G20700	AT5G20700	0.430469	0.000192769
AT5G20820	AT5G20820	0.209551	0.00436777
AT5G20960	AO1 (NC_003076 7116737..7122774)	0.470614	0.00142933
AT5G21020	AT5G21020	0.548264	0.000671681
AT5G22090	AT5G22090	0.356926	1.13315e-12
AT5G22860	AT5G22860	0.214365	0.0285829
AT5G22870	AT5G22870	0.100569	0.0190049
AT5G22920	AT5G22920	0.515473	0.00189392
AT5G23010	MAM1	0.154214	4.86087e-44
AT5G23060	CaS	0.561184	0.0318662
AT5G23350	AT5G23350	0.228751	0.035677
AT5G24380	YSL2	0.474596	0.0312484
AT5G24490	AT5G24490	0.490732	4.83957e-05
AT5G24770	VSP2	0.359187	1.01347e-05
AT5G24800	BZIP9	0.462949	0.00872254
AT5G24920	GDU5	0.320696	0.00192684
AT5G25265	AT5G25265	0.668	0.0496209
AT5G25890	IAA28	0.283627	0.000130015
AT5G26330	AT5G26330	0.185705	0.000316905
AT5G26600	AT5G26600	0.631274	0.0301779
AT5G35100	AT5G35100	0.550235	0.0354337
AT5G35630	GS2	0.679355	0.026697
AT5G35732	AT5G35732	0.219173	0.0469953
AT5G37510	EMB1467	0.666078	0.019282
AT5G38280	PR5K	0.14088	0.010467
AT5G38410	AT5G38410	0.484761	7.87941e-05
AT5G38610	AT5G38610	0.107138	0.0120668
AT5G38710	AT5G38710	0.181864	0.0160777
AT5G39050	AT5G39050	0.422497	0.00320941
AT5G40450	AT5G40450	0.497855	0.0204231
AT5G40630	AT5G40630	0.425513	0.0340023
AT5G40720	AT5G40720	0.299069	0.0191512
AT5G40780	LHT1	0.491376	0.00834014
AT5G41700	UBC8	0.451971	8.1594e-08
AT5G42650	AOS	0.487812	0.00391922
AT5G42980	TRX3	0.490248	1.13283e-06
AT5G43150	AT5G43150	0.269831	0.00233578
AT5G43180	AT5G43180	0.209014	4.54279e-07
AT5G43330	AT5G43330	0.406723	0.000164534
AT5G43970	TOM22-V	0.652008	0.0376698
AT5G44400	AT5G44400	0.233974	4.09053e-09
AT5G44410	AT5G44410	0.26392	0.00408948
AT5G44530	AT5G44530	0.2344	0.00198215
AT5G44580	AT5G44580	0.0429767	0.0204958
AT5G44790	RAN1	0.581513	0.00182673
AT5G45350	AT5G45350	0.279719	1.13262e-05
AT5G45530	AT5G45530	0.355876	0.0164547
AT5G45540	AT5G45540	0.412621	0.0477678
AT5G45680	FKBP13	0.404991	0.0183198
AT5G46110	APE2	0.431911	6.30527e-09
AT5G46580	AT5G46580	0.6243	0.0235798
AT5G47120	BI1	0.574368	0.00119925
AT5G47570	AT5G47570	0.608244	0.0415478
AT5G47800	AT5G47800	0.47078	0.0236841
AT5G48150	PAT1	0.619137	0.0487054
AT5G48180	NSP5	0.455152	0.0105176
AT5G49630	AAP6	0.180211	5.18941e-24
AT5G49660	AT5G49660	0.286198	4.56889e-11
AT5G50120	AT5G50120	0.199675	1.64245e-05
AT5G50130	AT5G50130	0.528787	0.0442706
AT5G50160	FRO8	0.267291	0.00163101
AT5G50210	QS	0.521105	0.000963961
AT5G50920	CLPC1	0.57921	0.000295926
AT5G51610	AT5G51610	Inf	0.0288925
AT5G51890	AT5G51890	0.083582	8.18584e-14
AT5G51970	AT5G51970	0.559412	0.00654029
AT5G52310	LTI78	0.166847	5.13374e-07
AT5G52540	AT5G52540	0.530963	0.000169034
AT5G53450	ORG1	0.629029	0.0412978
AT5G53486	AT5G53486	0.273379	0.02402
AT5G54270	LHCB3	0.325541	1.05008e-15
AT5G54390	HL	0.444184	9.00874e-08
AT5G54510	DFL1	0.50931	2.00521e-06
AT5G54770	THI1	0.217499	5.55345e-07
AT5G54800	GPT1	0.607203	0.0106398
AT5G54940	AT5G54940	0.478097	0.0313041
AT5G54960	PDC2	0.623125	0.0264558
AT5G55250	IAMT1	0.133736	4.8174e-05
AT5G55430	AT5G55430	Inf	0.000517987
AT5G55530	AT5G55530	0.62874	0.0352788
AT5G56150	UBC30	0.3746	0.000164534
AT5G57070	AT5G57070	0.184477	0.00036597
AT5G57340	AT5G57340	0.0994083	0.0206634
AT5G57350	HA3	0.401345	6.003e-10
AT5G57520	ZFP2	0.0234401	0.00106845
AT5G57660	COL5	0.239442	5.96443e-09
AT5G57785	AT5G57785	0.516739	0.0158683
AT5G57900	SKIP1	0.55655	0.017959
AT5G58250	AT5G58250	0.610302	0.00705857
AT5G59080	AT5G59080	0.0856729	8.1594e-08
AT5G59780	MYB59	0.111606	0.00133974
AT5G60490	FLA12	0.128435	0.0387178
AT5G60650	AT5G60650	0.058583	0.00348983
AT5G60660	PIP2;4	0.0557801	0.00335032
AT5G60720	AT5G60720	0.0621699	0.00206816
AT5G60920	COB	0.649854	0.0263346
AT5G61420	MYB28	0.605817	0.0459988
AT5G61480	PXY	0.641819	0.0158786
AT5G61590	AT5G61590	0.392402	0.0442706
AT5G61660	AT5G61660	0.128857	0.0147694
AT5G62210	AT5G62210	0.280855	0.00211278
AT5G62350	AT5G62350	0.545685	0.00656494
AT5G62575	AT5G62575	0.548364	0.0109643
AT5G62680	AT5G62680	0.273419	8.54496e-07
AT5G63030	AT5G63030	0.385085	0.000252889
AT5G63180	AT5G63180	0.407788	0.000292508
AT5G63710	AT5G63710	0.483456	0.0054331
AT5G63800	MUM2	0.224041	0.00446886
AT5G63850	AAP4	0.357677	1.13283e-06
AT5G63980	SAL1	0.583474	0.00319987
AT5G64040	PSAN	0.484096	0.0155184
AT5G64180	AT5G64180	0.425531	0.000676769
AT5G64240	MC3	0.31069	1.0728e-08
AT5G64350	FKBP12	0.54308	0.000119299
AT5G64430	AT5G64430	0.57952	0.0328832
AT5G64530	XND1	0.154147	0.0216961
AT5G65970	MLO10	0.133549	0.000983632
AT5G66040	STR16	0.321463	0.000131384
AT5G66570	PSBO1	0.452626	1.33844e-08
AT5G66920	sks17	0.534393	0.0483615
AT5G67150	AT5G67150	0.432798	0.000241486
AT5G67360	ARA12	0.638098	0.00663922
AT5G67600	AT5G67600	0.524762	0.0195275

## Sheet: M5 vs M4
Downregulated genes					Enrichment in downregulated genes list						Upregulated genes					Enrichment in upregulated genes list
Feature ID	Gene name	Fold change	FDR		Category	Term	Genes	Fold Enrichment	FDR		Feature ID	Gene name	Fold change	FDR		Category	Term	Genes	Fold Enrichment	FDR
AT1G01020	ARV1	0.382974	0.000704727		GOTERM_MF_FAT	GO:0032559~adenyl ribonucleotide binding	AT3G45850, AT5G62230, AT1G49580, AT1G04730, AT1G22870, AT1G72250, AT5G04510, AT1G10930, AT2G28620, AT1G18390, AT3G13690, AT2G21380, AT4G33200, AT5G20490, AT1G67470, AT3G48110, AT2G27760, AT1G71010, AT5G66310, AT3G10180, AT5G38850, AT3G47460, AT5G01820, AT3G03940, AT1G11280, AT1G19780, AT1G01040, AT5G61460, AT5G57015, AT5G47010, AT3G53930, AT1G25350, AT1G17260, AT5G65460, AT4G26480, AT3G49060, AT4…	2.06989	1.21895e-41		AT1G01050	PPa1	1.91672	0.000158572		SP_PIR_KEYWORDS	ribosomal protein	AT3G02190, AT3G11940, AT5G56670, AT2G36160, AT2G07734, AT3G56910, AT3G44590, AT3G60245, AT2G31610, AT2G36170, AT5G46160, AT4G35490, AT2G32060, AT3G11120, AT2G40510, AT4G10450, AT2G07725, AT3G15190, AT3G02080, AT1G26880, AT1G43170, AT1G07320, AT3G45030, AT1G69620, AT3G05560, AT5G47700, AT1G01100, AT2G37190, AT4G34620, AT3G04400, AT3G60770, AT1G49400, AT5G20620, AT5G14320, AT5G07090, AT3G09630, AT3…	7.4679	3.61568e-122
AT1G01040	DCL1	0.365147	2.79784e-06		GOTERM_MF_FAT	GO:0005524~ATP binding	AT3G45850, AT5G62230, AT1G49580, AT1G04730, AT1G22870, AT1G72250, AT5G04510, AT1G10930, AT2G28620, AT1G18390, AT3G13690, AT2G21380, AT4G33200, AT5G20490, AT1G67470, AT3G48110, AT2G27760, AT1G71010, AT5G66310, AT3G10180, AT5G38850, AT3G47460, AT5G01820, AT3G03940, AT1G11280, AT1G01040, AT5G61460, AT5G57015, AT5G47010, AT3G53930, AT1G25350, AT1G17260, AT5G65460, AT4G26480, AT3G49060, AT4G16630, AT4…	2.06987	5.34788e-41		AT1G01100	AT1G01100	2.79138	3.16573e-23		SP_PIR_KEYWORDS	ribonucleoprotein	AT3G02190, AT3G11940, AT5G56670, AT2G36160, AT2G07734, AT3G56910, AT3G44590, AT3G60245, AT2G31610, AT2G36170, AT5G46160, AT4G35490, AT2G32060, AT3G11120, AT2G40510, AT4G10450, AT2G07725, AT3G15190, AT3G02080, AT1G26880, AT1G43170, AT1G07320, AT3G45030, AT1G69620, AT3G05560, AT5G47700, AT1G01100, AT2G37190, AT4G30330, AT3G04400, AT3G60770, AT5G20620, AT5G14320, AT5G07090, AT3G09630, AT3G61110, AT5…	7.06338	8.18269e-120
AT1G01260	AT1G01260	0.610687	0.0248886		GOTERM_MF_FAT	GO:0000166~nucleotide binding	AT5G62230, AT1G49580, AT1G22870, AT1G72250, AT3G19720, AT5G04510, AT1G18390, AT3G13690, AT5G20490, AT1G67470, AT2G27760, AT3G10180, AT5G10940, AT3G54230, AT5G38850, AT1G19780, AT5G10800, AT1G48970, AT4G28710, AT5G62410, AT5G02680, AT5G44510, AT3G19740, AT1G53780, AT3G13530, AT1G16270, AT1G18370, AT3G13670, AT5G10290, AT1G09840, AT3G10160, AT2G40770, AT2G34810, AT5G14720, AT1G08840, AT2G43370, AT1…	1.82737	2.28684e-40		AT1G01170	AT1G01170	3.48601	6.11818e-12		GOTERM_MF_FAT	GO:0003735~structural constituent of ribosome	AT3G02190, AT3G11940, AT5G56670, AT2G36160, AT2G07734, AT3G44590, AT3G60245, AT2G31610, AT2G36170, AT5G46160, AT4G35490, AT2G32060, AT3G11120, AT2G40510, AT4G10450, AT2G07725, AT3G15190, AT3G02080, AT1G26880, AT1G43170, AT1G07320, AT3G45030, AT1G69620, AT3G05560, AT5G47700, AT1G01100, AT2G37190, AT4G34620, AT3G04400, AT3G60770, AT1G49400, AT5G20620, AT5G14320, AT5G07090, AT3G09630, AT3G61110, AT5…	6.237	1.51273e-109
AT1G01320	AT1G01320	0.59382	0.000823727		GOTERM_MF_FAT	GO:0001882~nucleoside binding	AT3G45850, AT5G62230, AT1G49580, AT1G04730, AT1G22870, AT1G72250, AT5G04510, AT1G10930, AT2G28620, AT1G18390, AT3G13690, AT4G33200, AT2G21380, AT5G20490, AT1G67470, AT3G48110, AT2G27760, AT1G71010, AT5G66310, AT3G10180, AT5G38850, AT3G47460, AT5G01820, AT3G03940, AT1G11280, AT1G19780, AT1G01040, AT5G61460, AT5G57015, AT5G47010, AT3G53930, AT1G25350, AT1G17260, AT5G65460, AT4G26480, AT3G49060, AT4…	1.98995	2.93087e-39		AT1G01300	AT1G01300	2.10579	4.54053e-10		GOTERM_MF_FAT	GO:0005198~structural molecule activity	AT3G02190, AT3G11940, AT5G56670, AT2G36160, AT2G07734, AT3G44590, AT3G60245, AT2G31610, AT2G36170, AT5G46160, AT4G35490, AT2G32060, AT3G11120, AT2G40510, AT4G10450, AT2G07725, AT3G15190, AT3G02080, AT1G26880, AT1G43170, AT5G19940, AT1G07320, AT3G45030, AT1G69620, AT3G05560, AT5G47700, AT1G01100, AT2G37190, AT4G34620, AT3G04400, AT3G60770, AT1G49400, AT5G20620, AT5G14320, AT5G07090, AT3G09630, AT3…	5.00372	1.39013e-96
AT1G01350	AT1G01350	0.48214	0.00474099		SP_PIR_KEYWORDS	atp-binding	AT3G45850, AT5G62230, AT1G49580, AT1G72250, AT1G10930, AT2G28620, AT1G18390, AT2G21380, AT4G33200, AT5G20490, AT3G48110, AT2G27760, AT5G66310, AT3G47460, AT5G38850, AT5G01820, AT3G03940, AT1G01040, AT5G57015, AT5G47010, AT3G53930, AT1G25350, AT5G65460, AT1G17260, AT4G16630, AT3G49060, AT4G28710, AT3G23310, AT5G62410, AT3G04810, AT2G33170, AT4G16860, AT1G63700, AT1G53780, AT5G08110, AT3G13530, AT4…	2.55206	1.65927e-38		AT1G01620	PIP1C	1.78495	6.25284e-07		GOTERM_CC_FAT	GO:0005840~ribosome	AT3G02190, AT3G11940, AT5G56670, AT2G36160, AT2G07734, AT3G56910, AT3G44590, AT3G60245, AT2G31610, AT2G36170, AT5G46160, AT1G66200, AT4G35490, AT2G32060, AT3G11120, AT2G40510, AT3G14420, AT4G10450, AT2G07725, AT3G15190, AT3G02080, AT3G14210, AT1G67090, AT1G26880, AT1G43170, AT1G07320, AT3G45030, AT1G69620, AT3G05560, AT5G47700, AT1G01100, AT2G37190, AT4G34620, AT2G05840, AT3G04400, AT3G60770, AT1…	4.44434	1.22825e-93
AT1G01790	KEA1	0.600242	0.0372887		GOTERM_MF_FAT	GO:0032555~purine ribonucleotide binding	AT3G45850, AT5G62230, AT1G49580, AT1G04730, AT1G22870, AT3G19720, AT1G72250, AT5G04510, AT1G10930, AT2G28620, AT1G18390, AT3G13690, AT4G33200, AT2G21380, AT5G20490, AT1G67470, AT3G48110, AT2G27760, AT1G71010, AT5G66310, AT3G10180, AT5G38850, AT3G47460, AT5G01820, AT3G03940, AT1G11280, AT1G19780, AT1G01040, AT1G48970, AT5G61460, AT5G57015, AT5G47010, AT3G53930, AT1G25350, AT1G17260, AT5G65460, AT4…	1.95308	3.99159e-38		AT1G02305	AT1G02305	1.84286	0.00236121		GOTERM_CC_FAT	GO:0022626~cytosolic ribosome	AT2G41840, AT3G02190, AT2G27710, AT3G11940, AT5G56670, AT2G36160, AT1G02780, AT5G23900, AT5G64140, AT5G02450, AT3G44590, AT3G60245, AT2G31610, AT3G62250, AT3G56340, AT2G36170, AT3G53890, AT1G66200, AT2G21580, AT4G35490, AT2G32060, AT3G11120, AT3G23390, AT4G18730, AT5G20290, AT2G40510, AT3G14420, AT5G56710, AT4G10450, AT5G60670, AT3G02080, AT3G14210, AT1G34430, AT1G67090, AT4G30800, AT1G43170, AT3…	5.02875	4.87289e-81
AT1G01860	PFC1	0.12501	1.92679e-05		GOTERM_MF_FAT	GO:0032553~ribonucleotide binding	AT3G45850, AT5G62230, AT1G49580, AT1G04730, AT1G22870, AT3G19720, AT1G72250, AT5G04510, AT1G10930, AT2G28620, AT1G18390, AT3G13690, AT4G33200, AT2G21380, AT5G20490, AT1G67470, AT3G48110, AT2G27760, AT1G71010, AT5G66310, AT3G10180, AT5G38850, AT3G47460, AT5G01820, AT3G03940, AT1G11280, AT1G19780, AT1G01040, AT1G48970, AT5G61460, AT5G57015, AT5G47010, AT3G53930, AT1G25350, AT1G17260, AT5G65460, AT4…	1.95308	3.99159e-38		AT1G02500	SAM1	1.6903	4.07332e-05		GOTERM_CC_FAT	GO:0030529~ribonucleoprotein complex	AT3G02190, AT3G11940, AT5G56670, AT2G36160, AT2G07734, AT3G56910, AT3G44590, AT3G60245, AT2G31610, AT2G36170, AT5G46160, AT1G66200, AT4G35490, AT2G32060, AT3G11120, AT2G40510, AT3G14420, AT4G10450, AT3G02080, AT2G07725, AT3G15190, AT3G14210, AT1G67090, AT1G26880, AT1G43170, AT1G07320, AT3G45030, AT1G69620, AT3G05560, AT5G47700, AT1G01100, AT2G37190, AT4G34620, AT2G05840, AT4G30330, AT3G04400, AT5…	3.53628	5.94168e-80
AT1G01930	AT1G01930	0.42599	0.00701357		GOTERM_MF_FAT	GO:0030554~adenyl nucleotide binding	AT3G45850, AT5G62230, AT1G49580, AT1G04730, AT1G22870, AT1G72250, AT5G04510, AT1G10930, AT2G28620, AT1G18390, AT3G13690, AT4G33200, AT2G21380, AT5G20490, AT1G67470, AT3G48110, AT2G27760, AT1G71010, AT5G66310, AT3G10180, AT5G38850, AT3G47460, AT5G01820, AT3G03940, AT1G11280, AT1G19780, AT1G01040, AT5G61460, AT5G57015, AT5G47010, AT3G53930, AT1G25350, AT1G17260, AT5G65460, AT4G26480, AT3G49060, AT4…	1.9733	7.72594e-38		AT1G02780	emb2386	1.40819	0.00831498		GOTERM_CC_FAT	GO:0033279~ribosomal subunit	AT2G41840, AT3G02190, AT3G11940, AT5G55140, AT5G56670, AT2G36160, AT4G37660, AT1G02780, AT5G23900, AT5G64140, AT2G07734, AT5G02450, AT3G60245, AT2G31610, AT3G62250, AT3G56340, AT2G36170, AT3G53890, AT5G46160, AT2G21580, AT4G35490, AT2G32060, AT3G11120, AT3G23390, AT4G18730, AT5G20290, AT2G40510, AT5G56710, AT4G10450, AT5G60670, AT3G02080, AT4G30800, AT1G43170, AT3G13580, AT1G07320, AT2G45710, AT3…	5.04821	2.08319e-75
AT1G02010	SEC1A	0.293855	0.010489		GOTERM_MF_FAT	GO:0001883~purine nucleoside binding	AT3G45850, AT5G62230, AT1G49580, AT1G04730, AT1G22870, AT1G72250, AT5G04510, AT1G10930, AT2G28620, AT1G18390, AT3G13690, AT4G33200, AT2G21380, AT5G20490, AT1G67470, AT3G48110, AT2G27760, AT1G71010, AT5G66310, AT3G10180, AT5G38850, AT3G47460, AT5G01820, AT3G03940, AT1G11280, AT1G19780, AT1G01040, AT5G61460, AT5G57015, AT5G47010, AT3G53930, AT1G25350, AT1G17260, AT5G65460, AT4G26480, AT3G49060, AT4…	1.9733	7.72594e-38		AT1G02816	AT1G02816	1.99565	0.0305191		GOTERM_CC_FAT	GO:0044445~cytosolic part	AT2G41840, AT3G02190, AT3G11940, AT5G56670, AT2G36160, AT3G55360, AT1G02780, AT5G23900, AT5G64140, AT5G02450, AT3G60245, AT2G31610, AT3G62250, AT3G56340, AT2G36170, AT3G53890, AT2G21580, AT4G35490, AT2G32060, AT3G11120, AT3G23390, AT4G18730, AT2G40510, AT5G20290, AT5G56710, AT4G10450, AT5G60670, AT3G02080, AT2G36530, AT4G30800, AT1G43170, AT3G13580, AT2G45710, AT3G45030, AT1G69620, AT3G05560, AT3…	4.96956	1.00654e-66
AT1G02050	LAP6	0.319515	0.0180037		SP_PIR_KEYWORDS	nucleotide-binding	AT3G45850, AT5G62230, AT1G49580, AT3G19720, AT1G72250, AT2G28620, AT1G18390, AT2G21380, AT4G33200, AT5G20490, AT3G48110, AT2G27760, AT5G66310, AT3G47460, AT5G38850, AT5G01820, AT3G03940, AT1G19780, AT1G01040, AT5G57015, AT5G47010, AT3G53930, AT1G25350, AT5G65460, AT1G17260, AT4G16630, AT3G49060, AT4G28710, AT3G23310, AT5G62410, AT3G04810, AT1G06720, AT2G33170, AT4G16860, AT1G63700, AT1G53780, AT3…	2.38895	5.14006e-36		AT1G03220	AT1G03220	1.90109	0.0281228		GOTERM_CC_FAT	GO:0043232~intracellular non-membrane-bounded organelle	AT3G02190, AT3G11940, AT5G56670, AT3G58510, AT2G36160, AT3G56910, AT2G07734, AT3G44590, AT3G60245, AT4G39260, AT4G40040, AT2G31610, AT2G36170, AT5G46160, AT1G66200, AT4G35490, AT3G06730, AT2G32060, AT3G11120, AT2G22640, AT2G40510, AT1G07820, AT4G10450, AT3G14420, AT3G45980, AT3G02080, AT3G15190, AT2G07725, AT3G14210, AT1G67090, AT1G26880, AT1G43170, AT4G40030, AT1G07320, AT3G45030, AT1G69620, AT3…	2.60272	2.79942e-63
AT1G02060	AT1G02060	0.364913	0.0438264		GOTERM_MF_FAT	GO:0017076~purine nucleotide binding	AT3G45850, AT5G62230, AT1G49580, AT1G04730, AT1G22870, AT3G19720, AT1G72250, AT5G04510, AT1G10930, AT2G28620, AT1G18390, AT3G13690, AT4G33200, AT2G21380, AT5G20490, AT1G67470, AT3G48110, AT2G27760, AT1G71010, AT5G66310, AT3G10180, AT5G38850, AT3G47460, AT5G01820, AT3G03940, AT1G11280, AT1G19780, AT1G01040, AT1G48970, AT5G61460, AT5G57015, AT5G47010, AT3G53930, AT1G25350, AT1G17260, AT5G65460, AT4…	1.87452	5.11004e-35		AT1G03230	AT1G03230	1.86202	0.000800346		GOTERM_CC_FAT	GO:0043228~non-membrane-bounded organelle	AT3G02190, AT3G11940, AT5G56670, AT3G58510, AT2G36160, AT3G56910, AT2G07734, AT3G44590, AT3G60245, AT4G39260, AT4G40040, AT2G31610, AT2G36170, AT5G46160, AT1G66200, AT4G35490, AT3G06730, AT2G32060, AT3G11120, AT2G22640, AT2G40510, AT1G07820, AT4G10450, AT3G14420, AT3G45980, AT3G02080, AT3G15190, AT2G07725, AT3G14210, AT1G67090, AT1G26880, AT1G43170, AT4G40030, AT1G07320, AT3G45030, AT1G69620, AT3…	2.60272	2.79942e-63
AT1G02080	AT1G02080	0.612243	0.00296219		SP_PIR_KEYWORDS	motor protein	AT3G45850, AT3G19050, AT3G17360, AT5G43900, AT5G47820, AT1G63640, AT1G10290, AT5G60930, AT2G21300, AT1G72250, AT4G27370, AT4G38950, AT2G28620, AT4G27180, AT2G21380, AT4G33200, AT5G20490, AT1G18370, AT1G21730, AT5G66310, AT3G23670, AT5G27950, AT5G10470, AT3G50240, AT2G37420, AT4G14330, AT5G06670, AT2G14120, AT1G04160, AT5G02370, AT3G10310, AT1G12430, AT5G65460, AT3G43210, AT2G36200, AT3G19960, AT3…	10.4513	4.03675e-30		AT1G03330	AT1G03330	1.87927	0.00120909		GOTERM_CC_FAT	GO:0005829~cytosol	AT3G02190, AT3G11940, AT5G56670, AT2G36160, AT3G55360, AT3G44590, AT5G43830, AT3G60245, AT4G38740, AT2G31610, AT5G42980, AT2G36170, AT1G66200, AT1G20200, AT4G35490, AT2G32060, AT3G11120, AT2G40510, AT4G10450, AT3G02080, AT5G05780, AT2G36530, AT1G43170, AT3G45030, AT1G69620, AT3G05560, AT5G47700, AT1G01100, AT2G37190, AT2G05840, AT1G08830, AT4G27450, AT3G04400, AT5G01410, AT3G60770, AT3G29360, AT1…	2.9374	4.7881e-52
AT1G02260	AT1G02260	0.392886	0.00823079		GOTERM_CC_FAT	GO:0005856~cytoskeleton	AT3G45850, AT3G19050, AT2G34150, AT3G15220, AT5G47820, AT2G29890, AT2G01750, AT2G21300, AT4G27370, AT1G72250, AT2G28620, AT4G27180, AT4G33200, AT2G21380, AT5G20490, AT1G21730, AT1G24764, AT3G23670, AT5G66310, AT5G10470, AT3G50240, AT5G06670, AT3G10180, AT2G37420, AT1G04160, AT2G33240, AT2G01910, AT3G10310, AT5G35700, AT4G30160, AT2G35630, AT5G65460, AT2G36200, AT3G19960, AT2G47500, AT4G28710, AT4…	5.35091	3.49878e-27		AT1G03600	PSB27	2.67988	0.000469183		GOTERM_CC_FAT	GO:0005773~vacuole	AT1G08480, AT1G52400, AT3G11940, AT1G02816, AT3G14220, AT1G20850, AT4G35350, AT2G31610, AT5G42980, AT2G36170, AT1G66200, AT4G23710, AT2G30860, AT1G07820, AT3G14210, AT5G55290, AT5G22360, AT3G61430, AT3G54640, AT3G10410, AT1G43170, AT1G23490, AT5G23820, AT1G64720, AT2G25610, AT5G13930, AT1G71695, AT2G15970, AT3G58730, AT2G37190, AT1G19910, AT5G11150, AT5G67560, AT3G49120, AT3G20390, AT5G20620, AT4…	3.02061	1.68429e-50
AT1G02330	AT1G02330	0.491354	0.00106529		GOTERM_CC_FAT	GO:0044430~cytoskeletal part	AT3G45850, AT3G19050, AT3G15220, AT5G47820, AT2G01750, AT2G21300, AT4G27370, AT1G72250, AT2G28620, AT4G27180, AT2G21380, AT4G33200, AT5G20490, AT1G21730, AT1G24764, AT3G23670, AT5G66310, AT5G10470, AT3G50240, AT3G10180, AT2G37420, AT5G06670, AT1G04160, AT2G33240, AT2G01910, AT3G10310, AT2G35630, AT5G65460, AT2G36200, AT3G19960, AT2G47500, AT4G28710, AT4G39050, AT3G43610, AT5G27550, AT1G27920, AT3…	5.99485	1.94824e-26		AT1G03630	POR C	1.74377	0.0133607		GOTERM_CC_FAT	GO:0022627~cytosolic small ribosomal subunit	AT2G41840, AT5G28060, AT3G46040, AT3G11940, AT1G07770, AT5G56670, AT2G36160, AT1G58380, AT4G02890, AT5G64140, AT2G05220, AT5G16130, AT2G31610, AT3G56340, AT5G03850, AT3G62250, AT3G41768, AT2G36170, AT3G53890, AT5G23740, AT2G19720, AT2G17360, AT2G21580, AT3G02560, AT3G47370, AT2G32060, AT5G20290, AT2G40510, AT1G15930, AT3G04840, AT5G15200, AT3G02080, AT1G72370, AT4G34670, AT1G22780, AT4G30800, AT3…	6.10771	1.16175e-41
AT1G02400	GA2OX6	0.240967	0.0462011		GOTERM_MF_FAT	GO:0003774~motor activity	AT3G45850, AT3G19050, AT5G27550, AT3G17360, AT5G43900, AT5G47820, AT1G63640, AT1G10290, AT5G60930, AT2G21300, AT1G72250, AT4G27370, AT4G38950, AT2G28620, AT4G27180, AT2G21380, AT4G33200, AT5G20490, AT1G18370, AT1G20060, AT1G21730, AT5G66310, AT3G23670, AT5G27950, AT5G10470, AT3G50240, AT3G10180, AT2G37420, AT5G06670, AT4G14330, AT2G14120, AT1G04160, AT2G33240, AT1G18410, AT5G02370, AT3G10310, AT1…	7.25073	2.96444e-26		AT1G03820	AT1G03820	2.47512	0.0499514		GOTERM_CC_FAT	GO:0015935~small ribosomal subunit	AT2G41840, AT5G28060, AT3G11940, AT3G46040, AT1G07770, AT5G56670, AT2G36160, AT1G58380, AT4G02890, AT5G64140, AT2G05220, AT2G07734, AT5G16130, AT2G31610, AT3G62250, AT3G13120, AT3G56340, AT5G03850, AT2G07675, AT3G41768, AT2G36170, AT3G53890, AT5G23740, AT2G19720, AT2G17360, AT2G21580, AT3G02560, AT3G47370, AT2G32060, AT5G20290, AT2G40510, AT1G15930, AT3G04840, AT5G15200, AT3G02080, AT1G72370, AT4…	5.5796	2.98041e-40
AT1G02530	PGP12	0.0555617	0.00278291		INTERPRO	IPR001752:Kinesin, motor region	AT3G45850, AT3G19050, AT3G17360, AT5G47820, AT1G63640, AT2G21300, AT5G60930, AT1G72250, AT4G38950, AT2G28620, AT4G27180, AT2G21380, AT1G18370, AT1G21730, AT5G66310, AT3G23670, AT5G27950, AT5G10470, AT3G50240, AT2G37420, AT4G14330, AT5G06670, AT5G02370, AT3G10310, AT1G12430, AT5G65460, AT3G43210, AT2G36200, AT3G12020, AT2G22610, AT3G51150, AT2G47500, AT3G44050, AT4G39050	10.1604	3.52875e-23		AT1G04070	TOM22-I	2.25174	0.000429492		GOTERM_CC_FAT	GO:0005886~plasma membrane	AT5G42570, AT1G02816, AT2G36160, AT1G13280, AT4G39260, AT4G35350, AT4G38740, AT2G31610, AT5G42980, AT2G36170, AT3G46000, AT2G30860, AT1G75500, AT2G26730, AT5G15970, AT5G20090, AT2G45470, AT2G47470, AT3G05560, AT1G01100, AT1G09640, AT4G23400, AT2G15970, AT3G58730, AT2G43910, AT3G44150, AT2G17840, AT4G27450, AT5G60490, AT1G02500, AT5G07090, AT3G16240, AT2G41110, AT3G09630, AT5G14030, AT5G62700, AT1…	1.80517	1.36742e-38
AT1G02890	AT1G02890	0.603851	0.00986838		GOTERM_CC_FAT	GO:0015630~microtubule cytoskeleton	AT3G19050, AT3G45850, AT3G15220, AT5G47820, AT2G01750, AT2G21300, AT1G72250, AT2G28620, AT4G27180, AT2G21380, AT1G21730, AT1G24764, AT5G66310, AT3G23670, AT5G10470, AT3G50240, AT3G10180, AT2G37420, AT5G06670, AT2G01910, AT3G10310, AT2G35630, AT5G65460, AT2G36200, AT2G47500, AT4G39050, AT3G43610, AT5G27550, AT1G27920, AT3G17360, AT1G63640, AT1G10290, AT5G60930, AT4G38950, AT1G80260, AT1G18370, AT1…	6.18599	3.84959e-23		AT1G04270	RPS15	2.19321	1.5466e-13		GOTERM_CC_FAT	GO:0015934~large ribosomal subunit	AT2G42740, AT1G74060, AT2G34480, AT3G02190, AT3G53740, AT5G39740, AT3G25520, AT5G55140, AT4G01310, AT3G27830, AT4G37660, AT1G02780, AT5G23900, AT4G02890, AT1G18540, AT1G26740, AT5G02450, AT3G60245, AT2G47610, AT3G62250, AT2G36170, AT5G46160, AT1G67430, AT4G35490, AT4G18100, AT3G11120, AT1G74050, AT3G23390, AT2G27530, AT4G18730, AT4G10450, AT5G56710, AT5G27770, AT5G60670, AT1G70190, AT3G06320, AT3…	4.81909	2.13616e-38
AT1G02960	AT1G02960	0.312729	0.024798		GOTERM_MF_FAT	GO:0003777~microtubule motor activity	AT3G45850, AT3G19050, AT5G27550, AT3G17360, AT5G47820, AT1G63640, AT2G21300, AT5G60930, AT1G72250, AT4G38950, AT2G28620, AT4G27180, AT2G21380, AT1G18370, AT1G20060, AT1G21730, AT5G66310, AT3G23670, AT5G27950, AT5G10470, AT3G50240, AT3G10180, AT2G37420, AT4G14330, AT5G06670, AT1G18410, AT5G02370, AT3G10310, AT1G12430, AT5G65460, AT3G43210, AT2G36200, AT3G12020, AT2G22610, AT3G51150, AT2G47500, AT3…	8.22471	1.03266e-22		AT1G04340	AT1G04340	1.71236	0.000684098		GOTERM_BP_FAT	GO:0006091~generation of precursor metabolites and energy	AT1G29920, AT3G47470, AT2G46820, AT5G17770, AT3G02730, AT5G08530, AT2G27510, AT2G05070, AT5G42980, AT3G28710, AT5G01530, AT3G28715, AT5G52840, AT3G54900, AT2G01140, AT1G06680, AT1G29930, AT2G21970, AT1G55670, AT2G07727, AT4G03520, AT5G58330, AT5G11930, AT2G36530, AT2G34430, AT3G47520, AT5G13430, AT2G25610, AT3G58730, AT2G07751, AT4G35260, AT1G44575, AT2G16510, AT4G02620, AT3G27690, AT1G19910, AT1…	3.56353	9.99566e-37
AT1G02970	WEE1	0.566157	0.0355739		GOTERM_BP_FAT	GO:0007018~microtubule-based movement	AT3G45850, AT3G19050, AT5G27550, AT3G17360, AT5G47820, AT1G63640, AT2G21300, AT5G60930, AT1G72250, AT4G38950, AT2G28620, AT4G27180, AT2G21380, AT1G18370, AT1G20060, AT1G21730, AT5G66310, AT3G23670, AT5G27950, AT5G10470, AT3G50240, AT3G10180, AT2G37420, AT4G14330, AT5G06670, AT1G18410, AT5G02370, AT3G10310, AT1G12430, AT5G65460, AT3G43210, AT2G36200, AT3G12020, AT2G22610, AT3G51150, AT2G47500, AT3…	8.09133	8.59459e-22		AT1G04410	AT1G04410	1.86336	0.000122542		GOTERM_CC_FAT	GO:0022625~cytosolic large ribosomal subunit	AT2G42740, AT1G74060, AT2G34480, AT3G53740, AT3G02190, AT5G39740, AT3G25520, AT4G01310, AT1G02780, AT5G23900, AT4G02890, AT1G18540, AT5G02450, AT3G60245, AT2G47610, AT3G62250, AT2G36170, AT1G67430, AT4G35490, AT4G18100, AT3G11120, AT1G74050, AT3G23390, AT2G27530, AT4G18730, AT4G10450, AT5G56710, AT5G27770, AT5G60670, AT3G49010, AT5G02610, AT1G43170, AT3G13580, AT3G06700, AT3G52590, AT3G49910, AT2…	5.0455	2.29366e-33
AT1G02990	AT1G02990	0.453643	0.0168898		INTERPRO	IPR019821:Kinesin, motor region, conserved site	AT3G45850, AT3G19050, AT3G17360, AT5G47820, AT1G63640, AT2G21300, AT5G60930, AT1G72250, AT4G38950, AT2G28620, AT4G27180, AT2G21380, AT1G18370, AT1G21730, AT5G66310, AT3G23670, AT5G10470, AT3G50240, AT5G06670, AT2G37420, AT5G02370, AT1G12430, AT5G65460, AT3G43210, AT2G36200, AT3G12020, AT2G22610, AT3G51150, AT3G44050, AT4G39050	10.4592	1.40696e-20		AT1G04630	MEE4	1.81181	0.00157652		GOTERM_CC_FAT	GO:0044434~chloroplast part	AT3G47470, AT2G30570, AT3G32930, AT2G20260, AT3G52150, AT3G56910, AT3G02730, AT5G42980, AT1G66200, AT5G01530, AT5G02160, AT2G30860, AT2G01140, AT2G33180, AT1G43560, AT2G47840, AT3G14420, AT4G03520, AT3G15190, AT3G14210, AT2G34430, AT1G67090, AT3G61430, AT1G07420, AT3G54640, AT5G19940, AT1G07320, AT5G45680, AT1G15500, AT3G29240, AT2G26500, AT4G34620, AT2G05840, AT2G47730, AT5G28750, AT1G13930, AT5…	2.25678	1.38835e-32
AT1G03000	PEX6	0.490714	0.0302531		GOTERM_BP_FAT	GO:0007017~microtubule-based process	AT3G45850, AT3G43610, AT3G19050, AT5G27550, AT3G17360, AT5G47820, AT1G63640, AT5G60930, AT2G21300, AT1G72250, AT4G38950, AT2G28620, AT1G80260, AT4G27180, AT2G21380, AT1G18370, AT1G20060, AT1G21730, AT1G20570, AT5G66310, AT3G23670, AT5G27950, AT5G10470, AT3G50240, AT3G10180, AT2G37420, AT4G14330, AT5G06670, AT1G18410, AT2G01910, AT5G02370, AT3G10310, AT4G00695, AT1G12430, AT2G35630, AT5G65460, AT3…	6.01834	6.78081e-20		AT1G04680	AT1G04680	1.6015	0.00253444		KEGG_PATHWAY	ath03010:Ribosome	AT2G41840, AT3G02190, AT5G55140, AT5G56670, AT2G36160, AT1G02780, AT5G23900, AT5G64140, AT5G02450, AT3G60245, AT2G31610, AT3G62250, AT3G56340, AT2G36170, AT5G46160, AT3G53890, AT2G32060, AT3G23390, AT2G40510, AT5G20290, AT5G56710, AT4G10450, AT5G60670, AT3G02080, AT1G26880, AT4G30800, AT3G13580, AT2G45710, AT1G69620, AT5G47700, AT3G10610, AT2G19740, AT2G36620, AT1G56045, AT2G37190, AT4G34620, AT5…	2.82531	2.15618e-32
AT1G03160	FZL	0.49359	0.0128647		GOTERM_CC_FAT	GO:0005874~microtubule	AT3G45850, AT3G19050, AT1G27920, AT3G17360, AT5G47820, AT2G01750, AT1G63640, AT1G10290, AT5G60930, AT2G21300, AT1G72250, AT4G38950, AT2G28620, AT4G27180, AT2G21380, AT1G18370, AT1G21730, AT1G24764, AT5G66310, AT3G23670, AT5G27950, AT5G10470, AT3G50240, AT2G37420, AT4G14330, AT5G06670, AT5G02370, AT5G23430, AT3G10310, AT1G12430, AT2G35630, AT5G65460, AT3G43210, AT4G26760, AT2G36200, AT3G12020, AT2…	6.68646	1.87928e-19		AT1G04690	KAB1	1.40664	0.0229046		GOTERM_CC_FAT	GO:0031090~organelle membrane	AT3G47470, AT2G30570, AT5G66510, AT2G20260, AT3G52150, AT1G42990, AT3G55360, AT3G56910, AT4G40042, AT4G16450, AT5G01530, AT4G23710, AT5G02160, AT5G52840, AT4G03520, AT2G07727, AT2G34430, AT1G67090, AT3G54640, AT1G07320, AT5G13930, AT2G26500, AT3G58730, AT1G19910, AT2G05840, AT5G50810, AT5G28750, AT5G11150, AT5G20720, AT2G34420, AT4G25080, AT4G05000, AT2G19080, AT3G16240, AT1G47830, AT4G27440, AT1…	2.34165	2.93082e-32
AT1G03260	AT1G03260	0.328238	0.00183732		GOTERM_CC_FAT	GO:0005875~microtubule associated complex	AT3G19050, AT5G27550, AT3G17360, AT5G60930, AT1G72250, AT4G38950, AT2G28620, AT4G27180, AT2G21380, AT1G18370, AT1G20060, AT3G23670, AT5G66310, AT5G27950, AT3G50240, AT5G06670, AT2G37420, AT3G10180, AT1G18410, AT3G10310, AT1G12430, AT3G43210, AT2G36200, AT3G12020, AT2G22610, AT3G51150, AT2G47500, AT3G44050, AT4G39050	10.4223	3.24143e-19		AT1G04750	VAMP721	1.5884	0.00112488		GOTERM_CC_FAT	GO:0009579~thylakoid	AT3G47470, AT1G29920, AT2G46820, AT2G30570, AT2G20260, AT1G74730, AT3G52150, AT2G05990, AT3G56910, AT3G53730, AT5G09650, AT2G05070, AT2G28190, AT5G01530, AT5G02160, AT2G30860, AT3G06730, AT1G06680, AT1G29930, AT1G07820, AT2G21970, AT1G55670, AT4G03520, AT5G58330, AT4G01150, AT1G67090, AT2G34430, AT3G54640, AT2G29180, AT4G39710, AT1G07320, AT5G45680, AT3G29240, AT2G26500, AT1G44575, AT3G27690, AT1…	2.83617	2.22616e-31
AT1G03270	AT1G03270	0.221177	0.00283765		SP_PIR_KEYWORDS	microtubule	AT3G45850, AT3G19050, AT3G17360, AT5G47820, AT1G63640, AT1G10290, AT2G21300, AT5G60930, AT1G72250, AT4G38950, AT2G28620, AT4G27180, AT2G21380, AT1G18370, AT1G21730, AT5G66310, AT3G23670, AT5G27950, AT5G10470, AT3G50240, AT2G37420, AT4G14330, AT5G06670, AT5G02370, AT5G23430, AT3G10310, AT1G12430, AT5G65460, AT3G43210, AT2G36200, AT3G12020, AT2G22610, AT3G51150, AT2G47500, AT3G44050, AT4G39050	7.24455	5.36704e-18		AT1G04820	TUA4	1.47218	0.000583631		GOTERM_CC_FAT	GO:0044435~plastid part	AT3G47470, AT2G30570, AT3G32930, AT2G20260, AT3G52150, AT3G56910, AT3G02730, AT5G42980, AT1G66200, AT5G01530, AT5G02160, AT2G30860, AT2G01140, AT2G33180, AT1G43560, AT2G47840, AT3G14420, AT4G03520, AT3G15190, AT3G14210, AT2G34430, AT1G67090, AT3G61430, AT1G07420, AT3G54640, AT5G19940, AT1G07320, AT5G45680, AT1G15500, AT3G29240, AT2G26500, AT4G34620, AT2G05840, AT2G47730, AT5G28750, AT1G13930, AT5…	2.2066	2.96069e-31
AT1G03280	AT1G03280	0.623218	0.0401372		SMART	SM00129:KISc	AT3G45850, AT3G19050, AT3G17360, AT5G47820, AT1G63640, AT2G21300, AT5G60930, AT1G72250, AT4G38950, AT2G28620, AT4G27180, AT2G21380, AT1G18370, AT1G21730, AT5G66310, AT3G23670, AT5G27950, AT5G10470, AT3G50240, AT2G37420, AT4G14330, AT5G06670, AT5G02370, AT3G10310, AT1G12430, AT5G65460, AT3G43210, AT2G36200, AT3G12020, AT2G22610, AT3G51150, AT2G47500, AT3G44050, AT4G39050	6.7091	8.69206e-18		AT1G05190	emb2394	2.14761	8.45502e-09		GOTERM_CC_FAT	GO:0055035~plastid thylakoid membrane	AT1G29920, AT3G47470, AT2G30570, AT2G46820, AT2G20260, AT1G74730, AT3G52150, AT3G56910, AT2G05070, AT5G01530, AT5G02160, AT1G29930, AT1G06680, AT2G21970, AT1G55670, AT4G03520, AT4G01150, AT1G67090, AT2G34430, AT3G54640, AT2G29180, AT4G39710, AT1G07320, AT2G26500, AT1G44575, AT3G27690, AT3G08940, AT2G05840, AT5G28750, AT2G20890, AT5G20720, AT2G34420, AT4G25080, AT1G61520, AT1G79040, AT2G37220, AT4…	3.50667	3.22292e-31
AT1G03540	AT1G03540	0.359941	0.0159824		INTERPRO	IPR014001:DEAD-like helicase, N-terminal	AT5G63630, AT1G27900, AT5G07810, AT3G20010, AT3G01540, AT4G32700, AT3G03300, AT2G47250, AT1G58060, AT5G08110, AT1G10930, AT2G13370, AT5G41370, AT5G63950, AT3G06400, AT3G43920, AT1G03750, AT5G61140, AT5G18620, AT2G42270, AT5G54910, AT2G40700, AT1G79950, AT1G60930, AT3G06010, AT2G30800, AT1G05120, AT1G01040, AT1G31360, AT3G16840, AT2G46020, AT3G12810, AT1G16800, AT5G66750, AT1G77030, AT3G54280, AT2…	5.07814	6.04e-16		AT1G05210	AT1G05210	2.43487	0.00777944		GOTERM_CC_FAT	GO:0009535~chloroplast thylakoid membrane	AT1G29920, AT3G47470, AT2G30570, AT2G46820, AT2G20260, AT1G74730, AT3G52150, AT3G56910, AT2G05070, AT5G01530, AT5G02160, AT1G29930, AT1G06680, AT2G21970, AT1G55670, AT4G03520, AT4G01150, AT1G67090, AT2G34430, AT3G54640, AT2G29180, AT4G39710, AT1G07320, AT2G26500, AT1G44575, AT3G27690, AT3G08940, AT2G05840, AT5G28750, AT2G20890, AT5G20720, AT2G34420, AT4G25080, AT1G61520, AT1G79040, AT2G37220, AT4…	3.50667	3.22292e-31
AT1G03750	SWI2	0.222873	0.000191657		INTERPRO	IPR014021:Helicase, superfamily 1 and 2, ATP-binding	AT5G63630, AT1G27900, AT5G07810, AT3G20010, AT3G01540, AT3G03300, AT4G32700, AT2G47250, AT1G58060, AT1G10930, AT2G13370, AT5G41370, AT5G63950, AT3G06400, AT3G43920, AT1G03750, AT5G61140, AT5G18620, AT2G42270, AT5G54910, AT2G40700, AT3G06010, AT1G60930, AT2G30800, AT1G05120, AT1G01040, AT1G31360, AT3G16840, AT2G46020, AT3G12810, AT5G66750, AT5G47010, AT1G77030, AT3G54280, AT2G25170, AT1G32490, AT4…	5.09319	3.74302e-15		AT1G05560	UGT75B1	10.1203	0.0242884		GOTERM_CC_FAT	GO:0031967~organelle envelope	AT3G47470, AT3G32930, AT5G66510, AT3G52150, AT3G56910, AT1G66200, AT4G16450, AT5G52840, AT2G47840, AT2G07727, AT2G36530, AT3G14210, AT1G67090, AT2G34430, AT3G61430, AT1G07420, AT5G19940, AT1G15500, AT4G34620, AT5G50810, AT2G47730, AT5G28750, AT1G13930, AT5G20720, AT5G47120, AT4G25080, AT5G14320, AT2G19080, AT3G16240, AT4G27440, AT3G15360, AT1G33140, AT3G26650, AT2G05100, AT1G51650, AT1G75350, AT4…	2.3857	1.49835e-29
AT1G03780	TPX2 (NC_003070 947519..951827)	0.588574	0.00246191		INTERPRO	IPR001650:DNA/RNA helicase, C-terminal	AT5G63630, AT1G27900, AT5G07810, AT3G20010, AT3G01540, AT4G32700, AT3G03300, AT2G47250, AT1G58060, AT5G08110, AT1G10930, AT2G13370, AT5G41370, AT5G63950, AT3G06400, AT3G43920, AT1G03750, AT5G61140, AT5G18620, AT2G42270, AT5G54910, AT2G40700, AT3G06010, AT1G60930, AT2G30800, AT1G05120, AT1G01040, AT1G31360, AT3G16840, AT2G46020, AT3G12810, AT5G66750, AT1G77030, AT3G54280, AT2G25170, AT1G32490, AT4…	5.02043	6.66017e-15		AT1G05720	AT1G05720	1.78043	0.0155269		GOTERM_CC_FAT	GO:0009534~chloroplast thylakoid	AT1G29920, AT3G47470, AT2G30570, AT2G46820, AT2G20260, AT1G74730, AT3G52150, AT3G56910, AT2G05070, AT5G01530, AT5G02160, AT1G29930, AT1G06680, AT2G21970, AT1G55670, AT4G03520, AT4G01150, AT1G67090, AT2G34430, AT3G54640, AT2G29180, AT4G39710, AT1G07320, AT5G45680, AT3G29240, AT2G26500, AT1G44575, AT3G27690, AT1G50320, AT3G08940, AT2G05840, AT5G28750, AT2G20890, AT5G20720, AT2G34420, AT4G25080, AT1…	3.16827	4.30479e-29
AT1G03830	AT1G03830	0.585496	0.0067959		GOTERM_MF_FAT	GO:0004386~helicase activity	AT5G63630, AT1G27900, AT3G01540, AT3G03300, AT2G47250, AT1G10930, AT5G63950, AT3G06400, AT5G61140, AT5G18620, AT5G54910, AT2G40700, AT1G60930, AT2G30800, AT1G01040, AT3G12810, AT5G66750, AT1G77030, AT3G54280, AT5G47010, AT2G28600, AT2G25170, AT4G16630, AT1G31970, AT1G06670, AT1G20720, AT5G07810, AT3G20010, AT3G57300, AT4G32700, AT4G25120, AT1G58060, AT5G08110, AT2G13370, AT5G41370, AT3G43920, AT1…	4.14328	8.21361e-15		AT1G05730	AT1G05730	2.6652	0.0137679		GOTERM_CC_FAT	GO:0031976~plastid thylakoid	AT1G29920, AT3G47470, AT2G30570, AT2G46820, AT2G20260, AT1G74730, AT3G52150, AT3G56910, AT2G05070, AT5G01530, AT5G02160, AT1G29930, AT1G06680, AT2G21970, AT1G55670, AT4G03520, AT4G01150, AT1G67090, AT2G34430, AT3G54640, AT2G29180, AT4G39710, AT1G07320, AT5G45680, AT3G29240, AT2G26500, AT1G44575, AT3G27690, AT1G50320, AT3G08940, AT2G05840, AT5G28750, AT2G20890, AT5G20720, AT2G34420, AT4G25080, AT1…	3.16827	4.30479e-29
AT1G03910	AT1G03910	0.652635	0.0378579		GOTERM_BP_FAT	GO:0006259~DNA metabolic process	AT4G00020, AT1G05900, AT2G26280, AT3G03300, AT5G67100, AT5G45720, AT1G10930, AT5G54090, AT1G29630, AT5G52800, AT1G69770, AT1G80420, AT3G48190, AT1G52500, AT2G36490, AT4G38600, AT5G41150, AT5G22010, AT1G65470, AT1G60930, AT2G20980, AT5G61460, AT3G13782, AT5G46210, AT5G44740, AT3G54710, AT2G31970, AT1G06670, AT4G25290, AT2G02480, AT3G07610, AT1G22275, AT4G31210, AT3G28030, AT3G57300, AT4G32700, AT4…	3.1903	1.41942e-14		AT1G05835	AT1G05835	3.08196	1.43383e-11		GOTERM_CC_FAT	GO:0031975~envelope	AT3G47470, AT3G32930, AT5G66510, AT3G52150, AT3G56910, AT1G66200, AT4G16450, AT5G52840, AT2G47840, AT2G07727, AT2G36530, AT3G14210, AT1G67090, AT2G34430, AT3G61430, AT1G07420, AT5G19940, AT1G15500, AT4G34620, AT5G50810, AT2G47730, AT5G28750, AT1G13930, AT5G20720, AT5G47120, AT4G25080, AT5G14320, AT2G19080, AT3G16240, AT4G27440, AT3G15360, AT1G33140, AT3G26650, AT2G05100, AT1G51650, AT1G75350, AT4…	2.36664	4.74895e-29
AT1G03930	ADK1 (NC_003070 1004768..1008370)	0.526075	0.023968		INTERPRO	IPR019787:Zinc finger, PHD-finger	AT4G29940, AT3G53680, AT5G63700, AT3G02890, AT2G37520, AT5G35210, AT2G31650, AT1G63490, AT1G77250, AT2G36720, AT1G55970, AT1G05830, AT1G68030, AT1G10170, AT4G27910, AT2G19260, AT1G79000, AT3G05670, AT3G12980, AT5G15540, AT1G79350, AT1G32810, AT5G60410, AT2G25170, AT4G14920, AT5G55390, AT5G22760, AT3G61740, AT3G19510	6.83533	1.77636e-13		AT1G05850	POM1	1.7357	8.33195e-06		GOTERM_CC_FAT	GO:0042651~thylakoid membrane	AT1G29920, AT3G47470, AT2G30570, AT2G46820, AT2G20260, AT1G74730, AT3G52150, AT3G56910, AT2G05070, AT5G01530, AT5G02160, AT1G29930, AT1G06680, AT2G21970, AT1G55670, AT4G03520, AT4G01150, AT1G67090, AT2G34430, AT3G54640, AT2G29180, AT4G39710, AT1G07320, AT2G26500, AT1G44575, AT3G27690, AT3G08940, AT2G05840, AT5G28750, AT2G20890, AT5G20720, AT2G34420, AT4G25080, AT1G61520, AT1G79040, AT2G37220, AT4…	3.33421	6.30525e-29
AT1G03960	AT1G03960	0.469239	0.0056822		GOTERM_BP_FAT	GO:0003006~reproductive developmental process	AT4G00020, AT5G62230, AT3G27670, AT3G20440, AT1G79280, AT1G03160, AT4G29900, AT1G68480, AT4G14510, AT5G20490, AT3G48110, AT1G15750, AT2G45660, AT2G23380, AT5G09350, AT5G40480, AT1G17110, AT1G01040, AT4G32551, AT5G02250, AT1G25350, AT3G07610, AT4G02020, AT4G37750, AT4G31610, AT4G20060, AT2G26890, AT3G48430, AT1G10570, AT2G25660, AT2G03150, AT2G44950, AT1G63700, AT1G80260, AT5G64070, AT1G05470, AT5…	2.16571	2.95208e-11		AT1G06040	STO	2.46152	1.36793e-08		SP_PIR_KEYWORDS	ribosome	AT2G34480, AT1G04270, AT1G35680, AT3G27850, AT4G05320, AT2G07715, AT5G03240, AT4G05050, AT4G01310, AT4G25740, AT3G27830, AT4G34620, AT4G02890, AT2G37600, AT2G47610, AT3G56340, AT2G39460, AT3G62250, AT2G36170, AT1G34030, AT1G67430, AT4G39200, AT5G20620, AT3G47370, AT4G18100, AT5G14320, AT4G00810, AT4G18730, AT3G23390, AT4G36130, AT4G09800, AT2G47110, AT4G10450, AT1G79850, AT2G07725, AT1G33140, AT4…	8.34272	6.79104e-29
AT1G03990	AT1G03990	0.126319	0.0348994		SP_PIR_KEYWORDS	helicase	AT5G63630, AT1G27900, AT3G01540, AT3G03300, AT4G32700, AT3G57300, AT2G47250, AT1G58060, AT5G08110, AT1G10930, AT2G13370, AT5G41370, AT3G06400, AT5G61140, AT2G42270, AT5G54910, AT2G40700, AT1G79950, AT1G60930, AT2G30800, AT1G01040, AT1G31360, AT3G16840, AT2G46020, AT5G47010, AT1G77030, AT2G28600, AT2G25170, AT1G32490, AT4G16630, AT1G31970, AT5G20320, AT1G06670, AT5G27680	4.9712	2.85771e-11		AT1G06420	AT1G06420	1.78619	0.043282		GOTERM_CC_FAT	GO:0031984~organelle subcompartment	AT1G29920, AT3G47470, AT2G30570, AT2G46820, AT2G20260, AT1G74730, AT3G52150, AT3G56910, AT2G05070, AT5G01530, AT5G02160, AT1G29930, AT1G06680, AT2G21970, AT1G55670, AT4G03520, AT4G01150, AT1G67090, AT2G34430, AT3G54640, AT2G29180, AT4G39710, AT1G07320, AT5G45680, AT3G29240, AT2G26500, AT1G44575, AT3G27690, AT1G50320, AT3G08940, AT2G05840, AT5G28750, AT2G20890, AT5G20720, AT2G34420, AT4G25080, AT1…	3.15011	7.98615e-29
AT1G04030	AT1G04030	0.428131	0.0335664		GOTERM_BP_FAT	GO:0048608~reproductive structure development	AT4G00020, AT5G62230, AT3G27670, AT3G20440, AT1G79280, AT1G03160, AT4G29900, AT1G68480, AT4G14510, AT5G20490, AT3G48110, AT1G15750, AT2G45660, AT2G23380, AT5G40480, AT1G17110, AT1G01040, AT4G32551, AT5G02250, AT1G25350, AT3G07610, AT4G37750, AT4G02020, AT4G20060, AT4G31610, AT2G26890, AT3G48430, AT1G10570, AT2G25660, AT2G03150, AT2G44950, AT1G63700, AT1G80260, AT1G05470, AT5G51230, AT3G55510, AT4…	2.21377	8.21787e-11		AT1G06680	PSBP-1	2.29352	2.79251e-12		GOTERM_CC_FAT	GO:0044436~thylakoid part	AT1G29920, AT3G47470, AT2G30570, AT2G46820, AT2G20260, AT1G74730, AT3G52150, AT3G56910, AT2G05070, AT5G01530, AT5G02160, AT1G29930, AT1G06680, AT2G21970, AT1G55670, AT4G03520, AT4G01150, AT1G67090, AT2G34430, AT3G54640, AT2G29180, AT4G39710, AT1G07320, AT5G45680, AT3G29240, AT2G26500, AT1G44575, AT3G27690, AT3G08940, AT2G05840, AT5G28750, AT2G20890, AT5G20720, AT2G34420, AT4G25080, AT1G61520, AT1…	3.07974	1.59933e-27
AT1G04050	SUVR1	0.536381	0.00129263		SP_PIR_KEYWORDS	wd repeat	AT4G07410, AT5G25150, AT5G08390, AT2G46560, AT1G05630, AT1G08190, AT4G01860, AT3G16830, AT4G33260, AT1G49040, AT5G67320, AT4G11110, AT1G15750, AT1G80490, AT5G11240, AT5G10940, AT1G53090, AT2G32950, AT1G11160, AT5G13840, AT2G43900, AT5G43930, AT3G15354, AT3G15980, AT5G53500, AT5G23430, AT1G79990, AT5G01770, AT4G22910, AT4G32551, AT5G19920, AT4G33270, AT2G01330, AT3G15470, AT1G29320, AT5G16750, AT3…	3.79477	8.87512e-11		AT1G06830	AT1G06830	3.43806	7.82147e-05		GOTERM_CC_FAT	GO:0005730~nucleolus	AT2G41840, AT2G27710, AT1G07930, AT5G20160, AT2G19760, AT5G56670, AT3G58510, AT1G02780, AT5G20020, AT3G53730, AT4G39260, AT3G62250, AT2G36170, AT1G07920, AT2G47640, AT5G20290, AT1G07820, AT3G45980, AT1G26880, AT1G43170, AT2G45710, AT2G21870, AT3G05560, AT4G22380, AT4G05320, AT2G37190, AT3G04400, AT3G62840, AT2G20490, AT3G60770, AT2G07698, AT5G20620, AT5G59910, AT5G59970, AT2G19750, AT3G09630, AT5…	3.14584	3.58656e-27
AT1G04120	MRP5	0.68091	0.0286105		SP_PIR_KEYWORDS	coiled coil	AT2G23140, AT1G47560, AT4G27180, AT3G06400, AT3G51770, AT4G33200, AT5G20490, AT5G67240, AT1G18190, AT5G10470, AT2G46180, AT1G59980, AT2G45910, AT5G10030, AT1G04160, AT1G53090, AT1G04120, AT1G79830, AT5G54910, AT4G04890, AT3G47460, AT1G58410, AT5G27630, AT1G30490, AT4G00730, AT1G64630, AT1G24120, AT5G60100, AT2G36200, AT3G49060, AT4G16630, AT1G33410, AT4G19990, AT4G28710, AT4G02680, AT2G31970, AT1…	2.73589	1.14153e-10		AT1G07070	AT1G07070	1.90886	0.000141419		SP_PIR_KEYWORDS	cytoplasm	AT3G07880, AT1G07930, AT2G19760, AT2G36160, AT5G64140, AT3G15730, AT4G38740, AT3G62250, AT5G42980, AT2G16430, AT2G36170, AT1G66200, AT1G07920, AT5G42300, AT2G22640, AT4G18730, AT5G11930, AT2G36530, AT4G30800, AT1G43170, AT3G52880, AT2G43790, AT1G13060, AT5G56600, AT4G05320, AT2G05840, AT1G08830, AT5G01410, AT5G20620, AT2G21130, AT2G36880, AT2G29960, AT5G07090, AT1G02500, AT3G55440, AT3G16050, AT5…	2.895	1.24636e-26
AT1G04160	XIB	0.387536	0.000680187		GOTERM_BP_FAT	GO:0009791~post-embryonic development	AT4G00020, AT3G27670, AT5G62230, AT3G20440, AT1G79280, AT1G03160, AT4G29900, AT1G68480, AT4G14510, AT5G20490, AT3G48110, AT1G15750, AT2G45660, AT2G23380, AT5G40480, AT2G46590, AT1G17110, AT1G01040, AT4G32551, AT5G02250, AT1G25350, AT1G49430, AT3G07610, AT4G02020, AT4G37750, AT4G31610, AT4G20060, AT2G26890, AT3G48430, AT1G10570, AT2G25660, AT2G03150, AT2G44950, AT1G63700, AT1G80260, AT1G05470, AT5…	2.09177	1.70552e-10		AT1G07080	AT1G07080	1.83527	0.00122046		GOTERM_BP_FAT	GO:0009628~response to abiotic stimulus	AT5G15960, AT2G05520, AT4G39260, AT2G31610, AT2G36170, AT1G66200, AT5G01530, AT1G07820, AT5G15970, AT2G36530, AT3G14210, AT1G67090, AT5G22360, AT3G61430, AT2G43790, AT5G13930, AT1G65930, AT2G15970, AT4G30650, AT2G37190, AT5G20830, AT2G17840, AT1G14920, AT1G08830, AT2G47730, AT5G11150, AT1G13930, AT5G20720, AT3G49120, AT5G01410, AT1G01620, AT1G05850, AT5G20620, AT2G38050, AT4G30660, AT5G59970, AT1…	2.10015	4.40975e-26
AT1G04210	AT1G04210	0.590458	0.0058073		GOTERM_BP_FAT	GO:0016568~chromatin modification	AT3G07610, AT5G63700, AT5G08430, AT1G32750, AT3G48430, AT5G43630, AT1G04050, AT3G57300, AT2G31650, AT2G44950, AT1G55970, AT3G06400, AT1G05830, AT1G79730, AT5G64610, AT5G67320, AT1G69770, AT3G18520, AT3G54610, AT2G23380, AT5G18620, AT4G27910, AT1G76710, AT2G06210, AT4G15180, AT1G79000, AT1G65470, AT3G12980, AT2G23740, AT5G43990, AT5G11530, AT2G46020, AT5G66750, AT2G25170, AT4G19020, AT3G61740	4.25238	4.60454e-10		AT1G07320	RPL4	1.55966	0.0329282		GOTERM_CC_FAT	GO:0034357~photosynthetic membrane	AT1G29920, AT3G47470, AT2G30570, AT2G46820, AT2G20260, AT1G74730, AT3G52150, AT3G56910, AT2G05070, AT5G01530, AT5G02160, AT1G29930, AT1G06680, AT2G21970, AT1G55670, AT4G03520, AT4G01150, AT1G67090, AT2G34430, AT3G54640, AT2G29180, AT4G39710, AT1G07320, AT2G26500, AT1G44575, AT3G27690, AT3G08940, AT2G05840, AT5G28750, AT2G20890, AT5G20720, AT2G34420, AT4G25080, AT1G61520, AT1G79040, AT2G37220, AT4…	3.10938	3.85825e-26
AT1G04230	AT1G04230	0.59342	0.0433973		INTERPRO	IPR015943:WD40/YVTN repeat-like	AT4G07410, AT5G25150, AT5G08390, AT2G46560, AT1G05630, AT1G73180, AT1G08190, AT4G01860, AT3G16830, AT4G33260, AT1G49040, AT5G67320, AT3G61480, AT4G11110, AT1G15750, AT4G35560, AT1G80490, AT5G11240, AT5G10940, AT1G53090, AT2G32950, AT1G11160, AT5G13840, AT2G43900, AT5G43930, AT3G15354, AT3G15980, AT5G53500, AT5G23430, AT1G79990, AT5G01770, AT4G22910, AT4G32551, AT5G19920, AT4G33270, AT4G31160, AT2…	3.36096	5.56621e-10		AT1G07420	SMO2-1	1.55085	0.0212273		SP_PIR_KEYWORDS	chloroplast	AT3G47470, AT1G29920, AT2G46820, AT2G30570, AT2G20260, AT3G05020, AT3G56910, AT4G33510, AT1G13280, AT3G02730, AT2G27510, AT5G09650, AT2G05070, AT2G28190, AT5G01530, AT3G48250, AT3G54900, AT2G01140, AT1G06680, AT1G29930, AT1G55670, AT4G03520, AT3G15190, AT4G01150, AT1G67090, AT2G34430, AT3G47520, AT5G19940, AT4G33680, AT4G39710, AT1G07320, AT5G45680, AT1G15500, AT1G44575, AT3G27690, AT1G50320, AT3…	2.6507	1.02513e-25
AT1G04300	AT1G04300	0.439729	9.85714e-06		SMART	SM00487:DEXDc	AT5G63630, AT1G27900, AT5G07810, AT3G20010, AT3G01540, AT4G32700, AT3G03300, AT2G47250, AT1G58060, AT5G08110, AT1G10930, AT2G13370, AT5G41370, AT5G63950, AT3G06400, AT3G43920, AT1G03750, AT5G61140, AT5G18620, AT2G42270, AT5G54910, AT2G40700, AT1G79950, AT1G60930, AT3G06010, AT2G30800, AT1G05120, AT1G01040, AT1G31360, AT3G16840, AT2G46020, AT3G12810, AT1G16800, AT5G66750, AT1G77030, AT3G54280, AT2…	3.35319	9.04554e-10		AT1G07590	AT1G07590	3.04714	6.95521e-14		GOTERM_CC_FAT	GO:0031974~membrane-enclosed lumen	AT2G41840, AT1G07930, AT2G27710, AT5G20160, AT2G19760, AT5G56670, AT1G23860, AT3G58510, AT1G02780, AT3G53730, AT5G20020, AT4G39260, AT3G62250, AT2G36170, AT1G07920, AT2G47640, AT1G06680, AT4G16265, AT5G20290, AT1G26470, AT1G07820, AT3G55460, AT3G46560, AT3G45980, AT1G67090, AT1G26880, AT1G43170, AT3G30775, AT2G47470, AT3G52880, AT4G39710, AT5G45680, AT2G45710, AT2G21870, AT3G05560, AT4G22380, AT4…	2.34877	9.31335e-25
AT1G04425	AT1G04425	0.555018	0.0273277		INTERPRO	IPR001680:WD40 repeat	AT4G07410, AT5G25150, AT5G08390, AT2G46560, AT1G05630, AT1G08190, AT4G01860, AT3G16830, AT4G33260, AT1G49040, AT5G67320, AT3G61480, AT4G11110, AT1G15750, AT4G35560, AT1G80490, AT5G11240, AT5G10940, AT1G53090, AT2G32950, AT1G11160, AT5G13840, AT2G43900, AT5G43930, AT3G15354, AT3G15980, AT5G53500, AT5G23430, AT1G79990, AT5G01770, AT4G22910, AT4G32551, AT5G19920, AT4G33270, AT4G31160, AT2G01330, AT3…	3.31871	1.62087e-09		AT1G07750	AT1G07750	1.88531	0.0034463		SP_PIR_KEYWORDS	protein biosynthesis	AT2G34480, AT1G35680, AT1G07930, AT4G01310, AT3G27830, AT4G02890, AT2G47610, AT3G56340, AT3G62250, AT1G54270, AT2G36170, AT1G67430, AT5G44320, AT4G18100, AT3G47370, AT1G07920, AT1G26630, AT4G18730, AT3G23390, AT4G10450, AT2G07725, AT4G34670, AT4G33250, AT1G22780, AT3G44890, AT1G43170, AT3G52590, AT2G45710, AT1G31340, AT1G09640, AT1G04270, AT3G27850, AT4G05320, AT2G07715, AT5G03240, AT4G05050, AT4…	5.04084	1.62647e-24
AT1G04620	AT1G04620	0.50284	0.00676785		SMART	SM00490:HELICc	AT5G63630, AT1G27900, AT5G07810, AT3G20010, AT3G01540, AT4G32700, AT3G03300, AT2G47250, AT1G58060, AT5G08110, AT1G10930, AT2G13370, AT5G41370, AT5G63950, AT3G06400, AT3G43920, AT1G03750, AT5G61140, AT5G18620, AT2G42270, AT5G54910, AT2G40700, AT3G06010, AT1G60930, AT2G30800, AT1G05120, AT1G01040, AT1G31360, AT3G16840, AT2G46020, AT3G12810, AT5G66750, AT1G77030, AT3G54280, AT2G25170, AT1G32490, AT4…	3.31509	4.95439e-09		AT1G07770	RPS15A	2.91494	1.3968e-24		GOTERM_CC_FAT	GO:0070469~respiratory chain	AT5G66510, AT2G31490, AT4G37830, AT2G20360, AT5G40770, AT1G04630, AT3G12260, AT2G47690, AT5G08530, AT4G34700, AT2G40765, AT2G42310, AT4G16450, AT3G52730, AT2G42210, AT5G52840, AT1G22840, AT2G47380, AT3G08610, AT2G07727, AT1G49140, AT4G00585, AT3G10860, AT5G67590, AT1G15120, AT5G13430, AT5G11770, AT1G14450, AT2G01090, AT2G27730, AT2G07751, AT5G63510, AT2G46505, AT3G48680, AT1G76200, AT5G13440, AT3…	5.08976	1.37095e-23
AT1G04730	CTF18	0.444974	0.0018782		GOTERM_MF_FAT	GO:0016887~ATPase activity	AT2G28520, AT5G63630, AT1G27900, AT3G01540, AT1G04730, AT3G03300, AT2G36070, AT2G47250, AT5G58270, AT4G29900, AT1G10930, AT3G56690, AT1G50140, AT3G06400, AT2G31150, AT1G30410, AT5G61140, AT5G18620, AT1G67120, AT1G03000, AT1G04120, AT5G54910, AT5G22010, AT2G40700, AT1G60930, AT2G47800, AT2G30800, AT1G01040, AT3G60330, AT4G23940, AT4G15233, AT5G66750, AT1G77030, AT2G28600, AT1G30420, AT2G25170, AT1…	2.32893	1.43571e-08		AT1G07820	AT1G07820	1.59032	0.000380452		GOTERM_CC_FAT	GO:0070013~intracellular organelle lumen	AT2G41840, AT1G07930, AT2G27710, AT5G20160, AT2G19760, AT5G56670, AT1G23860, AT3G58510, AT1G02780, AT3G53730, AT5G20020, AT4G39260, AT3G62250, AT2G36170, AT1G07920, AT2G47640, AT1G06680, AT4G16265, AT5G20290, AT1G26470, AT1G07820, AT3G55460, AT3G45980, AT1G67090, AT1G26880, AT1G43170, AT3G30775, AT2G47470, AT3G52880, AT4G39710, AT5G45680, AT2G45710, AT2G21870, AT3G05560, AT4G22380, AT4G32605, AT3…	2.30777	5.09657e-23
AT1G04850	AT1G04850	0.596304	0.000446585		GOTERM_CC_FAT	GO:0043228~non-membrane-bounded organelle	AT3G45850, AT2G34150, AT3G15220, AT1G05900, AT5G04320, AT2G21300, AT1G79280, AT1G72250, AT2G28620, AT4G33200, AT2G21380, AT5G20490, AT5G64610, AT5G66310, AT3G23670, AT5G10470, AT3G10180, AT4G08350, AT3G47460, AT2G01910, AT1G72050, AT1G24310, AT5G61460, AT5G35700, AT4G30160, AT1G71720, AT5G65460, AT2G36200, AT4G28710, AT2G31970, AT1G31970, AT3G21540, AT1G68790, AT3G43610, AT5G62410, AT3G17360, AT5…	1.91695	1.59588e-08		AT1G07890	APX1	1.92217	2.08551e-08		GOTERM_CC_FAT	GO:0043233~organelle lumen	AT2G41840, AT1G07930, AT2G27710, AT5G20160, AT2G19760, AT5G56670, AT1G23860, AT3G58510, AT1G02780, AT3G53730, AT5G20020, AT4G39260, AT3G62250, AT2G36170, AT1G07920, AT2G47640, AT1G06680, AT4G16265, AT5G20290, AT1G26470, AT1G07820, AT3G55460, AT3G45980, AT1G67090, AT1G26880, AT1G43170, AT3G30775, AT2G47470, AT3G52880, AT4G39710, AT5G45680, AT2G45710, AT2G21870, AT3G05560, AT4G22380, AT4G32605, AT3…	2.30777	5.09657e-23
AT1G04990	AT1G04990	0.375509	0.00141196		GOTERM_CC_FAT	GO:0043232~intracellular non-membrane-bounded organelle	AT3G45850, AT2G34150, AT3G15220, AT1G05900, AT5G04320, AT2G21300, AT1G79280, AT1G72250, AT2G28620, AT4G33200, AT2G21380, AT5G20490, AT5G64610, AT5G66310, AT3G23670, AT5G10470, AT3G10180, AT4G08350, AT3G47460, AT2G01910, AT1G72050, AT1G24310, AT5G61460, AT5G35700, AT4G30160, AT1G71720, AT5G65460, AT2G36200, AT4G28710, AT2G31970, AT1G31970, AT3G21540, AT1G68790, AT3G43610, AT5G62410, AT3G17360, AT5…	1.91695	1.59588e-08		AT1G07920	AT1G07920	2.75563	2.5865e-20		SP_PIR_KEYWORDS	alternative splicing	AT1G52400, AT2G05520, AT4G33510, AT3G52560, AT4G39260, AT4G35350, AT4G40040, AT2G36170, AT1G66200, AT1G18250, AT2G13820, AT1G07820, AT3G14420, AT4G03520, AT1G67090, AT1G26880, AT4G40030, AT1G43170, AT5G19940, AT2G47470, AT1G07320, AT1G01100, AT4G10480, AT3G29350, AT1G53910, AT2G05840, AT4G02590, AT5G65720, AT1G01620, AT5G20620, AT5G14320, AT5G07090, AT5G59970, AT2G41110, AT3G09630, AT1G54630, AT5…	2.11681	1.18128e-22
AT1G05120	AT1G05120	0.60755	0.00303185		INTERPRO	IPR019775:WD40 repeat, conserved site	AT5G25150, AT5G08390, AT1G05630, AT1G08190, AT4G01860, AT3G16830, AT4G33260, AT1G49040, AT5G67320, AT4G11110, AT1G15750, AT1G36370, AT1G80490, AT5G11240, AT1G53090, AT1G11160, AT2G32950, AT5G13840, AT2G43900, AT5G43930, AT3G15354, AT3G15980, AT5G23430, AT1G79990, AT4G22910, AT4G32551, AT4G33270, AT2G01330, AT3G15470, AT5G16750, AT3G52030, AT5G45760, AT2G40360, AT3G21540, AT5G27030, AT1G51690, AT5…	3.61319	2.33461e-08		AT1G07930	AT1G07930	1.62936	0.0123512		GOTERM_BP_FAT	GO:0010038~response to metal ion	AT1G07930, AT5G19140, AT3G15730, AT5G20020, AT5G09650, AT4G38740, AT2G28190, AT1G07920, AT2G01140, AT1G70490, AT2G36530, AT3G12750, AT4G09320, AT5G20010, AT1G23490, AT5G19770, AT2G47470, AT1G29150, AT3G52880, AT5G65140, AT1G13060, AT1G65930, AT5G51830, AT5G20830, AT1G08830, AT2G41530, AT5G19780, AT1G13930, AT5G20720, AT5G15650, AT3G20390, AT1G02500, AT3G55440, AT2G40300, AT1G20340, AT2G21330, AT5…	2.99931	6.37958e-22
AT1G05160	CYP88A3	0.213596	3.23958e-06		GOTERM_BP_FAT	GO:0051276~chromosome organization	AT3G07610, AT5G62410, AT5G63700, AT1G22275, AT5G08430, AT5G43630, AT1G32750, AT3G48430, AT1G04050, AT5G48600, AT3G57300, AT2G31650, AT2G44950, AT1G10930, AT2G13370, AT1G55970, AT3G06400, AT1G05830, AT1G79730, AT5G64610, AT5G67320, AT1G69770, AT3G18520, AT3G54610, AT2G23380, AT3G48190, AT5G18620, AT4G27910, AT1G76710, AT2G06210, AT4G15180, AT1G79000, AT3G47460, AT1G65470, AT3G12980, AT5G15540, AT2…	3.01073	2.54438e-08		AT1G07940	AT1G07940	2.56789	4.56877e-17		GOTERM_BP_FAT	GO:0006412~translation	AT3G02190, AT3G11940, AT5G56670, AT2G36160, AT2G07734, AT3G44590, AT3G60245, AT2G31610, AT2G36170, AT5G46160, AT5G54760, AT4G35490, AT2G32060, AT3G11120, AT2G40510, AT4G10450, AT2G07725, AT3G15190, AT3G02080, AT1G26880, AT1G43170, AT1G07320, AT3G45030, AT1G69620, AT3G05560, AT5G47700, AT1G09640, AT1G01100, AT2G37190, AT4G34620, AT3G04400, AT3G60770, AT1G49400, AT5G20620, AT5G14320, AT5G07090, AT3…	1.98817	6.62501e-22
AT1G05230	HDG2	0.393091	0.0142815		GOTERM_BP_FAT	GO:0006974~response to DNA damage stimulus	AT4G00020, AT1G05900, AT2G26280, AT3G28030, AT3G57300, AT1G10930, AT5G54090, AT1G66730, AT5G41370, AT1G29630, AT3G18524, AT5G44750, AT2G31320, AT4G35520, AT1G80420, AT3G48190, AT4G21070, AT2G36490, AT1G52500, AT2G32950, AT1G67500, AT5G41150, AT1G65470, AT3G10010, AT1G60930, AT4G02460, AT5G02370, AT1G31360, AT5G61460, AT5G01630, AT3G13782, AT5G46210, AT1G77320, AT5G44740, AT5G63920, AT3G09100, AT2…	3.33928	1.16803e-07		AT1G08110	AT1G08110	1.49692	0.038157		SP_PIR_KEYWORDS	transit peptide	AT3G47470, AT1G29920, AT2G46820, AT2G30570, AT2G20260, AT3G05020, AT1G13280, AT3G56910, AT4G33510, AT3G02730, AT4G36680, AT2G27510, AT5G09650, AT1G47420, AT2G28190, AT5G01530, AT5G52840, AT3G48250, AT3G54900, AT2G01140, AT1G06680, AT1G29930, AT1G55670, AT4G03520, AT3G15190, AT4G01150, AT1G67090, AT3G47520, AT3G30775, AT5G19940, AT4G33680, AT2G47470, AT4G39710, AT1G07320, AT5G45680, AT2G21870, AT5…	2.32268	7.76454e-22
AT1G05470	CVP2	0.582768	0.00313596		GOTERM_BP_FAT	GO:0006281~DNA repair	AT4G00020, AT1G05900, AT2G26280, AT3G28030, AT3G57300, AT1G10930, AT5G54090, AT1G66730, AT5G41370, AT1G29630, AT3G18524, AT5G44750, AT2G31320, AT4G35520, AT1G80420, AT3G48190, AT4G21070, AT2G36490, AT1G52500, AT2G32950, AT1G67500, AT5G41150, AT1G65470, AT3G10010, AT1G60930, AT4G02460, AT5G02370, AT1G31360, AT5G61460, AT5G01630, AT3G13782, AT5G46210, AT5G44740, AT5G63920, AT3G09100, AT2G31970, AT5…	3.39746	1.25832e-07		AT1G08160	AT1G08160	2.78208	0.00961741		GOTERM_CC_FAT	GO:0030312~external encapsulating structure	AT1G31580, AT3G11940, AT2G38540, AT2G19760, AT1G69530, AT5G17770, AT5G20950, AT5G19760, AT1G20850, AT4G39260, AT2G05920, AT5G42980, AT2G16430, AT3G44100, AT4G32460, AT2G28790, AT4G30290, AT5G44400, AT5G60920, AT5G20290, AT1G78830, AT3G23730, AT5G56710, AT1G33590, AT3G02080, AT2G45470, AT1G43170, AT5G20010, AT5G19770, AT2G22230, AT2G47470, AT1G28110, AT3G45030, AT1G71695, AT3G61820, AT2G36870, AT4…	2.29039	6.34907e-21
AT1G05630	5PTASE13	0.507943	0.013745		GOTERM_BP_FAT	GO:0006468~protein amino acid phosphorylation	AT5G62230, AT3G15220, AT4G19110, AT5G60280, AT1G49580, AT4G24100, AT1G22870, AT5G04510, AT1G29730, AT1G18390, AT3G13690, AT1G67470, AT5G44290, AT2G45910, AT1G53090, AT5G01820, AT2G20050, AT3G03940, AT1G29720, AT1G11280, AT5G66850, AT5G57015, AT4G18130, AT3G53930, AT3G49060, AT3G23310, AT1G56145, AT3G04810, AT1G35710, AT2G01830, AT2G33170, AT5G12480, AT4G12020, AT1G56140, AT1G63700, AT3G13530, AT5…	1.8234	1.27651e-07		AT1G08360	AT1G08360	1.98959	1.08031e-09		GOTERM_CC_FAT	GO:0005618~cell wall	AT1G31580, AT3G11940, AT2G38540, AT2G19760, AT1G69530, AT5G17770, AT5G20950, AT5G19760, AT1G20850, AT4G39260, AT2G05920, AT5G42980, AT2G16430, AT3G44100, AT4G32460, AT2G28790, AT4G30290, AT5G44400, AT5G60920, AT5G20290, AT1G78830, AT3G23730, AT5G56710, AT1G33590, AT3G02080, AT2G45470, AT1G43170, AT5G20010, AT5G19770, AT2G22230, AT2G47470, AT1G28110, AT3G45030, AT1G71695, AT3G61820, AT2G36870, AT4…	2.29414	1.08266e-20
AT1G05670	AT1G05670	0.276438	0.00105831		INTERPRO	IPR019781:WD40 repeat, subgroup	AT4G07410, AT5G25150, AT5G08390, AT2G46560, AT1G08190, AT4G01860, AT3G16830, AT4G33260, AT1G49040, AT5G67320, AT4G11110, AT1G15750, AT1G80490, AT5G11240, AT5G10940, AT1G53090, AT1G11160, AT2G32950, AT5G13840, AT5G43930, AT3G15354, AT3G15980, AT5G53500, AT5G23430, AT1G79990, AT5G01770, AT4G22910, AT4G32551, AT5G19920, AT4G33270, AT2G01330, AT3G15470, AT1G29320, AT5G16750, AT3G52030, AT5G45760, AT2…	3.19128	1.89519e-07		AT1G08380	PSAO	2.67953	5.1851e-11		GOTERM_CC_FAT	GO:0031981~nuclear lumen	AT2G41840, AT2G27710, AT1G07930, AT5G20160, AT2G19760, AT5G56670, AT1G23860, AT3G58510, AT1G02780, AT5G20020, AT3G53730, AT4G39260, AT3G62250, AT2G36170, AT1G07920, AT2G47640, AT4G16265, AT5G20290, AT1G07820, AT1G26470, AT3G55460, AT3G45980, AT1G26880, AT1G43170, AT2G45710, AT2G21870, AT3G05560, AT4G22380, AT4G05320, AT2G37190, AT3G04400, AT3G62840, AT2G20490, AT3G60770, AT2G07698, AT5G20620, AT5…	2.48449	4.43918e-20
AT1G05790	AT1G05790	0.399946	0.0124086		INTERPRO	IPR017986:WD40 repeat, region	AT4G07410, AT5G25150, AT5G08390, AT2G46560, AT4G01860, AT3G16830, AT4G33260, AT1G49040, AT5G67320, AT4G11110, AT1G15750, AT1G80490, AT5G11240, AT5G10940, AT1G53090, AT1G11160, AT2G32950, AT5G13840, AT5G43930, AT3G15354, AT3G15980, AT5G53500, AT5G23430, AT1G79990, AT5G01770, AT4G22910, AT4G32551, AT5G19920, AT4G33270, AT4G31160, AT2G01330, AT3G15470, AT1G29320, AT5G16750, AT5G45760, AT2G40360, AT3…	3.20283	2.946e-07		AT1G08480	AT1G08480	2.08477	3.8834e-08		GOTERM_BP_FAT	GO:0015979~photosynthesis	AT3G47470, AT1G29920, AT2G30570, AT2G46820, AT2G20260, AT1G15820, AT1G74470, AT3G21055, AT5G38410, AT5G66570, AT2G42600, AT4G03280, AT4G05180, AT4G01050, AT2G05070, AT4G22890, AT5G01530, AT1G08380, AT1G52230, AT4G02770, AT1G29930, AT1G06680, AT3G54890, AT2G21970, AT1G55670, AT5G54270, AT4G10340, AT4G09650, AT1G67090, AT2G34430, AT4G28750, AT3G61470, AT3G55800, AT1G30380, AT1G44575, AT3G27690, AT5…	4.05005	6.89397e-20
AT1G05830	ATX2	0.278329	3.41047e-12		SP_PIR_KEYWORDS	serine/threonine-protein kinase	AT4G32010, AT5G62230, AT4G19110, AT5G60280, AT5G65240, AT1G49580, AT5G64960, AT1G29730, AT1G18390, AT3G13690, AT4G13020, AT5G44290, AT3G48190, AT4G05200, AT1G49730, AT2G45910, AT5G01820, AT2G20050, AT1G29720, AT3G03940, AT3G46920, AT1G64630, AT1G61500, AT5G57015, AT3G53930, AT4G28540, AT1G08720, AT3G17850, AT3G07980, AT3G23310, AT3G04810, AT5G20930, AT1G35710, AT2G33170, AT5G12480, AT4G12020, AT3…	2.13582	3.9514e-07		AT1G08560	SYP111	1.41238	0.0259106		GOTERM_MF_FAT	GO:0019843~rRNA binding	AT2G42740, AT1G35680, AT2G43030, AT5G39740, AT1G52300, AT3G25520, AT2G37190, AT4G01310, AT2G07734, AT3G55280, AT5G54600, AT3G03920, AT2G39460, AT1G34030, AT4G17560, AT5G23740, AT2G17360, AT5G58420, AT1G29070, AT5G14320, AT5G07090, AT1G64510, AT4G18730, AT4G09800, AT4G10450, AT5G15200, AT5G60670, AT1G79850, AT3G15190, AT3G54210, AT1G33140, AT3G53430, AT2G18400, AT1G22780, AT1G74970, AT4G30800, AT3…	6.49928	7.19929e-20
AT1G05890	ARI5	0.60418	0.0375766		UP_SEQ_FEATURE	nucleotide phosphate-binding region:ATP	AT4G32010, AT5G62230, AT5G63630, AT3G01540, AT5G64960, AT2G47250, AT5G58270, AT4G27180, AT1G18390, AT3G06400, AT4G13020, AT2G27760, AT5G10470, AT3G63110, AT4G05200, AT2G45910, AT5G54910, AT3G47460, AT5G01820, AT1G58410, AT3G57940, AT2G40700, AT2G20050, AT1G01040, AT1G64630, AT5G47010, AT1G10490, AT1G77030, AT2G25170, AT2G36200, AT3G19960, AT3G49060, AT4G16630, AT2G31970, AT1G31970, AT3G14460, AT5…	2.08015	6.06615e-07		AT1G08570	ACHT4	1.79575	0.00102089		SP_PIR_KEYWORDS	plastid	AT1G29920, AT3G47470, AT2G46820, AT2G30570, AT2G20260, AT3G05020, AT3G56910, AT4G33510, AT1G13280, AT3G02730, AT2G27510, AT5G09650, AT2G28190, AT5G01530, AT3G48250, AT3G54900, AT2G01140, AT1G06680, AT1G29930, AT1G55670, AT4G03520, AT3G15190, AT4G01150, AT1G67090, AT3G47520, AT4G33680, AT5G19940, AT4G39710, AT1G07320, AT5G45680, AT1G15500, AT1G44575, AT1G50320, AT3G08940, AT5G06290, AT2G47730, AT3…	2.46822	6.81165e-20
AT1G05900	NTH2	0.199887	0.0491552		GOTERM_MF_FAT	GO:0042623~ATPase activity, coupled	AT5G63630, AT1G27900, AT3G01540, AT3G03300, AT2G36070, AT2G47250, AT5G58270, AT4G29900, AT1G10930, AT3G06400, AT1G30410, AT2G31150, AT5G61140, AT5G18620, AT1G04120, AT5G54910, AT5G22010, AT2G40700, AT1G60930, AT2G47800, AT2G30800, AT1G01040, AT3G60330, AT1G77030, AT2G28600, AT1G30420, AT1G17260, AT3G19960, AT4G16630, AT1G02530, AT4G15230, AT1G31970, AT1G06670, AT1G20720, AT2G28070, AT1G26130, AT4…	2.41691	1.05e-06		AT1G08580	AT1G08580	1.5541	0.00159098		SP_PIR_KEYWORDS	rrna-binding	AT2G42740, AT1G35680, AT2G43030, AT5G39740, AT1G52300, AT3G25520, AT2G37190, AT4G01310, AT2G07734, AT3G55280, AT5G54600, AT2G39460, AT1G34030, AT4G17560, AT5G23740, AT2G17360, AT5G58420, AT1G29070, AT5G14320, AT5G07090, AT1G64510, AT4G18730, AT4G09800, AT5G15200, AT5G60670, AT1G79850, AT3G15190, AT3G54210, AT3G53430, AT1G74970, AT1G22780, AT4G30800, AT3G44890, AT1G75350, AT3G62690, AT1G07320, AT1…	7.41941	1.34473e-19
AT1G05910	AT1G05910	0.560677	0.00115094		INTERPRO	IPR019782:WD40 repeat 2	AT4G07410, AT5G25150, AT5G08390, AT2G46560, AT1G08190, AT4G01860, AT3G16830, AT4G33260, AT1G49040, AT5G67320, AT4G11110, AT1G15750, AT1G80490, AT5G11240, AT5G10940, AT1G53090, AT1G11160, AT2G32950, AT5G13840, AT5G43930, AT3G15354, AT3G15980, AT5G53500, AT5G23430, AT1G79990, AT4G22910, AT4G32551, AT5G19920, AT4G33270, AT2G01330, AT3G15470, AT5G16750, AT5G45760, AT2G40360, AT3G21540, AT5G27030, AT5…	3.14813	1.47827e-06		AT1G08700	PS1 (NC_003070 2769814..2771477)	1.98022	0.000308825		GOTERM_BP_FAT	GO:0010035~response to inorganic substance	AT1G07930, AT5G19140, AT3G15730, AT5G20020, AT5G09650, AT4G38740, AT5G42980, AT2G28190, AT1G07920, AT2G01140, AT1G70490, AT2G36530, AT4G09320, AT3G12750, AT5G20010, AT1G23490, AT5G19770, AT2G47470, AT1G29150, AT3G52880, AT2G43790, AT5G65140, AT1G71695, AT1G13060, AT1G65930, AT5G51830, AT5G34850, AT5G20830, AT1G08830, AT5G64120, AT2G41530, AT5G19780, AT1G13930, AT5G20720, AT3G49110, AT4G00860, AT3…	2.52249	2.90691e-19
AT1G05950	AT1G05950	0.484925	0.0283435		GOTERM_BP_FAT	GO:0048367~shoot development	AT3G07610, AT5G63770, AT5G62230, AT3G50660, AT3G48430, AT3G49500, AT5G67100, AT5G64960, AT2G44950, AT3G16830, AT1G63700, AT4G29900, AT4G36870, AT1G68480, AT1G59820, AT5G20490, AT3G16857, AT1G49040, AT4G31820, AT1G15750, AT2G23380, AT1G80490, AT5G45190, AT1G78240, AT2G28350, AT4G38600, AT4G04890, AT1G65470, AT1G17110, AT1G30490, AT5G22220, AT5G11530, AT2G26170, AT4G36380, AT5G55300, AT1G52150, AT4…	2.69711	1.89781e-06		AT1G08830	CSD1	2.31479	1.29225e-10		GOTERM_BP_FAT	GO:0046686~response to cadmium ion	AT1G20620, AT3G52930, AT1G07930, AT1G75950, AT5G17920, AT3G56240, AT1G50480, AT1G08110, AT3G15730, AT5G20020, AT3G06050, AT5G09650, AT5G67300, AT4G38740, AT1G54270, AT3G22110, AT1G04820, AT3G54470, AT1G11840, AT5G59880, AT5G62690, AT1G07920, AT2G01140, AT1G26630, AT1G27450, AT3G03780, AT1G15930, AT4G35450, AT4G14880, AT1G70490, AT2G36530, AT1G56450, AT4G09320, AT5G20010, AT1G23490, AT5G19770, AT1…	3.04799	4.13322e-19
AT1G05960	AT1G05960	0.494851	0.000752633		GOTERM_BP_FAT	GO:0006260~DNA replication	AT4G31210, AT4G32700, AT5G45720, AT5G67100, AT1G10930, AT5G54090, AT5G55310, AT1G66730, AT5G52800, AT1G08260, AT5G46280, AT1G77470, AT2G07690, AT1G67500, AT4G38600, AT5G22010, AT1G08840, AT1G60930, AT1G31360, AT5G55300, AT2G20980, AT4G22910, AT4G24790, AT5G44740, AT5G63960, AT5G63920, AT3G54710, AT3G09100, AT2G02480	3.81542	1.99457e-06		AT1G08880	H2AXA	1.9703	3.59788e-09		SP_PIR_KEYWORDS	acetylation	AT1G29920, AT5G57350, AT5G10390, AT5G59690, AT3G08940, AT2G45960, AT5G65360, AT4G00430, AT3G53730, AT4G40040, AT3G56800, AT3G45930, AT1G01620, AT5G21274, AT5G10400, AT5G59910, AT2G27030, AT1G29910, AT3G46030, AT5G59970, AT2G41110, AT1G29930, AT5G10980, AT1G07820, AT3G43810, AT5G37780, AT1G66410, AT3G45980, AT5G64040, AT3G61430, AT2G28740, AT4G40030, AT3G46320, AT1G09200	7.58158	9.62104e-19
AT1G06180	MYB13	0.519402	0.0393875		GOTERM_BP_FAT	GO:0022621~shoot system development	AT3G07610, AT5G63770, AT5G62230, AT3G50660, AT3G48430, AT3G49500, AT5G67100, AT5G64960, AT2G44950, AT3G16830, AT1G63700, AT4G29900, AT4G36870, AT1G68480, AT1G59820, AT5G20490, AT3G16857, AT1G49040, AT4G31820, AT1G15750, AT2G23380, AT1G80490, AT5G45190, AT1G78240, AT2G28350, AT4G38600, AT4G04890, AT1G65470, AT1G17110, AT1G30490, AT5G22220, AT5G11530, AT2G26170, AT4G36380, AT5G55300, AT1G52150, AT4…	2.66872	2.68849e-06		AT1G09070	SRC2	1.59983	0.0371358		GOTERM_BP_FAT	GO:0022900~electron transport chain	AT2G46820, AT5G20500, AT1G19730, AT5G17770, AT3G02730, AT3G06310, AT4G03280, AT4G04950, AT5G08530, AT4G01050, AT2G27510, AT5G42980, AT4G22890, AT3G52730, AT5G52840, AT5G39950, AT1G22840, AT3G54900, AT1G55670, AT5G53560, AT2G07727, AT4G03520, AT1G49140, AT5G11930, AT2G30540, AT4G09650, AT5G16400, AT5G67590, AT1G15120, AT5G13430, AT5G11770, AT2G01090, AT2G07751, AT1G50320, AT1G10960, AT5G13440, AT3…	3.96885	1.17075e-18
AT1G06220	MEE5	0.703301	0.028051		GOTERM_MF_FAT	GO:0070035~purine NTP-dependent helicase activity	AT5G63630, AT1G27900, AT3G01540, AT3G03300, AT4G32700, AT2G47250, AT5G08110, AT1G10930, AT5G41370, AT5G61140, AT2G42270, AT5G54910, AT2G40700, AT1G08840, AT1G60930, AT1G79950, AT2G30800, AT1G01040, AT1G31360, AT3G16840, AT1G77030, AT2G28600, AT1G32490, AT4G16630, AT1G06670, AT5G20320, AT5G27680, AT1G31970, AT1G20720	3.72162	2.68864e-06		AT1G09150	AT1G09150	1.48302	0.0387211		GOTERM_CC_FAT	GO:0045271~respiratory chain complex I	AT2G27730, AT5G66510, AT2G31490, AT2G20360, AT5G63510, AT5G40770, AT1G04630, AT3G12260, AT2G47690, AT3G48680, AT1G76200, AT5G08530, AT4G34700, AT2G42310, AT4G16450, AT2G42210, AT5G52840, AT5G47890, AT3G57785, AT1G67350, AT3G08610, AT1G49140, AT1G67785, AT4G00585, AT1G47260, AT2G33220, AT2G02050, AT5G67590, AT3G18410, AT5G37510, AT5G11770, AT1G14450, AT3G03100	6.71848	2.69636e-18
AT1G06550	AT1G06550	0.588507	0.00330434		GOTERM_MF_FAT	GO:0008026~ATP-dependent helicase activity	AT5G63630, AT1G27900, AT3G01540, AT3G03300, AT4G32700, AT2G47250, AT5G08110, AT1G10930, AT5G41370, AT5G61140, AT2G42270, AT5G54910, AT2G40700, AT1G08840, AT1G60930, AT1G79950, AT2G30800, AT1G01040, AT1G31360, AT3G16840, AT1G77030, AT2G28600, AT1G32490, AT4G16630, AT1G06670, AT5G20320, AT5G27680, AT1G31970, AT1G20720	3.72162	2.68864e-06		AT1G09200	AT1G09200	1.80266	0.00028876		GOTERM_CC_FAT	GO:0030964~NADH dehydrogenase complex	AT2G27730, AT5G66510, AT2G31490, AT2G20360, AT5G63510, AT5G40770, AT1G04630, AT3G12260, AT2G47690, AT3G48680, AT1G76200, AT5G08530, AT4G34700, AT2G42310, AT4G16450, AT2G42210, AT5G52840, AT5G47890, AT3G57785, AT1G67350, AT3G08610, AT1G49140, AT1G67785, AT4G00585, AT1G47260, AT2G33220, AT2G02050, AT5G67590, AT3G18410, AT5G37510, AT5G11770, AT1G14450, AT3G03100	6.71848	2.69636e-18
AT1G06560	AT1G06560	0.541016	0.0286824		INTERPRO	IPR000719:Protein kinase, core	AT5G62230, AT3G15220, AT4G19110, AT5G60280, AT1G49580, AT4G24100, AT1G22870, AT1G29730, AT5G04510, AT1G18390, AT3G13690, AT1G67470, AT5G44290, AT2G45910, AT1G53090, AT5G01820, AT3G03940, AT1G29720, AT2G20050, AT1G11280, AT5G66850, AT5G57015, AT3G53930, AT3G49060, AT3G23310, AT1G56145, AT3G04810, AT1G35710, AT2G33170, AT5G12480, AT4G12020, AT1G63700, AT3G13530, AT5G41260, AT1G16270, AT4G33080, AT1…	1.82875	2.9806e-06		AT1G09330	AT1G09330	1.64244	0.00268098		GOTERM_CC_FAT	GO:0009941~chloroplast envelope	AT3G47470, AT3G32930, AT2G46820, AT3G52150, AT2G05990, AT3G56910, AT3G43520, AT5G19760, AT5G09650, AT2G05070, AT4G26670, AT1G66200, AT1G06680, AT2G47840, AT1G55670, AT5G58330, AT3G14210, AT4G01150, AT1G34430, AT1G67090, AT2G34430, AT3G61430, AT1G07420, AT3G47520, AT5G19940, AT1G15500, AT3G27690, AT4G34620, AT3G08940, AT2G47730, AT5G28750, AT2G20890, AT1G13930, AT5G20720, AT3G18420, AT2G07698, AT4…	2.45697	7.1022e-18
AT1G06670	NIH	0.660496	0.0184471		GOTERM_BP_FAT	GO:0006310~DNA recombination	AT4G00020, AT1G22275, AT5G41150, AT1G65470, AT1G60930, AT3G57300, AT4G02460, AT4G32700, AT4G25120, AT1G31360, AT1G10930, AT5G01630, AT5G61460, AT1G66730, AT1G77320, AT5G63920, AT4G35520, AT5G27680, AT3G09100, AT5G07660	5.30579	3.53685e-06		AT1G09390	AT1G09390	1.90052	0.006977		GOTERM_BP_FAT	GO:0006970~response to osmotic stress	AT5G15960, AT2G38710, AT5G09650, AT4G39260, AT2G31610, AT1G66200, AT5G60920, AT5G15970, AT2G36530, AT4G09320, AT4G39090, AT5G22360, AT5G20010, AT2G43790, AT1G65930, AT4G30650, AT5G20830, AT5G16510, AT1G14920, AT2G17840, AT1G08830, AT2G47730, AT5G11150, AT1G13930, AT5G01410, AT5G15650, AT3G53870, AT1G05850, AT4G30660, AT1G02500, AT3G55440, AT5G49480, AT4G14960, AT1G74520, AT5G62700, AT2G29550, AT3…	2.74778	9.98218e-18
AT1G06720	AT1G06720	0.505006	1.1088e-05		INTERPRO	IPR019786:Zinc finger, PHD-type, conserved site	AT4G29940, AT3G53680, AT5G63700, AT2G37520, AT5G35210, AT1G63490, AT2G31650, AT1G77250, AT2G36720, AT1G55970, AT1G05830, AT1G68030, AT1G10170, AT4G27910, AT2G19260, AT1G79000, AT3G12980, AT5G15540, AT1G79350, AT1G32810, AT5G60410, AT2G25170, AT5G22760, AT3G61740, AT3G19510	4.26908	3.55139e-06		AT1G09640	AT1G09640	1.49624	0.00193271		GOTERM_CC_FAT	GO:0009526~plastid envelope	AT3G47470, AT3G32930, AT2G46820, AT3G52150, AT2G05990, AT3G56910, AT3G43520, AT5G19760, AT5G09650, AT2G05070, AT4G26670, AT1G66200, AT1G06680, AT2G47840, AT1G55670, AT5G58330, AT3G14210, AT4G01150, AT1G34430, AT1G67090, AT2G34430, AT3G61430, AT1G07420, AT3G47520, AT5G19940, AT1G15500, AT3G27690, AT4G34620, AT3G08940, AT5G06290, AT2G47730, AT5G28750, AT2G20890, AT1G13930, AT5G20720, AT3G18420, AT2…	2.40466	1.45544e-17
AT1G06950	TIC110	0.643309	0.00196869		GOTERM_BP_FAT	GO:0016310~phosphorylation	AT5G62230, AT2G28520, AT3G15220, AT4G19110, AT5G60280, AT1G49580, AT4G24100, AT1G22870, AT5G04510, AT1G29730, AT1G18390, AT3G13690, AT1G67470, AT5G44290, AT5G09350, AT2G45910, AT1G53090, AT5G01820, AT2G20050, AT3G03940, AT1G29720, AT1G11280, AT5G66850, AT5G57015, AT4G18130, AT3G53930, AT3G49060, AT3G23310, AT1G56145, AT3G04810, AT1G35710, AT2G01830, AT2G33170, AT5G12480, AT4G12020, AT1G56140, AT1…	1.70344	4.34194e-06		AT1G09645	AT1G09645	2.50573	0.000310742		SP_PIR_KEYWORDS	photosynthesis	AT1G29920, AT3G47470, AT2G30570, AT1G30380, AT2G20260, AT1G44575, AT3G08940, AT1G74470, AT3G21055, AT5G38410, AT5G66570, AT2G42600, AT4G05180, AT1G32060, AT5G20720, AT2G34420, AT1G31330, AT5G01530, AT1G29910, AT1G52230, AT4G12800, AT4G02770, AT1G06680, AT1G29930, AT1G03630, AT1G55670, AT1G79040, AT4G27440, AT4G10340, AT2G06520, AT2G34430, AT1G67090, AT5G64040, AT3G16140, AT1G67740, AT4G21280, AT4…	6.02827	2.22503e-17
AT1G07350	AT1G07350	0.412622	3.02657e-05		GOTERM_BP_FAT	GO:0006796~phosphate metabolic process	AT5G62230, AT2G28520, AT3G15220, AT4G19110, AT5G60280, AT1G49580, AT4G24100, AT1G22870, AT5G04510, AT1G29730, AT1G18390, AT3G13690, AT1G67470, AT5G44290, AT5G09350, AT2G45910, AT1G53090, AT5G01820, AT3G55270, AT2G20050, AT3G03940, AT1G29720, AT1G11280, AT5G66850, AT5G57015, AT4G18130, AT3G53930, AT3G49060, AT3G23310, AT1G56145, AT3G04810, AT1G35710, AT2G01830, AT2G33170, AT5G12480, AT4G12020, AT1…	1.6653	5.88605e-06		AT1G10030	ERG28	2.11687	1.21991e-05		GOTERM_BP_FAT	GO:0009651~response to salt stress	AT5G13850, AT1G11910, AT3G52930, AT2G20360, AT5G23540, AT5G17920, AT5G40770, AT3G56240, AT2G38710, AT3G02360, AT5G03740, AT5G52310, AT5G09650, AT4G39260, AT2G31610, AT5G67300, AT1G66200, AT1G04820, AT4G31300, AT5G62690, AT5G60920, AT3G03780, AT2G38170, AT1G15930, AT3G10920, AT1G06040, AT5G56030, AT2G36530, AT1G56450, AT1G72370, AT4G09320, AT4G39090, AT3G04290, AT3G16470, AT3G18030, AT5G24770, AT5…	2.7911	5.55869e-17
AT1G07650	AT1G07650	0.469618	0.00114268		GOTERM_BP_FAT	GO:0006793~phosphorus metabolic process	AT5G62230, AT2G28520, AT3G15220, AT4G19110, AT5G60280, AT1G49580, AT4G24100, AT1G22870, AT5G04510, AT1G29730, AT1G18390, AT3G13690, AT1G67470, AT5G44290, AT5G09350, AT2G45910, AT1G53090, AT5G01820, AT3G55270, AT2G20050, AT3G03940, AT1G29720, AT1G11280, AT5G66850, AT5G57015, AT4G18130, AT3G53930, AT3G49060, AT3G23310, AT1G56145, AT3G04810, AT1G35710, AT2G01830, AT2G33170, AT5G12480, AT4G12020, AT1…	1.66399	6.19751e-06		AT1G10230	SK18	1.52312	0.0228851		SP_PIR_KEYWORDS	membrane	AT3G47470, AT2G30570, AT2G20260, AT1G42990, AT1G19770, AT2G07739, AT1G69730, AT1G20850, AT4G35350, AT1G10030, AT2G17450, AT5G01530, AT4G23710, AT5G52840, AT2G26730, AT2G13820, AT5G08000, AT2G07727, AT2G45470, AT1G67090, AT5G22360, AT3G61430, AT1G09330, AT4G23400, AT1G15500, AT4G38210, AT4G30650, AT3G58730, AT2G07751, AT1G19910, AT1G21900, AT5G50810, AT5G11150, AT4G24920, AT5G01410, AT5G47120, AT1…	1.68575	9.87678e-17
AT1G07910	RNL	0.465474	0.030275		GOTERM_BP_FAT	GO:0006325~chromatin organization	AT3G07610, AT5G63700, AT5G08430, AT5G43630, AT1G32750, AT3G48430, AT1G04050, AT3G57300, AT2G31650, AT2G44950, AT2G13370, AT1G55970, AT3G06400, AT1G05830, AT1G79730, AT5G64610, AT5G67320, AT1G69770, AT3G18520, AT3G54610, AT2G23380, AT5G18620, AT4G27910, AT1G76710, AT2G06210, AT4G15180, AT1G79000, AT1G65470, AT3G12980, AT2G23740, AT5G43990, AT5G11530, AT2G46020, AT3G13782, AT5G66750, AT2G25170, AT4…	2.88184	9.4631e-06		AT1G10370	ERD9	2.71362	0.0394094		GOTERM_BP_FAT	GO:0042254~ribosome biogenesis	AT5G65220, AT2G34480, AT5G28060, AT1G52300, AT5G39740, AT5G20160, AT3G25520, AT5G55140, AT1G02780, AT5G23900, AT5G64140, AT4G39880, AT3G60245, AT2G47610, AT3G56340, AT5G03850, AT3G53890, AT4G35490, AT4G18100, AT5G08180, AT4G11630, AT2G40510, AT5G20290, AT5G56710, AT5G60670, AT3G15190, AT5G56940, AT3G49010, AT1G72370, AT1G26880, AT3G44890, AT5G02610, AT5G27820, AT3G06700, AT2G45710, AT1G69620, AT4…	3.24909	3.56742e-16
AT1G08190	VPS41	0.555372	0.00032466		INTERPRO	IPR000330:SNF2-related	AT5G07810, AT3G20010, AT3G06010, AT1G05120, AT2G46020, AT2G13370, AT5G63950, AT3G12810, AT5G66750, AT3G06400, AT3G54280, AT2G25170, AT1G03750, AT5G18620, AT1G08600	6.78437	1.85004e-05		AT1G10470	ARR4	1.67935	0.000778217		SP_PIR_KEYWORDS	phosphoprotein	AT3G47470, AT1G29920, AT3G07880, AT2G41840, AT2G46820, AT2G27710, AT2G31200, AT3G05020, AT1G22400, AT2G16850, AT3G44590, AT4G39260, AT3G07540, AT4G40040, AT5G45130, AT1G66200, AT5G01530, AT2G26730, AT5G42300, AT1G06680, AT1G29930, AT5G38110, AT1G23870, AT4G23630, AT5G24010, AT4G09320, AT1G67090, AT4G40030, AT3G52880, AT2G43790, AT1G07320, AT1G56280, AT5G47700, AT4G37640, AT3G58730, AT3G29350, AT3…	2.18193	1.42643e-15
AT1G08260	TIL1	0.476547	0.000160323		GOTERM_MF_FAT	GO:0004672~protein kinase activity	AT5G62230, AT3G15220, AT4G19110, AT5G60280, AT1G49580, AT4G24100, AT1G22870, AT5G04510, AT1G29730, AT1G18390, AT3G13690, AT1G67470, AT5G44290, AT2G45910, AT1G53090, AT5G01820, AT2G20050, AT3G03940, AT1G29720, AT1G11280, AT5G66850, AT5G57015, AT4G18130, AT3G53930, AT3G49060, AT3G54710, AT3G23310, AT1G56145, AT3G04810, AT1G35710, AT2G01830, AT2G33170, AT5G12480, AT4G12020, AT1G56140, AT1G63700, AT3…	1.64611	2.59759e-05		AT1G10630	ARFA1F	1.53864	0.0361304		GOTERM_BP_FAT	GO:0022613~ribonucleoprotein complex biogenesis	AT5G65220, AT2G34480, AT5G28060, AT1G52300, AT5G39740, AT5G20160, AT3G25520, AT5G55140, AT1G02780, AT5G23900, AT5G64140, AT4G39880, AT3G60245, AT2G47610, AT3G56340, AT5G03850, AT3G53890, AT4G35490, AT4G18100, AT5G08180, AT4G11630, AT2G40510, AT5G20290, AT5G56710, AT5G60670, AT3G15190, AT5G56940, AT3G49010, AT1G72370, AT1G26880, AT3G44890, AT5G02610, AT5G27820, AT3G06700, AT2G45710, AT1G69620, AT4…	3.15775	1.97039e-15
AT1G08600	ATRX	0.579271	0.00564095		INTERPRO	IPR011545:DNA/RNA helicase, DEAD/DEAH box type, N-terminal	AT2G42270, AT5G63630, AT5G54910, AT2G40700, AT3G01540, AT1G60930, AT3G03300, AT4G32700, AT2G30800, AT1G01040, AT1G31360, AT1G10930, AT5G08110, AT3G16840, AT1G77030, AT2G28600, AT4G16630, AT5G61140, AT1G31970, AT5G20320, AT1G06670, AT5G27680	4.33135	3.0041e-05		AT1G10682	AT1G10682	4.27132	0.00618969		GOTERM_BP_FAT	GO:0019684~photosynthesis, light reaction	AT1G29920, AT3G47470, AT2G46820, AT1G44575, AT3G27690, AT1G15820, AT3G08940, AT5G08410, AT2G20890, AT5G66570, AT4G03280, AT4G01050, AT2G05070, AT2G34420, AT4G04640, AT4G22890, AT5G01530, AT1G08380, AT1G29910, AT4G12800, AT1G61520, AT1G06680, AT1G29930, AT3G54890, AT1G60950, AT2G21970, AT1G55670, AT1G79040, AT5G54270, AT4G10340, AT4G09650, AT2G34430, AT2G05100, AT5G64040, AT5G35590, AT2G05620, AT3…	4.95089	4.45968e-14
AT1G08660	MGP2	0.599465	0.0393651		COG_ONTOLOGY	Cell division and chromosome partitioning	AT3G19050, AT4G00630, AT3G17360, AT1G63300, AT5G43900, AT1G79280, AT1G72250, AT2G28620, AT5G61460, AT4G31570, AT4G27180, AT2G45460, AT5G20490, AT1G01790, AT3G08960, AT2G36200, AT2G25320, AT2G46180, AT3G44050, AT4G28710, AT5G07660, AT5G16210, AT3G10180	3.7846	1.88116e-05		AT1G10960	FD1	1.80323	0.0011052		GOTERM_CC_FAT	GO:0048046~apoplast	AT1G29920, AT2G38540, AT4G38740, AT1G66200, AT2G28190, AT2G30860, AT4G30290, AT4G27520, AT1G29930, AT1G06680, AT1G78830, AT3G23730, AT3G14420, AT5G58330, AT3G14210, AT2G36530, AT4G09320, AT1G19570, AT2G45470, AT1G67090, AT5G20010, AT3G47520, AT3G52880, AT1G65930, AT2G36870, AT4G39330, AT5G06290, AT5G64120, AT2G41530, AT3G23805, AT5G67360, AT5G20720, AT3G49120, AT2G02850, AT1G78850, AT3G55440, AT3…	2.37433	2.9976e-13
AT1G08720	EDR1	0.436349	0.0469657		INTERPRO	IPR017442:Serine/threonine protein kinase-related	AT4G32010, AT5G62230, AT3G15220, AT4G19110, AT5G60280, AT1G49580, AT4G24100, AT1G22870, AT5G64960, AT5G04510, AT1G29730, AT1G18390, AT3G13690, AT4G13020, AT1G53570, AT3G58760, AT5G44290, AT4G05200, AT1G49730, AT2G45910, AT3G06630, AT1G53090, AT5G01820, AT2G20050, AT3G03940, AT1G29720, AT1G11280, AT1G64630, AT5G66850, AT1G61500, AT5G57015, AT3G53930, AT4G28540, AT3G49060, AT3G17850, AT3G07980, AT3…	1.83674	4.78898e-05		AT1G10980	AT1G10980	2.26259	0.00236334		SP_PIR_KEYWORDS	electron transport	AT2G07751, AT5G20500, AT1G50320, AT1G19730, AT3G02730, AT4G04950, AT4G03280, AT1G10960, AT5G13440, AT2G27510, AT5G42980, AT3G27380, AT1G76100, AT4G22890, AT2G02850, AT1G06830, AT2G44620, AT5G52840, AT5G39950, AT1G22840, AT3G54900, AT1G60950, AT1G20340, AT4G03520, AT2G07727, AT5G53560, AT1G49140, AT5G11930, AT3G15360, AT2G30540, AT5G16400, AT2G32720, AT5G61440, AT1G08570, AT5G13430, AT3G02000, AT2…	4.39128	1.22125e-12
AT1G08760	AT1G08760	0.456559	0.00120298		GOTERM_BP_FAT	GO:0010016~shoot morphogenesis	AT5G62230, AT3G50660, AT5G67100, AT2G44950, AT1G63700, AT3G16830, AT4G36870, AT1G68480, AT5G20490, AT1G49040, AT1G15750, AT2G23380, AT1G80490, AT5G45190, AT4G38600, AT1G65470, AT1G30490, AT5G22220, AT4G36380, AT2G26170, AT1G52150, AT5G55300, AT4G22910, AT2G38440, AT2G31070, AT1G36160, AT2G34710, AT5G27030, AT1G05230, AT2G02480	3.23653	5.26215e-05		AT1G11090	AT1G11090	1.76435	0.0479722		SP_PIR_KEYWORDS	thylakoid	AT1G29920, AT3G47470, AT2G46820, AT2G30570, AT1G30380, AT2G20260, AT1G44575, AT4G11010, AT3G08940, AT3G21055, AT5G52970, AT5G66570, AT4G03280, AT4G05180, AT1G54780, AT2G34420, AT1G76100, AT4G04640, AT4G22890, AT1G31330, AT5G01530, AT1G29910, AT3G26060, AT1G52230, AT4G12800, AT4G02770, AT1G29930, AT1G06680, AT3G54890, AT1G55670, AT1G79040, AT1G20340, AT5G11450, AT4G27440, AT4G10340, AT2G06520, AT2…	3.89821	1.37668e-12
AT1G08840	emb2411	0.349422	0.00243646		SP_PIR_KEYWORDS	kinase	AT4G32010, AT5G62230, AT5G63770, AT3G15220, AT4G19110, AT5G60280, AT5G65240, AT1G49580, AT5G51290, AT5G49470, AT5G64960, AT5G04510, AT1G29730, AT1G18390, AT3G13690, AT4G13020, AT1G53570, AT5G44290, AT3G48190, AT4G05200, AT1G77740, AT5G09350, AT2G45910, AT5G35170, AT3G06630, AT5G01820, AT3G55270, AT2G20050, AT3G03940, AT1G29720, AT1G11280, AT1G64630, AT5G66850, AT5G57015, AT4G28540, AT3G07960, AT1…	1.81363	4.25665e-05		AT1G11175	AT1G11175	2.7634	0.0173836		GOTERM_CC_FAT	GO:0005740~mitochondrial envelope	AT3G52930, AT5G66510, AT2G31490, AT4G37830, AT1G04630, AT1G04070, AT2G47690, AT5G08040, AT5G19760, AT4G34700, AT2G40765, AT4G26670, AT4G16450, AT3G52730, AT2G42210, AT5G52840, AT1G61870, AT2G47380, AT3G46560, AT2G07727, AT1G49140, AT2G29530, AT2G36530, AT3G10860, AT4G00585, AT5G43970, AT5G15090, AT5G67590, AT1G15120, AT5G13430, AT2G33040, AT5G41685, AT1G14450, AT2G21870, AT2G01090, AT2G27730, AT4…	2.73707	2.08722e-12
AT1G08910	EMB3001	0.342979	2.65768e-06		SP_PIR_KEYWORDS	chromatin regulator	AT4G15180, AT1G79000, AT1G32750, AT3G12980, AT1G04050, AT3G57300, AT2G44950, AT2G31650, AT2G23740, AT5G43990, AT2G46020, AT1G55970, AT3G06400, AT1G05830, AT5G64610, AT4G19020, AT1G69770, AT3G18520, AT3G54610, AT3G61740, AT4G27910, AT1G76710	4.24466	4.30019e-05		AT1G11200	AT1G11200	2.57237	9.98942e-08		GOTERM_CC_FAT	GO:0009570~chloroplast stroma	AT3G52150, AT2G05990, AT3G02730, AT5G09650, AT5G42980, AT2G28190, AT2G30860, AT3G02520, AT2G33180, AT1G43560, AT1G06680, AT3G14420, AT4G03520, AT3G15190, AT5G58330, AT1G19570, AT1G67090, AT3G54640, AT3G47520, AT4G33680, AT1G07320, AT2G31670, AT1G50320, AT5G06290, AT3G53460, AT2G47730, AT2G20890, AT1G13930, AT5G20720, AT4G36040, AT4G17560, AT1G50900, AT3G55440, AT2G17265, AT2G40300, AT3G11630, AT1…	2.22495	8.19345e-12
AT1G09060	AT1G09060	0.402819	5.07568e-06		GOTERM_BP_FAT	GO:0010154~fruit development	AT4G00020, AT3G27670, AT4G00060, AT5G19620, AT3G20440, AT5G66055, AT2G04030, AT1G08910, AT2G45190, AT4G14510, AT5G20490, AT3G48110, AT4G31820, AT1G69770, AT5G63420, AT1G15750, AT5G40480, AT1G13120, AT2G28350, AT4G04890, AT1G17110, AT1G79350, AT1G30490, AT5G02250, AT5G46210, AT4G31160, AT5G16750, AT4G02020, AT4G20060, AT1G06220, AT2G26890, AT2G25660, AT1G14610, AT2G03150, AT1G34550, AT2G44950, AT3…	2.14814	5.5195e-05		AT1G11260	STP1	1.49293	0.0400171		INTERPRO	IPR001344:Chlorophyll A-B binding protein	AT3G47470, AT1G29920, AT1G29910, AT1G29930, AT1G61520, AT1G44575, AT3G54890, AT3G27690, AT1G15820, AT3G08940, AT5G54270, AT4G10340, AT2G34430, AT2G05100, AT2G34420, AT2G05070, AT3G61470, AT5G01530	10.0707	1.34226e-11
AT1G09195	AT1G09195	0.270242	0.0246728		INTERPRO	IPR017441:Protein kinase, ATP binding site	AT4G32010, AT5G62230, AT3G15220, AT4G19110, AT5G60280, AT5G65240, AT1G49580, AT4G24100, AT5G64960, AT1G29730, AT1G18390, AT4G13020, AT1G53570, AT5G44290, AT4G05200, AT1G49730, AT2G45910, AT5G01820, AT2G20050, AT1G29720, AT3G03940, AT3G46920, AT1G64630, AT5G66850, AT1G61500, AT5G57015, AT3G53930, AT4G28540, AT1G08720, AT3G49060, AT3G07980, AT3G23310, AT3G04810, AT5G20930, AT1G35710, AT5G12480, AT1…	1.89583	6.8099e-05		AT1G11360	AT1G11360	1.5871	0.0420006		GOTERM_CC_FAT	GO:0009521~photosystem	AT1G29920, AT3G47470, AT2G46820, AT2G30570, AT1G30380, AT2G20260, AT1G51400, AT1G44575, AT1G15820, AT3G08940, AT3G21055, AT5G66570, AT4G05180, AT1G31330, AT5G01530, AT1G08380, AT1G29910, AT1G52230, AT4G12800, AT4G02770, AT1G06680, AT1G29930, AT1G55670, AT1G79040, AT5G11450, AT4G10340, AT2G06520, AT5G64040, AT3G16140, AT1G67740, AT4G21280, AT4G28750, AT3G61470, AT1G03600, AT3G50820	4.45354	1.13243e-11
AT1G09230	AT1G09230	0.336642	0.00207887		GOTERM_CC_FAT	GO:0080008~CUL4 RING ubiquitin ligase complex	AT5G10940, AT2G32950, AT1G11160, AT1G53090, AT2G43900, AT5G08390, AT2G46560, AT3G15354, AT4G01860, AT5G23430, AT5G01770, AT1G19485, AT5G19920, AT5G46210, AT4G31160, AT1G49040, AT2G01330, AT5G67320, AT4G11110, AT1G29320, AT3G52030, AT5G18525, AT4G35560, AT2G47410	3.81778	6.8844e-05		AT1G11475	NRPB10	2.53865	6.39155e-11		GOTERM_CC_FAT	GO:0044429~mitochondrial part	AT3G52930, AT5G66510, AT4G37830, AT2G31490, AT1G04630, AT1G04070, AT2G47690, AT5G08040, AT5G19760, AT3G06050, AT4G34700, AT2G40765, AT4G26670, AT3G52730, AT4G16450, AT2G42210, AT5G52840, AT1G22840, AT1G61870, AT3G10920, AT2G47380, AT3G46560, AT2G07727, AT1G49140, AT2G29530, AT2G36530, AT3G10860, AT4G00585, AT5G43970, AT2G39795, AT5G15090, AT5G67590, AT1G15120, AT3G30775, AT5G13430, AT2G33040, AT5…	2.44505	1.42997e-11
AT1G09470	AT1G09470	0.593014	0.0134298		SP_PIR_KEYWORDS	zinc	AT3G53680, AT2G37520, AT2G14255, AT4G16845, AT2G21380, AT2G41980, AT2G15530, AT5G64610, AT4G21430, AT1G10170, AT2G46590, AT1G17110, AT5G47010, AT2G47090, AT3G04970, AT2G31970, AT1G67180, AT3G48430, AT5G42140, AT1G75660, AT1G63490, AT2G44950, AT1G29560, AT5G66160, AT2G36720, AT1G10870, AT5G65450, AT1G55970, AT1G04990, AT3G17660, AT5G51230, AT1G68030, AT1G75340, AT3G18520, AT2G27950, AT4G01270, AT3…	1.73165	7.60636e-05		AT1G11680	CYP51G1	1.74752	2.73878e-05		UP_SEQ_FEATURE	transit peptide:Chloroplast	AT1G29920, AT3G47470, AT2G30570, AT2G46820, AT2G20260, AT3G05020, AT4G33510, AT3G56910, AT1G13280, AT3G02730, AT2G27510, AT5G09650, AT2G28190, AT5G01530, AT3G48250, AT3G54900, AT2G01140, AT1G06680, AT1G29930, AT1G55670, AT4G03520, AT3G15190, AT4G01150, AT1G67090, AT3G47520, AT4G33680, AT5G19940, AT4G39710, AT1G07320, AT5G45680, AT1G15500, AT1G44575, AT1G50320, AT3G08940, AT5G06290, AT2G47730, AT3…	1.94503	2.77334e-11
AT1G09660	AT1G09660	0.547294	0.000783906		INTERPRO	IPR002290:Serine/threonine protein kinase	AT3G15220, AT5G20930, AT3G04810, AT4G19110, AT1G49580, AT4G24100, AT5G12480, AT1G53165, AT4G12020, AT5G64960, AT5G04510, AT3G05050, AT1G63700, AT3G45240, AT3G13530, AT4G33080, AT1G13350, AT4G13020, AT1G53570, AT5G44290, AT1G73460, AT1G09840, AT2G19400, AT3G08730, AT1G77720, AT1G30270, AT5G01820, AT4G32660, AT5G14720, AT5G03730, AT5G66850, AT5G50860, AT5G60550, AT5G28290, AT4G40010, AT3G53930, AT3…	2.61481	0.00010816		AT1G11840	GLX1	1.90134	2.91363e-09		GOTERM_CC_FAT	GO:0009532~plastid stroma	AT2G46820, AT3G52150, AT2G05990, AT3G02730, AT5G09650, AT5G42980, AT2G28190, AT2G30860, AT3G02520, AT2G33180, AT1G43560, AT1G06680, AT3G14420, AT4G03520, AT3G15190, AT5G58330, AT1G19570, AT1G67090, AT3G54640, AT3G47520, AT4G33680, AT1G07320, AT2G31670, AT1G50320, AT5G06290, AT3G53460, AT2G47730, AT2G20890, AT1G13930, AT5G20720, AT4G36040, AT4G17560, AT1G50900, AT3G55440, AT2G17265, AT2G40300, AT3…	2.15566	3.90243e-11
AT1G09840	SK41	0.626381	0.00644405		GOTERM_MF_FAT	GO:0003677~DNA binding	AT4G00020, AT3G53680, AT3G19860, AT2G37520, AT5G08430, AT4G16845, AT3G47680, AT5G08130, AT1G32150, AT3G52250, AT4G36870, AT2G45460, AT3G16857, AT4G36730, AT5G58900, AT2G23380, AT3G61830, AT3G05380, AT5G55600, AT4G21430, AT1G10170, AT1G71696, AT2G46590, AT5G43170, AT3G57660, AT4G23800, AT3G13782, AT3G12560, AT5G47010, AT1G22490, AT5G44740, AT1G06180, AT2G20110, AT1G20720, AT3G07610, AT1G28420, AT4…	1.38109	9.8181e-05		AT1G11910	APA1	1.72834	4.74499e-07		GOTERM_CC_FAT	GO:0031966~mitochondrial membrane	AT5G66510, AT2G31490, AT4G37830, AT1G04630, AT1G04070, AT2G47690, AT5G08040, AT5G19760, AT4G34700, AT2G40765, AT4G26670, AT4G16450, AT3G52730, AT2G42210, AT5G52840, AT1G61870, AT2G47380, AT3G46560, AT2G07727, AT1G49140, AT2G29530, AT3G10860, AT4G00585, AT5G43970, AT5G15090, AT5G67590, AT1G15120, AT5G13430, AT2G33040, AT5G41685, AT1G14450, AT2G21870, AT2G01090, AT2G27730, AT4G11010, AT5G63510, AT2…	2.70408	4.0512e-11
AT1G09980	AT1G09980	0.593361	0.0110604		UP_SEQ_FEATURE	repeat:WD 3	AT2G32950, AT1G53090, AT5G13840, AT2G43900, AT1G05630, AT3G15980, AT1G08190, AT3G15354, AT5G23430, AT1G79990, AT4G32551, AT4G22910, AT4G11110, AT3G52030, AT1G51690	5.94659	0.000160546		AT1G12090	ELP	2.39475	4.26127e-11		SP_PIR_KEYWORDS	transport	AT2G45170, AT2G38540, AT3G02730, AT2G16850, AT4G02080, AT5G19760, AT5G20020, AT2G27510, AT5G42980, AT5G45130, AT3G28710, AT4G23710, AT3G28715, AT5G52840, AT3G54900, AT2G38530, AT3G46560, AT4G03520, AT2G07727, AT5G11930, AT1G70490, AT3G12750, AT5G22360, AT3G61430, AT5G20010, AT3G62560, AT5G13430, AT1G23490, AT2G21870, AT5G50460, AT4G37640, AT4G23400, AT1G15500, AT4G10480, AT3G58730, AT2G07751, AT4…	1.89129	4.30767e-11
AT1G10130	ECA3	0.377781	7.68916e-08		INTERPRO	IPR008271:Serine/threonine protein kinase, active site	AT4G32010, AT5G62230, AT4G19110, AT5G60280, AT5G65240, AT1G49580, AT5G49470, AT5G64960, AT5G04510, AT1G29730, AT1G18390, AT4G13020, AT5G44290, AT4G05200, AT1G49730, AT2G45910, AT3G06630, AT5G01820, AT2G20050, AT1G29720, AT3G03940, AT1G11280, AT3G46920, AT1G64630, AT1G61500, AT5G57015, AT3G53930, AT4G28540, AT1G08720, AT3G17850, AT3G07980, AT3G23310, AT1G56145, AT3G04810, AT5G20930, AT2G33170, AT3…	1.82561	0.000190355		AT1G12440	AT1G12440	1.82527	0.000117306		GOTERM_BP_FAT	GO:0006119~oxidative phosphorylation	AT3G58730, AT2G07751, AT2G16510, AT4G02620, AT1G19910, AT3G06310, AT4G34720, AT2G07671, AT5G08530, AT3G27380, AT4G04640, AT2G07698, AT3G28710, AT3G52730, AT3G28715, AT3G52300, AT4G38920, AT2G07707, AT1G75630, AT4G32470, AT1G12840, AT4G09650, AT5G13450, AT5G18800, AT1G51650, AT2G02050, AT2G07689, AT1G15120, AT2G33040, AT5G37510, AT4G29480, AT2G07687, AT5G11770, AT2G25610, AT2G01090	4.3067	1.57063e-10
AT1G10160	AT1G10160	0.351954	0.0107698		UP_SEQ_FEATURE	repeat:WD 5	AT2G32950, AT1G53090, AT5G13840, AT2G43900, AT1G05630, AT3G15354, AT3G15980, AT5G23430, AT1G79990, AT4G32551, AT4G22910, AT4G11110, AT3G52030, AT1G51690	6.41351	0.000185084		AT1G12805	AT1G12805	4.31085	0.03742		SP_PIR_KEYWORDS	proteasome	AT3G60820, AT3G22630, AT5G23540, AT1G64520, AT5G58290, AT2G05840, AT5G45010, AT4G24820, AT1G64750, AT1G20200, AT3G22110, AT4G31300, AT3G51260, AT1G79210, AT5G05780, AT1G56450, AT4G14800, AT5G45620, AT5G35590, AT1G21720, AT1G29150, AT2G27020, AT1G16470, AT3G05530, AT5G42790, AT1G13060	5.99421	1.39944e-10
AT1G10170	NFXL1	0.522606	0.0123007		GOTERM_MF_FAT	GO:0004674~protein serine/threonine kinase activity	AT5G62230, AT3G15220, AT4G19110, AT5G60280, AT1G49580, AT4G24100, AT1G22870, AT5G04510, AT1G29730, AT1G18390, AT3G13690, AT5G44290, AT2G45910, AT5G01820, AT2G20050, AT3G03940, AT1G29720, AT1G11280, AT5G66850, AT5G57015, AT3G53930, AT3G49060, AT3G54710, AT3G23310, AT1G56145, AT3G04810, AT1G35710, AT2G33170, AT5G12480, AT4G12020, AT1G56140, AT1G63700, AT3G13530, AT5G41260, AT1G16270, AT4G33080, AT1…	1.65094	0.000187171		AT1G12840	DET3	1.43828	0.0297915		GOTERM_BP_FAT	GO:0009409~response to cold	AT3G17390, AT1G20620, AT1G35680, AT2G27710, AT5G15960, AT4G13850, AT2G39730, AT1G22770, AT5G52310, AT4G39260, AT3G53990, AT1G56070, AT4G38680, AT2G38170, AT5G15970, AT2G36530, AT3G14210, AT4G09650, AT3G16470, AT1G67090, AT5G67590, AT3G47520, AT5G58070, AT2G26640, AT3G49910, AT2G43790, AT2G27020, AT2G15970, AT4G30650, AT5G20830, AT2G37190, AT5G06290, AT2G17840, AT2G47730, AT3G55280, AT1G61980, AT5…	2.85177	2.18769e-10
AT1G10290	ADL6	0.653014	0.0053183		UP_SEQ_FEATURE	repeat:WD 1	AT2G32950, AT1G53090, AT5G13840, AT2G43900, AT1G05630, AT3G15980, AT1G08190, AT3G15354, AT5G23430, AT1G79990, AT4G32551, AT4G22910, AT4G11110, AT3G52030, AT1G51690	5.83439	0.000208673		AT1G12845	AT1G12845	2.92245	0.000124561		SP_PIR_KEYWORDS	nucleosome core	AT3G54560, AT3G46030, AT5G59970, AT5G10980, AT1G54690, AT1G07820, AT5G10390, AT5G59690, AT1G08880, AT1G52740, AT3G45980, AT5G65360, AT3G53730, AT1G51060, AT2G28740, AT4G40040, AT4G40030, AT3G45930, AT3G46320, AT4G27230, AT1G09200, AT5G10400, AT5G59910	6.80113	1.9712e-10
AT1G10320	AT1G10320	0.416909	0.0058073		UP_SEQ_FEATURE	repeat:WD 2	AT2G32950, AT1G53090, AT5G13840, AT2G43900, AT1G05630, AT3G15980, AT1G08190, AT3G15354, AT5G23430, AT1G79990, AT4G32551, AT4G22910, AT4G11110, AT3G52030, AT1G51690	5.83439	0.000208673		AT1G12900	GAPA-2	1.68358	0.000230198		GOTERM_MF_FAT	GO:0015078~hydrogen ion transmembrane transporter activity	AT3G58730, AT4G37830, AT5G57350, AT2G16510, AT4G02620, AT1G19910, AT4G34720, AT4G03280, AT5G13440, AT4G28060, AT2G07671, AT5G57815, AT4G04640, AT2G07698, AT3G28710, AT3G52730, AT2G07695, AT3G28715, AT3G52300, AT4G26710, AT4G38920, AT2G07707, AT4G21105, AT2G47380, AT5G61310, AT1G75630, AT4G32470, AT1G12840, AT3G62400, AT3G15640, AT5G55290, AT3G10860, AT4G09650, AT5G13450, AT1G51650, AT1G15120, AT5…	3.61218	2.84162e-10
AT1G10417	AT1G10417	0.270498	0.014798		GOTERM_BP_FAT	GO:0009793~embryonic development ending in seed dormancy	AT4G00020, AT3G27670, AT4G00060, AT5G19620, AT3G20440, AT5G66055, AT2G04030, AT1G08910, AT3G48110, AT4G31820, AT1G69770, AT5G63420, AT1G15750, AT1G13120, AT5G40480, AT4G04890, AT1G79350, AT1G30490, AT5G02250, AT5G46210, AT4G31160, AT5G16750, AT4G20060, AT1G06220, AT2G26890, AT2G25660, AT1G14610, AT2G03150, AT1G34550, AT3G16830, AT1G63700, AT1G80260, AT1G05470, AT1G08260, AT1G55350, AT3G04340, AT3…	2.21859	0.000251664		AT1G12910	ATAN11	2.04003	0.0410037		SP_PIR_KEYWORDS	Photosystem I	AT1G52230, AT3G47470, AT1G29920, AT1G29910, AT4G12800, AT1G30380, AT2G20260, AT4G02770, AT1G29930, AT3G08940, AT1G55670, AT4G10340, AT5G64040, AT3G16140, AT4G28750, AT1G31330, AT5G01530	9.63493	3.92242e-10
AT1G10450	SNL6	0.578549	0.0173718		GOTERM_BP_FAT	GO:0051301~cell division	AT3G19050, AT5G62410, AT3G17360, AT1G22275, AT2G26890, AT5G48600, AT1G76310, AT2G44950, AT3G51770, AT1G30690, AT5G20490, AT1G49040, AT1G69770, AT3G23670, AT2G01905, AT5G45190, AT1G20610, AT2G14120, AT3G11450, AT5G13840, AT2G28350, AT3G47460, AT1G02970, AT1G01040, AT4G23940, AT4G22910, AT5G06110, AT2G35630, AT3G43210, AT5G16750, AT3G55340	2.95096	0.00025844		AT1G13060	PBE1	1.61076	0.000782336		GOTERM_MF_FAT	GO:0016168~chlorophyll binding	AT1G29910, AT3G47470, AT1G29920, AT1G29930, AT1G61520, AT1G44575, AT3G54890, AT3G27690, AT1G15820, AT2G21970, AT3G08940, AT4G10340, AT2G34430, AT2G05100, AT2G34420, AT2G05070, AT3G61470, AT5G01530, AT4G34190	8.09048	4.35874e-10
AT1G10490	AT1G10490	0.642185	0.0233852		GOTERM_BP_FAT	GO:0048316~seed development	AT4G00020, AT3G27670, AT4G00060, AT5G19620, AT3G20440, AT5G66055, AT2G04030, AT1G08910, AT4G14510, AT3G48110, AT4G31820, AT1G69770, AT5G63420, AT1G15750, AT5G40480, AT1G13120, AT4G04890, AT1G79350, AT1G30490, AT5G02250, AT5G46210, AT4G31160, AT5G16750, AT4G02020, AT4G20060, AT1G06220, AT2G26890, AT2G25660, AT1G14610, AT2G03150, AT1G34550, AT2G44950, AT3G16830, AT1G63700, AT1G80260, AT1G05470, AT1…	2.09775	0.00037057		AT1G13145	AT1G13145	4.0044	1.54743e-05		INTERPRO	IPR007125:Histone core	AT3G54560, AT3G46030, AT5G59970, AT5G10980, AT1G54690, AT1G07820, AT5G10390, AT5G59690, AT1G08880, AT1G52740, AT3G45980, AT5G65360, AT3G53730, AT1G51060, AT2G28740, AT4G40040, AT4G40030, AT3G45930, AT3G46320, AT4G27230, AT1G09200, AT5G10400, AT5G59910	6.43407	7.09155e-10
AT1G10570	OTS2	0.317975	1.11997e-05		SP_PIR_KEYWORDS	nucleus	AT5G20540, AT3G19860, AT3G04670, AT4G16845, AT3G01540, AT5G08130, AT2G46920, AT1G32150, AT4G36870, AT4G17880, AT3G06400, AT3G09710, AT3G16857, AT5G67240, AT5G64610, AT4G36730, AT5G58900, AT2G23380, AT5G10470, AT3G61830, AT2G45660, AT3G63110, AT1G68150, AT2G36490, AT2G41310, AT1G53090, AT4G08350, AT2G46590, AT4G31690, AT3G47460, AT5G41150, AT1G78080, AT3G57940, AT1G01040, AT3G12560, AT4G32551, AT1…	1.48663	0.000335871		AT1G13245	RTFL17	4.28168	9.54565e-05		GOTERM_MF_FAT	GO:0022890~inorganic cation transmembrane transporter activity	AT4G37830, AT5G59030, AT4G03280, AT2G07671, AT4G28060, AT5G57815, AT3G28710, AT3G52730, AT3G28715, AT2G38170, AT2G47380, AT1G12840, AT2G23150, AT5G55290, AT3G10860, AT4G09650, AT3G12750, AT1G15120, AT5G13430, AT2G33040, AT2G25610, AT2G01090, AT4G37640, AT3G58730, AT5G57350, AT2G16510, AT4G02620, AT1G19910, AT2G05840, AT4G34720, AT5G13440, AT4G04640, AT2G07698, AT2G07695, AT3G52300, AT4G26710, AT4…	2.94015	9.33587e-10
AT1G10730	AT1G10730	0.31068	0.0345336		GOTERM_BP_FAT	GO:0009908~flower development	AT5G37020, AT3G07610, AT4G37750, AT5G62230, AT4G31610, AT3G49500, AT1G79280, AT2G31650, AT5G64960, AT1G68480, AT5G51230, AT4G31820, AT5G23150, AT2G45660, AT3G55510, AT3G54610, AT2G23380, AT5G45190, AT2G28350, AT4G02560, AT1G79000, AT1G17110, AT3G12980, AT4G16280, AT1G30490, AT1G01040, AT4G36380, AT1G52150, AT5G55300, AT3G55400, AT3G12810, AT4G32551, AT5G46210, AT5G64390, AT4G31160, AT1G25350, AT2…	2.58086	0.000443408		AT1G13250	GATL3	2.04343	0.00391449		GOTERM_BP_FAT	GO:0009853~photorespiration	AT2G27730, AT5G66510, AT2G31490, AT5G63510, AT3G14420, AT1G67350, AT1G49140, AT1G04630, AT5G38410, AT4G00585, AT2G47690, AT3G48680, AT1G47260, AT2G33220, AT1G67090, AT2G02050, AT4G34700, AT3G18410, AT5G37510, AT4G16450, AT1G68010, AT1G14450, AT5G52840	6.06453	1.25908e-09
AT1G10820	AT1G10820	0.506233	0.0220303		UP_SEQ_FEATURE	domain:Helicase ATP-binding	AT5G63630, AT5G54910, AT2G40700, AT3G01540, AT3G57300, AT2G47250, AT1G01040, AT3G16840, AT2G46020, AT5G41370, AT3G06400, AT5G47010, AT1G77030, AT2G25170, AT4G16630, AT5G20320, AT1G31970	4.80072	0.000444758		AT1G13280	AOC4	2.08604	0.000569778		SP_PIR_KEYWORDS	photosystem ii	AT1G29910, AT1G29920, AT3G47470, AT2G30570, AT1G29930, AT1G06680, AT1G44575, AT3G08940, AT1G79040, AT3G21055, AT5G66570, AT4G10340, AT2G06520, AT4G05180, AT2G34430, AT2G34420, AT4G21280, AT1G67740, AT5G01530, AT3G50820	7.35257	1.7765e-09
AT1G10870	AGD4	0.458669	0.0149262		GOTERM_MF_FAT	GO:0004713~protein tyrosine kinase activity	AT1G35710, AT4G19110, AT5G65240, AT3G06620, AT5G12480, AT1G22870, AT1G53165, AT5G49470, AT1G29730, AT1G56140, AT3G13530, AT2G17530, AT5G41260, AT1G16270, AT1G18390, AT3G13690, AT4G13020, AT1G67470, AT1G11300, AT1G73460, AT5G18525, AT1G49730, AT1G79570, AT3G58640, AT4G03230, AT4G10730, AT5G58540, AT1G61360, AT4G32660, AT1G29720, AT5G03730, AT1G11280, AT1G02970, AT1G66880, AT3G46920, AT1G61420, AT1…	2.231	0.000444902		AT1G13380	AT1G13380	2.02146	2.30778e-05		GOTERM_BP_FAT	GO:0009765~photosynthesis, light harvesting	AT1G29910, AT1G29920, AT3G47470, AT1G29930, AT1G61520, AT1G44575, AT3G54890, AT3G27690, AT1G15820, AT2G21970, AT3G08940, AT5G54270, AT4G10340, AT2G34430, AT2G05100, AT2G34420, AT2G05070, AT3G61470, AT5G01530, AT1G08380	6.92148	2.26427e-09
AT1G10890	AT1G10890	0.393183	0.00364179		GOTERM_BP_FAT	GO:0016569~covalent chromatin modification	AT3G07610, AT5G63700, AT2G06210, AT5G43630, AT5G08430, AT3G48430, AT2G44950, AT2G31650, AT5G11530, AT5G66750, AT1G05830, AT1G79730, AT1G69770, AT5G67320, AT3G18520, AT2G23380, AT3G54610	4.6628	0.000564779		AT1G13440	GAPC2	2.29424	2.15224e-16		SMART	SM00651:Sm	AT2G03870, AT2G47640, AT5G48870, AT2G23930, AT3G59810, AT5G27720, AT4G30330, AT4G02840, AT3G62840, AT1G03330, AT2G43810, AT1G20580, AT1G76860, AT3G11500, AT2G18740	11.802	1.86289e-09
AT1G10900	AT1G10900	0.510051	0.0226355		UP_SEQ_FEATURE	splice variant	AT4G32010, AT5G37020, AT1G79820, AT3G19860, AT1G02010, AT1G72770, AT4G16845, AT3G01540, AT1G05630, AT5G66055, AT2G31650, AT5G08130, AT1G29630, AT4G13020, AT3G48110, AT3G16857, AT2G27760, AT1G11790, AT4G36730, AT1G77740, AT2G14120, AT2G46590, AT5G41150, AT1G22880, AT5G03900, AT4G16280, AT2G45950, AT5G57050, AT3G04970, AT3G49060, AT1G54180, AT4G15230, AT4G33150, AT1G35710, AT5G12480, AT2G47830, AT1…	1.89464	0.000542399		AT1G13710	CYP78A5	1.53107	0.000441965		GOTERM_CC_FAT	GO:0010287~plastoglobule	AT3G47470, AT1G29920, AT2G20260, AT1G15820, AT2G39730, AT5G66570, AT2G34420, AT2G05070, AT1G31330, AT5G01530, AT1G29910, AT1G52230, AT3G26060, AT4G12800, AT2G01140, AT4G02770, AT1G29930, AT1G61520, AT3G54890, AT2G21330, AT4G01150, AT4G09650, AT4G10340, AT2G34430, AT2G05100, AT5G42650, AT4G38970, AT4G28750, AT3G50820	4.42809	3.84451e-09
AT1G10930	RECQ4A	0.534854	0.00370835		SMART	SM00320:WD40	AT4G07410, AT5G25150, AT5G08390, AT2G46560, AT1G05630, AT1G08190, AT4G01860, AT3G16830, AT4G33260, AT1G49040, AT5G67320, AT3G61480, AT4G11110, AT1G15750, AT4G35560, AT1G80490, AT5G11240, AT5G10940, AT1G53090, AT2G32950, AT1G11160, AT5G13840, AT2G43900, AT5G43930, AT3G15354, AT3G15980, AT5G53500, AT5G23430, AT1G79990, AT5G01770, AT4G22910, AT4G32551, AT5G19920, AT4G33270, AT4G31160, AT2G01330, AT3…	2.19141	0.000492653		AT1G13930	AT1G13930	2.84092	0.00859504		GOTERM_CC_FAT	GO:0009522~photosystem I	AT1G29910, AT1G52230, AT3G47470, AT1G29920, AT4G12800, AT1G30380, AT2G46820, AT2G20260, AT4G02770, AT1G29930, AT3G08940, AT1G55670, AT4G10340, AT5G64040, AT3G16140, AT3G61470, AT4G28750, AT1G31330, AT5G01530, AT1G08380	6.31832	4.29778e-09
AT1G11060	AT1G11060	0.410548	0.0103299		UP_SEQ_FEATURE	repeat:WD 6	AT4G32551, AT4G22910, AT1G53090, AT2G32950, AT5G13840, AT4G11110, AT3G52030, AT3G15980, AT3G15354, AT5G23430, AT1G79990, AT1G51690	7.06795	0.000685492		AT1G14210	AT1G14210	2.10347	0.00212262		GOTERM_BP_FAT	GO:0043094~cellular metabolic compound salvage	AT2G27730, AT5G66510, AT2G31490, AT5G63510, AT1G04630, AT5G38410, AT2G47690, AT3G48680, AT4G14716, AT4G34700, AT4G16450, AT1G68010, AT5G52840, AT1G27450, AT3G14420, AT1G67350, AT4G38800, AT1G49140, AT4G00585, AT1G47260, AT1G67090, AT2G33220, AT2G02050, AT3G18410, AT5G03300, AT5G37510, AT3G09820, AT1G14450	4.69822	6.01074e-09
AT1G11160	AT1G11160	0.431919	0.0145221		UP_SEQ_FEATURE	compositionally biased region:Ser-rich	AT2G34150, AT4G37750, AT5G20540, AT3G19860, AT1G10890, AT2G47830, AT5G08130, AT5G65450, AT1G05470, AT3G09710, AT1G18190, AT3G54610, AT5G55400, AT5G13840, AT4G15180, AT2G46590, AT4G38600, AT3G57940, AT5G23430, AT3G25690, AT5G58350, AT1G20980, AT2G46020, AT4G22910, AT2G38440, AT1G54180, AT2G42200, AT5G20320, AT5G60450	2.94498	0.000721537		AT1G14290	SBH2	2.20815	0.00101778		SP_PIR_KEYWORDS	Vacuole	AT2G45170, AT3G58730, AT5G34850, AT2G16510, AT4G02620, AT1G19910, AT4G34720, AT2G22420, AT1G20850, AT3G49110, AT3G15730, AT4G35350, AT3G26520, AT3G49120, AT2G02040, AT2G36830, AT3G28710, AT3G45310, AT2G05630, AT4G32940, AT4G23710, AT3G28715, AT4G38920, AT4G16520, AT3G16240, AT2G38170, AT1G75630, AT1G12840, AT1G62040, AT4G21980, AT1G64090, AT1G15690, AT1G71695	4.11811	7.9981e-09
AT1G11170	AT1G11170	0.332374	0.00145181		GOTERM_MF_FAT	GO:0016779~nucleotidyltransferase activity	AT2G19930, AT4G00060, AT1G29940, AT3G18090, AT4G32700, AT3G49500, AT5G67100, AT5G45720, AT2G19910, AT2G24120, AT2G17580, AT5G52800, AT1G08260, AT5G44750, AT1G28090, AT2G40520, AT5G53770, AT1G68990, AT2G19920, AT1G67500, AT5G01290, AT5G15700, AT3G57660, AT5G49530, AT5G45140, AT4G24790, AT5G44740, AT5G63960, AT4G10070, AT4G30570, AT2G21590, AT3G09100, AT2G02480	2.68847	0.000705366		AT1G14320	SAC52	1.8772	0.000327523		GOTERM_MF_FAT	GO:0015077~monovalent inorganic cation transmembrane transporter activity	AT3G58730, AT4G37830, AT5G57350, AT2G16510, AT4G02620, AT1G19910, AT4G34720, AT4G03280, AT5G13440, AT4G28060, AT2G07671, AT5G57815, AT4G04640, AT2G07698, AT3G28710, AT3G52730, AT2G07695, AT3G28715, AT3G52300, AT4G26710, AT4G38920, AT2G07707, AT4G21105, AT2G47380, AT5G61310, AT1G75630, AT4G32470, AT1G12840, AT3G62400, AT3G15640, AT5G55290, AT3G10860, AT4G09650, AT5G13450, AT1G51650, AT1G15120, AT5…	3.27772	9.89997e-09
AT1G11280	AT1G11280	0.501575	0.00102357		GOTERM_MF_FAT	GO:0008092~cytoskeletal protein binding	AT3G43610, AT2G34150, AT5G43900, AT2G29890, AT2G01750, AT5G07770, AT1G80260, AT4G27180, AT4G33200, AT5G20490, AT1G24764, AT1G20570, AT1G29170, AT1G04160, AT5G55400, AT2G01910, AT3G57410, AT5G07740, AT2G38440, AT4G30160, AT5G35700, AT5G57320, AT2G35630, AT1G03780, AT4G28710	3.23694	0.000724478		AT1G14345	AT1G14345	2.72265	0.000596242		SP_PIR_KEYWORDS	chromosomal protein	AT3G54560, AT3G46030, AT5G59970, AT5G10980, AT1G54690, AT1G07820, AT5G10390, AT5G59690, AT1G08880, AT1G52740, AT2G30620, AT3G45980, AT5G65360, AT3G53730, AT1G51060, AT2G28740, AT4G40040, AT4G40030, AT3G45930, AT3G46320, AT4G27230, AT1G09200, AT5G10400, AT5G59910	5.53312	1.10125e-08
AT1G11300	AT1G11300	0.460241	0.0237554		GOTERM_BP_FAT	GO:0022402~cell cycle process	AT5G62410, AT1G22275, AT5G04320, AT4G27650, AT5G48600, AT1G49040, AT1G69770, AT3G23670, AT4G35520, AT3G48190, AT4G22970, AT5G13840, AT4G38600, AT3G47460, AT5G15540, AT1G02970, AT5G61460, AT4G22910, AT1G77320, AT2G35630, AT1G03780, AT3G43210, AT5G63920, AT2G31970, AT5G07660, AT3G55340	3.16353	0.00081246		AT1G14450	AT1G14450	2.7017	1.5331e-10		SP_PIR_KEYWORDS	rna-binding	AT2G42740, AT1G35680, AT2G43030, AT5G39740, AT1G52300, AT2G23930, AT3G25520, AT4G01310, AT4G13850, AT3G58510, AT2G07734, AT4G39260, AT2G31610, AT1G54270, AT5G23740, AT2G17360, AT5G08180, AT4G18730, AT1G61870, AT5G15200, AT5G60670, AT3G15190, AT1G22780, AT4G30800, AT3G44890, AT1G07320, AT1G05190, AT2G37190, AT3G58570, AT2G32070, AT3G55280, AT3G53460, AT5G54600, AT3G03920, AT2G21660, AT2G39460, AT1…	2.77083	1.70984e-08
AT1G11350	SD1-13	0.211001	0.0196574		UP_SEQ_FEATURE	repeat:WD 4	AT2G32950, AT1G53090, AT5G13840, AT2G43900, AT1G05630, AT3G15354, AT3G15980, AT5G23430, AT1G79990, AT4G32551, AT4G22910, AT4G11110, AT3G52030, AT1G51690	5.65898	0.000925119		AT1G14890	AT1G14890	2.06521	0.000965534		SP_PIR_KEYWORDS	gpi-anchor	AT5G19240, AT2G14890, AT5G58090, AT4G12730, AT1G27950, AT4G26690, AT2G17120, AT2G25060, AT5G60490, AT1G55330, AT1G66250, AT5G25090, AT5G60920, AT2G13820, AT4G27520, AT5G19250, AT5G65390, AT5G08000, AT3G06035, AT3G13520, AT5G11740, AT2G45470, AT5G03170, AT1G77630, AT2G04780, AT3G07390, AT1G66970, AT2G46330, AT5G55730, AT4G31140, AT5G61130	4.05452	5.93542e-08
AT1G11420	DUF2	0.56561	0.00577803		GOTERM_CC_FAT	GO:0000151~ubiquitin ligase complex	AT1G67530, AT5G02880, AT5G08390, AT2G46560, AT4G01860, AT2G23140, AT1G70320, AT1G49040, AT5G67320, AT4G11110, AT5G18525, AT4G35560, AT2G45910, AT5G10940, AT1G53090, AT1G11160, AT2G32950, AT2G43900, AT3G15354, AT5G23430, AT5G01770, AT2G45950, AT1G19485, AT5G19920, AT5G46210, AT4G31160, AT3G53090, AT2G01330, AT1G29320, AT3G52030, AT3G49060, AT1G55860, AT2G47410	2.66847	0.000927987		AT1G14920	GAI	1.69383	0.00293396		SP_PIR_KEYWORDS	threonine protease	AT3G60820, AT3G51260, AT1G79210, AT3G22630, AT2G05840, AT1G56450, AT4G14800, AT5G35590, AT1G21720, AT3G22110, AT2G27020, AT4G31300, AT1G16470, AT1G13060, AT5G42790	8.87104	7.66412e-08
AT1G11720	SS3 (NC_003070 3951552..3957044)	0.537469	0.0276196		GOTERM_BP_FAT	GO:0016570~histone modification	AT3G07610, AT5G63700, AT2G06210, AT5G43630, AT5G08430, AT3G48430, AT2G44950, AT2G31650, AT5G11530, AT1G05830, AT1G79730, AT1G69770, AT5G67320, AT3G18520, AT2G23380, AT3G54610	4.62362	0.00156165		AT1G14980	CPN10	2.31853	1.052e-08		SP_PIR_KEYWORDS	transmembrane protein	AT1G29910, AT1G29920, AT4G23400, AT4G38920, AT1G29930, AT2G16510, AT1G11260, AT1G75630, AT1G19910, AT4G35100, AT2G45960, AT2G07727, AT4G21480, AT4G00430, AT4G34720, AT1G58360, AT3G53420, AT3G61430, AT2G02040, AT2G36830, AT3G08580, AT2G34250	5.54166	9.40029e-08
AT1G11790	ADT1	0.5102	0.038157		SP_PIR_KEYWORDS	actin-binding	AT2G34150, AT1G29170, AT1G04160, AT5G55400, AT5G43900, AT2G29890, AT3G57410, AT2G38440, AT4G33200, AT5G20490, AT4G30160, AT5G35700, AT4G28710	5.93405	0.00124041		AT1G15120	AT1G15120	2.42898	1.12571e-07		SP_PIR_KEYWORDS	lipoprotein	AT5G19240, AT2G45170, AT2G14890, AT5G58090, AT4G12730, AT1G27950, AT1G20090, AT4G26690, AT5G45130, AT2G17120, AT2G05630, AT2G25060, AT5G60490, AT1G55330, AT1G66250, AT5G25090, AT5G60920, AT2G13820, AT4G27520, AT5G19250, AT4G16520, AT2G47170, AT5G65390, AT5G08000, AT4G35310, AT3G06035, AT3G11730, AT1G70490, AT1G62040, AT4G21980, AT3G13520, AT5G45750, AT5G11740, AT2G45470, AT5G03170, AT1G77630, AT3…	2.91477	2.79127e-07
AT1G12430	ARK3	0.662528	0.0438755		GOTERM_BP_FAT	GO:0007049~cell cycle	AT5G62410, AT1G22275, AT5G04320, AT4G27650, AT5G48600, AT1G76310, AT2G36850, AT1G30690, AT1G49040, AT1G69770, AT5G46280, AT4G35520, AT3G23670, AT3G48190, AT4G22970, AT2G01905, AT5G45190, AT1G20610, AT2G14120, AT5G13840, AT4G38600, AT3G47460, AT1G34210, AT5G15540, AT1G02970, AT5G61460, AT4G22910, AT5G46210, AT1G77320, AT2G35630, AT1G03780, AT3G43210, AT5G63920, AT2G31970, AT5G07660, AT3G55340	2.48964	0.00157998		AT1G15270	AT1G15270	2.53832	4.86662e-15		GOTERM_BP_FAT	GO:0009266~response to temperature stimulus	AT3G17390, AT1G20620, AT1G35680, AT2G27710, AT5G15960, AT4G13850, AT2G39730, AT1G14980, AT1G22770, AT5G52310, AT4G39260, AT3G53990, AT1G56070, AT5G45130, AT4G38680, AT2G38170, AT5G15970, AT5G56030, AT3G14210, AT2G36530, AT4G09650, AT3G16470, AT1G67090, AT5G67590, AT3G47520, AT5G58070, AT2G26640, AT3G49910, AT2G43790, AT2G27020, AT2G15970, AT4G30650, AT5G20830, AT2G37190, AT1G64520, AT5G43940, AT5…	2.22113	3.44065e-07
AT1G12800	AT1G12800	0.639428	0.0294043		UP_SEQ_FEATURE	domain:Helicase C-terminal	AT5G63630, AT5G54910, AT2G40700, AT3G01540, AT3G57300, AT2G47250, AT1G01040, AT3G16840, AT2G46020, AT5G41370, AT3G06400, AT1G77030, AT2G25170, AT4G16630, AT5G20320, AT1G31970	4.6456	0.00173494		AT1G15405	AT1G15405	15.607	7.1391e-97		INTERPRO	IPR001353:Proteasome, subunit alpha/beta	AT3G60820, AT3G51260, AT1G79210, AT3G22630, AT2G05840, AT1G56450, AT4G14800, AT5G35590, AT1G21720, AT3G22110, AT2G27020, AT4G31300, AT1G16470, AT1G13060, AT5G42790	8.04259	4.25202e-07
AT1G12930	AT1G12930	0.600065	0.0144926		UP_SEQ_FEATURE	repeat:WD 7	AT4G32551, AT4G22910, AT1G53090, AT2G32950, AT5G13840, AT4G11110, AT3G52030, AT3G15980, AT3G15354, AT1G79990	7.92879	0.00314836		AT1G15500	ATNTT2	1.54409	0.00268098		GOTERM_MF_FAT	GO:0070003~threonine-type peptidase activity	AT3G60820, AT3G51260, AT1G79210, AT3G22630, AT2G05840, AT1G56450, AT4G14800, AT5G35590, AT1G21720, AT3G22110, AT2G27020, AT4G31300, AT1G16470, AT1G13060, AT5G42790	7.71789	6.60644e-07
AT1G13120	emb1745	0.483445	4.39017e-05		INTERPRO	IPR001965:Zinc finger, PHD-type	AT4G29940, AT3G53680, AT5G63700, AT3G02890, AT2G37520, AT5G35210, AT2G31650, AT1G63490, AT1G77250, AT2G36720, AT1G55970, AT1G05830, AT1G68030, AT4G27910, AT2G19260, AT1G79000, AT3G05670, AT3G12980, AT5G15540, AT1G79350, AT1G32810, AT5G60410, AT2G25170, AT4G14920, AT5G55390, AT5G22760, AT3G61740, AT3G19510	2.80583	0.003485		AT1G15690	AVP1	1.53637	0.015306		GOTERM_MF_FAT	GO:0004298~threonine-type endopeptidase activity	AT3G60820, AT3G51260, AT1G79210, AT3G22630, AT2G05840, AT1G56450, AT4G14800, AT5G35590, AT1G21720, AT3G22110, AT2G27020, AT4G31300, AT1G16470, AT1G13060, AT5G42790	7.71789	6.60644e-07
AT1G13160	AT1G13160	0.58446	0.00229922		INTERPRO	IPR000048:IQ calmodulin-binding region	AT4G00820, AT5G09410, AT1G04160, AT5G43900, AT1G19870, AT1G19780, AT4G27370, AT3G09710, AT5G13460, AT4G33200, AT5G20490, AT3G53090, AT3G19960, AT2G23980, AT2G02790, AT2G43680, AT4G28710	4.12306	0.00365066		AT1G15820	LHCB6	2.25176	2.76821e-12		INTERPRO	IPR006649:Like-Sm ribonucleoprotein, eukaryotic and archaea-type, core	AT2G03870, AT2G47640, AT5G48870, AT2G23930, AT3G59810, AT5G27720, AT4G30330, AT4G02840, AT3G62840, AT1G03330, AT2G43810, AT1G20580, AT1G76860, AT3G11500, AT2G18740	7.72089	8.97098e-07
AT1G13220	LINC2	0.519762	0.00135296		INTERPRO	IPR001487:Bromodomain	AT1G05910, AT5G65630, AT1G32750, AT1G58025, AT3G54610, AT3G57980, AT2G34900, AT3G27260, AT2G47410, AT3G01770, AT2G46020	6.57438	0.00440835		AT1G15930	AT1G15930	2.07077	2.31206e-11		INTERPRO	IPR001163:Like-Sm ribonucleoprotein, core	AT2G03870, AT2G47640, AT5G48870, AT2G23930, AT3G59810, AT5G27720, AT4G30330, AT4G02840, AT3G62840, AT1G03330, AT2G43810, AT1G20580, AT1G76860, AT3G11500, AT2G18740	7.72089	8.97098e-07
AT1G13350	AT1G13350	0.427264	0.000235055		UP_SEQ_FEATURE	mutagenesis site	AT2G37170, AT4G37750, AT5G20930, AT3G50660, AT1G72770, AT1G10290, AT2G44950, AT5G20990, AT2G46920, AT5G26240, AT2G45190, AT1G05470, AT1G59820, AT3G51770, AT5G66030, AT1G60860, AT1G69770, AT3G63110, AT1G55870, AT2G36490, AT5G10030, AT3G08730, AT1G79810, AT2G32950, AT1G30270, AT1G79000, AT5G41150, AT5G03730, AT5G27630, AT1G30490, AT2G27150, AT1G01040, AT1G52150, AT3G25690, AT2G46020, AT1G79460, AT5…	2.11796	0.00428048		AT1G16000	AT1G16000	1.76527	0.00340459		GOTERM_CC_FAT	GO:0000502~proteasome complex	AT3G60820, AT3G22630, AT5G23540, AT1G64520, AT5G58290, AT2G05840, AT5G45010, AT4G24820, AT1G64750, AT1G20200, AT3G22110, AT4G31300, AT3G51260, AT1G79210, AT5G05780, AT1G56450, AT4G14800, AT5G45620, AT5G35590, AT1G21720, AT1G29150, AT2G27020, AT1G16470, AT3G05530, AT5G42790, AT1G13060	3.97001	1.13367e-06
AT1G14070	FUT7	0.228999	0.0348597		GOTERM_CC_FAT	GO:0031461~cullin-RING ubiquitin ligase complex	AT5G08390, AT2G46560, AT4G01860, AT1G49040, AT5G67320, AT4G11110, AT4G35560, AT5G18525, AT1G11160, AT2G32950, AT1G53090, AT5G10940, AT2G43900, AT3G15354, AT5G23430, AT5G01770, AT2G45950, AT1G19485, AT5G19920, AT5G46210, AT4G31160, AT2G01330, AT3G52030, AT1G29320, AT2G47410	2.99491	0.00357074		AT1G16180	AT1G16180	2.25947	1.68625e-09		SP_PIR_KEYWORDS	protein transport	AT5G13850, AT2G45170, AT4G10480, AT3G25040, AT1G04750, AT1G27970, AT5G50810, AT1G04070, AT5G11150, AT5G08040, AT4G02080, AT4G24920, AT5G20020, AT1G33040, AT2G02040, AT1G08560, AT5G45130, AT2G05630, AT1G61570, AT4G05000, AT4G16520, AT2G47170, AT1G56330, AT3G46560, AT3G11730, AT2G29530, AT1G70490, AT1G62040, AT4G21980, AT3G46740, AT5G43970, AT5G22360, AT3G56190, AT5G20010, AT3G62560, AT1G16240, AT1…	2.74431	1.33699e-06
AT1G14560	AT1G14560	0.452488	0.0218332		SP_PIR_KEYWORDS	nuclease	AT3G25430, AT5G41150, AT3G28030, AT1G75660, AT3G51950, AT1G01040, AT3G58560, AT1G29630, AT1G04990, AT5G63960, AT5G67240, AT1G55870, AT5G20320, AT5G25800	4.94361	0.00400511		AT1G16240	SYP51	1.49998	0.0461168		GOTERM_BP_FAT	GO:0042742~defense response to bacterium	AT3G55800, AT3G62030, AT3G27850, AT5G06290, AT2G39730, AT1G08830, AT2G47730, AT5G66570, AT4G03280, AT1G33520, AT1G32060, AT3G49110, AT4G01050, AT5G48810, AT5G09650, AT3G26520, AT5G10450, AT3G49120, AT3G17210, AT5G06320, AT2G30860, AT3G54560, AT1G26630, AT1G79210, AT1G06680, AT3G11630, AT3G10920, AT4G35450, AT1G53240, AT3G15210, AT2G23150, AT1G52740, AT3G16640, AT3G14210, AT1G52410, AT4G39090, AT4…	2.7084	2.04282e-06
AT1G14610	TWN2	0.686166	0.0153277		GOTERM_CC_FAT	GO:0005886~plasma membrane	AT3G45850, AT2G37170, AT1G49580, AT4G24100, AT2G21300, AT1G73180, AT2G46920, AT4G29900, AT1G18390, AT5G44290, AT5G10470, AT2G31960, AT1G04120, AT1G53090, AT5G10940, AT1G22880, AT5G10200, AT2G20050, AT1G19780, AT1G30450, AT5G66850, AT5G47010, AT2G01980, AT5G65460, AT3G49060, AT2G43680, AT1G33410, AT3G21540, AT2G02480, AT3G23310, AT1G56145, AT3G13860, AT3G14570, AT1G26130, AT5G12480, AT4G12120, AT3…	1.40239	0.00430064		AT1G16470	PAB1 (NC_003070 5622785..5625643)	1.88664	6.10918e-06		SP_PIR_KEYWORDS	Redox-active center	AT5G20500, AT1G50320, AT1G19730, AT5G06290, AT3G02730, AT4G04950, AT3G06050, AT5G42980, AT1G65980, AT1G06830, AT5G39950, AT3G54900, AT3G26060, AT2G17420, AT3G11630, AT4G03520, AT5G11930, AT3G15360, AT2G30540, AT5G16400, AT5G61440, AT1G08570, AT2G47470, AT3G02000, AT3G52880, AT5G40370	4.06504	2.65528e-06
AT1G14690	MAP65-7	0.59164	0.00134551		GOTERM_BP_FAT	GO:0006396~RNA processing	AT2G43970, AT1G44910, AT3G01540, AT3G03300, AT3G49500, AT5G64960, AT3G21300, AT2G47250, AT2G47220, AT3G52250, AT5G23080, AT5G37370, AT1G60900, AT3G60500, AT2G27760, AT4G02400, AT3G63110, AT2G20020, AT3G25430, AT5G10800, AT2G40650, AT1G01040, AT5G02250, AT5G16750, AT3G19670, AT2G40360, AT1G31970, AT3G21540, AT1G60200, AT3G19840, AT3G11964, AT1G01860, AT1G07910, AT3G17040, AT1G75660, AT4G01880, AT2…	1.96716	0.00576581		AT1G16890	UBC36	1.85802	5.98318e-05		UP_SEQ_FEATURE	propeptide:Removed in mature form	AT5G19240, AT2G45170, AT2G14890, AT1G77710, AT5G58090, AT4G12730, AT1G27950, AT1G20090, AT4G26690, AT2G05630, AT2G17120, AT2G25060, AT4G31300, AT5G60490, AT1G55330, AT1G66250, AT5G25090, AT5G60920, AT2G13820, AT4G27520, AT4G16520, AT5G19250, AT5G65390, AT5G08000, AT3G06035, AT1G47128, AT1G62040, AT4G21980, AT3G13520, AT5G11740, AT2G45470, AT5G03170, AT1G77630, AT2G04780, AT3G07390, AT1G66970, AT2…	2.7727	3.22098e-06
AT1G14970	AT1G14970	0.34005	0.0320554		SP_PIR_KEYWORDS	zinc-finger	AT4G32010, AT4G29940, AT2G31510, AT2G14255, AT4G16845, AT2G31650, AT2G45190, AT4G03000, AT2G21380, AT1G05830, AT2G41980, AT5G64610, AT2G15530, AT4G21430, AT1G10170, AT1G10320, AT2G46590, AT2G47700, AT1G17110, AT3G12980, AT5G56900, AT1G78420, AT1G65040, AT5G47010, AT2G47090, AT2G25170, AT3G04970, AT4G19990, AT4G39050, AT1G09060, AT2G34920, AT5G17790, AT1G05890, AT1G67180, AT3G26730, AT3G20010, AT1…	1.7217	0.00589742		AT1G16900	AT1G16900	1.53429	0.012764		GOTERM_MF_FAT	GO:0005507~copper ion binding	AT4G25100, AT5G17920, AT1G31710, AT5G02380, AT3G56240, AT4G13940, AT5G59030, AT1G50480, AT1G08830, AT3G20570, AT3G16420, AT1G56070, AT1G76100, AT1G49240, AT2G02850, AT1G66200, AT2G25060, AT2G28190, AT1G10630, AT2G07695, AT2G30860, AT5G25090, AT2G36880, AT4G27520, AT3G24450, AT1G53030, AT1G20340, AT3G09390, AT3G15353, AT2G36530, AT1G57720, AT1G19570, AT4G01850, AT1G67090, AT5G35590, AT5G03300, AT2…	2.87177	3.92089e-06
AT1G15200	AT1G15200	0.554291	0.0126661		GOTERM_BP_FAT	GO:0000279~M phase	AT5G62410, AT5G13840, AT1G22275, AT5G04320, AT3G47460, AT4G27650, AT5G48600, AT1G02970, AT4G22910, AT1G77320, AT2G35630, AT1G03780, AT5G63920, AT4G35520, AT3G48190, AT4G22970, AT2G31970, AT3G55340	3.68719	0.00815979		AT1G17080	AT1G17080	1.90461	0.0041146		KEGG_PATHWAY	ath00190:Oxidative phosphorylation	AT4G37830, AT2G20360, AT3G12260, AT1G01050, AT3G06310, AT2G47690, AT5G08530, AT4G28060, AT4G34700, AT5G57815, AT3G28710, AT3G52730, AT4G23710, AT3G28715, AT5G52840, AT1G12840, AT3G08610, AT2G07727, AT1G49140, AT5G55290, AT4G09650, AT5G67590, AT1G15120, AT5G13430, AT2G33040, AT5G11770, AT2G25610, AT2G01090, AT3G58730, AT2G07751, AT5G57350, AT4G02620, AT1G19910, AT5G13440, AT3G03070, AT3G27380, AT4…	2.13102	2.87251e-06
AT1G15240	AT1G15240	0.449083	0.000817193		GOTERM_MF_FAT	GO:0008094~DNA-dependent ATPase activity	AT2G07690, AT5G22010, AT1G60930, AT1G08840, AT1G79950, AT1G10930, AT1G31360, AT5G41370, AT3G06400, AT5G46280, AT1G77470, AT5G18620, AT1G20720	4.96103	0.00798635		AT1G17860	AT1G17860	2.20352	0.0102577		GOTERM_BP_FAT	GO:0015992~proton transport	AT3G58730, AT5G57350, AT2G16510, AT4G02620, AT1G19910, AT4G34720, AT2G07671, AT4G04640, AT2G07698, AT3G28710, AT4G23710, AT3G28715, AT3G52300, AT4G26710, AT4G38920, AT2G07707, AT1G75630, AT1G12840, AT5G55290, AT4G09650, AT5G13450, AT1G51650, AT1G15690, AT2G33040, AT4G29480, AT2G25610, AT2G21870	3.7376	5.64118e-06
AT1G15490	AT1G15490	0.433358	0.0168058		INTERPRO	IPR000313:PWWP	AT2G48160, AT1G05830, AT5G08230, AT3G63070, AT2G31650, AT5G23150, AT3G61740, AT3G48190, AT4G27910	7.927	0.0107482		AT1G17880	BTF3	1.77135	7.49791e-07		GOTERM_BP_FAT	GO:0006818~hydrogen transport	AT3G58730, AT5G57350, AT2G16510, AT4G02620, AT1G19910, AT4G34720, AT2G07671, AT4G04640, AT2G07698, AT3G28710, AT4G23710, AT3G28715, AT3G52300, AT4G26710, AT4G38920, AT2G07707, AT1G75630, AT1G12840, AT5G55290, AT4G09650, AT5G13450, AT1G51650, AT1G15690, AT2G33040, AT4G29480, AT2G25610, AT2G21870	3.7376	5.64118e-06
AT1G15750	TPL	0.638943	0.000339157		GOTERM_MF_FAT	GO:0001727~lipid kinase activity	AT4G21540, AT5G64070, AT3G14270, AT1G71010, AT1G10900, AT3G07960, AT1G49340, AT3G56960, AT3G48190, AT1G77740	6.59158	0.0108914		AT1G18210	AT1G18210	2.06364	2.76185e-07		SP_PIR_KEYWORDS	Hydrogen ion transport	AT3G52300, AT4G38920, AT3G58730, AT2G07707, AT5G57350, AT4G02620, AT2G16510, AT1G75630, AT1G12840, AT1G19910, AT4G34720, AT5G13450, AT2G07671, AT1G51650, AT1G15690, AT4G04640, AT2G33040, AT2G07698, AT3G28710, AT4G23710, AT2G21870, AT3G28715	4.60384	4.99231e-06
AT1G15940	AT1G15940	0.652217	0.00169901		SP_PIR_KEYWORDS	transferase	AT5G63770, AT5G62230, AT2G14255, AT1G18390, AT2G27760, AT5G64610, AT1G05670, AT2G23380, AT3G63110, AT1G36370, AT2G31960, AT5G09350, AT2G45910, AT1G68990, AT5G35170, AT1G53090, AT3G04240, AT5G01820, AT2G20050, AT3G57660, AT3G04970, AT2G21590, AT3G23310, AT4G02020, AT3G04810, AT1G35710, AT3G14570, AT2G33170, AT5G12480, AT4G12020, AT4G00040, AT1G56140, AT5G41260, AT2G17580, AT4G33080, AT5G64070, AT1…	1.50068	0.00976147		AT1G18250	ATLP-1	1.62404	0.000150507		GOTERM_BP_FAT	GO:0034220~ion transmembrane transport	AT3G52300, AT4G26710, AT4G38920, AT3G58730, AT2G07707, AT4G02620, AT2G16510, AT1G75630, AT1G12840, AT1G19910, AT3G56240, AT4G34720, AT5G55290, AT4G09650, AT5G13450, AT2G07671, AT1G51650, AT4G04640, AT2G33040, AT2G07698, AT3G28710, AT4G29480, AT2G25610, AT3G28715	4.02704	9.87329e-06
AT1G16070	TLP8	0.4087	0.000713009		UP_SEQ_FEATURE	domain:SET	AT4G02020, AT4G15180, AT1G05830, AT1G04050, AT2G23380, AT2G31650, AT2G23740, AT3G61740, AT5G43990, AT4G27910, AT1G76710	5.96746	0.0138842		AT1G18540	AT1G18540	1.42327	0.00449358		GOTERM_CC_FAT	GO:0005746~mitochondrial respiratory chain	AT4G37830, AT4G21105, AT4G32470, AT5G61310, AT2G47380, AT2G46505, AT3G62400, AT3G10860, AT5G13440, AT2G40765, AT1G15120, AT5G13430, AT3G52730, AT5G05370, AT3G46430, AT5G59613, AT2G01090	5.37058	8.47226e-06
AT1G16220	AT1G16220	0.44715	0.00313221		PIR_SUPERFAMILY	PIRSF031145:PIRSF031145	AT3G14000, AT5G20540, AT1G31880, AT1G54180, AT2G35600	26.9905	0.0118247		AT1G18720	AT1G18720	1.94283	2.90998e-05		SP_PIR_KEYWORDS	mitochondrion inner membrane	AT3G52300, AT1G61870, AT5G61310, AT2G47380, AT3G46560, AT3G62400, AT2G07727, AT5G50810, AT1G49140, AT2G29530, AT5G13450, AT1G51650, AT3G27380, AT3G08580, AT2G33040, AT2G37410, AT5G37510, AT2G07687, AT2G21870, AT3G03100, AT1G61570, AT5G52840	4.46641	9.24375e-06
AT1G16270	AT1G16270	0.588085	0.014028		GOTERM_BP_FAT	GO:0022622~root system development	AT5G63770, AT2G01830, AT5G43900, AT1G05630, AT5G58270, AT5G64070, AT1G59820, AT5G20490, AT3G16857, AT2G27230, AT3G54610, AT5G09350, AT1G71696, AT3G13870, AT1G04160, AT1G78240, AT2G28350, AT1G64440, AT1G17110, AT1G31880, AT3G18000, AT4G00730, AT1G10130, AT1G31930, AT3G16785, AT2G25170, AT3G54010, AT1G36160, AT2G35510, AT1G49430	2.47694	0.0164649		AT1G19000	AT1G19000	1.49649	0.00999463		SMART	SM00101:14_3_3	AT4G09000, AT1G78300, AT2G42590, AT5G10450, AT5G38480, AT5G16050, AT5G65430, AT1G35160, AT3G02520, AT1G22300	13.1134	9.09199e-06
AT1G16445	AT1G16445	0.364539	0.0493757		GOTERM_BP_FAT	GO:0048364~root development	AT5G63770, AT2G01830, AT5G43900, AT1G05630, AT5G58270, AT5G64070, AT1G59820, AT5G20490, AT3G16857, AT2G27230, AT3G54610, AT5G09350, AT1G71696, AT3G13870, AT1G04160, AT1G78240, AT2G28350, AT1G64440, AT1G17110, AT1G31880, AT3G18000, AT4G00730, AT1G10130, AT1G31930, AT3G16785, AT2G25170, AT3G54010, AT1G36160, AT2G35510, AT1G49430	2.47694	0.0164649		AT1G19360	AT1G19360	1.63112	0.00975889		GOTERM_CC_FAT	GO:0009536~plastid	AT3G32930, AT1G52400, AT2G20260, AT3G52150, AT2G36160, AT1G13280, AT4G39260, AT2G31610, AT5G42980, AT2G30860, AT5G52840, AT3G54900, AT2G01140, AT2G40510, AT4G27320, AT5G15970, AT4G00270, AT4G03520, AT2G20940, AT1G56200, AT1G26880, AT1G07420, AT3G54640, AT5G19940, AT1G07320, AT1G15500, AT5G17840, AT4G34620, AT5G52960, AT3G60770, AT3G13674, AT5G14320, AT3G16240, AT2G19080, AT3G09630, AT1G54630, AT1…	1.25378	1.46354e-05
AT1G16480	AT1G16480	0.340017	0.00935209		GOTERM_BP_FAT	GO:0006650~glycerophospholipid metabolic process	AT3G14270, AT3G57170, AT3G01380, AT3G18000, AT1G49340, AT5G64070, AT4G39180, AT5G17250, AT1G71010, AT1G10900, AT3G07960, AT3G56960, AT4G11830, AT1G77740, AT5G09350	4.11424	0.0168505		AT1G19370	AT1G19370	1.67307	0.00881818		SP_PIR_KEYWORDS	cytosol	AT2G34480, AT4G14880, AT2G37600, AT4G31700, AT4G09320, AT4G34670, AT1G07890, AT2G47610, AT2G39460, AT1G66200, AT3G04120, AT4G39200, AT2G45710, AT3G47370	7.05302	1.82169e-05
AT1G16680	AT1G16680	0.42568	3.20577e-05		GOTERM_BP_FAT	GO:0048507~meristem development	AT1G71696, AT1G30490, AT2G46920, AT3G16830, AT5G11530, AT1G52150, AT2G45190, AT5G60690, AT1G05470, AT5G23630, AT2G27230, AT1G36160, AT2G34710, AT5G61960, AT1G15750, AT3G55510, AT5G07290, AT5G27030, AT1G80490	3.34207	0.0178302		AT1G19440	KCS4	1.69421	0.00937647		GOTERM_CC_FAT	GO:0009507~chloroplast	AT3G32930, AT1G52400, AT2G20260, AT3G52150, AT2G36160, AT1G13280, AT4G39260, AT2G31610, AT5G42980, AT2G30860, AT5G52840, AT3G54900, AT2G01140, AT2G40510, AT4G27320, AT5G15970, AT4G00270, AT4G03520, AT1G56200, AT1G26880, AT1G07420, AT3G54640, AT5G19940, AT1G07320, AT1G15500, AT5G17840, AT4G34620, AT5G52960, AT3G60770, AT3G13674, AT5G14320, AT3G16240, AT3G09630, AT1G54630, AT1G20340, AT4G27440, AT1…	1.25426	2.07231e-05
AT1G16800	AT1G16800	0.422394	0.00176885		GOTERM_MF_FAT	GO:0003678~DNA helicase activity	AT5G41370, AT2G25170, AT1G79950, AT1G60930, AT1G08840, AT4G25120, AT1G31360, AT1G06670, AT1G10930, AT1G20720	6.30499	0.0168015		AT1G19570	DHAR1	2.40073	2.37766e-12		GOTERM_BP_FAT	GO:0034728~nucleosome organization	AT3G54560, AT3G46030, AT5G59970, AT5G10980, AT1G54690, AT1G07820, AT5G10390, AT5G59690, AT1G08880, AT1G52740, AT2G30620, AT3G45980, AT5G65360, AT3G53730, AT1G51060, AT2G28740, AT4G40040, AT4G40030, AT3G45930, AT3G46320, AT4G27230, AT1G09200, AT5G10400, AT5G59910	3.85195	2.61419e-05
AT1G17040	SHA	0.291879	0.0378579		INTERPRO	IPR003593:ATPase, AAA+ type, core	AT1G27900, AT2G28070, AT4G12020, AT5G56220, AT5G45720, AT4G16860, AT2G47250, AT5G46510, AT5G58270, AT1G53780, AT5G40910, AT3G56690, AT1G02890, AT2G45500, AT4G33200, AT1G30410, AT5G46280, AT3G04340, AT1G77470, AT5G61140, AT2G37280, AT1G33360, AT1G05910, AT1G03000, AT2G42270, AT1G04120, AT5G38850, AT5G22010, AT5G64580, AT3G44670, AT5G18370, AT2G47800, AT5G46470, AT4G30600, AT4G23940, AT4G15233, AT1…	2.10468	0.0201065		AT1G19730	ATTRX4	2.04565	0.00504348		GOTERM_BP_FAT	GO:0006334~nucleosome assembly	AT3G54560, AT3G46030, AT5G59970, AT5G10980, AT1G54690, AT1G07820, AT5G10390, AT5G59690, AT1G08880, AT1G52740, AT2G30620, AT3G45980, AT5G65360, AT3G53730, AT1G51060, AT2G28740, AT4G40040, AT4G40030, AT3G45930, AT3G46320, AT4G27230, AT1G09200, AT5G10400, AT5G59910	3.85195	2.61419e-05
AT1G17110	UBP15	0.54067	0.025389		GOTERM_BP_FAT	GO:0010014~meristem initiation	AT5G60690, AT1G36160, AT2G34710, AT1G15750, AT1G30490, AT3G16830, AT1G80490, AT5G27030, AT1G52150	7.2822	0.0216474		AT1G19770	PUP14	1.82714	0.0328423		INTERPRO	IPR001975:Ribosomal protein L40e	AT4G05320, AT4G05050, AT3G62250, AT5G03240, AT2G36170, AT2G47110, AT3G52590, AT4G02890, AT1G31340, AT5G20620	10.7235	2.9568e-05
AT1G17260	AHA10	0.205705	0.0377337		UP_SEQ_FEATURE	compositionally biased region:Asp-rich	AT1G05890, AT4G31610, AT4G38600, AT1G32750, AT1G70320, AT5G07740, AT3G06400, AT4G40010, AT3G18520, AT3G54610, AT2G46180, AT1G55860, AT3G19510	4.54225	0.0312791		AT1G19910	AVA-P2	1.80491	0.0026049		INTERPRO	IPR002906:Ribosomal protein S27a	AT4G05320, AT4G05050, AT3G62250, AT5G03240, AT2G36170, AT2G47110, AT3G52590, AT4G02890, AT1G31340, AT5G20620	10.7235	2.9568e-05
AT1G17450	AT1G17450	0.659472	0.0437746		GOTERM_BP_FAT	GO:0048827~phyllome development	AT3G07610, AT5G63770, AT3G50660, AT3G48430, AT3G49500, AT5G67100, AT2G44950, AT5G64960, AT4G36870, AT1G68480, AT5G20490, AT4G31820, AT2G23380, AT5G45190, AT2G28350, AT4G38600, AT4G04890, AT1G65470, AT1G17110, AT5G22220, AT4G36380, AT1G52150, AT4G22910, AT5G46210, AT3G13960, AT2G38440, AT2G31070, AT4G31160, AT1G05230, AT2G02480	2.3798	0.0357908		AT1G19960	AT1G19960	3.03339	0.000563932		KEGG_PATHWAY	ath00196:Photosynthesis	AT3G47470, AT1G29920, AT1G29930, AT1G61520, AT3G54890, AT3G27690, AT1G15820, AT3G08940, AT5G54270, AT4G10340, AT2G05100, AT2G34430, AT2G34420, AT2G05070, AT3G61470, AT5G01530	4.47061	2.14614e-05
AT1G17680	AT1G17680	0.547163	0.0372722		INTERPRO	IPR001214:SET	AT4G02020, AT4G15180, AT5G42400, AT1G04050, AT2G23740, AT2G31650, AT5G43990, AT1G05830, AT1G33400, AT2G23380, AT3G61740, AT4G27910, AT1G76710	4.43984	0.0372028		AT1G20010	TUB5	1.58621	0.000600357		GOTERM_CC_FAT	GO:0005839~proteasome core complex	AT3G60820, AT3G51260, AT1G79210, AT3G22630, AT2G05840, AT1G56450, AT4G14800, AT5G35590, AT1G21720, AT3G22110, AT2G27020, AT4G31300, AT1G16470, AT1G13060, AT5G42790	5.72598	2.90954e-05
AT1G17820	AT1G17820	0.462567	0.0368912		GOTERM_BP_FAT	GO:0048366~leaf development	AT3G07610, AT5G63770, AT3G50660, AT3G48430, AT3G49500, AT5G67100, AT2G44950, AT5G64960, AT4G36870, AT1G68480, AT5G20490, AT2G23380, AT5G45190, AT2G28350, AT4G38600, AT1G65470, AT1G17110, AT5G22220, AT4G36380, AT1G52150, AT4G22910, AT5G46210, AT3G13960, AT2G38440, AT2G31070, AT4G31160, AT1G05230, AT2G02480	2.46258	0.0384037		AT1G20050	HYD1	2.08715	3.13648e-07		GOTERM_CC_FAT	GO:0016469~proton-transporting two-sector ATPase complex	AT3G58730, AT2G16510, AT4G02620, AT1G19910, AT4G34720, AT2G07671, AT4G04640, AT2G07698, AT3G28710, AT4G23710, AT3G28715, AT3G52300, AT4G26710, AT4G38920, AT2G07707, AT1G75630, AT1G12840, AT5G55290, AT4G09650, AT5G13450, AT1G51650, AT2G33040, AT4G29480, AT2G21870, AT2G25610	3.57874	2.97679e-05
AT1G17850	AT1G17850	0.42914	0.035614		UP_SEQ_FEATURE	domain:DZC 2	AT3G14000, AT5G20540, AT1G31880, AT1G54180, AT2G35600	20.6148	0.040863		AT1G20090	ROP2	1.38027	0.0355651		GOTERM_BP_FAT	GO:0006333~chromatin assembly or disassembly	AT5G59690, AT5G10390, AT2G30620, AT5G65360, AT1G20693, AT3G53730, AT1G51060, AT4G40040, AT3G45930, AT5G10400, AT5G59910, AT3G46030, AT3G54560, AT5G59970, AT1G54690, AT5G10980, AT1G07820, AT5G38110, AT1G08880, AT1G52740, AT1G66740, AT3G45980, AT2G28740, AT4G40030, AT3G46320, AT4G27230, AT1G09200, AT2G47450	3.33422	4.35094e-05
AT1G17870	EGY3	0.252248	0.00717255		UP_SEQ_FEATURE	domain:DZC 1	AT3G14000, AT5G20540, AT1G31880, AT1G54180, AT2G35600	20.6148	0.040863		AT1G20200	EMB2719	1.4346	0.010604		SP_PIR_KEYWORDS	cell membrane	AT5G19240, AT2G14890, AT4G35100, AT5G58090, AT2G16850, AT4G00430, AT2G39010, AT1G20850, AT4G35350, AT5G45130, AT3G17840, AT1G55330, AT5G25090, AT1G47670, AT5G60920, AT2G13820, AT4G27520, AT5G19250, AT5G65390, AT5G08000, AT3G06035, AT4G23630, AT5G11740, AT3G12750, AT2G45470, AT5G03170, AT3G61430, AT3G48890, AT3G08510, AT1G48480, AT4G23400, AT5G57350, AT2G45960, AT4G12730, AT1G27950, AT3G53420, AT4…	2.10276	4.00114e-05
AT1G17940	AT1G17940	0.424781	0.00547266		GOTERM_CC_FAT	GO:0016459~myosin complex	AT1G04160, AT4G33200, AT2G33240, AT5G20490, AT5G43900, AT3G19960, AT4G27370, AT4G28710	8.17139	0.0352434		AT1G20330	SMT2	1.67216	0.000195411		GOTERM_BP_FAT	GO:0031497~chromatin assembly	AT3G54560, AT3G46030, AT5G59970, AT5G10980, AT1G54690, AT1G07820, AT5G10390, AT5G59690, AT1G08880, AT1G52740, AT2G30620, AT3G45980, AT5G65360, AT3G53730, AT1G51060, AT2G28740, AT4G40040, AT4G40030, AT3G45930, AT3G46320, AT4G27230, AT1G09200, AT5G10400, AT5G59910	3.74345	4.82648e-05
AT1G18160	AT1G18160	0.383802	2.33015e-07		SP_PIR_KEYWORDS	myosin	AT1G04160, AT4G33200, AT5G20490, AT5G43900, AT3G19960, AT4G27370, AT4G28710	10.0774	0.0369487		AT1G20340	DRT112	3.64021	9.64626e-14		SP_PIR_KEYWORDS	membrane-associated complex	AT2G06520, AT4G10340, AT2G30570, AT4G38920, AT2G34430, AT2G34420, AT2G16510, AT4G04640, AT2G33040, AT3G50820, AT5G66570, AT4G34720	8.16135	4.08501e-05
AT1G18190	GC2	0.584146	0.0387211		GOTERM_CC_FAT	GO:0005694~chromosome	AT5G62410, AT1G22275, AT5G04320, AT4G31210, AT5G48600, AT2G44950, AT5G55310, AT2G13370, AT1G08260, AT1G69770, AT5G64610, AT1G77470, AT4G35520, AT3G48190, AT1G76710, AT5G22010, AT3G47460, AT4G16280, AT5G55300, AT5G61460, AT5G66750, AT2G25170, AT4G19020, AT5G63920, AT2G31970, AT5G07660, AT1G54260	2.48337	0.0414473		AT1G20430	AT1G20430	2.19865	8.18608e-05		GOTERM_MF_FAT	GO:0008320~protein transmembrane transporter activity	AT1G29310, AT1G21900, AT3G46560, AT5G50810, AT2G29530, AT1G04070, AT5G28750, AT3G46740, AT5G43970, AT4G24920, AT1G26690, AT4G26670, AT2G34250, AT2G37410, AT5G41685, AT1G69460, AT3G07680, AT1G57620, AT5G50460, AT2G42210, AT1G61570	4.25117	4.71034e-05
AT1G18370	HIK	0.656595	0.00805001								AT1G20580	AT1G20580	1.77615	2.46724e-05		GOTERM_CC_FAT	GO:0030076~light-harvesting complex	AT3G47470, AT1G29920, AT1G29910, AT1G29930, AT1G61520, AT1G44575, AT3G54890, AT3G27690, AT5G54270, AT4G10340, AT2G05100, AT2G34430, AT2G34420, AT2G05070, AT3G61470, AT5G01530	5.23518	4.34683e-05
AT1G18390	AT1G18390	0.0231828	0.0376628								AT1G20620	CAT3 (NC_003070 7143066..7146540)	1.71895	7.23638e-05		SP_PIR_KEYWORDS	protein degradation	AT4G05320, AT4G05050, AT3G62250, AT5G03240, AT2G36170, AT2G47110, AT3G52590, AT4G02890, AT1G31340, AT5G20620	10.4633	4.61562e-05
AT1G18410	AT1G18410	0.0210966	0.00130882								AT1G20693	HMGB2	1.69296	0.000291936		SP_PIR_KEYWORDS	polyprotein	AT4G05320, AT4G05050, AT3G62250, AT5G03240, AT2G36170, AT2G47110, AT3G52590, AT4G02890, AT1G31340, AT5G20620	10.4633	4.61562e-05
AT1G18950	AT1G18950	0.518642	6.75073e-05								AT1G20823	AT1G20823	2.02465	0.0191564		GOTERM_CC_FAT	GO:0009523~photosystem II	AT1G29910, AT1G29920, AT3G47470, AT2G30570, AT1G51400, AT1G29930, AT1G06680, AT1G44575, AT1G15820, AT3G08940, AT1G79040, AT5G11450, AT3G21055, AT5G66570, AT2G06520, AT4G10340, AT4G05180, AT4G21280, AT1G67740, AT1G03600, AT5G01530, AT3G50820	3.87605	4.92971e-05
AT1G19010	AT1G19010	0.338396	0.021994								AT1G20850	XCP2	2.28124	0.0105346		GOTERM_BP_FAT	GO:0065004~protein-DNA complex assembly	AT3G54560, AT3G46030, AT5G59970, AT5G10980, AT1G54690, AT1G07820, AT5G10390, AT5G59690, AT1G08880, AT1G52740, AT2G30620, AT3G45980, AT5G65360, AT3G53730, AT1G51060, AT2G28740, AT4G40040, AT4G40030, AT3G45930, AT3G46320, AT4G27230, AT1G09200, AT5G10400, AT5G59910	3.69146	6.49255e-05
AT1G19100	AT1G19100	0.532791	0.00251173								AT1G21090	AT1G21090	1.58628	0.0191314		INTERPRO	IPR012269:Aquaporin	AT4G23400, AT3G54820, AT3G16240, AT4G35100, AT2G45960, AT2G16850, AT4G18910, AT4G00430, AT2G39010, AT3G53420, AT3G61430, AT3G26520, AT2G36830, AT1G01620	6.43407	7.30286e-05
AT1G19290	AT1G19290	0.413627	0.00189953								AT1G21500	AT1G21500	2.33439	0.00257011		GOTERM_CC_FAT	GO:0009505~plant-type cell wall	AT2G38540, AT5G06870, AT1G69530, AT5G17770, AT2G42800, AT5G20950, AT5G07030, AT2G05920, AT2G16430, AT4G32460, AT5G65430, AT2G28790, AT5G60920, AT1G27450, AT3G54400, AT1G78830, AT1G68560, AT1G33590, AT1G51630, AT3G57030, AT2G45470, AT1G35620, AT4G36195, AT5G51550, AT2G47470, AT1G28110, AT1G01300, AT2G41950, AT1G71695, AT3G61820, AT4G19410, AT5G34850, AT2G06850, AT5G16510, AT3G21770, AT1G03230, AT5…	2.06984	6.55096e-05
AT1G19485	AT1G19485	0.229594	4.59041e-06								AT1G21720	PBC1	1.98491	0.000117784		SP_PIR_KEYWORDS	methylation	AT3G46030, AT2G41110, AT5G10980, AT5G10390, AT3G43810, AT5G37780, AT3G45980, AT1G66410, AT5G65360, AT3G53420, AT1G20090, AT4G40040, AT3G56800, AT4G40030, AT1G09200, AT5G21274, AT5G10400, AT5G59910, AT2G27030	4.61505	7.08705e-05
AT1G19630	CYP722A1	0.176935	0.0431596								AT1G21900	AT1G21900	1.70463	0.0184137		UP_SEQ_FEATURE	cross-link:Glycyl lysine isopeptide (Gly-Lys) (interchain with K-? in acceptor proteins)	AT2G45695, AT4G05320, AT1G77710, AT4G05050, AT3G62250, AT5G03240, AT2G36170, AT2G47110, AT3G52590, AT4G02890, AT1G31340, AT5G20620	6.94864	9.39991e-05
AT1G19715	AT1G19715	0.299789	9.5835e-06								AT1G21930	AT1G21930	2.03052	0.020582		GOTERM_MF_FAT	GO:0016681~oxidoreductase activity, acting on diphenols and related substances as donors, cytochrome as acceptor	AT4G03280, AT5G13440, AT1G15120, AT5G13430, AT4G32470, AT3G52730, AT5G05370, AT2G01090, AT3G10860	11.1138	0.00010616
AT1G19720	AT1G19720	0.53916	0.0306823								AT1G22140	AT1G22140	2.79495	1.87492e-06		GOTERM_MF_FAT	GO:0008121~ubiquinol-cytochrome-c reductase activity	AT4G03280, AT5G13440, AT1G15120, AT5G13430, AT4G32470, AT3G52730, AT5G05370, AT2G01090, AT3G10860	11.1138	0.00010616
AT1G19780	CNGC8	0.0596387	0.00642176								AT1G22270	AT1G22270	2.73224	3.40458e-09		GOTERM_CC_FAT	GO:0044455~mitochondrial membrane part	AT4G37830, AT2G46505, AT1G04070, AT5G13440, AT2G40765, AT4G26670, AT3G52730, AT3G46430, AT2G42210, AT5G59613, AT3G52300, AT2G07707, AT4G21105, AT4G32470, AT5G61310, AT2G47380, AT3G62400, AT3G10860, AT5G13450, AT5G43970, AT1G51650, AT1G15120, AT5G13430, AT2G37410, AT4G29480, AT5G05370, AT2G01090	3.2125	9.54245e-05
AT1G19870	iqd32	0.63619	0.00312262								AT1G22300	GRF10	1.87556	4.95823e-08		GOTERM_CC_FAT	GO:0000786~nucleosome	AT3G54560, AT3G46030, AT5G59970, AT5G10980, AT1G54690, AT1G07820, AT5G10390, AT5G59690, AT1G08880, AT1G52740, AT2G30620, AT3G45980, AT5G65360, AT3G53730, AT1G51060, AT2G28740, AT4G40040, AT4G40030, AT3G45930, AT3G46320, AT4G27230, AT1G09200, AT5G10400, AT5G59910	3.49012	0.000104468
AT1G19880	AT1G19880	0.702928	0.0294618								AT1G22400	UGT85A1	2.10223	0.0391599		GOTERM_CC_FAT	GO:0005739~mitochondrion	AT1G08480, AT5G66510, AT2G07739, AT3G12260, AT2G07734, AT3G12650, AT4G28060, AT5G08530, AT1G74230, AT1G47420, AT5G42980, AT2G43780, AT4G16450, AT4G30010, AT5G52840, AT2G01140, AT2G47840, AT2G07727, AT5G20090, AT2G07725, AT2G36530, AT2G20940, AT3G61430, AT4G32605, AT5G15980, AT1G15500, AT2G07751, AT1G20430, AT5G50810, AT5G65720, AT5G20720, AT3G20390, AT2G44620, AT3G25717, AT2G19080, AT3G57785, AT1…	1.41261	0.000118199
AT1G20060	AT1G20060	0.487523	0.0470539								AT1G22510	AT1G22510	1.93551	0.049845		GOTERM_CC_FAT	GO:0033179~proton-transporting V-type ATPase, V0 domain	AT4G26710, AT4G38920, AT2G16510, AT1G75630, AT1G19910, AT3G28710, AT2G25610, AT3G28715, AT5G55290, AT4G34720	8.3287	0.000128585
AT1G20070	AT1G20070	0.2975	0.0169634								AT1G22520	AT1G22520	2.21193	0.0002553		GOTERM_BP_FAT	GO:0015986~ATP synthesis coupled proton transport	AT3G52300, AT4G38920, AT3G58730, AT2G07707, AT4G02620, AT2G16510, AT1G75630, AT1G12840, AT1G19910, AT4G34720, AT4G09650, AT5G13450, AT2G07671, AT1G51650, AT4G04640, AT2G33040, AT2G07698, AT3G28710, AT4G29480, AT2G25610, AT3G28715	3.94172	0.000163684
AT1G20100	AT1G20100	0.517304	0.000375564								AT1G22770	GI	2.51027	1.27342e-06		GOTERM_BP_FAT	GO:0015985~energy coupled proton transport, down electrochemical gradient	AT3G52300, AT4G38920, AT3G58730, AT2G07707, AT4G02620, AT2G16510, AT1G75630, AT1G12840, AT1G19910, AT4G34720, AT4G09650, AT5G13450, AT2G07671, AT1G51650, AT4G04640, AT2G33040, AT2G07698, AT3G28710, AT4G29480, AT2G25610, AT3G28715	3.94172	0.000163684
AT1G20410	AT1G20410	0.6185	0.0390631								AT1G22780	PFL	1.7333	0.000248415		SP_PIR_KEYWORDS	gtp-binding	AT3G62290, AT1G07930, AT5G03520, AT3G09900, AT3G49870, AT5G19780, AT5G12250, AT4G02080, AT1G20090, AT5G20020, AT5G67560, AT1G56070, AT5G45130, AT4G17170, AT1G04820, AT1G10630, AT5G44340, AT1G07920, AT5G62690, AT1G43890, AT4G20360, AT1G56330, AT2G47170, AT4G14960, AT3G11730, AT1G70490, AT5G62700, AT5G60390, AT5G45750, AT2G29550, AT3G22950, AT3G15060, AT4G19640, AT1G20010, AT5G20010, AT3G62560, AT5…	2.58775	0.000148613
AT1G20570	AT1G20570	0.18474	0.0184173								AT1G22840	CYTC-1	1.82001	1.70494e-06		GOTERM_BP_FAT	GO:0009416~response to light stimulus	AT1G29920, AT1G20620, AT5G15960, AT1G69530, AT1G15820, AT5G58960, AT4G02890, AT2G39730, AT4G25050, AT5G38410, AT5G66570, AT1G22770, AT4G03280, AT1G20090, AT3G62250, AT2G36170, AT5G09810, AT5G01530, AT2G28190, AT1G14290, AT1G29930, AT3G54890, AT1G06040, AT3G18780, AT2G36530, AT4G10340, AT1G67090, AT2G26640, AT5G58070, AT3G52590, AT5G18070, AT1G31340, AT4G34190, AT5G13930, AT1G51400, AT3G62030, AT4…	1.85365	0.000185192
AT1G20610	CYCB2;3	0.486347	0.00101796								AT1G23100	AT1G23100	2.50584	1.90937e-05		INTERPRO	IPR001813:Ribosomal protein 60S	AT1G01100, AT3G44590, AT3G09200, AT4G00810, AT2G27710, AT3G11250, AT4G25890, AT2G27720, AT3G28500, AT5G47700	9.19153	0.000233036
AT1G20720	AT1G20720	0.402224	0.00062275								AT1G23220	AT1G23220	1.75388	0.0011052		INTERPRO	IPR009072:Histone-fold	AT3G54560, AT3G46030, AT5G59970, AT5G10980, AT1G54690, AT1G07820, AT5G10390, AT5G59690, AT1G08880, AT1G52740, AT3G45980, AT5G65360, AT3G53730, AT1G51060, AT2G28740, AT4G40040, AT4G40030, AT3G45930, AT3G46320, AT4G27230, AT1G09200, AT5G10400, AT5G59910	3.65392	0.000235626
AT1G20980	SPL14	0.645897	0.0330269								AT1G23290	RPL27AB	2.57256	1.88632e-18		PIR_SUPERFAMILY	PIRSF002925:chlorophyll a/b-binding protein	AT1G29910, AT1G29920, AT4G10340, AT3G47470, AT2G05100, AT1G61520, AT1G29930, AT3G27690, AT3G08940, AT3G61470, AT5G01530	6.9147	0.000219637
AT1G21160	AT1G21160	0.364265	0.000732613								AT1G23440	AT1G23440	2.41673	0.00740509		GOTERM_BP_FAT	GO:0042775~mitochondrial ATP synthesis coupled electron transport	AT2G07751, AT4G32470, AT3G06310, AT5G08530, AT5G18800, AT2G02050, AT2G07689, AT1G15120, AT3G27380, AT2G07687, AT3G52730, AT5G11770, AT2G01090	6.25942	0.000238984
AT1G21580	AT1G21580	0.56893	0.00860106								AT1G23490	ARF1 (NC_003070 21979288..21984433)	1.44122	0.0219496		GOTERM_BP_FAT	GO:0006323~DNA packaging	AT3G54560, AT3G46030, AT5G59970, AT5G10980, AT1G54690, AT1G07820, AT5G10390, AT5G59690, AT1G08880, AT1G52740, AT2G30620, AT3G45980, AT5G65360, AT3G53730, AT1G51060, AT2G28740, AT4G40040, AT4G40030, AT3G45930, AT3G46320, AT4G27230, AT1G09200, AT5G10400, AT5G59910	3.45175	0.000260892
AT1G21610	AT1G21610	0.480277	0.000544857								AT1G23820	SPDS1	1.49559	0.00473748		INTERPRO	IPR017936:Thioredoxin-like	AT3G26060, AT1G43560, AT3G11630, AT1G50320, AT1G19730, AT5G06290, AT4G03520, AT3G15360, AT3G02730, AT4G04950, AT1G35620, AT5G16400, AT3G06050, AT5G61440, AT5G42980, AT1G08570, AT1G65980, AT2G47470, AT3G06730, AT2G35010, AT5G39950	3.91639	0.000269024
AT1G21630	AT1G21630	0.720368	0.0496088								AT1G23860	RSZP21	1.82718	0.000155309		GOTERM_BP_FAT	GO:0009617~response to bacterium	AT2G39730, AT5G66570, AT4G03280, AT4G01050, AT5G48810, AT5G09650, AT3G17210, AT5G06320, AT2G30860, AT1G79210, AT1G26630, AT1G06680, AT3G10920, AT4G35450, AT2G23150, AT3G14210, AT4G39090, AT4G09650, AT5G15090, AT3G54640, AT2G43790, AT5G59890, AT3G55800, AT3G62030, AT3G27850, AT5G06290, AT1G08830, AT2G47730, AT1G33520, AT1G32060, AT3G49110, AT4G00860, AT3G28940, AT3G26520, AT3G49120, AT5G10450, AT2…	2.22395	0.000285867
AT1G21650	AT1G21650	0.470911	0.00017368								AT1G23870	TPS9	1.83857	0.0271409		GOTERM_BP_FAT	GO:0034622~cellular macromolecular complex assembly	AT5G10390, AT5G59690, AT1G64520, AT2G30410, AT2G30620, AT5G65360, AT2G20890, AT5G66570, AT5G19780, AT5G12250, AT3G53730, AT1G51060, AT4G40040, AT3G45930, AT1G04820, AT5G10400, AT5G59910, AT4G32285, AT5G44340, AT3G54560, AT5G62690, AT3G46030, AT5G59970, AT5G10980, AT2G22640, AT1G54690, AT1G07820, AT4G14960, AT1G08880, AT1G79040, AT1G52740, AT3G45980, AT5G62700, AT2G29550, AT1G72370, AT4G15770, AT2…	2.34265	0.000296017
AT1G21730	AT1G21730	0.440529	5.50606e-06								AT1G23960	AT1G23960	1.57984	0.0212112		GOTERM_BP_FAT	GO:0045116~protein neddylation	AT4G05320, AT4G05050, AT3G62250, AT5G03240, AT2G36170, AT2G47110, AT3G52590, AT4G02890, AT1G31340, AT5G20620	8.51874	0.000323426
AT1G21740	AT1G21740	0.426919	0.00460729								AT1G24020	MLP423	2.43729	1.10118e-05		GOTERM_MF_FAT	GO:0045309~protein phosphorylated amino acid binding	AT4G09000, AT1G78300, AT2G42590, AT5G10450, AT5G38480, AT5G16050, AT5G65430, AT1G35160, AT3G02520, AT1G22300	8.82045	0.000302821
AT1G22060	AT1G22060	0.466167	0.000204412								AT1G24170	LGT9	1.54612	0.0355445		GOTERM_MF_FAT	GO:0051219~phosphoprotein binding	AT4G09000, AT1G78300, AT2G42590, AT5G10450, AT5G38480, AT5G16050, AT5G65430, AT1G35160, AT3G02520, AT1G22300	8.82045	0.000302821
AT1G22150	SULTR1;3	0	0.001479								AT1G24240	AT1G24240	1.59514	0.0467791		INTERPRO	IPR012335:Thioredoxin fold	AT1G09640, AT5G08290, AT2G31570, AT1G50320, AT1G19730, AT5G06290, AT3G02730, AT2G47730, AT4G04950, AT3G06050, AT1G27130, AT5G42980, AT4G11600, AT1G65980, AT1G06830, AT2G30860, AT3G06730, AT5G39950, AT3G26060, AT1G43560, AT5G42850, AT3G11630, AT4G03520, AT5G11930, AT3G15360, AT2G30540, AT1G57720, AT1G19570, AT1G35620, AT5G16400, AT5G61440, AT1G08570, AT3G02000, AT2G47470, AT2G30870, AT5G13810, AT1…	2.47464	0.000361461
AT1G22275	ZYP1b	0.334983	0.00399953								AT1G24440	AT1G24440	2.22524	0.0425841		GOTERM_CC_FAT	GO:0019866~organelle inner membrane	AT4G37830, AT5G19760, AT2G40765, AT4G26670, AT3G52730, AT2G42210, AT5G52840, AT1G61870, AT1G42960, AT2G47380, AT3G46560, AT3G26570, AT2G07727, AT1G49140, AT2G29530, AT3G10860, AT5G67590, AT1G15120, AT5G13430, AT2G33040, AT2G21870, AT2G01090, AT4G11010, AT2G46505, AT5G50810, AT5G16150, AT2G20890, AT1G78620, AT5G13440, AT3G27380, AT3G63410, AT5G13630, AT3G46430, AT5G59613, AT1G61570, AT3G52300, AT2…	2.08745	0.000317748
AT1G22490	AT1G22490	0.610569	0.0281783								AT1G24450	NFD2	2.65014	5.12089e-09		SP_PIR_KEYWORDS	mitochondrion	AT4G13850, AT2G07739, AT2G21290, AT2G07734, AT1G04070, AT4G36680, AT5G08040, AT5G19760, AT2G07671, AT3G06050, AT1G47420, AT2G07675, AT2G07776, AT5G52840, AT1G22840, AT1G61870, AT3G10920, AT2G47380, AT3G46560, AT2G07727, AT1G49140, AT2G29530, AT2G07725, AT1G19570, AT5G43970, AT1G32470, AT2G39795, AT5G15090, AT5G35630, AT3G30775, AT5G13430, AT2G33040, AT5G41685, AT5G11770, AT2G21870, AT2G27730, AT5…	1.88061	0.000383534
AT1G22870	AT1G22870	0.347455	0.00264987								AT1G24575	AT1G24575	2.14332	0.000394642		GOTERM_BP_FAT	GO:0034621~cellular macromolecular complex subunit organization	AT5G10390, AT5G59690, AT2G19760, AT1G64520, AT2G30410, AT2G30620, AT5G65360, AT2G20890, AT5G66570, AT5G19780, AT5G12250, AT3G53730, AT1G51060, AT4G40040, AT3G45930, AT1G04820, AT4G29350, AT5G10400, AT5G59910, AT4G32285, AT5G44340, AT3G54560, AT5G62690, AT3G46030, AT5G59970, AT5G10980, AT1G54690, AT2G22640, AT1G07820, AT4G14960, AT1G08880, AT1G79040, AT1G52740, AT3G45980, AT5G62700, AT2G29550, AT1…	2.25407	0.000481427
AT1G22880	CEL5	0.360876	0.0041625								AT1G25275	AT1G25275	3.38181	1.85109e-08		UP_SEQ_FEATURE	compositionally biased region:Lys-rich (highly basic)	AT4G05320, AT4G05050, AT3G62250, AT5G03240, AT2G36170, AT2G47110, AT3G52590, AT4G02890, AT1G31340, AT5G20620	7.72072	0.000511821
AT1G22930	AT1G22930	0.453108	0.00340483								AT1G25320	AT1G25320	1.92114	0.00771919		UP_SEQ_FEATURE	chain:40S ribosomal protein S27a-1	AT4G05320, AT4G05050, AT3G62250, AT5G03240, AT2G36170, AT2G47110, AT3G52590, AT4G02890, AT1G31340, AT5G20620	7.72072	0.000511821
AT1G23000	AT1G23000	0.636157	0.00088267								AT1G26450	AT1G26450	2.53035	5.01551e-05		UP_SEQ_FEATURE	chain:NEDD8-like protein RUB1	AT4G05320, AT4G05050, AT3G62250, AT5G03240, AT2G36170, AT2G47110, AT3G52590, AT4G02890, AT1G31340, AT5G20620	7.72072	0.000511821
AT1G23170	AT1G23170	0.576534	0.0284394								AT1G26470	AT1G26470	1.83587	0.00606687		UP_SEQ_FEATURE	chain:40S ribosomal protein S27a-3	AT4G05320, AT4G05050, AT3G62250, AT5G03240, AT2G36170, AT2G47110, AT3G52590, AT4G02890, AT1G31340, AT5G20620	7.72072	0.000511821
AT1G23180	AT1G23180	0.503558	0.0044355								AT1G26550	AT1G26550	1.71319	0.000304253		UP_SEQ_FEATURE	chain:Ubiquitin	AT4G05320, AT4G05050, AT3G62250, AT5G03240, AT2G36170, AT2G47110, AT3G52590, AT4G02890, AT1G31340, AT5G20620	7.72072	0.000511821
AT1G23280	AT1G23280	0.547422	0.000418922								AT1G26570	UGD1	1.77423	0.0365751		GOTERM_CC_FAT	GO:0033176~proton-transporting V-type ATPase complex	AT4G26710, AT4G38920, AT4G02620, AT2G16510, AT1G75630, AT1G19910, AT1G12840, AT4G34720, AT5G55290, AT3G28710, AT4G23710, AT2G25610, AT3G28715	5.67145	0.000417945
AT1G24120	ARL1	0.483351	0.00396543								AT1G26630	FBR12	2.06164	8.80285e-12		INTERPRO	IPR000308:14-3-3 protein	AT4G09000, AT1G78300, AT2G42590, AT5G10450, AT5G38480, AT5G16050, AT5G65430, AT1G35160, AT3G02520, AT1G22300	8.57876	0.000542225
AT1G24190	SNL3	0.48315	6.43172e-05								AT1G26690	AT1G26690	1.95076	0.0245124		SMART	SM00417:H4	AT5G59970, AT3G53730, AT2G28740, AT5G59690, AT1G07820, AT3G45930, AT3G46320	17.2113	0.000494829
AT1G24310	AT1G24310	0.665844	0.0237758								AT1G26740	AT1G26740	2.15722	0.00239006		SP_PIR_KEYWORDS	endoplasmic reticulum	AT4G37640, AT1G52400, AT3G25040, AT5G27430, AT1G42990, AT4G13770, AT4G02080, AT4G24920, AT2G22425, AT1G10030, AT3G12120, AT3G10260, AT5G48580, AT5G58710, AT4G01320, AT2G29960, AT1G50430, AT1G56330, AT2G21160, AT3G25220, AT2G31360, AT5G53560, AT4G23630, AT5G41600, AT1G64090, AT1G20050, AT4G11220, AT2G32720, AT3G62560, AT2G34250, AT2G47470, AT5G50460, AT3G58170	2.70406	0.000588576
AT1G24706	THO2	0.583946	0.00221154								AT1G26800	AT1G26800	4.59926	0.000599405		GOTERM_BP_FAT	GO:0022904~respiratory electron transport chain	AT2G07751, AT4G32470, AT2G07727, AT3G06310, AT5G18800, AT5G08530, AT2G02050, AT2G07689, AT1G15120, AT3G27380, AT3G52730, AT2G07687, AT5G37510, AT5G11770, AT2G07695, AT2G01090, AT5G52840	4.37824	0.00072731
AT1G24764	MAP70-2	0.56714	0.00936673								AT1G26880	AT1G26880	1.95748	2.66062e-07		GOTERM_BP_FAT	GO:0009314~response to radiation	AT1G29920, AT1G20620, AT5G15960, AT1G69530, AT1G15820, AT5G58960, AT4G02890, AT2G39730, AT4G25050, AT5G38410, AT5G66570, AT1G22770, AT4G03280, AT1G20090, AT3G62250, AT2G36170, AT5G09810, AT5G01530, AT2G28190, AT1G14290, AT1G29930, AT3G54890, AT1G06040, AT3G18780, AT2G36530, AT4G10340, AT1G67090, AT2G26640, AT5G58070, AT3G52590, AT5G18070, AT1G31340, AT4G34190, AT5G13930, AT1G51400, AT3G62030, AT4…	1.79212	0.000762304
AT1G25350	OVA9	0.639118	0.00639366								AT1G27090	AT1G27090	1.44009	0.0130684		GOTERM_BP_FAT	GO:0045333~cellular respiration	AT4G35260, AT2G07751, AT2G46505, AT3G06310, AT2G42600, AT5G08530, AT3G27380, AT3G52730, AT2G07695, AT5G52840, AT1G53240, AT4G32470, AT2G07727, AT5G58330, AT5G18800, AT5G09660, AT2G02050, AT2G07689, AT1G15120, AT3G47520, AT1G04410, AT2G07687, AT5G37510, AT5G11770, AT2G01090	3.14613	0.000920354
AT1G26120	ICME-LIKE1	0.480518	0.041535								AT1G27130	GSTU13	1.98479	0.000582739		GOTERM_CC_FAT	GO:0032993~protein-DNA complex	AT3G54560, AT3G46030, AT5G59970, AT5G10980, AT1G54690, AT1G07820, AT5G10390, AT5G59690, AT1G08880, AT1G52740, AT2G30620, AT3G45980, AT5G65360, AT3G53730, AT1G51060, AT2G28740, AT4G40040, AT4G40030, AT3G45930, AT3G46320, AT4G27230, AT1G09200, AT5G10400, AT5G59910	3.14111	0.000935264
AT1G26130	AT1G26130	0.38186	0.000876722								AT1G27190	AT1G27190	1.93274	3.15785e-06		GOTERM_BP_FAT	GO:0009414~response to water deprivation	AT2G15970, AT5G48870, AT5G15960, AT5G59690, AT2G05520, AT2G45960, AT2G17840, AT4G00430, AT3G53420, AT5G03740, AT5G52310, AT3G53730, AT5G67300, AT2G41430, AT3G45930, AT5G61590, AT4G15910, AT1G01620, AT4G24960, AT1G05850, AT5G59970, AT1G07820, AT5G15970, AT5G56030, AT1G74520, AT1G69700, AT1G47128, AT2G21620, AT1G73330, AT4G39090, AT2G28740, AT3G61430, AT1G15690, AT3G46320, AT2G05620, AT2G30870, AT1…	2.39106	0.00136727
AT1G26150	PERK10	0.263736	2.80933e-13								AT1G27310	NTF2A	2.27665	4.92349e-07		GOTERM_CC_FAT	GO:0046658~anchored to plasma membrane	AT1G66250, AT5G25090, AT5G60920, AT2G13820, AT4G27520, AT5G19250, AT5G08000, AT4G35100, AT2G45960, AT5G58090, AT4G12730, AT1G27950, AT2G45470, AT4G26690, AT1G77630, AT2G04780, AT3G07390, AT2G17120, AT2G25060, AT1G66970, AT5G55730, AT4G31140, AT5G61130	3.19267	0.0012319
AT1G26190	AT1G26190	0.582272	0.0228051								AT1G27330	AT1G27330	1.73476	0.000742426		PIR_SUPERFAMILY	PIRSF002034:ubiquitin	AT4G05320, AT4G05050, AT3G62250, AT5G03240, AT2G36170, AT2G47110, AT3G52590, AT4G02890, AT1G31340, AT5G20620	6.80993	0.00139735
AT1G26580	AT1G26580	0.387876	1.0577e-06								AT1G27435	AT1G27435	1.79835	0.00157485		PIR_SUPERFAMILY	PIRSF000868:14-3-3 protein	AT4G09000, AT1G78300, AT2G42590, AT5G10450, AT5G38480, AT5G16050, AT5G65430, AT1G35160, AT3G02520, AT1G22300	6.80993	0.00139735
AT1G27070	AT1G27070	0.38847	0.000945644								AT1G27450	APT1	1.94201	1.01753e-09		PIR_SUPERFAMILY	PIRSF038431:ribosomal protein S27Ae	AT4G05320, AT4G05050, AT3G62250, AT5G03240, AT2G36170, AT2G47110, AT3G52590, AT4G02890, AT1G31340, AT5G20620	6.80993	0.00139735
AT1G27110	AT1G27110	0.131118	0.00818862								AT1G27695	AT1G27695	3.24153	0.00420928		INTERPRO	IPR006662:Thioredoxin-like subdomain	AT1G35620, AT5G16400, AT1G43560, AT5G42980, AT2G47470, AT1G50320, AT1G19730, AT4G03520, AT3G15360, AT3G02730, AT3G06730, AT5G39950	6.17671	0.00159389
AT1G27430	AT1G27430	0.487963	0.0395852								AT1G27930	AT1G27930	1.99713	0.000131489		GOTERM_BP_FAT	GO:0009141~nucleoside triphosphate metabolic process	AT4G37640, AT3G58730, AT5G57350, AT2G16510, AT4G02620, AT4G11010, AT1G19910, AT2G05840, AT4G34720, AT2G07671, AT4G04640, AT2G07698, AT3G28710, AT3G28715, AT3G52300, AT4G38920, AT2G07707, AT1G75630, AT1G12840, AT4G09320, AT3G46940, AT4G09650, AT5G13450, AT5G63310, AT1G51650, AT5G35590, AT2G33040, AT4G29480, AT2G25610	2.76859	0.00167295
AT1G27520	AT1G27520	0.281131	0.000145343								AT1G27950	LTPG1	1.96539	1.6381e-07		GOTERM_BP_FAT	GO:0042773~ATP synthesis coupled electron transport	AT2G07751, AT4G32470, AT3G06310, AT5G08530, AT5G18800, AT2G02050, AT2G07689, AT1G15120, AT3G27380, AT2G07687, AT5G37510, AT3G52730, AT5G11770, AT2G01090	5.00133	0.00177496
AT1G27595	AT1G27595	0.630248	0.0246579								AT1G27970	NTF2B	1.71727	0.000772272		GOTERM_BP_FAT	GO:0009415~response to water	AT2G15970, AT5G48870, AT5G15960, AT5G59690, AT5G20830, AT2G05520, AT2G45960, AT2G17840, AT4G00430, AT3G53420, AT5G03740, AT5G52310, AT3G53730, AT5G67300, AT2G41430, AT3G45930, AT5G61590, AT4G15910, AT1G01620, AT1G05850, AT4G24960, AT5G59970, AT1G07820, AT5G15970, AT5G56030, AT1G74520, AT1G69700, AT1G47128, AT2G21620, AT1G73330, AT4G39090, AT2G28740, AT3G61430, AT1G15690, AT3G46320, AT2G05620, AT2…	2.3346	0.00179001
AT1G27850	AT1G27850	0.521705	0.00106319								AT1G28070	AT1G28070	2.03077	0.00768897		UP_SEQ_FEATURE	domain:Thioredoxin	AT3G26060, AT3G11630, AT1G50320, AT1G19730, AT4G03520, AT5G06290, AT3G15360, AT3G02730, AT4G04950, AT5G16400, AT3G06050, AT5G61440, AT5G42980, AT1G65980, AT1G08570, AT5G39950	4.23536	0.00185989
AT1G27900	AT1G27900	0.49739	0.000668137								AT1G28110	SCPL45	1.52902	0.00673644		SP_PIR_KEYWORDS	isopeptide bond	AT3G46030, AT4G05320, AT1G77710, AT4G05050, AT5G03240, AT2G47110, AT3G23810, AT4G02890, AT3G45980, AT2G45695, AT3G62250, AT2G36170, AT3G52590, AT5G20620, AT1G31340, AT5G59910	4.44155	0.00184982
AT1G27920	MAP65-8	0.293591	0.000792822								AT1G28135	AT1G28135	6.90471	0.00562077		INTERPRO	IPR000217:Tubulin	AT5G19780, AT5G62690, AT2G29550, AT5G12250, AT1G20010, AT5G19770, AT4G14960, AT1G04820, AT5G44340, AT5G62700	7.5695	0.00228172
AT1G28090	AT1G28090	0.355559	0.00017368								AT1G28290	AGP31	1.67201	2.11238e-06		INTERPRO	IPR017975:Tubulin, conserved site	AT5G19780, AT5G62690, AT2G29550, AT5G12250, AT1G20010, AT5G19770, AT4G14960, AT1G04820, AT5G44340, AT5G62700	7.5695	0.00228172
AT1G28240	AT1G28240	0.404636	0.00125917								AT1G28330	DYL1	2.85945	2.87264e-07		GOTERM_CC_FAT	GO:0005743~mitochondrial inner membrane	AT4G37830, AT4G11010, AT2G46505, AT5G50810, AT5G13440, AT5G19760, AT2G40765, AT4G26670, AT3G27380, AT3G52730, AT2G42210, AT3G46430, AT5G59613, AT1G61570, AT5G52840, AT3G52300, AT2G19080, AT2G07707, AT1G61870, AT4G21105, AT2G47380, AT5G61310, AT4G32470, AT3G46560, AT3G62400, AT2G07727, AT1G49140, AT2G29530, AT3G10860, AT5G13450, AT1G51650, AT5G67590, AT1G15120, AT5G13430, AT3G08580, AT2G33040, AT2…	2.15566	0.0019604
AT1G28420	HB-1 (NC_003070 9979801..9987638)	0.629864	0.00723034								AT1G28395	AT1G28395	1.76029	0.0124661		GOTERM_BP_FAT	GO:0015980~energy derivation by oxidation of organic compounds	AT4G35260, AT2G07751, AT2G46505, AT3G06310, AT2G42600, AT5G08530, AT3G27380, AT3G52730, AT2G07695, AT5G52840, AT1G53240, AT4G32470, AT2G07727, AT5G58330, AT5G18800, AT5G09660, AT2G02050, AT2G07689, AT1G15120, AT3G47520, AT1G04410, AT2G07687, AT5G37510, AT5G11770, AT2G01090	2.94531	0.00336668
AT1G28560	SRD2	0.16349	0.0313434								AT1G29040	AT1G29040	1.92093	0.00604502		GOTERM_CC_FAT	GO:0005750~mitochondrial respiratory chain complex III	AT5G13440, AT2G40765, AT1G15120, AT5G13430, AT4G32470, AT3G52730, AT5G05370, AT3G46430, AT2G01090, AT5G59613, AT3G10860	5.92807	0.00293555
AT1G29170	WAVE2	0.44359	0.00196								AT1G29070	AT1G29070	2.21406	5.3865e-07		GOTERM_CC_FAT	GO:0045275~respiratory chain complex III	AT5G13440, AT2G40765, AT1G15120, AT5G13430, AT4G32470, AT3G52730, AT5G05370, AT3G46430, AT2G01090, AT5G59613, AT3G10860	5.92807	0.00293555
AT1G29320	AT1G29320	0.54259	0.00464845								AT1G29071	SNOR105	23.5883	0.00652581		GOTERM_BP_FAT	GO:0009201~ribonucleoside triphosphate biosynthetic process	AT4G37640, AT3G58730, AT5G57350, AT2G16510, AT4G02620, AT4G11010, AT1G19910, AT2G05840, AT4G34720, AT2G07671, AT4G04640, AT2G07698, AT3G28710, AT3G28715, AT3G52300, AT4G38920, AT2G07707, AT1G75630, AT1G12840, AT4G09320, AT4G09650, AT5G13450, AT5G63310, AT1G51650, AT5G35590, AT2G33040, AT4G29480, AT2G25610	2.72002	0.00384724
AT1G29400	ML5	0.685219	0.049284								AT1G29150	ATS9	1.55698	0.0028062		GOTERM_BP_FAT	GO:0009206~purine ribonucleoside triphosphate biosynthetic process	AT4G37640, AT3G58730, AT5G57350, AT2G16510, AT4G02620, AT4G11010, AT1G19910, AT2G05840, AT4G34720, AT2G07671, AT4G04640, AT2G07698, AT3G28710, AT3G28715, AT3G52300, AT4G38920, AT2G07707, AT1G75630, AT1G12840, AT4G09320, AT4G09650, AT5G13450, AT5G63310, AT1G51650, AT5G35590, AT2G33040, AT4G29480, AT2G25610	2.72002	0.00384724
AT1G29560	AT1G29560	0.136544	0.000300354								AT1G29160	AT1G29160	2.96848	0.00489732		GOTERM_BP_FAT	GO:0009199~ribonucleoside triphosphate metabolic process	AT4G37640, AT3G58730, AT5G57350, AT2G16510, AT4G02620, AT4G11010, AT1G19910, AT2G05840, AT4G34720, AT2G07671, AT4G04640, AT2G07698, AT3G28710, AT3G28715, AT3G52300, AT4G38920, AT2G07707, AT1G75630, AT1G12840, AT4G09320, AT4G09650, AT5G13450, AT5G63310, AT1G51650, AT5G35590, AT2G33040, AT4G29480, AT2G25610	2.72002	0.00384724
AT1G29630	AT1G29630	0.415771	0.043704								AT1G29250	AT1G29250	1.84881	1.68762e-07		GOTERM_BP_FAT	GO:0009144~purine nucleoside triphosphate metabolic process	AT4G37640, AT3G58730, AT5G57350, AT2G16510, AT4G02620, AT4G11010, AT1G19910, AT2G05840, AT4G34720, AT2G07671, AT4G04640, AT2G07698, AT3G28710, AT3G28715, AT3G52300, AT4G38920, AT2G07707, AT1G75630, AT1G12840, AT4G09320, AT4G09650, AT5G13450, AT5G63310, AT1G51650, AT5G35590, AT2G33040, AT4G29480, AT2G25610	2.72002	0.00384724
AT1G29720	AT1G29720	0.154225	0.00607944								AT1G29310	AT1G29310	1.45951	0.0459076		GOTERM_BP_FAT	GO:0009145~purine nucleoside triphosphate biosynthetic process	AT4G37640, AT3G58730, AT5G57350, AT2G16510, AT4G02620, AT4G11010, AT1G19910, AT2G05840, AT4G34720, AT2G07671, AT4G04640, AT2G07698, AT3G28710, AT3G28715, AT3G52300, AT4G38920, AT2G07707, AT1G75630, AT1G12840, AT4G09320, AT4G09650, AT5G13450, AT5G63310, AT1G51650, AT5G35590, AT2G33040, AT4G29480, AT2G25610	2.72002	0.00384724
AT1G29730	AT1G29730	0.137026	0.0464379								AT1G29520	AT1G29520	2.85544	0.0199487		GOTERM_BP_FAT	GO:0009205~purine ribonucleoside triphosphate metabolic process	AT4G37640, AT3G58730, AT5G57350, AT2G16510, AT4G02620, AT4G11010, AT1G19910, AT2G05840, AT4G34720, AT2G07671, AT4G04640, AT2G07698, AT3G28710, AT3G28715, AT3G52300, AT4G38920, AT2G07707, AT1G75630, AT1G12840, AT4G09320, AT4G09650, AT5G13450, AT5G63310, AT1G51650, AT5G35590, AT2G33040, AT4G29480, AT2G25610	2.72002	0.00384724
AT1G29940	NRPA2	0.597759	0.00167279								AT1G29785	AT1G29785	1.83643	0.0220727		PIR_SUPERFAMILY	PIRSF002038:polyubiquitin 4	AT4G05320, AT4G05050, AT3G62250, AT5G03240, AT2G36170, AT2G47110, AT3G52590, AT4G02890, AT1G31340, AT5G20620	6.28609	0.00404714
AT1G30200	AT1G30200	0.594357	0.0365626								AT1G29910	CAB3	6.0658	2.47568e-06		GOTERM_BP_FAT	GO:0009142~nucleoside triphosphate biosynthetic process	AT4G37640, AT3G58730, AT5G57350, AT2G16510, AT4G02620, AT4G11010, AT1G19910, AT2G05840, AT4G34720, AT2G07671, AT4G04640, AT2G07698, AT3G28710, AT3G28715, AT3G52300, AT4G38920, AT2G07707, AT1G75630, AT1G12840, AT4G09320, AT4G09650, AT5G13450, AT5G63310, AT1G51650, AT5G35590, AT2G33040, AT4G29480, AT2G25610	2.69637	0.00460217
AT1G30270	CIPK23	0.580184	0.0241395								AT1G29920	CAB2	7.04449	0.000159888		GOTERM_BP_FAT	GO:0045184~establishment of protein localization	AT5G13850, AT2G45170, AT5G42570, AT1G27970, AT2G21190, AT5G25760, AT1G04070, AT4G02080, AT5G08040, AT5G20020, AT4G26670, AT2G02040, AT5G45130, AT4G17170, AT3G07680, AT2G42210, AT1G43890, AT4G16520, AT1G29310, AT4G35450, AT3G46560, AT1G27310, AT1G70490, AT2G29530, AT4G21980, AT5G43970, AT5G22360, AT5G20010, AT3G62560, AT1G23490, AT1G16240, AT5G41685, AT5G50460, AT3G58170, AT3G09740, AT3G62030, AT4…	1.7247	0.00476559
AT1G30410	MRP13	0.523534	0.00995602								AT1G29930	CAB1	4.08975	1.2466e-45		GOTERM_BP_FAT	GO:0015031~protein transport	AT5G13850, AT2G45170, AT5G42570, AT1G27970, AT2G21190, AT5G25760, AT1G04070, AT4G02080, AT5G08040, AT5G20020, AT4G26670, AT2G02040, AT5G45130, AT4G17170, AT3G07680, AT2G42210, AT1G43890, AT4G16520, AT1G29310, AT4G35450, AT3G46560, AT1G27310, AT1G70490, AT2G29530, AT4G21980, AT5G43970, AT5G22360, AT5G20010, AT3G62560, AT1G23490, AT1G16240, AT5G41685, AT5G50460, AT3G58170, AT3G09740, AT3G62030, AT4…	1.7247	0.00476559
AT1G30420	MRP12	0.312983	0.017295								AT1G29980	AT1G29980	2.11947	1.84424e-10		GOTERM_BP_FAT	GO:0044271~nitrogen compound biosynthetic process	AT3G17390, AT5G17920, AT1G74470, AT5G48180, AT4G33510, AT4G14716, AT2G07671, AT3G16400, AT1G23820, AT1G66200, AT3G28710, AT3G54470, AT3G28715, AT3G48560, AT1G27450, AT2G40490, AT3G03780, AT1G12840, AT4G14880, AT4G38800, AT1G72810, AT3G57030, AT4G24830, AT4G09650, AT3G57560, AT4G09320, AT1G70310, AT5G35630, AT3G54640, AT3G30775, AT4G33680, AT2G33040, AT2G43790, AT3G58610, AT2G25610, AT2G43750, AT4…	1.70712	0.00512334
AT1G30450	CCC1	0.664251	0.0256541								AT1G30230	AT1G30230	2.54723	8.07403e-10		SMART	SM00212:UBCc	AT3G57870, AT5G53300, AT1G16890, AT2G36060, AT5G62540, AT3G55380, AT5G25760, AT5G41700, AT3G52560, AT2G02760, AT1G63800, AT5G50870, AT1G64230	5.32731	0.00379842
AT1G30490	PHV	0.372222	5.45037e-05								AT1G30360	ERD4	1.31543	0.0374028		GOTERM_MF_FAT	GO:0005372~water transporter activity	AT4G23400, AT3G54820, AT3G16240, AT4G35100, AT2G45960, AT2G16850, AT4G18910, AT4G00430, AT2G39010, AT3G53420, AT3G61430, AT3G26520, AT2G36830, AT1G01620	4.67245	0.00513146
AT1G30590	AT1G30590	0.415343	0.00168857								AT1G30380	PSAK	2.67882	2.34425e-13		GOTERM_MF_FAT	GO:0015250~water channel activity	AT4G23400, AT3G54820, AT3G16240, AT4G35100, AT2G45960, AT2G16850, AT4G18910, AT4G00430, AT2G39010, AT3G53420, AT3G61430, AT3G26520, AT2G36830, AT1G01620	4.67245	0.00513146
AT1G30610	EMB2279	0.435999	0.000331655								AT1G30845	AT1G30845	2.78961	0.0191027		SP_PIR_KEYWORDS	chlorophyll	AT1G29910, AT1G29920, AT4G10340, AT3G47470, AT2G34430, AT1G29930, AT2G34420, AT3G08940, AT5G01530	8.16135	0.0046576
AT1G30690	AT1G30690	0.686348	0.0209509								AT1G30880	AT1G30880	2.10117	1.3983e-08		GOTERM_CC_FAT	GO:0033177~proton-transporting two-sector ATPase complex, proton-transporting domain	AT3G52300, AT4G26710, AT4G38920, AT2G07707, AT2G16510, AT1G75630, AT1G19910, AT4G34720, AT5G55290, AT2G07671, AT3G28710, AT4G29480, AT2G25610, AT2G21870, AT3G28715	4.16435	0.00469259
AT1G30755	AT1G30755	0.0827916	0.00106095								AT1G31130	AT1G31130	2.18014	4.16788e-06		SP_PIR_KEYWORDS	metalloprotein	AT4G39330, AT1G20620, AT4G25100, AT5G43940, AT4G13770, AT1G08830, AT1G10960, AT5G13440, AT3G49110, AT2G27510, AT3G49120, AT2G16430, AT4G29690, AT1G76100, AT2G28190, AT1G22840, AT3G10920, AT1G60950, AT3G19450, AT1G20340, AT2G07727, AT5G53560, AT4G22220, AT1G11680, AT4G29700, AT2G32720, AT1G07890, AT4G29680, AT4G31500, AT2G30490	2.59916	0.00492245
AT1G30835	SADHU1-2	0.353329	0.000120451								AT1G31330	PSAF	2.00715	0.00364179		GOTERM_MF_FAT	GO:0019904~protein domain specific binding	AT4G09000, AT1G78300, AT2G42590, AT5G10450, AT5G38480, AT5G16050, AT5G65430, AT1G35160, AT3G02520, AT1G22300	6.86035	0.00545488
AT1G31360	RECQL2	0.504748	0.0364848								AT1G31335	AT1G31335	2.1315	0.0171372		GOTERM_BP_FAT	GO:0045454~cell redox homeostasis	AT5G20500, AT1G50320, AT1G19730, AT5G06290, AT3G02730, AT4G04950, AT3G06050, AT5G42980, AT1G65980, AT1G06830, AT3G06730, AT5G39950, AT2G17420, AT3G54900, AT3G26060, AT1G43560, AT5G42850, AT3G11630, AT5G58640, AT4G03520, AT5G11930, AT3G15360, AT2G30540, AT1G35620, AT5G16400, AT5G61440, AT1G08570, AT2G47470, AT3G02000, AT5G13810, AT2G35010, AT5G40370	2.46097	0.00619934
AT1G31410	AT1G31410	0.442201	0.0191168								AT1G31340	RUB1	1.73875	0.000321216		KEGG_PATHWAY	ath03050:Proteasome	AT3G60820, AT3G22630, AT5G23540, AT1G64520, AT5G58290, AT2G05840, AT5G45010, AT4G24820, AT1G64750, AT1G20200, AT3G22110, AT4G31300, AT3G51260, AT1G67250, AT1G79210, AT5G05780, AT1G56450, AT4G14800, AT5G45620, AT5G35590, AT1G21720, AT1G29150, AT2G27020, AT1G16470, AT3G05530, AT5G42790, AT1G13060	2.47136	0.00418095
AT1G31600	AT1G31600	0.377474	0.000284462								AT1G31580	ECS1	4.00107	4.42919e-08		SP_PIR_KEYWORDS	zymogen	AT4G39090, AT5G67360, AT1G20850, AT4G35350, AT3G10410, AT4G11320, AT3G45310, AT4G31300, AT1G47128, AT1G13060, AT1G56450	5.98499	0.00725345
AT1G31660	AT1G31660	0.680395	0.0199045								AT1G31710	AT1G31710	3.41882	4.60442e-12		INTERPRO	IPR003231:Acyl carrier protein (ACP)	AT1G65290, AT1G54630, AT3G05020, AT5G47630, AT2G44620, AT4G25050, AT1G54580	11.2596	0.00879723
AT1G31870	AT1G31870	0.597636	0.014299								AT1G31760	AT1G31760	1.95585	0.000644425		INTERPRO	IPR001951:Histone H4	AT5G59970, AT3G53730, AT2G28740, AT5G59690, AT1G07820, AT3G45930, AT3G46320	11.2596	0.00879723
AT1G31880	BRX	0.479323	0.0302252								AT1G31812	ACBP6	3.23067	1.41877e-06		INTERPRO	IPR019809:Histone H4, conserved site	AT5G59970, AT3G53730, AT2G28740, AT5G59690, AT1G07820, AT3G45930, AT3G46320	11.2596	0.00879723
AT1G31910	AT1G31910	0.607574	0.0035716								AT1G31830	AT1G31830	1.78837	0.00441254		GOTERM_BP_FAT	GO:0008104~protein localization	AT5G13850, AT2G45170, AT5G42570, AT1G27970, AT2G21190, AT5G25760, AT1G04070, AT4G02080, AT5G08040, AT5G20020, AT4G26670, AT2G02040, AT5G45130, AT4G17170, AT3G07680, AT2G42210, AT2G23310, AT1G43890, AT4G16520, AT1G29310, AT4G35450, AT3G46560, AT1G27310, AT1G70490, AT2G29530, AT4G21980, AT5G43970, AT5G22360, AT5G20010, AT3G62560, AT1G23490, AT1G16240, AT5G41685, AT5G50460, AT3G58170, AT3G09740, AT3…	1.68857	0.00900969
AT1G31930	XLG3	0.592414	0.0322228								AT1G31835	AT1G31835	5.79624	0.0193779		SMART	SM00213:UBQ	AT5G57860, AT4G26840, AT4G05320, AT4G05050, AT5G03240, AT2G47110, AT4G02970, AT4G02890, AT5G38470, AT3G62250, AT5G55160, AT2G36170, AT3G52590, AT5G20620, AT1G31340	4.33899	0.00693994
AT1G31970	STRS1	0.667236	0.0120548								AT1G32060	PRK	2.40949	0.00166095		GOTERM_BP_FAT	GO:0009260~ribonucleotide biosynthetic process	AT4G37640, AT3G58730, AT5G57350, AT2G16510, AT4G02620, AT4G11010, AT1G19910, AT2G05840, AT4G34720, AT2G07671, AT4G04640, AT2G07698, AT3G28710, AT3G54470, AT3G28715, AT3G52300, AT2G42910, AT4G38920, AT2G07707, AT1G75630, AT1G12840, AT4G09320, AT4G09650, AT5G13450, AT5G63310, AT1G51650, AT5G35590, AT2G33040, AT4G29480, AT2G25610, AT1G74260	2.45218	0.00975497
AT1G32150	bZIP68	0.435278	0.00913106								AT1G32210	ATDAD1	2.45231	6.141e-10		GOTERM_MF_FAT	GO:0004129~cytochrome-c oxidase activity	AT4G28060, AT4G37830, AT5G57815, AT4G21105, AT2G47380, AT5G61310, AT3G62400, AT2G07687, AT3G15640, AT2G07695	6.49928	0.00961971
AT1G32190	AT1G32190	0.631333	0.0163119								AT1G32310	AT1G32310	2.30894	0.0083076		GOTERM_MF_FAT	GO:0016676~oxidoreductase activity, acting on heme group of donors, oxygen as acceptor	AT4G28060, AT4G37830, AT5G57815, AT4G21105, AT2G47380, AT5G61310, AT3G62400, AT2G07687, AT3G15640, AT2G07695	6.49928	0.00961971
AT1G32490	ESP3	0.550176	0.000748291								AT1G32400	TOM2A	1.68715	0.000319627		GOTERM_MF_FAT	GO:0015002~heme-copper terminal oxidase activity	AT4G28060, AT4G37830, AT5G57815, AT4G21105, AT2G47380, AT5G61310, AT3G62400, AT2G07687, AT3G15640, AT2G07695	6.49928	0.00961971
AT1G32750	HAF01	0.531982	0.000247896								AT1G32460	AT1G32460	1.94393	0.0133035		GOTERM_MF_FAT	GO:0016675~oxidoreductase activity, acting on heme group of donors	AT4G28060, AT4G37830, AT5G57815, AT4G21105, AT2G47380, AT5G61310, AT3G62400, AT2G07687, AT3G15640, AT2G07695	6.49928	0.00961971
AT1G32810	AT1G32810	0.551277	0.00651206								AT1G32470	AT1G32470	2.27696	1.70091e-07		GOTERM_CC_FAT	GO:0045298~tubulin complex	AT5G19780, AT5G62690, AT2G29550, AT1G20010, AT5G19770, AT4G14960, AT1G04820, AT5G44340, AT5G62700	6.87118	0.00872996
AT1G33270	AT1G33270	0.440188	0.0489956								AT1G33040	NACA5	1.54789	0.00121647		GOTERM_MF_FAT	GO:0022884~macromolecule transmembrane transporter activity	AT1G29310, AT3G46560, AT5G50810, AT2G29530, AT1G04070, AT5G28750, AT3G46740, AT5G43970, AT4G24920, AT4G26670, AT2G34250, AT5G41685, AT2G37410, AT5G50460, AT2G42210, AT1G61570	3.87408	0.011452
AT1G33360	AT1G33360	0.378312	0.00576918								AT1G33140	PGY2	1.97111	2.64243e-07		GOTERM_MF_FAT	GO:0015450~P-P-bond-hydrolysis-driven protein transmembrane transporter activity	AT1G29310, AT3G46560, AT5G50810, AT2G29530, AT1G04070, AT5G28750, AT3G46740, AT5G43970, AT4G24920, AT4G26670, AT2G34250, AT5G41685, AT2G37410, AT5G50460, AT2G42210, AT1G61570	3.87408	0.011452
AT1G33400	AT1G33400	0.384649	0.0102577								AT1G33520	MOS2	1.54933	0.0125326		INTERPRO	IPR018316:Tubulin/FtsZ, 2-layer sandwich domain	AT5G19780, AT5G62690, AT2G29550, AT5G12250, AT1G20010, AT5G19770, AT4G14960, AT1G04820, AT5G44340, AT5G62700	6.43407	0.0127178
AT1G33410	SAR1 (NC_003070 12109589..12118850)	0.615159	0.00313388								AT1G33590	AT1G33590	2.39455	1.60808e-05		INTERPRO	IPR003008:Tubulin/FtsZ, GTPase domain	AT5G19780, AT5G62690, AT2G29550, AT5G12250, AT1G20010, AT5G19770, AT4G14960, AT1G04820, AT5G44340, AT5G62700	6.43407	0.0127178
AT1G33470	AT1G33470	0.675191	0.0341935								AT1G33810	AT1G33810	1.73769	0.00837553		GOTERM_BP_FAT	GO:0009259~ribonucleotide metabolic process	AT4G37640, AT3G58730, AT5G57350, AT2G16510, AT4G02620, AT4G11010, AT1G19910, AT2G05840, AT4G34720, AT2G07671, AT4G04640, AT2G07698, AT3G28710, AT3G54470, AT3G28715, AT3G52300, AT2G42910, AT4G38920, AT2G07707, AT1G75630, AT1G12840, AT4G09320, AT4G09650, AT5G13450, AT5G63310, AT1G51650, AT5G35590, AT2G33040, AT4G29480, AT2G25610, AT1G74260	2.41764	0.0131601
AT1G34160	AT1G34160	0.438571	0.0193974								AT1G34000	OHP2	2.83164	0.00699619		INTERPRO	IPR006689:ARF/SAR superfamily	AT3G22950, AT3G62290, AT4G02080, AT2G47170, AT1G56330, AT5G67560, AT3G62560, AT1G23490, AT1G70490, AT1G10630, AT3G49870	5.66198	0.0142079
AT1G34210	SERK2	0.436605	6.75073e-05								AT1G34030	AT1G34030	1.86181	0.015797		GOTERM_CC_FAT	GO:0000785~chromatin	AT5G59690, AT5G10390, AT2G30620, AT5G65360, AT1G20693, AT3G53730, AT1G51060, AT4G40040, AT3G45930, AT5G10400, AT5G59910, AT3G46030, AT3G54560, AT5G59970, AT1G54690, AT5G10980, AT1G07820, AT1G08880, AT1G52740, AT3G45980, AT2G28740, AT4G40030, AT3G46320, AT4G27230, AT1G09200, AT2G47450	2.61759	0.0122042
AT1G34320	AT1G34320	0.415915	3.97805e-05								AT1G34130	STT3B	1.41153	0.0160111		GOTERM_BP_FAT	GO:0006979~response to oxidative stress	AT1G20620, AT4G25100, AT3G56240, AT2G22080, AT1G22770, AT3G06050, AT5G42980, AT2G28190, AT5G59880, AT2G01140, AT5G40150, AT3G10920, AT3G25530, AT3G55460, AT4G03520, AT5G24770, AT3G30775, AT3G52880, AT2G43790, AT5G13930, AT1G35720, AT1G71695, AT3G62030, AT5G34850, AT3G10020, AT4G11010, AT2G31570, AT3G21770, AT1G08830, AT3G55280, AT5G64120, AT2G22420, AT3G49110, AT4G00860, AT5G01410, AT3G49120, AT2…	1.92933	0.0152088
AT1G34550	EMB2756	0.66506	0.0325662								AT1G34430	EMB3003	1.43958	0.0115661		INTERPRO	IPR000426:Proteasome, alpha-subunit, conserved site	AT3G51260, AT1G79210, AT5G35590, AT2G05840, AT3G22110, AT2G27020, AT1G16470, AT5G42790	8.57876	0.0155732
AT1G35115	AT1G35115	0.319132	0.00360026								AT1G35160	GF14 PHI	1.78982	3.10101e-06		INTERPRO	IPR004038:Ribosomal protein L7Ae/L30e/S12e/Gadd45	AT2G32060, AT2G47610, AT5G20160, AT1G15930, AT3G62870, AT4G12600, AT5G08180, AT4G22380	8.57876	0.0155732
AT1G35510	AT1G35510	0.513914	0.0237758								AT1G35620	PDIL5-2	1.6942	0.0245007		UP_SEQ_FEATURE	metal ion-binding site:Magnesium (chlorophyll-a 6 axial ligand)	AT1G29910, AT1G29920, AT4G10340, AT3G47470, AT1G29930, AT3G08940, AT5G01530	9.26486	0.0162923
AT1G35710	AT1G35710	0.355365	0.0039975								AT1G35680	AT1G35680	1.71336	0.000284462		GOTERM_MF_FAT	GO:0004175~endopeptidase activity	AT3G60820, AT1G11910, AT3G22630, AT5G51750, AT4G16190, AT4G11320, AT1G20850, AT4G35350, AT2G05920, AT5G07030, AT3G18490, AT3G22110, AT4G31300, AT3G51260, AT1G79210, AT3G54400, AT1G71950, AT2G03120, AT1G56450, AT4G39090, AT4G14800, AT5G02190, AT1G21720, AT4G34980, AT1G01300, AT5G27660, AT2G27020, AT1G13060, AT3G61820, AT3G14240, AT2G05840, AT5G19120, AT1G03230, AT5G67360, AT3G45310, AT4G32940, AT4…	1.9456	0.0154537
AT1G36160	ACC1	0.594375	0.000366023								AT1G35720	ANNAT1	2.18451	1.09267e-09		GOTERM_BP_FAT	GO:0042538~hyperosmotic salinity response	AT4G30660, AT4G30650, AT2G01570, AT5G49480, AT1G14920, AT1G74520, AT1G69700, AT3G04290, AT3G18030, AT5G24770, AT5G52310, AT5G01410, AT2G24040, AT3G05880, AT4G24960	3.95513	0.0170251
AT1G36370	SHM7	0.563631	0.00707426								AT1G36380	AT1G36380	2.78676	0.00104852		SP_PIR_KEYWORDS	cis-trans-isomerase	AT3G62030, AT2G29960, AT4G38740, AT2G16600, AT4G34870, AT2G21130, AT5G58710	10.5795	0.0149222
AT1G42470	AT1G42470	0.481496	0.00486906								AT1G36980	AT1G36980	1.91616	0.00137159		SP_PIR_KEYWORDS	Phosphopantetheine	AT1G65290, AT1G54630, AT3G05020, AT5G47630, AT2G44620, AT4G25050, AT1G54580	10.5795	0.0149222
AT1G44780	AT1G44780	0.535368	0.0049189								AT1G41880	AT1G41880	1.76406	0.0153837		SP_PIR_KEYWORDS	zinc finger	AT4G05320, AT4G05050, AT3G62250, AT5G03240, AT2G36170, AT2G47110, AT3G52590, AT4G38680, AT4G02890, AT1G31340, AT5G20620	5.54166	0.016335
AT1G44910	PRP40A	0.561992	0.00683531								AT1G42960	AT1G42960	1.99481	3.72704e-06		SP_PIR_KEYWORDS	channel-forming protein	AT4G38920, AT2G16510, AT2G36830, AT1G75630, AT1G19910, AT4G34720	13.6023	0.0165799
AT1G45130	BGAL5	0.661311	0.0297823								AT1G42990	BZIP60	1.84882	0.00201024		GOTERM_MF_FAT	GO:0005200~structural constituent of cytoskeleton	AT5G19780, AT2G29550, AT5G12250, AT3G53750, AT1G20010, AT5G19770, AT4G14960, AT1G49240, AT3G18780, AT1G04820, AT5G09810, AT5G44340	4.93945	0.0182944
AT1G47240	NRAMP2	0.401587	0.00858816								AT1G43170	RP1 (NC_003070 16266640..16268870)	1.59513	0.00988157		GOTERM_MF_FAT	GO:0000036~acyl carrier activity	AT3G25110, AT1G65290, AT1G54630, AT3G05020, AT5G47630, AT2G44620, AT4G25050, AT1G54580	8.23242	0.0187052
AT1G47560	SEC3B	0.123309	0.0333852								AT1G43560	ty2	1.93105	0.0390799		SP_PIR_KEYWORDS	Protease	AT3G60820, AT1G11910, AT3G14240, AT3G22630, AT5G51750, AT4G16190, AT5G23540, AT4G11320, AT5G27430, AT2G05840, AT5G67360, AT1G20850, AT4G35350, AT2G22425, AT2G05920, AT3G45310, AT4G30810, AT3G22110, AT3G18490, AT2G35780, AT4G32940, AT4G31300, AT4G01320, AT3G51260, AT1G79210, AT4G01610, AT1G02305, AT4G21650, AT1G47128, AT1G73330, AT1G56450, AT5G08260, AT4G39090, AT4G14800, AT3G14067, AT5G02190, AT1…	1.96069	0.0174069
AT1G48090	AT1G48090	0.528432	0.00265575								AT1G43790	TED6	7.2121	0.00345382		GOTERM_BP_FAT	GO:0009152~purine ribonucleotide biosynthetic process	AT4G37640, AT3G58730, AT5G57350, AT2G16510, AT4G02620, AT4G11010, AT1G19910, AT2G05840, AT4G34720, AT2G07671, AT4G04640, AT2G07698, AT3G28710, AT3G28715, AT3G52300, AT4G38920, AT2G07707, AT1G75630, AT1G12840, AT4G09320, AT4G09650, AT5G13450, AT5G63310, AT1G51650, AT5G35590, AT2G33040, AT4G29480, AT2G25610, AT1G74260	2.45158	0.0207514
AT1G48360	AT1G48360	0.39466	0.0079049								AT1G43890	RAB18 (NC_003070 16646731..16648648)	1.54028	0.0104174		GOTERM_BP_FAT	GO:0009150~purine ribonucleotide metabolic process	AT4G37640, AT3G58730, AT5G57350, AT2G16510, AT4G02620, AT4G11010, AT1G19910, AT2G05840, AT4G34720, AT2G07671, AT4G04640, AT2G07698, AT3G28710, AT3G28715, AT3G52300, AT4G38920, AT2G07707, AT1G75630, AT1G12840, AT4G09320, AT4G09650, AT5G13450, AT5G63310, AT1G51650, AT5G35590, AT2G33040, AT4G29480, AT2G25610, AT1G74260	2.45158	0.0207514
AT1G48580	AT1G48580	0.480361	0.0270096								AT1G44575	NPQ4	2.64572	2.07171e-10		GOTERM_BP_FAT	GO:0006120~mitochondrial electron transport, NADH to ubiquinone	AT5G18800, AT5G08530, AT2G02050, AT2G07751, AT2G07689, AT5G11770, AT3G06310	9.69007	0.0208719
AT1G48970	AT1G48970	0.268063	5.28385e-06								AT1G44770	AT1G44770	1.8907	0.0161031		INTERPRO	IPR015467:Thioredoxin, core	AT1G43560, AT1G50320, AT1G19730, AT4G03520, AT3G02730, AT3G15360, AT5G16400, AT5G61440, AT5G42980, AT1G08570, AT3G06730, AT2G35010, AT5G39950	4.52124	0.0226823
AT1G49040	SCD1	0.583698	0.00157189								AT1G44800	AT1G44800	2.71811	1.70175e-10		INTERPRO	IPR000425:Major intrinsic protein	AT4G23400, AT3G54820, AT3G16240, AT4G35100, AT2G45960, AT2G16850, AT4G18910, AT4G00430, AT2G39010, AT3G53420, AT3G61430, AT3G26520, AT2G36830, AT1G01620	4.18963	0.0236476
AT1G49340	ATPI4K ALPHA	0.675103	0.0159611								AT1G47128	RD21	1.94766	4.33726e-06		PIR_SUPERFAMILY	PIRSF000868:14-3-3	AT4G09000, AT1G78300, AT2G42590, AT5G10450, AT5G38480, AT5G16050, AT5G65430, AT1G35160, AT3G02520, AT1G22300	5.44795	0.0225079
AT1G49430	LACS2	0.584833	0.026919								AT1G47260	GAMMA CA2	1.58222	0.000724422		INTERPRO	IPR009081:Acyl carrier protein-like	AT1G65290, AT1G54630, AT3G05020, AT5G47630, AT2G44620, AT4G25050, AT1G54580	10.0086	0.0246441
AT1G49580	AT1G49580	0.42706	1.36789e-05								AT1G47278	AT1G47278	1.69049	0.0212107		INTERPRO	IPR006163:Phosphopantetheine-binding	AT1G65290, AT1G54630, AT3G05020, AT5G47630, AT2G44620, AT4G25050, AT1G54580	10.0086	0.0246441
AT1G49730	AT1G49730	0.399159	1.03266e-06								AT1G47420	SDH5	1.51913	0.00164549		GOTERM_CC_FAT	GO:0005783~endoplasmic reticulum	AT4G14420, AT1G52400, AT5G42570, AT3G13410, AT1G32210, AT5G27430, AT1G42990, AT3G55360, AT5G17770, AT1G18540, AT4G02080, AT4G40042, AT4G20870, AT5G48810, AT1G10030, AT3G12120, AT4G12590, AT1G13710, AT5G58710, AT1G14290, AT1G50430, AT2G03120, AT5G53560, AT5G55940, AT2G15090, AT4G23630, AT5G41600, AT3G57030, AT1G11680, AT1G35620, AT4G11220, AT5G02190, AT1G07420, AT5G58070, AT3G62560, AT2G47470, AT5…	1.62279	0.0200337
AT1G49870	AT1G49870	0.488935	0.0207712								AT1G47670	AT1G47670	1.4959	0.0406159		SP_PIR_KEYWORDS	transmembrane	AT3G47470, AT2G30570, AT1G42990, AT2G07739, AT1G19770, AT1G68650, AT1G69730, AT1G10030, AT2G17450, AT5G01530, AT2G26730, AT2G07727, AT5G22360, AT3G61430, AT1G09330, AT1G15500, AT4G23400, AT4G30650, AT2G07751, AT1G21900, AT1G19910, AT2G05840, AT5G11150, AT4G24920, AT5G47120, AT1G01620, AT2G38050, AT4G31600, AT4G30660, AT3G16240, AT1G74520, AT1G64090, AT4G31500, AT3G16140, AT3G05880, AT1G08700, AT3…	1.34437	0.0207807
AT1G50140	AT1G50140	0.436714	0.000224192								AT1G47820	AT1G47820	2.90576	0.000547621		INTERPRO	IPR004037:Ribosomal protein L7Ae conserved site	AT2G47610, AT5G20160, AT3G62870, AT4G12600, AT5G08180, AT4G22380	12.8681	0.0261175
AT1G50660	AT1G50660	0.707512	0.0297615								AT1G47830	AT1G47830	1.77178	0.00463874		INTERPRO	IPR018492:Ribosomal protein L7A/RS6 family	AT2G47610, AT5G20160, AT3G62870, AT4G12600, AT5G08180, AT4G22380	12.8681	0.0261175
AT1G50730	AT1G50730	0.517323	0.0152436								AT1G48200	AT1G48200	1.93301	0.00429392		UP_SEQ_FEATURE	nucleotide phosphate-binding region:GTP	AT1G07930, AT5G19780, AT5G12250, AT4G02080, AT1G20090, AT5G20020, AT5G45130, AT1G04820, AT5G44340, AT1G07920, AT5G62690, AT4G20360, AT1G56330, AT2G47170, AT4G14960, AT3G11730, AT1G70490, AT5G60390, AT5G62700, AT5G45750, AT2G29550, AT1G20010, AT5G20010, AT1G23490, AT5G19770, AT1G07940	2.53565	0.0265963
AT1G50970	AT1G50970	0.287324	0.000406988								AT1G48210	AT1G48210	1.79584	0.000707782		GOTERM_MF_FAT	GO:0046961~proton-transporting ATPase activity, rotational mechanism	AT4G09650, AT5G13450, AT1G51650, AT3G58730, AT4G02620, AT4G04640, AT1G12840, AT2G33040, AT2G07698, AT3G28710, AT3G28715, AT4G34720	4.78011	0.0262916
AT1G51690	B ALPHA	0.686935	0.0114031								AT1G48330	AT1G48330	3.09591	4.50597e-05		INTERPRO	IPR017937:Thioredoxin, conserved site	AT1G43560, AT1G50320, AT1G19730, AT4G03520, AT3G02730, AT3G15360, AT1G35620, AT5G16400, AT5G61440, AT5G42980, AT1G08570, AT2G47470, AT5G39950	4.40226	0.0308173
AT1G51720	AT1G51720	0.446483	0.000755525								AT1G48440	AT1G48440	1.96334	2.66193e-05		SP_PIR_KEYWORDS	translocation	AT4G24920, AT5G43970, AT3G46560, AT2G37410, AT5G50460, AT5G50810, AT2G29530, AT1G04070, AT1G61570	6.80113	0.025918
AT1G52150	ATHB-15	0.558399	1.44536e-05								AT1G48450	AT1G48450	1.66573	0.00681867		GOTERM_BP_FAT	GO:0010218~response to far red light	AT1G29920, AT1G29910, AT1G29930, AT2G01570, AT3G54890, AT3G27690, AT3G18780, AT3G08940, AT1G14920, AT5G38410, AT1G22770, AT4G10340, AT2G05100, AT1G67090, AT5G01530	3.77535	0.0311722
AT1G52430	AT1G52430	0.0901902	0.0426699								AT1G48480	RKL1	1.94442	8.92159e-06		GOTERM_BP_FAT	GO:0006511~ubiquitin-dependent protein catabolic process	AT3G60820, AT3G22630, AT1G75950, AT4G05320, AT5G23540, AT5G03240, AT4G05050, AT1G64520, AT5G58290, AT2G05840, AT4G02890, AT3G55380, AT4G24820, AT3G62250, AT2G36170, AT4G27880, AT1G20200, AT3G22110, AT5G50870, AT4G31300, AT5G20620, AT3G51260, AT5G53300, AT1G79210, AT1G10230, AT5G42190, AT2G47110, AT1G16890, AT5G62540, AT5G05780, AT1G56450, AT5G41700, AT4G14800, AT2G02760, AT5G38470, AT5G45620, AT1…	1.90527	0.0329042
AT1G52450	AT1G52450	0.131055	0.0209334								AT1G48600	PMEAMT	1.46777	0.0482731		GOTERM_MF_FAT	GO:0042277~peptide binding	AT3G62030, AT2G29960, AT3G25040, AT2G21190, AT2G47730, AT4G38740, AT2G16600, AT2G30870, AT4G34870, AT1G78380, AT2G21130, AT2G30860, AT5G58710	4.22453	0.0422643
AT1G52500	MMH-1	0.403797	8.22108e-05								AT1G48830	AT1G48830	1.99566	1.15127e-08		SP_PIR_KEYWORDS	elongation factor	AT1G09640, AT1G07920, AT4G20360, AT1G30230, AT1G07930, AT1G56070, AT5G19510, AT1G07940, AT5G60390, AT1G57720	5.66761	0.0400902
AT1G53090	SPA4	0.304731	0.00221091								AT1G49032	AT1G49032	4.36699	0.0040136
AT1G53165	ATMAP4K ALPHA1	0.511249	0.00652581								AT1G49140	AT1G49140	1.69873	0.0345336
AT1G53440	AT1G53440	0.472568	0.00276796								AT1G49240	ACT8	1.76276	0.000142664
AT1G53480	MRD1	0	0.0252073								AT1G49245	AT1G49245	2.09072	0.0254776
AT1G53570	MAP3KA	0.364027	0.00881818								AT1G49400	emb1129	1.93656	0.000419298
AT1G53720	CYP59	0.612055	0.0294618								AT1G49410	TOM6	1.80696	0.000640318
AT1G53780	AT1G53780	0.173849	1.42796e-14								AT1G49500	AT1G49500	4.20917	0.000453713
AT1G53785	AT1G53785	0.245505	9.62532e-05								AT1G49650	AT1G49650	2.33995	6.67153e-05
AT1G54180	BRX-LIKE3	0.230465	2.69233e-05								AT1G49700	AT1G49700	7.81218	6.56753e-10
AT1G54260	AT1G54260	0.244949	0.000452866								AT1G49750	AT1G49750	2.02024	2.37754e-06
AT1G54310	AT1G54310	0.445361	0.0152436								AT1G49975	AT1G49975	2.13805	0.0406159
AT1G54440	AT1G54440	0.292344	2.19201e-09								AT1G50320	THX	1.79376	0.0387211
AT1G54460	AT1G54460	0.628074	0.0212254								AT1G50430	DWF5	1.44159	0.0454195
AT1G54920	AT1G54920	0.44666	0.000707782								AT1G50480	THFS	1.43052	0.0302531
AT1G55200	AT1G55200	0.333059	6.39033e-11								AT1G50900	AT1G50900	2.45022	0.000293724
AT1G55350	DEK1	0.628382	0.00147684								AT1G51060	HTA10	1.59158	2.90259e-05
AT1G55690	AT1G55690	0.435386	1.88571e-08								AT1G51200	AT1G51200	2.07028	1.54425e-08
AT1G55860	UPL1	0.626249	0.018118								AT1G51400	AT1G51400	2.4181	0.00608304
AT1G55870	AHG2	0.409553	0.00512512								AT1G51630	AT1G51630	1.64455	0.00138928
AT1G55970	HAC4	0.299087	0.000105576								AT1G51650	AT1G51650	2.61012	1.9233e-15
AT1G56130	AT1G56130	0.0842573	0.000326872								AT1G52030	MBP2	2.01853	0.00144742
AT1G56140	AT1G56140	0.402158	0.0127168								AT1G52040	MBP1	2.16092	0.0111998
AT1G56145	AT1G56145	0.311817	0.000206451								AT1G52140	AT1G52140	3.46866	0.0134036
AT1G56230	AT1G56230	0.656633	0.0489815								AT1G52190	AT1G52190	1.55238	0.038432
AT1G56310	AT1G56310	0.459271	0.0312316								AT1G52220	AT1G52220	3.35528	5.39384e-12
AT1G58025	AT1G58025	0.531043	0.000472169								AT1G52230	PSAH2	3.11629	4.77547e-19
AT1G58060	AT1G58060	0.474858	0.0085579								AT1G52300	AT1G52300	1.99597	0.0294043
AT1G58200	MSL3	0.591433	0.0341727								AT1G52400	BGLU18	3.65859	4.01286e-05
AT1G58250	SAB	0.498402	0.000503708								AT1G52410	TSA1 (NC_003070 19520727..19525624)	2.73894	0.00646365
AT1G58350	ZW18	0.389983	0.00206329								AT1G52530	AT1G52530	2.32822	0.0188533
AT1G58410	AT1G58410	0.321942	0.0376628								AT1G52740	HTA9	2.30798	5.19792e-13
AT1G59820	ALA3	0.558351	0.0180037								AT1G52780	AT1G52780	1.74816	0.00351283
AT1G59890	SNL5	0.404003	2.88516e-07								AT1G53030	AT1G53030	2.33065	0.0237707
AT1G59980	ARL2	0.490012	0.0170807								AT1G53070	AT1G53070	2.58325	6.83371e-15
AT1G60200	AT1G60200	0.524964	0.000429132								AT1G53210	AT1G53210	1.55589	0.00101524
AT1G60220	ULP1D	0.516063	0.0419974								AT1G53240	mMDH1	1.63055	2.5578e-05
AT1G60550	ECHID	0.476821	0.0385045								AT1G53541	AT1G53541	7.31879	0.000326447
AT1G60640	AT1G60640	0.431737	4.09217e-05								AT1G53910	RAP2.12	1.5989	0.00227732
AT1G60860	AGD2 (NC_003070 22400926..22407777)	0.43938	0.000287767								AT1G54010	AT1G54010	2.48951	7.06288e-05
AT1G60900	AT1G60900	0.536996	0.00120655								AT1G54030	MVP1	1.62919	0.0226355
AT1G60930	RECQ4B	0.246342	0.000136824								AT1G54270	EIF4A-2	1.42213	0.00672227
AT1G61100	AT1G61100	0.434276	0.00121533								AT1G54500	AT1G54500	2.1022	0.000580856
AT1G61360	AT1G61360	0.290017	0.0119186								AT1G54580	ACP2	1.82166	9.73139e-06
AT1G61420	AT1G61420	0.215355	0.00902057								AT1G54630	ACP3	1.66988	0.000473093
AT1G61460	AT1G61460	0.290082	0.031706								AT1G54690	GAMMA-H2AX	1.48177	0.00629234
AT1G61500	AT1G61500	0.17509	0.00023918								AT1G54780	TLP18.3	1.69886	0.0228015
AT1G62130	AT1G62130	0.140297	9.47704e-07								AT1G55205	AT1G55205	1.82834	0.00621415
AT1G62260	MEF9	0.305576	0.0348994								AT1G55210	AT1G55210	2.33032	1.00322e-06
AT1G62310	AT1G62310	0.251257	0.0118389								AT1G55330	AGP21	3.8519	2.02026e-06
AT1G62850	AT1G62850	0.258599	0.00169381								AT1G55360	AT1G55360	1.61472	0.000440094
AT1G62860	AT1G62860	0.354691	0.0391868								AT1G55510	BCDH BETA1	1.8994	0.00975847
AT1G63100	AT1G63100	0.243105	1.04967e-10								AT1G55670	PSAG	3.075	1.9872e-12
AT1G63300	AT1G63300	0.454433	0.0026701								AT1G55675	AT1G55675	2.51513	0.0383298
AT1G63420	AT1G63420	0.277025	0.0115134								AT1G55805	AT1G55805	1.94619	0.0157932
AT1G63480	AT1G63480	0.668078	0.0207392								AT1G56045	AT1G56045	2.61862	0.00293308
AT1G63490	AT1G63490	0.362564	0.00156212								AT1G56070	LOS1	1.44515	0.00820753
AT1G63630	AT1G63630	0.0904545	0.0192555								AT1G56200	emb1303	1.95528	0.00112732
AT1G63640	AT1G63640	0.497499	2.62135e-05								AT1G56220	AT1G56220	1.92689	1.97644e-05
AT1G63700	YDA	0.659101	0.0372585								AT1G56280	DI19	1.74629	0.000315895
AT1G63810	AT1G63810	0.509548	0.00144755								AT1G56300	AT1G56300	1.85488	0.00654279
AT1G64050	AT1G64050	0.557871	0.0117975								AT1G56330	SAR1B	2.00123	3.97859e-09
AT1G64250	AT1G64250	0.110996	0.000132423								AT1G56423	AT1G56423	2.10631	0.00214365
AT1G64270	AT1G64270	0.325048	0.0409286								AT1G56430	NAS4	1.92447	1.35972e-06
AT1G64370	AT1G64370	0.108989	1.24863e-08								AT1G56450	PBG1	1.79268	1.86151e-05
AT1G64430	AT1G64430	0.299917	0.00125948								AT1G56700	AT1G56700	2.00046	0.00107398
AT1G64440	RHD1	0.411804	0.00575033								AT1G57620	AT1G57620	1.47525	0.0358549
AT1G64570	DUO3	0.489892	0.00469945								AT1G57660	AT1G57660	1.87138	0.0116266
AT1G64630	WNK10	0.435066	0.00122046								AT1G57720	AT1G57720	1.62509	2.7649e-05
AT1G64790	ILA	0.601264	0.00277982								AT1G58360	AAP1	1.59915	0.00503951
AT1G65040	AT1G65040	0.479139	0.00157652								AT1G58380	XW6	1.56748	0.00257788
AT1G65110	AT1G65110	0.0124829	0.00501376								AT1G58590	AT1G58590	2.65459	0.0149769
AT1G65120	AT1G65120	0.0588775	0.00995964								AT1G59870	PEN3 (NC_003070 22034505..22040038)	1.65677	0.00535692
AT1G65280	AT1G65280	0.515558	0.00620274								AT1G60390	PG1	1.83229	0.0102577
AT1G65370	AT1G65370	0.330686	3.41818e-13								AT1G60660	CB5LP	2.34217	7.31205e-07
AT1G65470	FAS1	0.609154	0.0390799								AT1G60950	FED A	2.62287	1.41432e-17
AT1G65540	AT1G65540	0.456865	0.0153551								AT1G61520	LHCA3	2.84165	1.59451e-19
AT1G65810	AT1G65810	0.502842	0.0040136								AT1G61570	TIM13	1.82813	0.000661738
AT1G65950	AT1G65950	0.218987	5.60039e-05								AT1G61670	AT1G61670	1.53214	0.0374906
AT1G66730	LIG6	0.246462	2.50644e-06								AT1G61790	AT1G61790	1.99333	4.33667e-07
AT1G66880	AT1G66880	0.377457	0.0208405								AT1G61870	PPR336	1.75353	1.59703e-05
AT1G67120	AT1G67120	0.513793	4.06394e-05								AT1G61980	AT1G61980	1.60737	0.0462159
AT1G67180	AT1G67180	0.443559	0.0180037								AT1G61990	AT1G61990	1.57837	0.0359104
AT1G67300	AT1G67300	0.44764	0.000945217								AT1G62040	ATG8C	2.52523	0.00492637
AT1G67420	AT1G67420	0.416815	0.0241949								AT1G62290	AT1G62290	2.4407	0.000143319
AT1G67470	AT1G67470	0.00703075	0.0369354								AT1G62500	AT1G62500	2.10958	5.13878e-12
AT1G67500	REV3	0.391717	0.0471209								AT1G62820	AT1G62820	1.89111	0.00284381
AT1G67530	AT1G67530	0.483314	0.0423657								AT1G63160	RFC2	1.55633	0.0256943
AT1G67840	CSK	0.44168	0.00928372								AT1G63180	UGE3	3.10876	0.0181816
AT1G68030	AT1G68030	0.174542	0.00268777								AT1G63310	AT1G63310	1.98065	0.0147387
AT1G68150	WRKY9	0.0213355	0.00168857								AT1G63690	SPPL2	1.63718	0.00747676
AT1G68480	JAG	0.222148	0.00124898								AT1G63800	UBC5	2.90887	0.00123834
AT1G68790	LINC3	0.635108	0.0150275								AT1G64090	RTNLB3	1.82866	0.000765592
AT1G68800	TCP12	0.0534687	0.00489173								AT1G64230	UBC28	2.34959	1.98082e-10
AT1G68890	AT1G68890	0.298033	0.000129869								AT1G64510	AT1G64510	1.80699	2.86725e-05
AT1G68990	MGP3	0.368575	2.40229e-07								AT1G64520	RPN12a	1.46019	0.0111469
AT1G69060	AT1G69060	0.344371	0.00129195								AT1G64650	AT1G64650	1.58152	0.00164068
AT1G69070	AT1G69070	0.635085	0.0251621								AT1G64720	CP5	1.748	0.000453713
AT1G69250	AT1G69250	0.605724	0.0173264								AT1G64750	DSS1(I)	2.50889	1.16439e-06
AT1G69770	CMT3	0.656807	0.0360981								AT1G64780	AMT1;2	2.20174	0.00168826
AT1G70060	SNL4	0.544078	0.00115094								AT1G64890	AT1G64890	1.9092	0.0190369
AT1G70180	AT1G70180	0.589434	0.0407717								AT1G64980	AT1G64980	1.68827	0.0267703
AT1G70320	UPL2	0.65796	0.00282026								AT1G65032	AT1G65032	2.61353	0.0124086
AT1G70570	AT1G70570	0.600592	0.00689996								AT1G65290	mtACP2	2.46195	1.85083e-07
AT1G70620	AT1G70620	0.301553	2.07384e-13								AT1G65295	AT1G65295	1.89185	0.00286596
AT1G71010	FAB1C	0.548908	0.000161347								AT1G65380	CLV2	1.80991	0.00620936
AT1G71340	AT1G71340	0.414776	0.046433								AT1G65720	AT1G65720	2.4095	2.64236e-10
AT1G71696	SOL1 (NC_003070 26966886..26970572)	0.133676	2.73143e-09								AT1G65930	cICDH	1.54333	0.000298462
AT1G71720	AT1G71720	0.527678	0.00944937								AT1G65960	GAD2	1.66103	7.0531e-05
AT1G72050	TFIIIA	0.498827	0.000398007								AT1G65980	TPX1	2.6972	1.74538e-10
AT1G72250	AT1G72250	0.550553	0.000637526								AT1G66200	GSR2	1.73541	8.10659e-06
AT1G72320	PUM23	0.637912	0.0138446								AT1G66240	ATX1 (NC_003070 24686255..24687332)	2.2612	2.74466e-06
AT1G72650	TRFL6	0.633738	0.0333852								AT1G66250	AT1G66250	1.45946	0.0216227
AT1G72770	HAB1	0.344661	0.00286487								AT1G66410	CAM4	1.83358	1.38152e-05
AT1G72990	BGAL17	0.463519	0.0187533								AT1G66580	SAG24	1.90853	0.00589193
AT1G73010	PS2 (NC_003070 27464571..27466256)	0.0694994	0.0167263								AT1G66740	SGA2	1.57653	0.0206181
AT1G73060	LPA3	0.619403	0.0238135								AT1G66820	AT1G66820	2.61809	0.00376381
AT1G73180	AT1G73180	0.534369	0.0082279								AT1G66970	SVL2	1.79368	0.0021277
AT1G73460	AT1G73460	0.509552	0.0037556								AT1G67090	RBCS1A	3.70089	1.17646e-37
AT1G73490	AT1G73490	0.647474	0.0283549								AT1G67250	AT1G67250	2.26996	4.19933e-08
AT1G73990	SPPA	0.411401	0.000931079								AT1G67260	TCP1	16.471	0.00990252
AT1G74160	AT1G74160	0.527907	0.00100538								AT1G67350	AT1G67350	2.44625	1.29246e-11
AT1G74170	RLP13	0.306757	0.00074102								AT1G67430	AT1G67430	1.54961	0.000645181
AT1G74210	AT1G74210	0.347072	0.00872162								AT1G67740	PSBY	2.24461	1.81912e-05
AT1G74580	AT1G74580	0.352125	0.00953983								AT1G67785	AT1G67785	2.59147	3.93596e-05
AT1G75040	PR5	0.27143	0.0252073								AT1G67860	AT1G67860	2.01001	0.00168857
AT1G75100	JAC1	0.0851311	0.000968333								AT1G67865	AT1G67865	2.25327	0.0387729
AT1G75110	RRA2	0.425035	0.0155758								AT1G68000	PIS1	1.63417	0.013223
AT1G75340	AT1G75340	0.430296	0.00411481								AT1G68010	HPR	1.93786	0.0025284
AT1G75420	AT1G75420	0.306109	0.00156944								AT1G68220	AT1G68220	1.71801	0.0134501
AT1G75660	XRN3	0.650348	0.0153963								AT1G68300	AT1G68300	2.01596	0.00160403
AT1G75850	VPS35B	0.464971	0.000156734								AT1G68560	XYL1	1.77126	1.38532e-07
AT1G75860	AT1G75860	0.215822	3.54593e-09								AT1G68590	AT1G68590	1.56207	0.0397873
AT1G76170	AT1G76170	0.293457	0.0325507								AT1G68650	AT1G68650	2.23636	0.00745634
AT1G76310	CYCB2;4	0.577061	0.0250125								AT1G68680	AT1G68680	2.15535	0.00669325
AT1G76710	SDG26	0.461087	0.00136027								AT1G68760	NUDX1	1.93663	0.0022091
AT1G76730	AT1G76730	0.443701	0.0213537								AT1G68945	AT1G68945	4.56052	2.01901e-18
AT1G76850	SEC5A	0.577351	0.00402953								AT1G69252	AT1G69252	2.18928	0.00150912
AT1G77030	AT1G77030	0.690173	0.0179877								AT1G69410	ELF5A-3	1.68524	0.0233573
AT1G77250	AT1G77250	0.498987	0.00584334								AT1G69460	AT1G69460	1.72319	0.00313596
AT1G77270	AT1G77270	0.573423	0.01758								AT1G69530	EXPA1	1.75822	0.00125481
AT1G77320	MEI1	0.492025	0.0153073								AT1G69620	RPL34	2.02337	0.00222662
AT1G77470	RFC3 (NC_003070 29111947..29114435)	0.684228	0.0423125								AT1G69700	HVA22C	1.8321	0.000140705
AT1G77600	AT1G77600	0.555993	0.00968532								AT1G69730	AT1G69730	5.54838	0.00268311
AT1G77720	PPK1	0.639056	0.0256597								AT1G70190	AT1G70190	2.00323	0.0290754
AT1G77740	PIP5K2	0.6882	0.0301382								AT1G70310	SPDS2	1.45139	0.00738389
AT1G77800	AT1G77800	0.417364	1.24328e-06								AT1G70330	ENT1	1.98635	0.000533606
AT1G78080	RAP2.4	0.42859	0.000998213								AT1G70370	PG2	1.76766	5.18558e-06
AT1G78240	TSD2	0.448869	0.00155942								AT1G70490	ARFA1D	1.97148	1.26978e-08
AT1G78420	AT1G78420	0.65163	0.0234185								AT1G70810	AT1G70810	3.23347	0.00423451
AT1G78500	AT1G78500	0	0.00084442								AT1G71060	AT1G71060	2.16183	0.0305091
AT1G78865	AT1G78865	0.374991	6.3452e-09								AT1G71090	AT1G71090	2.04519	0.00332935
AT1G78955	CAMS1	0.179078	0.00158254								AT1G71430	AT1G71430	1.90747	0.0144509
AT1G79000	HAC1	0.43781	5.31814e-06								AT1G71695	AT1G71695	2.27598	0.000120451
AT1G79020	AT1G79020	0.472106	0.00949815								AT1G71730	AT1G71730	1.57405	0.0438755
AT1G79030	AT1G79030	0.44683	0.0232263								AT1G71950	AT1G71950	2.23008	1.38285e-06
AT1G79110	AT1G79110	0.531868	0.0479722								AT1G72020	AT1G72020	2.51718	0.00775762
AT1G79150	AT1G79150	0.61156	0.0257143								AT1G72370	P40	1.58202	0.00327686
AT1G79190	AT1G79190	0.610196	0.0393278								AT1G72630	ELF4-L2	2.70265	7.36843e-06
AT1G79245	AT1G79245	0.401284	0.000119002								AT1G72810	AT1G72810	1.65976	0.00416388
AT1G79280	NUA	0.505883	6.82536e-05								AT1G73030	VPS46.2	2.2092	7.69178e-07
AT1G79350	EMB1135	0.448749	2.69233e-05								AT1G73230	AT1G73230	1.62149	3.80886e-05
AT1G79460	GA2	0.562054	0.00221433								AT1G73330	DR4	31.6583	0.0268626
AT1G79560	FTSH12	0.66275	0.028663								AT1G73620	AT1G73620	1.84897	0.00108791
AT1G79570	AT1G79570	0.444746	0.0176815								AT1G73650	AT1G73650	1.86374	0.0166547
AT1G79630	AT1G79630	0.54474	0.00546012								AT1G73655	AT1G73655	2.59452	0.000162682
AT1G79730	ELF7	0.593632	0.00913106								AT1G73885	AT1G73885	2.47525	9.7287e-06
AT1G79740	AT1G79740	0.309136	4.45546e-07								AT1G74050	AT1G74050	1.60038	0.000132767
AT1G79810	TED3	0.448419	0.00942609								AT1G74060	AT1G74060	1.48099	0.00598328
AT1G79820	SGB1	0.527661	0.00899992								AT1G74100	SOT16	2.20814	2.78031e-05
AT1G79830	GC5	0.500173	2.07225e-05								AT1G74230	GR-RBP5	1.68415	0.00021979
AT1G79950	AT1G79950	0.384052	0.0120548								AT1G74260	PUR4	1.49382	0.00258975
AT1G79990	AT1G79990	0.659758	0.0106747								AT1G74370	AT1G74370	1.83351	0.0322605
AT1G80020	AT1G80020	0.688329	0.0206181								AT1G74470	AT1G74470	1.91957	6.28335e-08
AT1G80260	emb1427	0.591239	0.0297915								AT1G74520	HVA22A	1.88116	0.0224984
AT1G80420	ATXRCC1	0.323958	0.00157341								AT1G74680	AT1G74680	2.29865	0.00620076
AT1G80490	TPR1	0.648499	0.0076214								AT1G74730	AT1G74730	2.05621	0.024199
AT1G80810	AT1G80810	0.495334	0.0227023								AT1G74970	RPS9	2.02434	2.15019e-06
AT1G80950	AT1G80950	0.594089	0.0145758								AT1G75335	AT1G75335	3.20901	0.0010242
AT2G01100	AT2G01100	0.274866	3.59702e-11								AT1G75350	emb2184	2.04972	1.03992e-06
AT2G01330	AT2G01330	0.23874	0.00123052								AT1G75380	BBD1	1.80068	0.0291528
AT2G01460	AT2G01460	0.365066	0.00550642								AT1G75500	WAT1	1.71446	6.99476e-05
AT2G01750	MAP70-3	0.530968	0.0035152								AT1G75580	AT1G75580	2.03875	1.24851e-05
AT2G01830	WOL	0.692508	0.0138558								AT1G75620	AT1G75620	7.77188	0.0125903
AT2G01905	CYCJ18	0.124462	0.00158283								AT1G75630	AVA-P4	2.30972	0.000136921
AT2G01910	ATMAP65-6	0.454981	2.74801e-05								AT1G75680	GH9B7	1.55585	0.00553029
AT2G01980	SOS1	0.365064	0.0371638								AT1G75690	AT1G75690	3.23814	0.000192888
AT2G02010	GAD4	0.359736	3.05558e-06								AT1G75950	SKP1	2.01192	5.60553e-09
AT2G02150	AT2G02150	0.447354	0.0315797								AT1G76010	AT1G76010	1.30407	0.0481513
AT2G02450	NAC035	0.127768	0.0134379								AT1G76100	PETE1	3.11643	2.68113e-06
AT2G02480	STI	0.469155	0.000143508								AT1G76200	AT1G76200	2.2867	1.51979e-09
AT2G02790	IQD29	0.516079	0.00528458								AT1G76790	AT1G76790	2.08376	7.82163e-05
AT2G02960	AT2G02960	0.447091	0.00195316								AT1G76860	AT1G76860	2.6589	0.0449207
AT2G03060	AGL30	0.216313	0.00233267								AT1G77540	AT1G77540	1.68362	0.0307697
AT2G03140	AT2G03140	0.41361	0.00481779								AT1G77570	AT1G77570	2.78522	0.0211909
AT2G03150	emb1579	0.50932	0.00289748								AT1G77630	AT1G77630	1.4965	0.0107905
AT2G04030	CR88	0.654083	0.00632176								AT1G77710	AT1G77710	1.86356	0.000452142
AT2G04235	AT2G04235	0.376307	1.20912e-05								AT1G78020	AT1G78020	2.12332	0.000628774
AT2G04430	NUDT5	0.0809117	0.0165031								AT1G78040	AT1G78040	2.22795	7.3273e-05
AT2G06210	ELF8	0.572009	0.00417103								AT1G78060	AT1G78060	1.59413	0.00236121
AT2G07690	MCM5	0.695047	0.0251613								AT1G78300	GRF2 (NC_003070 29461670..29463385)	1.9627	3.49175e-05
AT2G07736	AT2G07736	Inf	0.0452296								AT1G78380	GSTU19	2.52563	6.00863e-11
AT2G11240	AT2G11240	0.149449	3.57633e-37								AT1G78490	CYP708A3	1.72454	0.00517083
AT2G13130	AT2G13130	0	0.00317342								AT1G78620	AT1G78620	1.63037	0.0480115
AT2G13370	CHR5	0.441883	1.02096e-05								AT1G78830	AT1G78830	2.17836	0.0419677
AT2G13440	AT2G13440	0.43658	0.000995285								AT1G78850	AT1G78850	2.60155	0.0480116
AT2G13970	AT2G13970	0.327977	0.000628774								AT1G79040	PSBR	3.27811	1.40585e-11
AT2G13975	AT2G13975	0.391453	0.0327281								AT1G79210	AT1G79210	1.86703	1.53727e-05
AT2G14120	DRP3B	0.640265	0.0186395								AT1G79390	AT1G79390	1.56261	0.0432022
AT2G14255	AT2G14255	0.293353	3.13033e-06								AT1G79550	PGK	1.6087	3.04921e-05
AT2G14680	MEE13	0.322354	0.00174299								AT1G79850	RPS17	2.58295	5.03098e-12
AT2G15530	AT2G15530	0.603235	0.0284419								AT1G80180	AT1G80180	6.48669	0.0224624
AT2G16860	AT2G16860	0.587596	0.00756523								AT1G80920	J8	4.09906	0.00150965
AT2G17490	AT2G17490	0.326569	6.89849e-06								AT2G01008	AT2G01008	6.20964	0.0201268
AT2G17530	AT2G17530	0.478734	0.00264429								AT2G01010	AT2G01010	9.03884	0.0312017
AT2G17580	AT2G17580	0.603771	0.0167263								AT2G01021	AT2G01021	15.8784	1.96589e-133
AT2G17820	HK1	0.50381	0.0377789								AT2G01090	AT2G01090	2.4124	0.0020937
AT2G18000	TAF14	0.259666	0.026364								AT2G01140	AT2G01140	1.51262	0.00826641
AT2G18220	AT2G18220	0.500137	2.87971e-05								AT2G01250	AT2G01250	1.55986	0.0256943
AT2G18440	GUT15	0.387209	4.57518e-05								AT2G01570	RGA1	1.49472	0.00322869
AT2G19090	AT2G19090	0.531733	5.84813e-05								AT2G01610	AT2G01610	2.24527	1.08087e-05
AT2G19260	AT2G19260	0.376454	0.000527913								AT2G01820	AT2G01820	1.54121	0.00147684
AT2G19280	AT2G19280	0.468079	0.044775								AT2G02040	PTR2	1.72977	0.0159346
AT2G19400	AT2G19400	0.33919	0.00596663								AT2G02050	AT2G02050	1.46679	0.0219348
AT2G19600	KEA4	0.545262	0.00486906								AT2G02100	LCR69	3.0276	2.46071e-08
AT2G19620	NDL3	0.597107	0.0493653								AT2G02130	LCR68	3.68254	1.41279e-28
AT2G19910	AT2G19910	0.550446	0.0165772								AT2G02760	UBC2	2.05891	4.23556e-07
AT2G19920	AT2G19920	0.51379	1.0126e-06								AT2G02850	ARPN	2.86935	0.00157568
AT2G19930	AT2G19930	0.332173	3.17188e-07								AT2G03120	SPP	1.48625	0.0053443
AT2G20020	CAF1	0.358758	8.14569e-05								AT2G03680	SPR1	2.04538	1.34656e-07
AT2G20050	AT2G20050	0.703141	0.0448744								AT2G03870	AT2G03870	1.946	0.0131311
AT2G20110	AT2G20110	0.366119	0.00168826								AT2G04390	AT2G04390	1.60991	0.0153403
AT2G20320	AT2G20320	0.366714	0.00156686								AT2G04410	AT2G04410	1.69625	0.00644317
AT2G20650	AT2G20650	0.460438	0.0274564								AT2G04520	AT2G04520	1.93009	0.0133035
AT2G20815	AT2G20815	0.049065	7.48988e-06								AT2G04630	NRPB6B	1.65559	0.0126213
AT2G20980	MCM10	0.406603	0.0020088								AT2G04690	AT2G04690	2.52864	0.0033282
AT2G21080	AT2G21080	0.15694	0.0193502								AT2G04780	FLA7	1.91222	6.67153e-05
AT2G21300	AT2G21300	0.596054	0.000398669								AT2G05070	LHCB2.2	6.12095	1.32549e-27
AT2G21380	AT2G21380	0.475212	0.00166611								AT2G05100	LHCB2.1	5.57956	5.28222e-15
AT2G21385	AT2G21385	0.475085	0.00676785								AT2G05220	AT2G05220	2.23054	1.66651e-10
AT2G21520	AT2G21520	0.599836	0.00353907								AT2G05380	GRP3S	5.5431	0.00014241
AT2G21590	APL4	0.447761	5.51463e-05								AT2G05520	GRP-3	1.84534	0.0323583
AT2G22010	RKP	0.507851	0.0233135								AT2G05620	PGR5	2.12461	0.0096731
AT2G22070	AT2G22070	0.311414	0.00955827								AT2G05630	ATG8D	2.22591	0.0019101
AT2G22610	AT2G22610	0.527332	0.000471637								AT2G05790	AT2G05790	1.49871	0.00148487
AT2G22720	AT2G22720	0.461128	0.00054191								AT2G05840	PAA2 (NC_003071 2234091..2236294)	1.4834	0.0243075
AT2G23140	AT2G23140	0.541916	0.0318587								AT2G05920	AT2G05920	2.04697	2.39034e-09
AT2G23380	CLF	0.417583	5.83697e-06								AT2G05935	AT2G05935	29.6691	0.00383414
AT2G23390	AT2G23390	0.455469	0.016514								AT2G05990	MOD1	1.34133	0.0425855
AT2G23470	RUS4	0.343641	0.0186452								AT2G06520	PSBX	3.21529	2.23285e-09
AT2G23700	AT2G23700	0.640961	0.0408983								AT2G06850	XTH4	1.90127	2.75977e-07
AT2G23740	AT2G23740	0.565011	0.00650468								AT2G06925	PLA2-ALPHA	1.84404	7.79319e-05
AT2G23790	AT2G23790	0.462819	0.00330434								AT2G07080	AT2G07080	26.2478	0.0223057
AT2G23980	CNGC6	0.436083	0.000173232								AT2G07671	AT2G07671	24.8447	2.67766e-06
AT2G24030	AT2G24030	0.105406	0.0137182								AT2G07675	AT2G07675	4.85104	0.00083881
AT2G24120	SCA3	0.465282	0.000452097								AT2G07683	AT2G07683	21.9868	0.00560414
AT2G24520	HA5	0.356914	0.00887722								AT2G07687	AT2G07687	50.0646	4.65858e-07
AT2G24690	AT2G24690	0.308205	0.0129047								AT2G07688	AT2G07688	27.8287	0.00888011
AT2G24700	AT2G24700	0.582744	0.0294618								AT2G07689	AT2G07689	9.53714	0.000520143
AT2G24960	AT2G24960	0.357868	0.0116765								AT2G07695	AT2G07695	34.3841	8.49943e-06
AT2G24990	AT2G24990	0.48288	0.000371738								AT2G07698	AT2G07698	15.4706	0.00192056
AT2G25170	PKL	0.602438	0.000117464								AT2G07706	AT2G07706	6.70019	1.09393e-09
AT2G25320	AT2G25320	0.552393	0.0131311								AT2G07707	AT2G07707	3.88564	0.0266118
AT2G25530	AT2G25530	0.322054	1.24851e-05								AT2G07708	AT2G07708	16.4193	0.000752633
AT2G25590	AT2G25590	0.218497	3.15429e-05								AT2G07709	AT2G07709	3.89985	7.58126e-14
AT2G25660	emb2410	0.51622	0.0160366								AT2G07711	AT2G07711	8.09304	3.68039e-11
AT2G25730	AT2G25730	0.483971	1.29552e-05								AT2G07715	AT2G07715	4.00611	1.75841e-10
AT2G25760	AT2G25760	0.573123	0.00103844								AT2G07717	AT2G07717	5.01274	0.00236515
AT2G26170	CYP711A1	0.329562	0.0214027								AT2G07719	AT2G07719	11.5261	0.00186569
AT2G26280	CID7	0.584877	0.0185152								AT2G07723	AT2G07723	5.26894	0.000125022
AT2G26890	GRV2	0.610731	0.0138997								AT2G07725	AT2G07725	14.0316	0.0128655
AT2G27150	AAO3	0.228196	0.000432289								AT2G07727	AT2G07727	31.0796	0.0160366
AT2G27210	BSL3	0.61737	0.0402901								AT2G07731	AT2G07731	42.3234	0.0386381
AT2G27230	LHW	0.511938	1.52946e-06								AT2G07732	AT2G07732	42.5575	8.2301e-09
AT2G27350	AT2G27350	0.578851	0.0345336								AT2G07733	AT2G07733	7.5973	0.000754207
AT2G27760	IPT2	0.375752	0.0112702								AT2G07734	AT2G07734	15.0731	0.00017368
AT2G27880	AGO5	0.608314	0.0351942								AT2G07739	AT2G07739	14.9731	1.60424e-06
AT2G27900	AT2G27900	0.55599	0.00157652								AT2G07751	AT2G07751	7.81366	0.00786576
AT2G27950	AT2G27950	0.37127	9.76512e-06								AT2G07776	AT2G07776	9.00109	0.00277915
AT2G28070	AT2G28070	0.51757	0.0011052								AT2G07777	AT2G07777	8.52849	0.0124086
AT2G28350	ARF10	0.531824	0.00994819								AT2G07785	AT2G07785	13.0688	0.00103461
AT2G28520	VHA-A1	0.551221	0.0187804								AT2G07786	AT2G07786	57.1046	0.000194884
AT2G28570	AT2G28570	0	0.0468835								AT2G07787	AT2G07787	13.2322	0.0281772
AT2G28600	AT2G28600	0.656133	0.0124462								AT2G07806	AT2G07806	20.5238	0.000581572
AT2G28620	AT2G28620	0.555649	0.000865474								AT2G07811	AT2G07811	29.6386	0.000715903
AT2G28630	KCS12	0.487653	0.0355154								AT2G07835	AT2G07835	13.0471	2.19134e-06
AT2G28880	emb1997	0.405211	0.00564948								AT2G11910	AT2G11910	1.67532	0.000165261
AT2G29140	PUM3	0.433017	5.75877e-06								AT2G13820	AT2G13820	2.91566	1.06367e-06
AT2G29510	AT2G29510	0.636705	0.0493757								AT2G14460	AT2G14460	1.86818	0.00240083
AT2G29890	VLN1	0.437487	3.45233e-06								AT2G14878	AT2G14878	2.47639	8.19962e-05
AT2G30505	AT2G30505	0.304917	0.0332282								AT2G14880	AT2G14880	1.67599	0.0027861
AT2G30800	HVT1	0.549378	0.00185033								AT2G14890	AGP9	1.33807	0.0361738
AT2G31060	AT2G31060	0.700808	0.049944								AT2G14900	AT2G14900	3.08241	0.000937864
AT2G31070	TCP10	0.386355	0.0219496								AT2G15000	AT2G15000	1.91564	0.000533201
AT2G31150	AT2G31150	0.229863	2.68587e-05								AT2G15090	KCS8	1.59328	0.02502
AT2G31170	SYCO ARATH	0.480094	0.0160346								AT2G15430	NRPB3	1.58975	0.0107698
AT2G31280	CPUORF7	0.414115	0.00260209								AT2G15890	MEE14	2.68324	5.95693e-08
AT2G31320	PARP2	0.559263	0.00809642								AT2G15960	AT2G15960	6.37133	0.0354887
AT2G31510	ARI7	0.601659	0.00918669								AT2G15970	COR413-PM1	2.71784	3.2683e-09
AT2G31650	ATX1 (NC_003071 13455271..13462181)	0.545374	0.0210517								AT2G16280	KCS9	2.19361	8.03311e-05
AT2G31740	AT2G31740	0.607443	0.0128672								AT2G16430	PAP10	1.46503	0.0145548
AT2G31960	GSL03	0.613335	0.00585427								AT2G16510	AT2G16510	1.84673	0.00021873
AT2G31970	RAD50	0.544312	0.0022091								AT2G16580	AT2G16580	1.76186	0.00878066
AT2G32010	CVL1	0.462926	0.000738263								AT2G16586	AT2G16586	6.69929	1.31383e-05
AT2G32040	AT2G32040	0.576377	0.0406159								AT2G16600	ROC3	2.3376	1.63248e-06
AT2G32170	AT2G32170	0.581979	0.0178671								AT2G16660	AT2G16660	1.57793	0.0463676
AT2G32320	AT2G32320	0.507319	0.00757327								AT2G16800	AT2G16800	1.63977	0.0359106
AT2G32440	KAO2	0.645959	0.0323154								AT2G16850	PIP2;8	1.45595	0.0472457
AT2G32860	BGLU33	0.103576	0.000676981								AT2G16930	AT2G16930	1.93096	0.00446588
AT2G32950	COP1	0.577948	0.0175454								AT2G17120	LYM2	1.77514	0.0111998
AT2G33170	AT2G33170	0.492246	0.0445097								AT2G17265	HSK	1.88598	0.0161653
AT2G33240	XID	0.165389	4.73787e-05								AT2G17360	AT2G17360	1.75412	8.36089e-07
AT2G33435	AT2G33435	0.492507	0.00975889								AT2G17390	AKR2B	1.37711	0.0243082
AT2G33840	AT2G33840	0.671217	0.0374161								AT2G17420	NTRA	1.44692	0.0263498
AT2G34150	WAVE1	0.29853	0.0033987								AT2G17450	RHA3A	2.86184	0.00026648
AT2G34240	AT2G34240	0.0270659	0.00949448								AT2G17705	AT2G17705	3.29723	0.0117975
AT2G34357	AT2G34357	0.531697	0.000118333								AT2G17840	ERD7	1.62437	0.0119186
AT2G34710	PHB	0.379498	0.00322639								AT2G18040	PIN1AT	1.61604	0.000440094
AT2G34750	AT2G34750	0.6385	0.00473663								AT2G18328	RL4	3.32291	6.67277e-08
AT2G34810	AT2G34810	Inf	0.0268096								AT2G18400	AT2G18400	2.29896	3.69758e-05
AT2G34900	IMB1	0.450113	1.09963e-05								AT2G18740	AT2G18740	1.69528	0.000370249
AT2G34920	EDA18	0.208571	0.0320554								AT2G18910	AT2G18910	1.69767	0.00387124
AT2G34930	AT2G34930	0.219713	0.0206832								AT2G19080	AT2G19080	1.57858	0.00925137
AT2G35060	KUP11	0.418776	0.0226152								AT2G19180	AT2G19180	1.82049	0.00872647
AT2G35510	SRO1	0.700714	0.0330269								AT2G19720	rps15ab	1.90502	0.00661234
AT2G35600	BRXL1	0.461377	0.000895301								AT2G19740	AT2G19740	1.36322	0.0492226
AT2G35630	MOR1	0.57378	0.00859483								AT2G19750	AT2G19750	1.88239	0.00198082
AT2G35740	INT3	0.0134377	0.00862841								AT2G19760	PRF1	2.86467	9.22146e-15
AT2G36070	TIM44-2	0.581824	0.00264429								AT2G19810	AT2G19810	1.89014	0.0461717
AT2G36200	AT2G36200	0.703625	0.0473396								AT2G19970	AT2G19970	5.90688	1.05205e-06
AT2G36390	SBE2.1	0.643556	0.00632185								AT2G20230	AT2G20230	1.83125	0.00140618
AT2G36490	DML1	0.683401	0.0263897								AT2G20260	PSAE-2	2.47724	0.00119715
AT2G36720	AT2G36720	0.442945	2.97657e-05								AT2G20360	AT2G20360	1.46475	0.00581616
AT2G36740	SWC2	0.47144	0.0196138								AT2G20362	AT2G20362	4.42999	0.0322605
AT2G36810	AT2G36810	0.404057	0.000262122								AT2G20490	NOP10	1.84242	0.0257143
AT2G36850	GSL8	0.664403	0.0122479								AT2G20550	AT2G20550	2.26527	0.000600357
AT2G37170	PIP2B	0.3319	0.028636								AT2G20723	AT2G20723	7.35964	0.00466058
AT2G37280	PDR5	0.241957	0.0435966								AT2G20724	AT2G20724	2.92729	0.000823983
AT2G37290	AT2G37290	0.134693	0.0459458								AT2G20740	AT2G20740	2.01765	0.0270096
AT2G37420	AT2G37420	0.512067	0.00171329								AT2G20820	AT2G20820	2.09835	1.61688e-08
AT2G37520	AT2G37520	0.387193	0.0175109								AT2G20890	PSB29	1.66643	0.000511994
AT2G37840	AT2G37840	0.306358	4.80026e-06								AT2G20930	AT2G20930	1.92632	0.0187533
AT2G37980	AT2G37980	0.132949	0.00893035								AT2G20940	AT2G20940	1.8405	0.017999
AT2G38160	AT2G38160	0.587959	0.00441254								AT2G21060	GRP2B	2.23155	3.79755e-13
AT2G38260	AT2G38260	0.252027	0.00165518								AT2G21130	AT2G21130	1.86003	0.000198488
AT2G38330	AT2G38330	0.365024	0.00089514								AT2G21160	AT2G21160	1.45985	0.00383014
AT2G38440	SCAR2	0.509059	0.000205914								AT2G21190	AT2G21190	1.86636	0.00188234
AT2G38580	AT2G38580	0.403791	0.000944966								AT2G21210	AT2G21210	3.79546	0.0192212
AT2G38823	AT2G38823	0.028908	0.0323583								AT2G21220	AT2G21220	4.11327	0.00266073
AT2G38980	AT2G38980	0.172867	0.00482757								AT2G21290	AT2G21290	2.45798	0.000793612
AT2G39090	AT2G39090	0.446852	0.00666112								AT2G21330	FBA1	3.29923	1.07672e-11
AT2G39280	AT2G39280	0.270239	4.85928e-09								AT2G21580	AT2G21580	1.79777	1.5214e-06
AT2G39340	AT2G39340	0.375322	5.86896e-06								AT2G21620	RD2	1.57325	0.00864738
AT2G39580	AT2G39580	0.277464	2.05823e-07								AT2G21660	CCR2 (NC_003071 9265248..9266393)	1.60909	0.0130684
AT2G40360	AT2G40360	0.65207	0.00613334								AT2G21870	MGP1	1.9703	1.39598e-09
AT2G40400	AT2G40400	0.448242	0.00932472								AT2G21950	SKIP6	1.81253	0.0270959
AT2G40430	AT2G40430	0.539018	5.5116e-05								AT2G21970	SEP2 (NC_003071 9356982..9357916)	2.14527	0.0232781
AT2G40520	AT2G40520	0.14431	0.0157184								AT2G22080	AT2G22080	1.62717	0.00135296
AT2G40650	AT2G40650	0.634848	0.0296573								AT2G22122	AT2G22122	3.06067	0.0296171
AT2G40700	AT2G40700	0.482145	0.00259616								AT2G22170	AT2G22170	2.58813	0.000382669
AT2G40720	AT2G40720	0.440071	0.0364037								AT2G22230	AT2G22230	1.45621	0.0286918
AT2G40730	AT2G40730	0.554354	0.00731351								AT2G22420	AT2G22420	2.19376	4.43937e-06
AT2G40770	AT2G40770	0.37551	0.000274714								AT2G22425	AT2G22425	2.00505	0.0455831
AT2G40820	AT2G40820	0.493363	0.00187413								AT2G22460	AT2G22460	4.43022	0.0388312
AT2G41310	RR3	0.255378	0.000253179								AT2G22640	BRK1	1.97549	0.00737466
AT2G41440	AT2G41440	0.373244	0.000960053								AT2G22670	IAA8	1.31152	0.0391599
AT2G41550	AT2G41550	0.593997	0.00679679								AT2G23090	AT2G23090	3.04592	2.01887e-12
AT2G41790	AT2G41790	0.630128	0.0360437								AT2G23150	NRAMP3	1.95334	0.0107905
AT2G41900	AT2G41900	0.58048	0.00227429								AT2G23310	ATRER1C1	1.78729	0.00599347
AT2G41980	AT2G41980	0.508354	0.00403408								AT2G23810	TET8	2.10312	0.0014836
AT2G42200	SPL9	0.49735	0.00191247								AT2G23930	SNRNP-G	2.38061	3.13033e-06
AT2G42270	AT2G42270	0.235205	3.37343e-07								AT2G24040	AT2G24040	5.96208	0.0247797
AT2G42960	AT2G42960	0.367781	0.0202869								AT2G24090	AT2G24090	2.00341	4.35879e-06
AT2G43120	AT2G43120	0.188512	0.00366096								AT2G24270	ALDH11A3	2.49286	0.00160403
AT2G43370	AT2G43370	0.187003	0.000432042								AT2G24590	AT2G24590	1.5263	0.00880263
AT2G43490	AT2G43490	0.348262	0.000545108								AT2G24970	AT2G24970	2.2466	0.0284419
AT2G43650	EMB2777	0.652805	0.0197711								AT2G25060	ENODL14	1.83279	1.0368e-06
AT2G43680	IQD14	0.623523	0.0197669								AT2G25210	AT2G25210	2.6912	9.72216e-18
AT2G43900	AT2G43900	0.212162	0.000161524								AT2G25310	AT2G25310	2.01125	0.000144509
AT2G43970	AT2G43970	0.617072	0.00160415								AT2G25510	AT2G25510	3.85959	3.92761e-06
AT2G44280	AT2G44280	0.287005	0.00168919								AT2G25520	AT2G25520	1.96696	9.71978e-08
AT2G44950	HUB1	0.357956	0.000124751								AT2G25610	AT2G25610	1.99612	0.00358883
AT2G45100	AT2G45100	0.446355	0.0174658								AT2G25900	ATCTH	2.46736	2.75784e-08
AT2G45190	AFO	0.647192	0.000154858								AT2G26240	AT2G26240	1.88467	0.0102317
AT2G45380	AT2G45380	0.384085	0.00317342								AT2G26500	AT2G26500	2.924	6.38153e-14
AT2G45460	AT2G45460	0.443751	0.0226355								AT2G26640	KCS11	1.78984	0.0152436
AT2G45500	AT2G45500	0.381973	0.0421027								AT2G26730	AT2G26730	1.33551	0.0438264
AT2G45660	AGL20	0.557888	0.0266879								AT2G26900	AT2G26900	1.6434	0.00017368
AT2G45910	AT2G45910	0.409393	0.0132873								AT2G27020	PAG1	1.65416	0.000100173
AT2G45950	SK20	0.280039	0.00445311								AT2G27030	CAM5	1.98841	5.50166e-07
AT2G46020	BRM	0.589794	0.000312597								AT2G27140	AT2G27140	2.53931	0.00546564
AT2G46040	AT2G46040	0.666017	0.0474217								AT2G27260	AT2G27260	1.80555	0.00650179
AT2G46180	GC4	0.398154	0.00185574								AT2G27290	AT2G27290	2.34827	0.0184471
AT2G46420	AT2G46420	0.651604	0.0247345								AT2G27385	AT2G27385	2.4073	2.13775e-07
AT2G46455	AT2G46455	0.231757	0.00890016								AT2G27510	FD3	1.71904	0.000304025
AT2G46560	AT2G46560	0.387607	2.54376e-08								AT2G27530	PGY1	1.94437	8.79335e-08
AT2G46590	DAG2	0.458346	0.00536827								AT2G27710	AT2G27710	1.87004	0.001479
AT2G46920	POL	0.547994	0.000352319								AT2G27720	AT2G27720	2.35962	0.000354406
AT2G47090	AT2G47090	0.522466	0.0499057								AT2G27730	AT2G27730	1.9939	8.00012e-08
AT2G47220	DUF5	0.299041	0.0473808								AT2G27960	CKS1	2.01865	4.17356e-05
AT2G47230	DUF6	0.412239	4.70731e-07								AT2G27970	CKS2	2.29585	9.03244e-07
AT2G47240	LACS1	0.719418	0.0335647								AT2G28190	CSD2	2.58083	3.42819e-15
AT2G47250	AT2G47250	0.679242	0.0492283								AT2G28330	AT2G28330	2.87209	1.36071e-05
AT2G47410	AT2G47410	0.326553	7.03486e-06								AT2G28370	AT2G28370	2.00204	7.11947e-05
AT2G47500	AT2G47500	0.485266	0.000393753								AT2G28430	AT2G28430	2.81975	2.27696e-09
AT2G47700	RFI2	0.56854	0.049993								AT2G28740	HIS4	1.9815	0.00218654
AT2G47800	MRP4	0.560145	0.0219348								AT2G28790	AT2G28790	2.2014	0.00534232
AT2G47830	AT2G47830	0.316426	0.000116869								AT2G28910	CXIP4	2.02023	1.06362e-08
AT2G48060	AT2G48060	0.523951	0.00176885								AT2G28950	EXPA6	2.42376	8.3736e-16
AT2G48160	AT2G48160	0.485088	0.000576448								AT2G29020	AT2G29020	2.23625	5.09556e-07
AT3G01160	AT3G01160	0.645431	0.0104669								AT2G29180	AT2G29180	2.13443	0.000732613
AT3G01319	AT3G01319	0.148297	0.0204602								AT2G29310	AT2G29310	4.82189	0.0267027
AT3G01380	AT3G01380	0.627478	0.0334489								AT2G29390	SMO2-2	1.7627	0.00749957
AT3G01540	DRH1	0.637343	0.0111495								AT2G29530	TIM10	1.52367	0.0101006
AT3G01690	AT3G01690	0.559388	0.00443314								AT2G29550	TUB7	1.33053	0.0252527
AT3G01710	AT3G01710	0.528498	0.00325294								AT2G29570	PCNA2	1.5293	0.0137129
AT3G01720	AT3G01720	0.523334	0.006964								AT2G29700	PH1	2.36814	0.00701348
AT3G01770	BET10	0.487271	0.00199431								AT2G29900	PS2 (NC_003071 12749745..12751125)	1.83928	0.0315797
AT3G02010	AT3G02010	0.431621	0.0192555								AT2G29960	CYP5	1.99026	1.27236e-05
AT3G02030	AT3G02030	0.277351	0.0177489								AT2G30000	AT2G30000	1.99957	0.00641577
AT3G02070	AT3G02070	0.197256	0.0192555								AT2G30410	KIS	1.62084	0.0201268
AT3G02280	AT3G02280	0.40918	0.00402237								AT2G30490	C4H	1.50175	0.0154455
AT3G02890	AT3G02890	0.452715	0.000392237								AT2G30540	AT2G30540	1.98927	0.024836
AT3G02930	AT3G02930	0.353374	2.38018e-05								AT2G30570	PSBW	3.42874	4.50611e-27
AT3G03110	XPO1B	0.498357	3.73367e-05								AT2G30620	AT2G30620	1.40687	0.00874588
AT3G03300	DCL2	0.392871	3.15785e-06								AT2G30860	GSTF9	3.30815	1.49731e-32
AT3G03340	UNE6	0.560922	0.0027312								AT2G30870	GSTF10	2.14157	2.28066e-07
AT3G03360	AT3G03360	0.475926	0.0383298								AT2G31141	AT2G31141	6.75525	1.41982e-16
AT3G03560	AT3G03560	0.53439	0.0389395								AT2G31200	ADF6	1.80614	0.00205951
AT3G03680	AT3G03680	0.539695	0.031759								AT2G31305	INH3	2.18942	0.0230343
AT3G03910	GDH3	0.0335549	0.00679679								AT2G31360	DS2	1.74423	1.50608e-05
AT3G03940	AT3G03940	0.742951	0.0339569								AT2G31390	AT2G31390	1.41727	0.0348853
AT3G04160	AT3G04160	0.282741	0.00576918								AT2G31440	AT2G31440	1.52714	0.0376064
AT3G04240	SEC	0.704624	0.046686								AT2G31490	AT2G31490	1.79209	8.28136e-05
AT3G04340	emb2458	0.520253	0.000135563								AT2G31570	GPX2	1.90875	0.00961707
AT3G04490	AT3G04490	0.495861	0.00534232								AT2G31610	AT2G31610	1.75412	0.00757327
AT3G04670	WRKY39	0.708509	0.028663								AT2G31670	AT2G31670	1.65814	0.0199164
AT3G04750	AT3G04750	0.396691	0.031759								AT2G31730	AT2G31730	1.58455	0.0192818
AT3G04810	NEK2	0.498697	3.3137e-08								AT2G32060	AT2G32060	2.17779	6.71098e-07
AT3G04820	AT3G04820	0.54743	0.0316239								AT2G32070	AT2G32070	1.67834	0.0200789
AT3G04850	AT3G04850	0.4848	0.00178737								AT2G32280	AT2G32280	1.5778	0.0118171
AT3G04970	AT3G04970	0.44157	0.0298269								AT2G32520	AT2G32520	2.17107	0.000106846
AT3G04980	AT3G04980	0.572691	0.0236793								AT2G32690	GRP23 (NC_003071 13863716..13864596)	2.42519	2.26355e-11
AT3G05050	AT3G05050	0.578801	0.00549209								AT2G32720	CB5-B	1.66995	0.00577633
AT3G05380	ALY2	0.536257	0.000216976								AT2G33040	ATP3	1.57023	0.000913402
AT3G05670	AT3G05670	0.637358	0.0125984								AT2G33150	PKT3	1.65419	4.44043e-05
AT3G05750	AT3G05750	0.433709	0.00102701								AT2G33180	AT2G33180	2.26311	0.0262602
AT3G06010	ATCHR12	0.664466	0.037187								AT2G33220	AT2G33220	1.807	0.000453713
AT3G06400	CHR11	0.724172	0.0268947								AT2G33370	AT2G33370	2.40671	1.49035e-14
AT3G06500	AT3G06500	0.448795	0.00241406								AT2G33410	AT2G33410	1.7345	3.56144e-05
AT3G06620	AT3G06620	0.499634	0.0339569								AT2G33450	AT2G33450	1.79573	0.000874476
AT3G06630	AT3G06630	0.290789	0.0444601								AT2G33470	GLTP1	1.68124	0.00490592
AT3G06670	AT3G06670	0.636504	0.00485984								AT2G33510	AT2G33510	1.65525	0.00917843
AT3G06770	AT3G06770	0.358917	0.00679679								AT2G33830	AT2G33830	4.71526	1.32489e-24
AT3G07280	AT3G07280	0.43588	0.0184433								AT2G33850	AT2G33850	2.50494	0.0116326
AT3G07400	AT3G07400	0.449272	0.00284161								AT2G33855	AT2G33855	2.33988	0.0382419
AT3G07530	AT3G07530	0.256851	0.0371846								AT2G34160	AT2G34160	1.88109	0.0187533
AT3G07610	IBM1	0.452106	0.000267021								AT2G34250	AT2G34250	1.3716	0.00799556
AT3G07960	AT3G07960	0.136855	1.93299e-05								AT2G34420	LHB1B2	5.89312	3.41368e-57
AT3G07980	MAPKKK6	0.288998	2.7093e-05								AT2G34430	LHB1B1	7.93267	8.54438e-07
AT3G08730	PK1	0.385797	3.06954e-05								AT2G34470	UREG	1.58005	0.0191027
AT3G08960	AT3G08960	0.489619	0.0121013								AT2G34480	AT2G34480	1.73984	0.0328845
AT3G09100	AT3G09100	0.65211	0.0107698								AT2G34490	CYP710A2	2.71538	0.0114045
AT3G09560	AT3G09560	0.573611	0.0331837								AT2G34510	AT2G34510	1.99035	0.000195282
AT3G09710	IQD1	0.476105	0.0321689								AT2G34520	RPS14	1.661	0.0254745
AT3G10010	DML2	0.543535	0.0184038								AT2G34620	AT2G34620	2.81136	0.00374257
AT3G10160	DFC	0.53743	0.00435903								AT2G34700	AT2G34700	2.49099	0.049944
AT3G10180	AT3G10180	0.317751	1.13365e-05								AT2G35010	TO1	1.96339	0.000419466
AT3G10290	AT3G10290	0.36366	0.00374923								AT2G35120	AT2G35120	1.74537	4.7838e-05
AT3G10310	AT3G10310	0.428907	3.49829e-06								AT2G35470	AT2G35470	1.8068	0.00792102
AT3G10380	SEC8	0.494758	0.00114489								AT2G35750	AT2G35750	8.15032	2.51267e-27
AT3G11000	AT3G11000	0.490359	9.20187e-05								AT2G35780	scpl26	2.12752	0.00046034
AT3G11450	AT3G11450	0.62596	0.0139892								AT2G35795	AT2G35795	2.23372	0.00138733
AT3G11720	AT3G11720	0.210662	0.0437746								AT2G36060	MMZ3	2.04031	4.70881e-06
AT3G11880	AT3G11880	0.561963	0.0349847								AT2G36120	DOT1	3.90899	0.0032769
AT3G11964	AT3G11964	0.459921	3.40554e-08								AT2G36160	AT2G36160	2.06685	9.79342e-05
AT3G12020	AT3G12020	0.385783	0.00369758								AT2G36170	AT2G36170	2.01703	0.00106964
AT3G12520	SULTR4;2	0.348859	0.00402467								AT2G36320	AT2G36320	2.31319	0.00839398
AT3G12550	AT3G12550	0.408909	5.72631e-05								AT2G36460	AT2G36460	1.76212	0.0131593
AT3G12560	TRFL9	0.50455	0.0254776								AT2G36530	LOS2	1.4563	0.00332474
AT3G12810	PIE1	0.504328	2.69233e-05								AT2G36570	AT2G36570	2.06171	1.4094e-06
AT3G12980	HAC5	0.45602	0.00171329								AT2G36580	AT2G36580	1.49954	0.00388996
AT3G13000	AT3G13000	0.611111	0.00390561								AT2G36620	RPL24A	1.60376	0.00951589
AT3G13070	AT3G13070	0.487712	0.000509777								AT2G36830	GAMMA-TIP	2.34854	8.71268e-06
AT3G13225	AT3G13225	0.210999	4.68086e-09								AT2G36870	XTH32	1.76005	0.0045699
AT3G13530	MAPKKK7	0.49518	0.00161812								AT2G36880	MAT3	1.35028	0.0355364
AT3G13670	AT3G13670	0.579772	0.00382928								AT2G37110	AT2G37110	1.50296	0.00689639
AT3G13690	AT3G13690	0.430368	0.00414708								AT2G37120	AT2G37120	2.95528	2.58906e-15
AT3G13782	NAP1;4	0	0.0022091								AT2G37190	AT2G37190	1.78159	0.0016918
AT3G13860	HSP60-3A	0.676325	0.0417626								AT2G37220	AT2G37220	1.63093	8.94558e-05
AT3G13870	RHD3	0.584872	0.00059383								AT2G37410	TIM17-2	1.69721	5.85972e-05
AT3G13960	GRF5 (NC_003074 4608382..4610399)	0.752984	0.0299557								AT2G37600	AT2G37600	1.87549	1.48122e-05
AT3G14000	ATBRXL2	0.573328	0.026364								AT2G37790	AT2G37790	1.75878	0.00622318
AT3G14172	AT3G14172	0.490388	0.000205875								AT2G37975	AT2G37975	2.15694	0.0058073
AT3G14205	AT3G14205	0.251938	2.58748e-10								AT2G38050	DET2	2.25762	0.00143126
AT3G14270	FAB1B	0.598046	0.0112258								AT2G38140	PSRP4	2.04779	9.17544e-06
AT3G14400	UBP25	0.515394	0.000253179								AT2G38170	CAX1	1.72399	0.0310929
AT3G14460	AT3G14460	0.122293	0.00179871								AT2G38310	PYL4	2.3956	6.973e-06
AT3G14570	GSL04	0.294408	0.031817								AT2G38530	LTP2	2.73194	0.00961707
AT3G14980	AT3G14980	0.432141	0.00123525								AT2G38540	LP1	2.07587	1.84337e-07
AT3G15220	AT3G15220	0.343201	0.000870057								AT2G38710	AT2G38710	1.59989	0.0437746
AT3G15354	SPA3	0.256453	0.00264487								AT2G39010	PIP2E	2.82854	0.00372597
AT3G15470	AT3G15470	0.384336	0.000569778								AT2G39020	AT2G39020	1.41796	0.0305191
AT3G15590	AT3G15590	0.672526	0.0390799								AT2G39460	RPL23AA	1.92634	1.15127e-08
AT3G15980	AT3G15980	0.631531	0.0130249								AT2G39500	AT2G39500	3.21514	3.89485e-05
AT3G16785	PLDP1	0.38274	0.000566027								AT2G39570	AT2G39570	1.83466	0.0216202
AT3G16810	PUM24	0.692084	0.0416718								AT2G39730	RCA	1.74714	0.0148419
AT3G16830	TPR2	0.662614	0.0186395								AT2G39795	AT2G39795	1.65745	0.0109328
AT3G16840	AT3G16840	0.419653	3.69185e-07								AT2G39805	AT2G39805	2.05916	0.0214418
AT3G16857	RR1	0.571531	0.0201034								AT2G39900	AT2G39900	1.71486	0.000965534
AT3G17040	HCF107	0.614044	0.0344393								AT2G40300	FER4	1.961	0.00607944
AT3G17340	AT3G17340	0.651028	0.00579788								AT2G40380	PRA1.B2	1.49413	0.0253273
AT3G17360	POK1	0.41823	1.35996e-05								AT2G40490	HEME2	1.44693	0.0394816
AT3G17450	AT3G17450	0.493392	0.00402467								AT2G40510	AT2G40510	1.78795	0.0307697
AT3G17630	CHX19	0.151499	0.0325877								AT2G40765	AT2G40765	1.83901	0.00286951
AT3G17660	AGD15	0.110237	0.00189812								AT2G40880	CYSA	2.29585	0.0487788
AT3G17850	AT3G17850	0.589151	0.00247481								AT2G41110	CAM2	1.69878	0.00278291
AT3G17998	CPuORF30	0.563258	0.00168857								AT2G41420	AT2G41420	2.26885	3.27885e-08
AT3G18000	XPL1	0.547178	0.00150965								AT2G41430	ERD15	1.75242	4.33465e-06
AT3G18090	NRPD2B	0.253849	7.91556e-05								AT2G41530	SFGH	1.33542	0.0344393
AT3G18100	MYB4R1	0.435388	0.0173749								AT2G41650	AT2G41650	1.65908	0.000152156
AT3G18520	HDA15	0.600723	0.00268098								AT2G41840	AT2G41840	1.93957	1.73841e-05
AT3G18524	MSH2	0.578995	0.00773505								AT2G41950	AT2G41950	2.02321	0.0252527
AT3G18930	AT3G18930	0.561715	0.0452754								AT2G42005	AT2G42005	6.00538	0.0214263
AT3G19050	POK2	0.396235	2.36111e-10								AT2G42210	OEP16-3	2.03364	8.71268e-06
AT3G19080	AT3G19080	0.518304	0.0107698								AT2G42220	AT2G42220	1.74826	0.00349028
AT3G19510	HAT3.1	0.421401	0.0074532								AT2G42310	AT2G42310	2.7385	6.68136e-12
AT3G19515	AT3G19515	0.640929	0.0289048								AT2G42570	TBL39	1.4704	0.0450427
AT3G19570	AT3G19570	0.3887	2.32487e-05								AT2G42590	GRF9 (NC_003071 17731854..17733967)	2.60131	4.46424e-14
AT3G19670	PRP40B	0.488846	0.000405906								AT2G42600	PPC2	1.39564	0.0048283
AT3G19720	ARC5	0.65544	0.00783183								AT2G42610	LSH10	1.91686	6.85615e-09
AT3G19740	AT3G19740	0.516067	0.000152856								AT2G42680	MBF1A	1.42358	0.0345336
AT3G19780	AT3G19780	0.258789	0.00496608								AT2G42740	RPL16A	1.79915	0.0176314
AT3G19840	PRP40C	0.518583	0.00258975								AT2G42800	RLP29	1.52934	0.00435903
AT3G19860	bHLH121	0.612633	0.0440742								AT2G42820	HVA22F	3.90899	0.0178026
AT3G19960	ATM1 (NC_003074 6948773..6956966)	0.647701	0.0287675								AT2G42910	AT2G42910	1.807	5.71366e-06
AT3G20010	AT3G20010	0.487582	0.00100774								AT2G43010	PIF4	4.72647	0.000137309
AT3G20260	AT3G20260	0.614561	0.00221677								AT2G43030	AT2G43030	2.06916	7.87605e-09
AT3G20440	EMB2729	0.472802	3.95611e-05								AT2G43090	AT2G43090	1.80156	4.31636e-06
AT3G20550	DDL	0.583569	0.0107041								AT2G43460	AT2G43460	2.27537	8.21444e-05
AT3G20810	AT3G20810	0.419177	2.81126e-09								AT2G43750	OASB	1.60096	0.00622817
AT3G21100	AT3G21100	0.65494	0.0344393								AT2G43780	AT2G43780	2.03842	0.000330998
AT3G21290	AT3G21290	0.455294	0.00251633								AT2G43790	MPK6	1.47657	0.0176011
AT3G21300	AT3G21300	0.484326	0.0142676								AT2G43810	AT2G43810	1.64595	0.00380581
AT3G21430	ALY3	0.498004	0.00931852								AT2G43910	HOL1	1.71772	0.0252201
AT3G21540	AT3G21540	0.585161	0.00160415								AT2G44310	AT2G44310	2.06415	0.000317762
AT3G22420	WNK2	0.338762	0.01214								AT2G44360	AT2G44360	1.79026	0.0469511
AT3G23310	AT3G23310	0.635703	0.0270959								AT2G44525	AT2G44525	1.9229	0.00615944
AT3G23670	KINESIN-12B	0.689435	0.0402906								AT2G44620	MTACP-1	2.56143	3.51507e-10
AT3G23790	AAE16	0.369955	0.0308842								AT2G44650	CHL-CPN10	2.4914	1.30542e-09
AT3G23900	AT3G23900	0.596549	0.00650179								AT2G44670	AT2G44670	2.21886	0.00237726
AT3G23940	AT3G23940	0.717381	0.0251613								AT2G45170	ATG8E	2.59883	0.00171757
AT3G23980	BLI	0.40206	5.64139e-07								AT2G45180	AT2G45180	7.397	9.14172e-34
AT3G24070	AT3G24070	0.361438	0.00366096								AT2G45470	FLA8	1.80753	2.06203e-05
AT3G25430	AT3G25430	0.503328	0.0386666								AT2G45695	AT2G45695	1.69913	0.0169634
AT3G25495	AT3G25495	0.147664	0.00119192								AT2G45710	AT2G45710	1.87606	0.00144376
AT3G25680	AT3G25680	0.486719	0.00503243								AT2G45960	PIP1B	2.11834	9.22339e-10
AT3G25690	CHUP1	0.323705	0.00127655								AT2G45980	AT2G45980	1.61957	0.0294043
AT3G26540	AT3G26540	0.218609	5.92403e-06								AT2G46080	AT2G46080	1.76567	0.0279938
AT3G26730	AT3G26730	0.622599	0.0375968								AT2G46230	AT2G46230	1.49489	0.024247
AT3G26932	DRB3	0.436129	1.30598e-05								AT2G46330	AGP16	2.2984	4.19933e-08
AT3G27260	GTE8	0.486297	0.000211667								AT2G46390	AT2G46390	2.25586	0.00110999
AT3G27610	AT3G27610	0.172448	0.000267258								AT2G46490	AT2G46490	2.30535	3.27266e-06
AT3G27670	RST1	0.554207	0.0076214								AT2G46505	SDH4	2.21913	2.17915e-07
AT3G27700	AT3G27700	0.511568	0.00108685								AT2G46540	AT2G46540	2.11837	5.81662e-06
AT3G28030	UVH3	0.439328	0.0068433								AT2G46600	AT2G46600	3.13828	0.000350369
AT3G28430	AT3G28430	0.494783	0.0436655								AT2G46820	PSI-P	1.868	0.00075219
AT3G28640	AT3G28640	0.348596	0.0364848								AT2G47110	UBQ6	7.29745	4.4599e-06
AT3G28660	AT3G28660	0.188068	0.00818862								AT2G47170	ARF1A1C	1.55274	0.0153963
AT3G29180	AT3G29180	0.617739	0.00780929								AT2G47380	AT2G47380	2.48663	4.18389e-05
AT3G29375	AT3G29375	0.521627	0.00991722								AT2G47450	CAO	2.13486	3.37176e-07
AT3G29390	RIK	0.360693	1.81047e-05								AT2G47470	UNE5	1.54421	0.000934924
AT3G30380	AT3G30380	0.453356	0.00264643								AT2G47610	AT2G47610	1.62	5.92711e-05
AT3G43210	TES	0.571031	0.0228316								AT2G47640	AT2G47640	1.85309	2.81328e-05
AT3G43300	ATMIN7	0.650948	0.00179846								AT2G47690	AT2G47690	2.32118	0.00668601
AT3G43590	AT3G43590	0.438811	8.71503e-07								AT2G47710	AT2G47710	2.22747	2.56834e-05
AT3G43610	AT3G43610	0.540769	0.00126943								AT2G47730	GSTF8	1.93015	9.54565e-05
AT3G43690	AT3G43690	0.248482	2.86544e-10								AT2G47840	AT2G47840	1.80724	0.00230819
AT3G43920	DCL3	0.433155	0.000207129								AT2G48020	AT2G48020	2.5507	0.00240083
AT3G44050	AT3G44050	0.561941	0.00129542								AT3G01130	AT3G01130	1.95829	0.0461717
AT3G44205	AT3G44205	0.140287	0.0456142								AT3G01280	VDAC1	1.68203	2.42056e-05
AT3G44370	AT3G44370	0.364395	0.0197731								AT3G01520	AT3G01520	1.77119	0.0131593
AT3G44670	AT3G44670	0.437198	0.0184295								AT3G01740	AT3G01740	2.12084	8.71242e-07
AT3G44740	AT3G44740	0.228532	0.000397153								AT3G02000	ROXY1	1.74925	0.0175454
AT3G45090	AT3G45090	0.624389	0.00402467								AT3G02080	AT3G02080	2.21415	0.0206181
AT3G45240	GRIK1	0.55909	0.00222662								AT3G02180	SP1L3	1.67366	0.0058073
AT3G45443	AT3G45443	0.323873	0.0377068								AT3G02190	AT3G02190	2.06988	6.49876e-05
AT3G45850	AT3G45850	0.466784	0.0173749								AT3G02200	AT3G02200	1.34235	0.0332903
AT3G46100	HRS1 (NC_003074 16928293..16931033)	0.55605	0.0114031								AT3G02360	AT3G02360	1.50191	0.00958742
AT3G46920	AT3G46920	0.353453	0.000561898								AT3G02520	GRF7 (NC_003074 526436..528313)	1.46063	0.00363674
AT3G47390	PHS1 (NC_003074 17459338..17464716)	0.517744	0.0105135								AT3G02560	AT3G02560	1.84019	3.85388e-07
AT3G47460	ATSMC2	0.594482	0.0214297								AT3G02640	AT3G02640	1.81807	9.9961e-05
AT3G47680	AT3G47680	0.357761	0.000234971								AT3G02700	AT3G02700	1.86599	0.0119692
AT3G47890	AT3G47890	0.456335	7.49818e-05								AT3G02730	TRXF1	1.59969	0.0428588
AT3G48110	EDD1	0.511194	0.00254729								AT3G02770	AT3G02770	2.77616	7.51424e-05
AT3G48190	ATM	0.521434	0.000159648								AT3G02790	AT3G02790	2.45359	2.15453e-06
AT3G48430	REF6	0.588352	0.00390561								AT3G02900	AT3G02900	1.92913	0.00111743
AT3G48670	IDN2	0.595313	0.000131489								AT3G03070	AT3G03070	2.3578	1.41558e-08
AT3G48710	AT3G48710	0.554706	0.000432201								AT3G03100	AT3G03100	1.77607	0.000153246
AT3G49050	AT3G49050	0.42753	0.0435016								AT3G03150	AT3G03150	2.63772	1.43944e-10
AT3G49060	AT3G49060	0.425598	0.0052419								AT3G03160	AT3G03160	1.97862	2.66193e-05
AT3G49140	AT3G49140	0.487935	0.00240489								AT3G03780	MS2 (NC_003074 957084..960980)	1.40326	0.0484633
AT3G49500	RDR6	0.564484	0.00548313								AT3G03920	AT3G03920	1.67368	4.44043e-05
AT3G49840	AT3G49840	0.388086	0.0122479								AT3G04120	GAPC1	2.4669	4.90491e-17
AT3G50050	AT3G50050	0.317853	0.00125481								AT3G04290	LTL1	1.39547	0.0276838
AT3G50240	KICP-02	0.356055	0.000367767								AT3G04400	emb2171	2.55103	2.01787e-15
AT3G50380	AT3G50380	0.379749	6.3318e-07								AT3G04840	AT3G04840	1.65492	5.70202e-06
AT3G50430	AT3G50430	0.434205	0.0192818								AT3G04860	AT3G04860	2.18773	0.00737982
AT3G50660	DWF4	0.538894	0.0144103								AT3G04920	AT3G04920	1.76332	0.00953983
AT3G51150	AT3G51150	0.28581	1.81626e-07								AT3G05000	AT3G05000	1.75684	0.0188952
AT3G51640	AT3G51640	0.521437	0.0102468								AT3G05020	ACP1	1.58228	0.0456142
AT3G51740	IMK2	0.505924	1.1094e-06								AT3G05120	GID1A	1.63782	0.0273004
AT3G51770	ETO1	0.605074	0.0471115								AT3G05220	AT3G05220	1.5202	0.000815869
AT3G51950	AT3G51950	0.633892	0.00204836								AT3G05490	RALFL22	1.58448	0.0407717
AT3G52030	AT3G52030	0.436797	0.00618969								AT3G05500	AT3G05500	1.648	0.00536037
AT3G52110	AT3G52110	0.420741	0.00172734								AT3G05530	RPT5A	1.37294	0.00994913
AT3G52250	AT3G52250	0.635479	0.0212155								AT3G05560	AT3G05560	1.89712	8.28292e-09
AT3G52720	ACA1 (NC_003074 19538689..19541284)	0.258399	0.00365463								AT3G05880	RCI2A	3.39646	0.019744
AT3G53090	UPL7	0.395546	0.0191247								AT3G05980	AT3G05980	2.58377	0.000566001
AT3G53240	RLP45	0.443124	0.00949886								AT3G06035	AT3G06035	2.63865	0.00303756
AT3G53680	AT3G53680	0.411125	0.020603								AT3G06050	PRXIIF	1.50643	0.0336463
AT3G53930	AT3G53930	0.328371	0.000301944								AT3G06125	AT3G06125	5.19946	0.000694571
AT3G54010	PAS1	0.573863	0.00691938								AT3G06170	AT3G06170	1.70871	0.0103299
AT3G54230	SUA	0.420117	7.62015e-05								AT3G06310	AT3G06310	1.6943	0.0120548
AT3G54280	RGD3	0.545909	0.011328								AT3G06320	AT3G06320	2.34242	0.0206313
AT3G54350	emb1967	0.545756	0.00268805								AT3G06590	AT3G06590	2.04753	0.00219967
AT3G54610	HAG1	0.536505	0.043943								AT3G06610	AT3G06610	2.01747	9.17544e-06
AT3G54710	CDT1B	0.532349	0.0242448								AT3G06680	AT3G06680	2.79743	6.38153e-14
AT3G55020	AT3G55020	0.581801	0.0024336								AT3G06700	AT3G06700	1.87661	0.00742337
AT3G55060	AT3G55060	0.494132	0.0345336								AT3G06730	TRX z	1.72138	0.00650894
AT3G55270	MKP1	0.623085	0.0281137								AT3G06780	AT3G06780	2.26416	0.0438755
AT3G55340	PHIP1	0.637461	0.0348853								AT3G07350	AT3G07350	3.39662	0.0261113
AT3G55400	OVA1	0.666381	0.0298363								AT3G07390	AIR12	1.5055	0.0444206
AT3G55480	PAT2	0.499245	0.00383414								AT3G07460	AT3G07460	2.13472	0.000775194
AT3G55510	RBL	0.595016	0.00532737								AT3G07540	AT3G07540	1.91509	1.76006e-05
AT3G56300	AT3G56300	0.143582	0.000143319								AT3G07560	PEX13	1.71759	0.00546178
AT3G56450	ALPHA-SNAP1	0.319515	0.0268947								AT3G07568	AT3G07568	3.08622	3.36478e-06
AT3G56590	AT3G56590	0.464943	0.00202934								AT3G07680	AT3G07680	2.06691	2.27172e-07
AT3G56690	CIP111	0.513367	0.0407711								AT3G07880	SCN1	1.53299	0.0119349
AT3G56960	PIP5K4	0.427915	0.0371528								AT3G08030	AT3G08030	2.55726	4.42991e-10
AT3G57170	AT3G57170	0.52504	0.0361397								AT3G08510	PLC2	1.48295	0.0132199
AT3G57300	INO80	0.589893	0.0116994								AT3G08580	AAC1	1.5955	2.79126e-05
AT3G57410	VLN3	0.54974	0.00654279								AT3G08610	AT3G08610	1.97934	3.59343e-05
AT3G57470	AT3G57470	0.3601	1.39328e-06								AT3G08940	LHCB4.2	2.7642	2.60859e-10
AT3G57630	AT3G57630	0.286533	3.12001e-05								AT3G09035	AT3G09035	2.52584	3.83121e-07
AT3G57660	NRPA1	0.619763	0.00374092								AT3G09085	AT3G09085	4.10669	0.00191634
AT3G57940	AT3G57940	0.507406	0.00122974								AT3G09190	AT3G09190	2.20703	0.0035875
AT3G57980	AT3G57980	0.341757	0.00226668								AT3G09200	AT3G09200	1.70986	0.00553059
AT3G58050	AT3G58050	0.504508	0.0244971								AT3G09390	MT2A	2.42814	0.00180297
AT3G58220	AT3G58220	0.53772	0.0146261								AT3G09470	AT3G09470	1.87456	0.000203946
AT3G58430	AT3G58430	0.11673	0.01758								AT3G09570	AT3G09570	1.83612	0.00994913
AT3G58560	AT3G58560	0.578707	0.00168857								AT3G09630	AT3G09630	1.5835	0.00120715
AT3G58630	AT3G58630	0.395091	0.0254974								AT3G09735	AT3G09735	2.07521	8.47112e-05
AT3G58640	AT3G58640	0.582749	0.0261113								AT3G09740	SYP71	1.72852	0.00147236
AT3G58760	AT3G58760	0.485145	0.00231758								AT3G09820	ADK1 (NC_003074 3011989..3014944)	1.50143	0.00167112
AT3G58810	MTPA2	0.099241	0.000419466								AT3G09860	AT3G09860	2.13754	0.000580856
AT3G58940	AT3G58940	0.390382	0.0176815								AT3G09900	RABE1e	1.60886	0.00311456
AT3G58975	AT3G58975	0.11855	7.82163e-05								AT3G10020	AT3G10020	2.96388	0.00198469
AT3G59100	GSL11	0.34066	1.44492e-06								AT3G10090	AT3G10090	2.60234	3.8456e-05
AT3G59270	AT3G59270	0.316252	4.81662e-09								AT3G10250	AT3G10250	1.88209	0.0424183
AT3G59300	AT3G59300	0.441019	0.0464244								AT3G10260	AT3G10260	1.96318	0.000998213
AT3G59320	AT3G59320	0.372266	0.0225015								AT3G10340	PAL4	7.53224	0.0391108
AT3G59330	AT3G59330	0.286861	0.0395741								AT3G10410	SCPL49	1.55037	0.00182898
AT3G59470	AT3G59470	0.532373	0.0375147								AT3G10450	SCPL7	1.95151	0.00170838
AT3G59660	AT3G59660	0.63163	0.0402378								AT3G10610	AT3G10610	1.45529	0.0189225
AT3G60050	AT3G60050	0.430586	0.0160722								AT3G10860	AT3G10860	2.12939	1.58482e-09
AT3G60240	EIF4G	0.676773	0.00963672								AT3G10920	MSD1	1.7631	1.90489e-05
AT3G60310	AT3G60310	0.365057	0.00236121								AT3G11120	AT3G11120	3.21002	0.0212412
AT3G60330	HA7	0.0844281	0.00131755								AT3G11250	AT3G11250	1.66598	0.0042126
AT3G60410	AT3G60410	0.577781	0.0434392								AT3G11500	AT3G11500	2.44968	1.03142e-10
AT3G60500	CER7	0.612106	0.00442905								AT3G11510	AT3G11510	2.37977	6.54611e-06
AT3G61010	AT3G61010	0.28867	2.57411e-05								AT3G11630	AT3G11630	1.7606	2.36671e-06
AT3G61310	AT3G61310	0.687304	0.0044355								AT3G11730	ATFP8	1.50313	0.010276
AT3G61480	AT3G61480	0.390887	0.0119426								AT3G11770	AT3G11770	2.26684	0.000211371
AT3G61690	AT3G61690	0.651962	0.0189223								AT3G11810	AT3G11810	2.39662	0.000160107
AT3G61740	SDG14	0.420967	0.00223764								AT3G11940	RPS5A	1.89929	0.0196763
AT3G61780	emb1703	0.632079	0.0408983								AT3G12120	FAD2	2.54499	1.48791e-06
AT3G61800	AT3G61800	0.594412	0.0438755								AT3G12145	FLR1	2.59604	1.10355e-07
AT3G61830	ARF18	0.70122	0.0137649								AT3G12260	AT3G12260	2.03811	3.56144e-05
AT3G61898	AT3G61898	0.362578	0.0300049								AT3G12370	AT3G12370	1.69089	0.00822263
AT3G62080	AT3G62080	0.355891	0.00278291								AT3G12490	CYSB	1.68722	0.000291735
AT3G62240	AT3G62240	0.601025	0.0316308								AT3G12587	AT3G12587	2.30479	0.0110999
AT3G62360	AT3G62360	0.723985	0.0355154								AT3G12630	AT3G12630	2.15033	0.00188721
AT3G62455	AT3G62455	0.110188	0.0294043								AT3G12650	AT3G12650	1.92488	0.0345336
AT3G62900	AT3G62900	0.459864	0.000104228								AT3G12750	ZIP1	2.16503	0.00222662
AT3G63070	AT3G63070	0.442842	4.86886e-06								AT3G12760	AT3G12760	1.45343	0.0215649
AT3G63110	IPT3	0.0899363	0.00617283								AT3G12780	PGK1	1.56173	0.000698789
AT3G63240	AT3G63240	0.438418	0.00138928								AT3G12890	ASML2	2.01477	0.0301553
AT3G63340	AT3G63340	0.315486	5.71645e-06								AT3G13110	SERAT2;2	1.57863	0.0135149
AT3G63400	AT3G63400	0.68313	0.0435561								AT3G13120	AT3G13120	1.47904	0.00673644
AT3G63450	AT3G63450	0.451404	0.0013045								AT3G13175	AT3G13175	1.93276	0.0045606
AT3G63500	AT3G63500	0.718774	0.0489699								AT3G13410	AT3G13410	1.86615	3.80691e-05
AT4G00020	BRCA2(IV)	0.445675	8.08392e-05								AT3G13510	AT3G13510	1.80961	1.30066e-06
AT4G00040	AT4G00040	0.180446	1.46518e-05								AT3G13520	AGP12	3.13232	4.43395e-10
AT4G00060	MEE44	0.257497	8.10601e-10								AT3G13580	AT3G13580	1.33178	0.0252073
AT4G00380	AT4G00380	0.483459	0.0024351								AT3G13674	AT3G13674	2.05141	0.00553029
AT4G00570	NAD-ME2	0.693013	0.0189532								AT3G13772	TMN7	1.40743	0.0295766
AT4G00630	KEA2	0.551346	0.00139681								AT3G13920	EIF4A1	1.69187	3.10101e-06
AT4G00695	AT4G00695	0	0.0132206								AT3G14067	AT3G14067	1.71827	0.000373692
AT4G00730	ANL2	0.622487	0.0474036								AT3G14210	ESM1	3.54045	0.00533542
AT4G00760	APRR8	0.264677	0.00264429								AT3G14220	AT3G14220	1.97137	0.00164854
AT4G00820	iqd17	0.439584	4.59921e-06								AT3G14230	RAP2.2	1.40444	0.0307473
AT4G00990	AT4G00990	0.63329	0.0252201								AT3G14240	AT3G14240	1.90122	2.35005e-08
AT4G01210	AT4G01210	0.541179	0.000195282								AT3G14310	PME3	1.63722	0.0002553
AT4G01270	AT4G01270	0.447552	0.0290754								AT3G14420	AT3G14420	2.20888	0.000436861
AT4G01570	AT4G01570	0.419666	0.00375856								AT3G14560	AT3G14560	2.00596	0.00941069
AT4G01800	AGY1	0.611781	0.0274564								AT3G14595	AT3G14595	2.29799	0.0457526
AT4G01860	AT4G01860	0.672437	0.0334719								AT3G15000	AT3G15000	1.45555	0.00684167
AT4G01880	AT4G01880	0.556256	0.0359372								AT3G15060	RABA1g	1.81687	0.0400406
AT4G02005	AT4G02005	0.242989	0.0254745								AT3G15190	AT3G15190	1.52702	0.0168058
AT4G02010	AT4G02010	0.63114	0.0160111								AT3G15210	ERF4	1.96665	0.00374923
AT4G02020	SWN	0.493204	0.00141992								AT3G15353	MT3	3.08658	4.202e-07
AT4G02030	AT4G02030	0.432679	0.00014241								AT3G15360	TRX-M4	2.5672	2.81852e-06
AT4G02110	AT4G02110	0.530861	0.0027861								AT3G15395	AT3G15395	1.98616	0.0185509
AT4G02120	AT4G02120	0.186346	2.9963e-07								AT3G15450	AT3G15450	6.75392	1.42493e-06
AT4G02150	MOS6	0.720808	0.0466888								AT3G15480	AT3G15480	1.9755	3.47819e-05
AT4G02260	RSH1	0.284536	2.69805e-07								AT3G15630	AT3G15630	2.83052	7.57064e-06
AT4G02390	PP	0.552564	0.010461								AT3G15640	AT3G15640	1.58565	0.00567467
AT4G02400	AT4G02400	0.450921	1.675e-06								AT3G15680	AT3G15680	1.74278	0.00185033
AT4G02430	AT4G02430	0.334773	0.0104369								AT3G15730	PLDALPHA1	1.65045	2.57479e-05
AT4G02460	PMS1	0.50084	0.00952052								AT3G16010	AT3G16010	1.89739	0.0479722
AT4G02560	LD	0.371502	0.030028								AT3G16050	PDX1.2	1.74811	0.00743032
AT4G02680	EOL1	0.688854	0.00330968								AT3G16140	PSAH-1	2.51712	1.87718e-08
AT4G03000	AT4G03000	0.430626	0.0430087								AT3G16240	DELTA-TIP	2.30013	0.00768897
AT4G03060	AOP2	0.171539	0.0114043								AT3G16330	AT3G16330	2.72263	0.025235
AT4G03090	AT4G03090	0.635105	0.019591								AT3G16400	NSP1	1.48851	0.00391632
AT4G03110	RBP-DR1	0.60726	0.0414743								AT3G16420	PBP1 (NC_003074 5579385..5580953)	2.2474	0.00104852
AT4G03180	AT4G03180	0.52	0.03742								AT3G16470	JR1	3.31542	8.5172e-09
AT4G03200	AT4G03200	0.562593	0.0398852								AT3G16520	UGT88A1	2.60873	0.00473663
AT4G03205	hemf2	0.336102	0.00106964								AT3G16560	AT3G16560	2.06741	0.0120548
AT4G03230	AT4G03230	0.327907	0.00065938								AT3G16640	TCTP	2.78122	4.70698e-08
AT4G04360	AT4G04360	0.0593768	0.0185509								AT3G17020	AT3G17020	2.11482	1.54372e-08
AT4G04370	AT4G04370	0.249163	0.000255846								AT3G17185	TAS3	1.95889	0.0472463
AT4G04890	PDF2 (NC_003075 2476488..2482345)	0.724778	0.0184876								AT3G17210	HS1	2.14128	3.6957e-06
AT4G05040	AT4G05040	0.364871	0.0179681								AT3G17300	AT3G17300	1.63002	0.0230569
AT4G05200	CRK25	0.123267	0.0195104								AT3G17390	MTO3	1.7957	9.13403e-07
AT4G07410	AT4G07410	0.651197	0.020484								AT3G17590	BSH	1.70421	0.0272168
AT4G08035	AT4G08035	0.209727	7.14534e-05								AT3G17840	RLK902	1.36522	0.0364628
AT4G08110	AT4G08110	0.15459	2.46071e-08								AT3G18030	HAL3A	1.94163	0.00276706
AT4G08350	GTA2	0.630448	0.00414621								AT3G18050	AT3G18050	1.6368	0.0161417
AT4G08540	AT4G08540	0.41578	0.00156944								AT3G18080	BGLU44	2.30454	2.38773e-08
AT4G08991	AT4G08991	0.092773	0.0159968								AT3G18190	AT3G18190	1.49821	0.00174075
AT4G09020	ISA3	0.577721	0.0233135								AT3G18215	AT3G18215	1.96612	0.0053443
AT4G09630	AT4G09630	0.479005	0.000308619								AT3G18410	AT3G18410	1.52874	0.0389244
AT4G09680	CTC1	0.270454	0.000398007								AT3G18420	AT3G18420	1.63292	0.0137649
AT4G10070	AT4G10070	0.388673	0.0107698								AT3G18430	AT3G18430	1.83406	0.00161454
AT4G10500	AT4G10500	Inf	0.0397998								AT3G18490	AT3G18490	2.35824	3.15449e-07
AT4G10730	AT4G10730	0.372947	4.08667e-06								AT3G18580	AT3G18580	1.69741	0.0279363
AT4G11110	SPA2	0.449751	0.0110364								AT3G18780	ACT2	1.38474	0.0209334
AT4G11160	AT4G11160	0.580116	0.00183732								AT3G18790	AT3G18790	1.44299	0.0324028
AT4G11670	AT4G11670	0.445623	0.000380834								AT3G18850	LPAT5	1.64813	0.0205039
AT4G11830	PLDGAMMA2	0.386275	1.90489e-05								AT3G18940	AT3G18940	1.9016	7.0531e-05
AT4G12020	WRKY19	0.158013	5.59741e-07								AT3G19200	AT3G19200	2.08522	0.000117464
AT4G12120	SEC1B	0.385836	0.0229368								AT3G19450	ATCAD4	2.014	0.00189015
AT4G12750	AT4G12750	0.577064	0.0103299								AT3G19550	AT3G19550	6.9302	3.21124e-05
AT4G12770	AT4G12770	0.442278	5.81562e-05								AT3G19820	DWF1	1.72185	0.0069659
AT4G13020	MHK	0.363689	0.000572542								AT3G20390	AT3G20390	1.7522	7.3683e-06
AT4G13550	AT4G13550	0.4282	0.0228851								AT3G20570	ENODL9	2.4527	0.00392839
AT4G14290	AT4G14290	0.425759	0.000935574								AT3G20820	AT3G20820	2.97863	9.61939e-15
AT4G14330	AT4G14330	0.716156	0.0293996								AT3G20870	ZTP29	1.69751	0.00614144
AT4G14510	CFM3B	0.527531	0.0125802								AT3G21055	PSBTN	2.75109	0.000142248
AT4G14920	AT4G14920	0.549384	0.0155405								AT3G21190	AT3G21190	1.80966	0.000187203
AT4G15030	AT4G15030	0.458947	0.041748								AT3G21550	DMP2	15.0232	6.91816e-06
AT4G15110	CYP97B3	0.549448	0.0355271								AT3G21770	AT3G21770	2.10352	5.52842e-07
AT4G15165	AT4G15165	0.0885892	0.00219812								AT3G22110	PAC1	1.64169	0.000298137
AT4G15180	SDG2	0.442071	2.60654e-07								AT3G22120	CWLP	2.82137	5.50225e-06
AT4G15230	PDR2 (NC_003075 8680181..8686880)	0.0189861	0.014631								AT3G22121	AT3G22121	9.2714	8.03311e-05
AT4G15233	AT4G15233	0.0276373	0.00175049								AT3G22230	AT3G22230	2.17739	0.0159611
AT4G15320	CSLB06	0.37701	0.0100522								AT3G22540	AT3G22540	2.00623	0.0323389
AT4G16280	FCA	0.477443	0.0102549								AT3G22630	PBD1	2.21038	0.00672317
AT4G16340	SPK1	0.658271	0.00357197								AT3G22845	AT3G22845	2.07058	9.27966e-07
AT4G16630	AT4G16630	0.442723	1.76351e-07								AT3G22850	AT3G22850	1.79373	0.0107698
AT4G16660	AT4G16660	0.624775	0.0152436								AT3G22950	ARFC1	1.60836	0.0493468
AT4G16845	VRN2	0.557917	0.0155563								AT3G23390	AT3G23390	2.18548	0.00109006
AT4G16860	RPP4	0.266428	0.0101664								AT3G23490	CYN	2.01028	3.78417e-05
AT4G16870	AT4G16870	0.408592	0.0409286								AT3G23570	AT3G23570	2.24194	0.000259599
AT4G16900	AT4G16900	0.393705	0.026444								AT3G23605	AT3G23605	3.56283	0.000547621
AT4G16990	RLM3	0.139923	0.00301947								AT3G23730	XTH16	1.58312	0.00120726
AT4G17140	AT4G17140	0.604656	0.00596266								AT3G23760	AT3G23760	2.91586	0.00328494
AT4G17150	AT4G17150	0.425677	5.86455e-05								AT3G23805	RALFL24	2.97457	4.76467e-08
AT4G17330	G2484-1	0.634754	0.00733214								AT3G23810	SAHH2	1.44261	0.047742
AT4G17880	AT4G17880	0.488017	0.026645								AT3G23820	GAE6	1.83747	9.80996e-06
AT4G18020	APRR2	0.46118	9.71877e-07								AT3G23830	GRP4	2.19052	0.000228126
AT4G18120	ML3	0.338157	1.18288e-06								AT3G24160	PMP	1.3809	0.0338766
AT4G18130	PHYE	0.563028	0.0212084								AT3G24450	AT3G24450	2.02174	6.77113e-06
AT4G18240	SS4	0.50911	0.0312017								AT3G24770	CLE41	2.68691	1.66651e-10
AT4G18570	AT4G18570	0.69778	0.0421572								AT3G25040	ERD2B	1.60979	0.00572406
AT4G18810	AT4G18810	0.450614	0.0297819								AT3G25110	FaTA	1.91845	0.000688549
AT4G19020	CMT2	0.499048	0.00065938								AT3G25140	QUA1	1.39106	0.043282
AT4G19040	EDR2	0.523872	0.0071763								AT3G25190	AT3G25190	2.79123	0.00826991
AT4G19110	AT4G19110	0.544387	0.0129394								AT3G25220	FKBP15-1	2.17414	1.45624e-05
AT4G19490	VPS54	0.560976	0.00114742								AT3G25520	ATL5 (NC_003074 23185347..23186701)	1.34188	0.013745
AT4G19500	AT4G19500	0.565613	0.0129027								AT3G25530	GLYR1	1.5473	0.0125326
AT4G19510	AT4G19510	0.470626	0.0148342								AT3G25717	RTFL16	2.72387	5.69659e-07
AT4G19660	NPR4	0.471787	0.0148946								AT3G26060	ATPRX Q	2.31436	3.31388e-08
AT4G19990	FRS1	0.303583	0.000909281								AT3G26290	CYP71B26	5.98382	0.0492226
AT4G20060	EMB1895	0.127434	1.45624e-05								AT3G26360	AT3G26360	2.02641	0.000454137
AT4G20240	CYP71A27	0.0513269	0.00399953								AT3G26420	ATRZ-1A	2.19564	0.0147387
AT4G20320	AT4G20320	0.506018	2.4016e-07								AT3G26430	AT3G26430	2.25694	0.00170838
AT4G20920	AT4G20920	0.231026	0.000984075								AT3G26520	TIP2	3.70706	1.19248e-13
AT4G21060	AT4G21060	0.337445	0.0002553								AT3G26570	PHT2;1	1.44807	0.0251549
AT4G21070	BRCA1	0.484015	0.000200732								AT3G26650	GAPA	2.27211	2.02465e-12
AT4G21326	SBT3.12	0.310822	1.8748e-05								AT3G26740	CCL	4.11746	0.00403408
AT4G21410	CRK29	0.353551	0.0446626								AT3G27060	TSO2	1.82376	1.76585e-06
AT4G21430	B160	0.335483	0.000110135								AT3G27090	AT3G27090	1.51513	0.00477165
AT4G21534	AT4G21534	0.302422	0.0176815								AT3G27380	SDH2-1	1.46867	0.0188952
AT4G21540	SPHK1	0.434396	0.00940144								AT3G27690	LHCB2.3	7.03455	0.00021873
AT4G21760	BGLU47	0.239357	0.00937636								AT3G27830	RPL12-A	1.92011	1.24851e-05
AT4G21880	AT4G21880	0.513018	0.0449191								AT3G27850	RPL12-C	1.60716	0.00711588
AT4G22505	AT4G22505	0.279375	0.00676785								AT3G28040	AT3G28040	1.65157	0.000414096
AT4G22860	AT4G22860	0.437877	0.00017368								AT3G28200	AT3G28200	1.67733	0.0290754
AT4G22910	FZR2	0.389574	0.0448952								AT3G28500	AT3G28500	9.42903	0.000313737
AT4G22970	ESP (NC_003075 12033436..12043728)	0.553823	0.0154661								AT3G28710	AT3G28710	1.68327	0.00720092
AT4G23050	AT4G23050	0.0464694	0.00195316								AT3G28715	AT3G28715	1.54791	0.0254178
AT4G23205	AT4G23205	0	0.041748								AT3G28900	AT3G28900	1.85144	3.9876e-06
AT4G23800	AT4G23800	0.549465	7.93986e-08								AT3G28940	AT3G28940	2.01303	1.59703e-05
AT4G23850	LACS4	0.737488	0.0489699								AT3G29240	AT3G29240	2.68822	3.92761e-06
AT4G23940	AT4G23940	0.549525	0.0155639								AT3G29280	AT3G29280	1.97952	0.0117113
AT4G24100	AT4G24100	0.44667	0.00880263								AT3G29350	AHP2 (NC_003074 11264146..11265532)	1.55357	0.049476
AT4G24200	AT4G24200	0.627869	0.0159406								AT3G29360	AT3G29360	1.43495	0.0164315
AT4G24610	AT4G24610	0.604608	0.0110364								AT3G29636	AT3G29636	7.19328	0.0354376
AT4G24680	MOS1	0.636535	0.00524497								AT3G30390	AT3G30390	1.81726	0.0002674
AT4G24790	AT4G24790	0.636733	0.0454287								AT3G30775	ERD5	2.18096	0.0226355
AT4G24970	AT4G24970	0.473407	0.0376542								AT3G32930	AT3G32930	1.79249	0.00220927
AT4G25120	SRS2	0.373049	0.000825825								AT3G32990	AT3G32990	87.9967	0.0145548
AT4G25290	AT4G25290	0.209714	2.37972e-06								AT3G41762	AT3G41762	37.4624	0.000337111
AT4G25515	SLK3	0.45286	0.0273329								AT3G41768	AT3G41768	17.3832	0.0073147
AT4G25520	SLK1	0.45558	0.0127292								AT3G42725	AT3G42725	2.91667	0.00421492
AT4G25880	PUM6	0.595452	0.00148364								AT3G43520	AT3G43520	1.90711	2.89433e-05
AT4G26480	AT4G26480	0.541892	0.0282125								AT3G43720	AT3G43720	1.63716	0.0121133
AT4G26520	AT4G26520	0.326524	0.00371678								AT3G43810	CAM7	1.57137	0.0018456
AT4G26650	AT4G26650	0.462403	0.00561489								AT3G43980	AT3G43980	2.11451	0.0463676
AT4G26660	AT4G26660	0.672865	0.0280264								AT3G44100	AT3G44100	3.05365	2.597e-08
AT4G26760	MAP65-2	0.629527	0.00512336								AT3G44150	AT3G44150	1.9565	0.00046278
AT4G26800	AT4G26800	0.418551	0.0283234								AT3G44310	NIT1	1.81655	0.000250016
AT4G27180	ATK2	0.732716	0.0480012								AT3G44590	AT3G44590	2.00265	2.59699e-05
AT4G27370	VIIIB	0.163749	7.03486e-06								AT3G44620	AT3G44620	1.91408	0.030275
AT4G27650	PEL1	0.280534	0.000707782								AT3G44735	PSK3	1.92954	0.00654691
AT4G27910	SDG16	0.280882	0.000136898								AT3G44890	RPL9	1.4807	0.023334
AT4G28010	AT4G28010	0.449299	0.014631								AT3G45030	AT3G45030	1.93175	8.65279e-08
AT4G28540	CKL6	0.571356	0.00220274								AT3G45230	AT3G45230	1.82696	0.043111
AT4G28710	XIH	0.39561	0.0126661								AT3G45310	AT3G45310	2.44072	0.0122112
AT4G28760	AT4G28760	0.587452	0.00629458								AT3G45930	AT3G45930	2.17829	0.028663
AT4G29900	ACA10	0.556427	0.00163317								AT3G45980	HTB9	1.41354	0.0118076
AT4G29940	PRHA	0.526943	0.0112173								AT3G46000	ADF2	2.12281	3.69804e-07
AT4G30130	AT4G30130	0.519525	0.0266879								AT3G46010	ADF1	1.87737	9.13403e-07
AT4G30160	VLN4	0.535417	0.000269239								AT3G46030	HTB11	1.71371	0.0210149
AT4G30310	AT4G30310	0.490566	0.0438264								AT3G46040	RPS15AD	1.6696	9.78447e-05
AT4G30570	AT4G30570	0.143649	0.0156999								AT3G46320	AT3G46320	2.36938	1.48439e-10
AT4G30600	AT4G30600	0.614475	0.00350294								AT3G46430	AT3G46430	1.97353	6.32518e-05
AT4G30720	AT4G30720	0.546758	0.0189873								AT3G46560	TIM9	2.32745	1.24863e-08
AT4G30990	AT4G30990	0.521361	0.000486973								AT3G46740	TOC75-III	1.32663	0.0397047
AT4G31060	AT4G31060	0.0970868	0.00148497								AT3G46940	DUT1	1.92787	5.83697e-06
AT4G31160	DCAF1	0.640174	0.0303324								AT3G47160	AT3G47160	1.83471	0.0458114
AT4G31210	AT4G31210	0.348731	1.05461e-07								AT3G47370	AT3G47370	1.49235	0.00418725
AT4G31570	AT4G31570	0.534442	0.0336893								AT3G47470	LHCA4	3.80175	4.9555e-34
AT4G31610	REM1	0.487312	0.00567467								AT3G47520	MDH	1.48654	0.00343507
AT4G31690	AT4G31690	0.121367	2.51902e-06								AT3G47650	AT3G47650	2.2533	0.000203243
AT4G31800	WRKY18	0.267883	0.0291683								AT3G47670	AT3G47670	2.15367	0.0109328
AT4G31820	ENP	0.709191	0.035614								AT3G47800	AT3G47800	1.71313	0.0318307
AT4G32010	HSL1 (NC_003075 15479523..15485353)	0.399195	9.85472e-06								AT3G47833	AT3G47833	2.09752	0.000328015
AT4G32060	AT4G32060	0.615732	0.00790747								AT3G48030	AT3G48030	1.91309	0.00284381
AT4G32330	AT4G32330	0.684856	0.0281783								AT3G48140	AT3G48140	2.53829	0.00275781
AT4G32420	AT4G32420	0.596376	0.00742218								AT3G48250	AT3G48250	1.68348	0.0468313
AT4G32551	LUG	0.725389	0.0341318								AT3G48410	AT3G48410	2.09177	9.71978e-08
AT4G32640	AT4G32640	0.64673	0.0414059								AT3G48530	KING1	1.9125	0.00044298
AT4G32650	KAT3	0.23981	0.00447931								AT3G48560	CSR1	1.60906	6.86849e-05
AT4G32660	AME3	0.447841	0.000117464								AT3G48610	NPC6	1.63264	0.0208881
AT4G32700	AT4G32700	0.452121	0.00173572								AT3G48680	GAMMA CAL2	2.00977	1.2012e-05
AT4G32730	PC-MYB1	0.35036	3.54226e-10								AT3G48690	CXE12	1.99819	0.0294618
AT4G32920	AT4G32920	0.54537	0.00318756								AT3G48890	MAPR3	2.13942	4.63075e-06
AT4G32970	AT4G32970	0.487896	0.006923								AT3G49010	BBC1	1.41749	0.00593736
AT4G33080	AT4G33080	0.571074	0.000361426								AT3G49100	AT3G49100	1.90306	0.0167263
AT4G33150	AT4G33150	0.300712	0.00502944								AT3G49110	PRXCA	3.02325	6.52009e-06
AT4G33200	XI-I	0.625206	0.0172192								AT3G49120	PRXCB	2.37469	4.19312e-09
AT4G33210	SLOMO	0.658309	0.0379767								AT3G49360	PGL2	1.93516	0.0436655
AT4G33260	CDC20.2	0.26767	0.0118389								AT3G49470	NACA2	1.62181	0.00044298
AT4G33270	CDC20.1	0.418061	0.00125948								AT3G49870	ARLA1C	1.92676	6.53859e-05
AT4G33760	AT4G33760	0.563119	0.0400156								AT3G49910	AT3G49910	2.07963	0.00994913
AT4G34310	AT4G34310	0.335393	0.00185033								AT3G50070	CYCD3;3	1.60189	0.000509986
AT4G34610	BLH6	0.546387	0.0231987								AT3G50410	OBP1	1.63551	0.0312672
AT4G35335	AT4G35335	0.456749	0.00463874								AT3G50685	AT3G50685	2.69151	0.0298363
AT4G35520	MLH3	0.151119	0.0375175								AT3G50740	UGT72E1	4.07901	0.0290474
AT4G35560	AT4G35560	0.51272	0.0282818								AT3G50820	PSBO2	3.95307	1.18176e-10
AT4G35785	AT4G35785	0.641835	0.0461238								AT3G50830	COR413-PM2	1.98501	0.00313221
AT4G35880	AT4G35880	0.369567	0.00961741								AT3G50880	AT3G50880	1.81512	0.00986838
AT4G35890	AT4G35890	0.594577	0.000704263								AT3G51260	PAD1	1.52331	0.00732309
AT4G35910	AT4G35910	0.57084	0.0136606								AT3G51510	AT3G51510	2.02232	0.00620599
AT4G35940	AT4G35940	0.397486	0.00620274								AT3G51730	AT3G51730	2.4572	3.64073e-05
AT4G36380	ROT3	0.483421	0.00931852								AT3G51840	ACX4	1.53911	0.0187723
AT4G36520	AT4G36520	0.5352	0.00300608								AT3G52060	AT3G52060	1.65391	0.0364535
AT4G36648	AT4G36648	0.428503	0.0201268								AT3G52090	NRPB11	1.56737	0.0126661
AT4G36730	GBF1	0.613971	0.0107905								AT3G52150	AT3G52150	1.57527	0.0012558
AT4G36860	AT4G36860	0.333857	0.00125917								AT3G52230	AT3G52230	1.49901	0.0345336
AT4G36870	BLH2	0.426642	0.0259281								AT3G52300	ATPQ	1.64554	0.0024392
AT4G36980	AT4G36980	0.29331	3.27879e-13								AT3G52560	UEV1D-4	1.57531	0.00441406
AT4G37460	SRFR1	0.591367	0.00482778								AT3G52590	UBQ1	2.28705	0.000553168
AT4G37750	ANT	0.726149	0.00650468								AT3G52730	AT3G52730	1.94258	0.00108413
AT4G38120	AT4G38120	0.506724	0.00512746								AT3G52880	MDAR1	1.45649	0.00395798
AT4G38270	GAUT3	0.516404	0.0301587								AT3G52930	AT3G52930	1.66357	0.00701742
AT4G38600	KAK	0.64475	0.00508034								AT3G52940	FK	1.55311	0.0446626
AT4G38890	AT4G38890	0.626234	0.0165739								AT3G53232	RTFL1	3.08633	0.0161952
AT4G38950	AT4G38950	0.579088	0.0360626								AT3G53420	PIP2A	4.39186	2.22489e-08
AT4G39050	AT4G39050	0.53759	0.00180199								AT3G53430	AT3G53430	2.45061	3.71879e-06
AT4G39160	AT4G39160	0.507706	0.00300331								AT3G53460	CP29	1.70142	2.31996e-06
AT4G39180	SEC14	0.213915	0.0109328								AT3G53730	AT3G53730	2.17564	2.40801e-06
AT4G40000	AT4G40000	0.403445	0.000816459								AT3G53740	AT3G53740	2.09754	0.0471338
AT4G40010	SNRK2.7	0	0.0304539								AT3G53750	ACT3	1.43325	0.0184622
AT5G01270	CPL2	0.449359	0.0494009								AT3G53850	AT3G53850	1.77773	0.00268098
AT5G01290	AT5G01290	0.373368	1.65375e-06								AT3G53870	AT3G53870	1.60412	0.0027582
AT5G01630	BRCA2B	0.344131	1.56222e-05								AT3G53890	AT3G53890	2.50065	1.43167e-16
AT5G01670	AT5G01670	0.291003	0.00148564								AT3G53990	AT3G53990	2.50379	2.04559e-05
AT5G01770	RAPTOR2	0.379229	0.000367767								AT3G54080	AT3G54080	1.94173	1.14249e-07
AT5G01820	SR1 (NC_003076 313192..315000)	0.429226	0.021915								AT3G54210	AT3G54210	1.80796	7.29051e-05
AT5G02250	EMB2730	0.403101	0.00122974								AT3G54360	AT3G54360	1.62559	0.0192818
AT5G02370	AT5G02370	0.535856	0.0107698								AT3G54366	AT3G54366	3.28339	5.95493e-10
AT5G02670	AT5G02670	0.26911	0.00392314								AT3G54400	AT3G54400	1.60507	0.000819684
AT5G02680	AT5G02680	0.260393	0.00541769								AT3G54470	AT3G54470	1.39704	0.024968
AT5G02770	AT5G02770	0.717592	0.0292224								AT3G54560	HTA11	2.2571	1.074e-05
AT5G02880	UPL4	0.391257	9.7658e-05								AT3G54640	TSA1 (NC_003074 20223147..20225523)	1.74766	0.00126566
AT5G02970	AT5G02970	0.292442	0.00548313								AT3G54820	PIP2;5	1.85643	4.65858e-07
AT5G03330	AT5G03330	0.473354	0.0436661								AT3G54890	LHCA1	3.88087	5.76028e-35
AT5G03420	AT5G03420	0.527359	0.00644464								AT3G54900	CXIP1	2.73243	6.86849e-05
AT5G03430	AT5G03430	0.633562	0.0297819								AT3G55240	AT3G55240	7.35055	0.0409429
AT5G03730	CTR1	0.643812	0.029111								AT3G55280	RPL23AB	1.5543	0.00117775
AT5G03900	AT5G03900	0.511461	0.0312316								AT3G55360	CER10	1.65441	0.00374164
AT5G03940	CPSRP54	0.630771	0.0245124								AT3G55380	UBC14	1.91711	3.06841e-05
AT5G04320	AT5G04320	0.503412	0.000879619								AT3G55430	AT3G55430	1.50352	0.00731714
AT5G04420	AT5G04420	0.616003	0.0105943								AT3G55440	TPI	1.80426	4.45496e-07
AT5G04460	AT5G04460	0.46725	0.0140281								AT3G55460	SCL30	1.49625	0.0291528
AT5G04480	AT5G04480	0.288433	1.48006e-06								AT3G55770	AT3G55770	1.76894	0.000698744
AT5G04510	PDK1	0.539382	0.00710284								AT3G55800	SBPASE	1.56698	0.0251568
AT5G04810	AT5G04810	0.527037	0.00658781								AT3G56020	AT3G56020	4.1771	2.25624e-10
AT5G05660	ATNFXL2	0.495208	0.000711548								AT3G56050	AT3G56050	1.67794	0.0174582
AT5G05800	AT5G05800	0.431144	0.000200732								AT3G56190	ALPHA-SNAP2	1.82711	0.000640167
AT5G06100	MYB33	0.258205	0.000371738								AT3G56240	CCH	2.2095	0.00813642
AT5G06110	AT5G06110	0.66708	0.0115883								AT3G56340	AT3G56340	1.61146	0.000241888
AT5G06120	AT5G06120	0.538456	0.008359								AT3G56490	HIT3	2.25875	3.97859e-09
AT5G06180	AT5G06180	0.197126	0.000858057								AT3G56705	U2.6	97.5144	1.25656e-06
AT5G06670	AT5G06670	0.444275	0.0344393								AT3G56800	CAM3	2.02008	2.27172e-07
AT5G06910	ATJ6	0.55594	0.00186624								AT3G56910	PSRP5	2.04369	1.26028e-05
AT5G07290	ML4	0.515024	0.00169021								AT3G56940	CRD1	1.74136	8.68844e-06
AT5G07630	AT5G07630	0.55338	0.0435016								AT3G57030	AT3G57030	2.46379	1.9297e-10
AT5G07660	SMC6A	0.479253	0.00493398								AT3G57320	AT3G57320	2.33502	7.91556e-05
AT5G07740	AT5G07740	0.580907	0.015797								AT3G57450	AT3G57450	1.98243	0.0235155
AT5G07770	AT5G07770	0.467245	0.0290766								AT3G57520	SIP2	1.40097	0.0324121
AT5G07790	AT5G07790	0.489623	0.0199045								AT3G57560	NAGK	1.71462	0.0018904
AT5G07810	AT5G07810	0.448683	0.00111251								AT3G57750	AT3G57750	2.69007	0.00228104
AT5G08110	AT5G08110	0.217783	6.2928e-05								AT3G57765	U2.3	11.578	0.0130338
AT5G08130	BIM1	0.357569	3.51625e-10								AT3G57785	AT3G57785	2.36892	0.000135323
AT5G08230	AT5G08230	0.212767	4.43251e-07								AT3G57870	SCE1	1.74919	5.2748e-06
AT5G08390	AT5G08390	0.521574	0.00194261								AT3G58170	BS14A	2.07322	0.000382669
AT5G08420	AT5G08420	0.635001	0.00579044								AT3G58510	AT3G58510	1.40244	0.0127777
AT5G08430	AT5G08430	0.506274	0.0258018								AT3G58540	AT3G58540	2.64482	0.0244181
AT5G08500	AT5G08500	0.585341	0.0275512								AT3G58570	AT3G58570	1.74802	4.89869e-05
AT5G08630	AT5G08630	0.513129	0.0104834								AT3G58610	AT3G58610	1.34931	0.0174582
AT5G09350	PI-4KBETA2	0.478951	0.00304574								AT3G58680	MBF1B	1.42707	0.0155362
AT5G09410	EICBP.B	0.441987	0.000392237								AT3G58730	AT3G58730	2.00054	3.43994e-06
AT5G09460	AT5G09460	0.578112	0.00126859								AT3G59280	TXR1	1.70748	0.0048469
AT5G09850	AT5G09850	0.432786	0.00165518								AT3G59500	AT3G59500	1.65419	0.0290499
AT5G09860	THO1	0.645188	0.0292408								AT3G59540	AT3G59540	2.37259	5.28222e-15
AT5G09950	AT5G09950	0.153247	0.0110999								AT3G59600	NRPB8B	1.45549	0.0322052
AT5G10030	TGA4	0.277223	0.0110364								AT3G59650	AT3G59650	1.69624	0.00650179
AT5G10150	AT5G10150	0.539007	0.0150145								AT3G59810	AT3G59810	1.80955	0.00351283
AT5G10200	AT5G10200	0.542649	0.00374164								AT3G60210	AT3G60210	1.93932	0.00788548
AT5G10290	AT5G10290	0.482118	0.00168507								AT3G60245	AT3G60245	1.7607	0.00373389
AT5G10470	KAC1	0.594623	0.0102602								AT3G60340	AT3G60340	1.57604	0.0147387
AT5G10490	MSL2	0.582361	0.0350164								AT3G60480	AT3G60480	1.97394	0.0344393
AT5G10800	AT5G10800	0.301577	0.0324109								AT3G60590	AT3G60590	2.45729	0.0246699
AT5G10940	AT5G10940	0.496474	0.000738481								AT3G60770	AT3G60770	1.76066	1.20125e-06
AT5G11240	AT5G11240	0.687581	0.0230528								AT3G60820	PBF1	1.79272	0.00765215
AT5G11470	AT5G11470	0.330666	0.0100541								AT3G60890	ZPR2	2.21634	0.0417131
AT5G11510	MYB3R-4	0.64471	0.0442821								AT3G61110	RS27A	2.06397	2.98949e-09
AT5G11530	EMF1	0.536059	0.0286918								AT3G61118	AT3G61118	4.5616	0.000684098
AT5G12080	MSL10	0.608012	0.000336054								AT3G61430	PIP1A	2.12969	0.00013225
AT5G12230	MED19A	0.394324	3.16193e-05								AT3G61460	BRH1	2.41083	0.000637863
AT5G12430	AT5G12430	0.49794	0.00574498								AT3G61470	LHCA2	2.40438	1.8315e-12
AT5G12480	CPK7	0.595439	0.00510534								AT3G61580	AT3G61580	2.01397	1.23556e-07
AT5G13000	GSL12	0.720175	0.00388996								AT3G61600	POB1	1.57419	0.006977
AT5G13020	AT5G13020	0.577292	0.00175049								AT3G61820	AT3G61820	2.26711	3.17548e-10
AT5G13460	IQD11	0.466309	0.0407097								AT3G61980	AT3G61980	2.31986	0.0105204
AT5G13550	SULTR4;1	0.475545	0.00676785								AT3G62030	ROC4	1.80245	1.05375e-05
AT5G13590	AT5G13590	0.595132	0.0453032								AT3G62190	AT3G62190	1.90712	0.00681867
AT5G13840	FZR3	0.305251	0.000223598								AT3G62250	UBQ5	2.10265	1.57149e-11
AT5G14720	AT5G14720	0.487211	4.13673e-05								AT3G62290	ARFA1E	2.05498	1.35252e-09
AT5G14870	CNGC18	0.121371	0.0119846								AT3G62400	AT3G62400	2.47997	0.000145169
AT5G15070	AT5G15070	0.434655	0.00167552								AT3G62450	AT3G62450	2.13523	0.0194361
AT5G15540	EMB2773	0.462406	0.000188549								AT3G62560	AT3G62560	2.11613	0.00104874
AT5G15700	AT5G15700	0.464395	0.00138928								AT3G62580	AT3G62580	2.1766	9.89143e-07
AT5G16210	AT5G16210	0.435232	0.000135353								AT3G62690	ATL5 (NC_003074 9269292..9271400)	1.93912	0.0371846
AT5G16260	ELF9	0.602946	0.00676785								AT3G62840	AT3G62840	1.48313	0.00713071
AT5G16730	AT5G16730	0.558522	0.00323997								AT3G62870	AT3G62870	1.35199	0.0277423
AT5G16750	TOZ	0.611015	0.0056716								AT3G63052	AT3G63052	80.045	1.18726e-08
AT5G16890	AT5G16890	0.427008	0.00486196								AT3G63088	RTFL14	32.876	0.0474481
AT5G17250	AT5G17250	0.567986	0.0456379								AT3G63160	AT3G63160	2.11584	0.0407532
AT5G17270	AT5G17270	0.561058	0.0178671								AT3G63390	AT3G63390	1.92893	0.0173264
AT5G17440	AT5G17440	0.426142	0.000116374								AT3G63410	APG1	1.51636	0.0162301
AT5G17510	AT5G17510	0.548959	0.00454246								AT4G00100	RPS13A	2.0617	3.84043e-10
AT5G17530	AT5G17530	0.631224	0.0441802								AT4G00270	AT4G00270	1.61163	0.0208405
AT5G17790	VAR3	0.572452	0.0251621								AT4G00300	AT4G00300	1.93994	0.00236121
AT5G17890	DAR4	0.404477	0.000254187								AT4G00430	PIP1;4	1.41013	0.00486874
AT5G18040	AT5G18040	0.478242	0.00343989								AT4G00530	AT4G00530	2.60846	0.00153935
AT5G18065	AT5G18065	0.150026	1.66407e-05								AT4G00585	AT4G00585	2.14855	5.10939e-05
AT5G18190	AT5G18190	0.697657	0.0242805								AT4G00810	AT4G00810	1.7621	0.00230633
AT5G18370	AT5G18370	0.38318	0.0102731								AT4G00860	ATOZI1	2.35317	8.71268e-06
AT5G18525	AT5G18525	0.541001	0.0327789								AT4G00975	AT4G00975	7.86057	1.44914e-05
AT5G18590	AT5G18590	0.529589	0.00149592								AT4G01050	TROL	1.7381	0.000834954
AT5G18620	CHR17	0.666676	0.0067959								AT4G01130	AT4G01130	2.36211	0.0345336
AT5G18980	AT5G18980	0.165313	0.00115294								AT4G01150	AT4G01150	2.13217	1.54372e-08
AT5G19280	KAPP	0.56531	0.0380111								AT4G01310	AT4G01310	1.83216	2.66855e-05
AT5G19300	AT5G19300	0.539729	0.00647796								AT4G01320	ATSTE24	1.49026	0.0315797
AT5G19390	AT5G19390	0.487962	8.22888e-06								AT4G01525	SADHU5-1	3.24646	1.76726e-15
AT5G19400	SMG7	0.643577	0.0243082								AT4G01575	AT4G01575	4.5812	0.00251646
AT5G19600	SULTR3;5	0.302239	0.00517801								AT4G01610	AT4G01610	1.64994	0.000823758
AT5G19620	OEP80	0.531698	0.000663196								AT4G01850	SAM-2	1.68709	3.16752e-05
AT5G19660	S1P	0.383552	7.09926e-05								AT4G01897	AT4G01897	2.91827	0.000200882
AT5G19820	emb2734	0.579866	0.00153193								AT4G02080	SAR2	2.10814	7.36332e-07
AT5G19920	AT5G19920	0.576578	0.0172								AT4G02370	AT4G02370	2.32318	2.74258e-06
AT5G20320	DCL4	0.521791	0.0073147								AT4G02450	AT4G02450	1.77911	3.31317e-07
AT5G20490	XIK	0.543764	0.000971744								AT4G02500	XT2	1.45648	0.0130969
AT5G20540	BRXL4	0.541979	0.0198105								AT4G02590	UNE12	1.46264	0.0333917
AT5G20930	TSL	0.484556	0.0167263								AT4G02620	AT4G02620	1.98272	1.43368e-05
AT5G20990	B73	0.566789	0.026364								AT4G02770	PSAD-1	2.31843	3.48444e-05
AT5G21160	AT5G21160	0.560181	5.72631e-05								AT4G02840	AT4G02840	2.21727	5.58345e-06
AT5G22010	RFC1	0.561522	0.00331616								AT4G02890	UBQ14	1.79956	0.000154858
AT5G22030	UBP8	0.576323	0.0219004								AT4G02970	AT7SL-1	5.03994	4.78336e-06
AT5G22220	E2F1	0.490596	0.0174582								AT4G03210	XTH9	1.95653	2.74953e-10
AT5G22450	AT5G22450	0.494947	5.71605e-05								AT4G03280	PETC	2.24063	3.97817e-09
AT5G22690	AT5G22690	0.332739	0.0441765								AT4G03500	AT4G03500	2.49568	0.00935518
AT5G22700	AT5G22700	0.284651	0.000242541								AT4G03520	ATHM2	1.88677	1.21118e-05
AT5G22720	AT5G22720	0.160763	0.000170632								AT4G04630	AT4G04630	1.96666	7.30991e-05
AT5G22760	AT5G22760	0.502069	0.00149592								AT4G04640	ATPC1	2.05426	9.32912e-07
AT5G23080	TGH	0.651896	0.0215649								AT4G04950	AT4G04950	1.57497	0.00292924
AT5G23150	HUA2	0.542823	0.0193655								AT4G05000	VPS28-2	1.66073	0.0442821
AT5G23430	AT5G23430	0.653665	0.0380183								AT4G05050	UBQ11	1.78047	0.00893036
AT5G23490	AT5G23490	0.386247	0.00693943								AT4G05070	AT4G05070	2.74363	0.00481779
AT5G23630	PDR2 (NC_003076 7960477..7967946)	0.66139	0.0148419								AT4G05180	PSBQ-2	2.49741	1.14456e-11
AT5G23770	DUF8	0.269672	0.0269761								AT4G05320	UBQ10	1.44098	0.00310228
AT5G24000	AT5G24000	0.267774	0.0107085								AT4G05440	EDA35	1.64315	0.0151178
AT5G24280	GMI1	0.54819	0.0302953								AT4G07390	AT4G07390	1.75601	0.00362376
AT5G24450	AT5G24450	0.487953	0.00650179								AT4G08520	AT4G08520	1.58814	0.00268098
AT5G24620	AT5G24620	0.301033	2.20135e-09								AT4G08685	SAH7	3.40368	0.000819684
AT5G24660	LSU2	0.00652749	0.027038								AT4G08950	EXO	1.46438	0.0327195
AT5G24670	AT5G24670	0.380977	5.4069e-06								AT4G09000	GRF1 (NC_003075 5775209..5777481)	1.94849	3.02115e-10
AT5G24740	AT5G24740	0.437214	0.000410919								AT4G09320	NDPK1	2.28664	0.000721481
AT5G24750	AT5G24750	0.288421	0.0414515								AT4G09650	ATPD	1.99319	0.000909281
AT5G24810	AT5G24810	0.602672	0.0179241								AT4G09800	RPS18C	2.45127	0.000492284
AT5G24830	AT5G24830	0.409318	0.0282818								AT4G09830	AT4G09830	1.86708	0.00250991
AT5G24920	GDU5	0.101826	0.00974705								AT4G10130	AT4G10130	1.87022	0.0261116
AT5G25150	TAF5	0.563128	0.00934667								AT4G10270	AT4G10270	2.73264	1.10566e-07
AT5G25270	AT5G25270	0.447129	3.53756e-05								AT4G10280	AT4G10280	2.599	1.84613e-06
AT5G25520	AT5G25520	0.52115	0.000637863								AT4G10330	AT4G10330	2.42009	0.00220968
AT5G25560	AT5G25560	0.343889	1.87896e-08								AT4G10340	LHCB5	3.31555	1.54603e-30
AT5G25800	AT5G25800	0.497393	0.0489956								AT4G10450	AT4G10450	1.76484	0.00530443
AT5G25970	AT5G25970	0.320171	0.00129904								AT4G10480	AT4G10480	1.5526	0.000763862
AT5G26180	AT5G26180	0.616693	0.017294								AT4G10610	CID12	1.47228	0.0301587
AT5G26240	CLC-D	0.588997	0.0428306								AT4G10810	AT4G10810	2.10879	0.000423785
AT5G26622	AT5G26622	0.376013	0.0155362								AT4G11010	NDPK3	1.76826	0.000806099
AT5G26820	IREG3	0.434902	0.00983338								AT4G11190	AT4G11190	4.71441	0.0176815
AT5G26980	SYP41	0.513405	0.0216599								AT4G11220	BTI2	1.80564	9.7658e-05
AT5G27030	TPR3	0.628387	0.0347162								AT4G11320	AT4G11320	7.42551	2.74258e-06
AT5G27240	AT5G27240	0.347539	0.000269834								AT4G11600	GPX6	1.85369	7.29051e-05
AT5G27550	AT5G27550	0.677837	0.0281031								AT4G11630	AT4G11630	1.87627	0.0158922
AT5G27610	ALY1	0.229236	0.00541769								AT4G12110	SMO1-1	2.33528	5.25099e-07
AT5G27630	ACBP5	0.422756	0.0322556								AT4G12250	GAE5	2.23583	0.00651772
AT5G27680	RECQSIM	0.537664	0.0026792								AT4G12390	PME1 (NC_003075 7336496..7337356)	2.42947	0.0199753
AT5G27950	AT5G27950	0.36541	2.45821e-05								AT4G12590	AT4G12590	1.91358	9.24066e-06
AT5G27970	AT5G27970	0.642598	0.0286918								AT4G12600	AT4G12600	1.83614	1.78557e-06
AT5G28290	NEK3	0.628665	0.0181125								AT4G12650	AT4G12650	1.65473	0.000179948
AT5G35170	AT5G35170	0.510283	0.0216022								AT4G12730	FLA2	2.46823	7.32846e-08
AT5G35210	AT5G35210	0.412198	5.2748e-06								AT4G12800	PSAL	2.84749	2.14547e-06
AT5G35560	AT5G35560	0.490439	0.0213537								AT4G12870	AT4G12870	1.8338	0.00313262
AT5G35700	FIM2	0.334632	0.000865474								AT4G13010	AT4G13010	2.08908	0.00452404
AT5G35750	HK2	0.544183	0.00765435								AT4G13195	CLE44	3.04751	0.0193655
AT5G35753	AT5G35753	0.237742	5.249e-05								AT4G13520	SMAP1	3.14563	0.0196763
AT5G35910	AT5G35910	0.641973	0.00747241								AT4G13770	CYP83A1	1.93097	0.00440505
AT5G35930	AT5G35930	0.451071	0.00403257								AT4G13850	GR-RBP2	2.44942	5.50166e-07
AT5G37020	ARF8	0.560757	0.000161955								AT4G13940	MEE58	1.64905	0.0170533
AT5G37130	AT5G37130	0.593253	0.00480803								AT4G13950	RALFL31	1.88916	0.0266015
AT5G37190	CIP4	0.552548	0.0340127								AT4G14000	AT4G14000	1.62502	0.0125806
AT5G37350	AT5G37350	0.602504	0.0214737								AT4G14010	RALFL32	2.85773	8.22098e-05
AT5G37370	ATSRL1	0.561657	0.00120555								AT4G14090	AT4G14090	2.87577	0.000198115
AT5G37590	AT5G37590	0.537303	0.0420006								AT4G14100	AT4G14100	2.59305	0.0019982
AT5G38850	AT5G38850	0.225743	0.0384379								AT4G14103	AT4G14103	1.52694	0.0433699
AT5G40405	AT5G40405	0.361472	0.0285076								AT4G14270	AT4G14270	2.34346	2.58748e-10
AT5G40480	EMB3012	0.681933	0.0200174								AT4G14300	AT4G14300	1.66813	0.00150965
AT5G40850	UPM1	0.650718	0.010461								AT4G14342	AT4G14342	1.9289	0.000362119
AT5G40910	AT5G40910	0.356511	4.92848e-06								AT4G14365	XBAT34	2.87499	0.0145623
AT5G40920	AT5G40920	0.212002	0.00357197								AT4G14420	AT4G14420	1.59972	0.00119858
AT5G41120	AT5G41120	0.476723	0.0335828								AT4G14430	IBR10	2.2961	2.1099e-05
AT5G41140	AT5G41140	0.466141	0.00219324								AT4G14440	HCD1	2.13271	0.00751098
AT5G41150	UVH1	0.465271	0.0155256								AT4G14615	AT4G14615	2.36897	7.0531e-05
AT5G41260	AT5G41260	0.520099	0.0112212								AT4G14716	ARD1	1.62323	0.0301898
AT5G41370	XPB1	0.593032	0.0460057								AT4G14800	PBD2	2.09213	4.95823e-08
AT5G41990	WNK8	0.467838	5.01011e-05								AT4G14880	OASA1	2.08106	7.68118e-10
AT5G42140	AT5G42140	0.468226	0.000464984								AT4G14890	AT4G14890	2.65692	0.000108167
AT5G42320	AT5G42320	0.529458	0.0376118								AT4G14960	TUA6	1.53215	0.00028593
AT5G42390	AT5G42390	0.60021	0.0312365								AT4G15140	AT4G15140	1.58818	0.0187723
AT5G42400	SDG25	0.437398	0.0130338								AT4G15470	AT4G15470	1.3373	0.0431916
AT5G43130	TAF4	0.670375	0.0390799								AT4G15490	UGT84A3	5.45506	0.0245007
AT5G43170	ZF3	0.062093	0.00120697								AT4G15620	AT4G15620	1.76106	0.0214027
AT5G43310	AT5G43310	0.478516	9.93613e-07								AT4G15770	AT4G15770	1.50808	0.00729061
AT5G43560	AT5G43560	0.57557	0.00827081								AT4G15802	HSBP	2.32997	1.93486e-06
AT5G43630	TZP	0.369833	0.0210405								AT4G15910	DI21	2.22944	0.000269834
AT5G43745	AT5G43745	0.26846	8.42217e-05								AT4G15920	AT4G15920	2.61739	2.01454e-05
AT5G43810	ZLL	0.728626	0.0394092								AT4G15930	AT4G15930	1.59773	0.0166347
AT5G43900	MYA2	0.391298	3.45233e-06								AT4G15950	NRPD4	1.62765	0.0263377
AT5G43930	AT5G43930	0.427221	0.00501319								AT4G16190	AT4G16190	3.65205	1.57986e-14
AT5G43990	SUVR2	0.618825	0.0271394								AT4G16265	NRPB9B	1.71695	0.0420277
AT5G44000	AT5G44000	0.397618	0.0280977								AT4G16400	AT4G16400	4.71553	0.00599441
AT5G44010	AT5G44010	0.249833	0.00855388								AT4G16442	AT4G16442	1.8085	0.00382567
AT5G44090	AT5G44090	0.571736	0.02222								AT4G16450	AT4G16450	3.49634	2.42498e-25
AT5G44180	AT5G44180	0.571487	0.000209358								AT4G16500	AT4G16500	2.38215	3.0546e-05
AT5G44240	ALA2	0.587804	0.00536803								AT4G16520	ATG8F	1.76187	0.0232263
AT5G44290	AT5G44290	0.418127	0.000388339								AT4G16980	AT4G16980	3.49103	4.12753e-07
AT5G44510	TAO1	0.117665	0.00079818								AT4G17085	AT4G17085	3.70634	1.41001e-11
AT5G44600	AT5G44600	0.298783	0.0126266								AT4G17170	RABB1C	1.73279	0.0326393
AT5G44660	AT5G44660	0.290031	0.00444495								AT4G17280	AT4G17280	4.45008	0.0225015
AT5G44740	POLH	0.353393	0.00164854								AT4G17430	AT4G17430	1.7312	0.00919584
AT5G44750	REV1	0.241063	9.89026e-17								AT4G17486	AT4G17486	1.92803	0.000473093
AT5G45140	NRPC2	0.634855	0.0198288								AT4G17550	AT4G17550	1.87078	0.0122046
AT5G45190	AT5G45190	0.685696	0.0305324								AT4G17560	AT4G17560	1.7352	0.000382181
AT5G45250	RPS4	0.406468	0.0207491								AT4G17790	AT4G17790	1.71576	0.0251613
AT5G45276	AT5G45276	0.0122393	0.000576448								AT4G17800	AT4G17800	2.19823	0.0408172
AT5G45720	AT5G45720	0.536544	0.0250009								AT4G18100	AT4G18100	2.1858	4.01259e-13
AT5G45760	AT5G45760	0.315504	0.000377832								AT4G18400	AT4G18400	2.33489	0.0258361
AT5G46050	PTR3	Inf	0.0179557								AT4G18590	AT4G18590	2.03778	0.000360825
AT5G46210	CUL4	0.612209	0.0013388								AT4G18730	RPL16B	1.84149	0.0420701
AT5G46280	MCM3	0.683066	0.031555								AT4G18910	NIP1;2	2.10152	0.00554554
AT5G46340	AT5G46340	0.555483	0.0216029								AT4G19200	AT4G19200	2.19201	6.4487e-07
AT5G46470	RPS6 (NC_003076 18842700..18849741)	0.289802	0.000110534								AT4G19410	AT4G19410	1.8059	0.000110277
AT5G46510	AT5G46510	0.544318	0.0193779								AT4G19640	ARA7	1.58939	0.0383298
AT5G46915	AT5G46915	0.0891209	0.00949149								AT4G20360	RABE1b	1.51959	0.000296323
AT5G47010	LBA1	0.633347	0.00151099								AT4G20870	FAH2	1.58795	0.0486971
AT5G47480	AT5G47480	0.472536	4.91691e-05								AT4G21105	AT4G21105	3.18905	9.77162e-23
[truncated: 597 more rows]

## Sheet: M6 vs M5
Downregulated genes					Enrichment in downregulated genes list						Upregulated genes					Enrichment in upregulated genes list
[truncated: 1,739 more rows]

[truncated: 5 more sheets: M7 vs M6, M8 vs M7, M9 vs M8, M10 vs M9, Enrichment]
