# Supplementary material for: RNA-seq analysis of an apical meristem time series reveals a critical point in Arabidopsis thaliana flower initiation
Source: BMC Genomics. 2015 Jun 18;16(1):466. doi: 10.1186/s12864-015-1688-9 (PMC4470339; doi:10.1186/s12864-015-1688-9)
Supplement: Additional file 3: — List of genes, mean expression profile and Gene Ontology enrichment for superclusters. [file 12864_2015_1688_MOESM3_ESM.xls]

## Sheet: 1
Gene ID	Name				M1	M2	M3	M4	M5	M6	M7	M8	M9	M10			Category	Term	%	Genes	Fold Enrichment	FDR
AT1G03330	AT1G03330			Mean	0.50207	0.526979	0.527069	0.434531	0.991177	0.428782	0.370701	0.427079	0.45895	0.403138			GOTERM_MF_FAT	GO:0003735~structural constituent of ribosome	12.6482	AT1G04270, AT1G07770, AT5G56670, AT4G34620, AT5G27700, AT2G43460, AT3G04400, AT5G27850, AT5G03850, AT3G59540, AT3G53890, AT5G23740, AT3G11510, AT4G18100, AT2G32060, AT3G23390, AT1G15930, AT4G10450, AT4G33865, AT5G15200, AT5G27770, AT2G27720, AT1G23290, AT3G53430, AT5G02960, AT3G52590, AT2G33370, AT5G39785, AT2G25210, AT3G10090, AT3G44010, AT5G47700	11.0323	8.92945e-21
AT1G52740	HTA9			SD	0.152609	0.101054	0.104558	0.140569	0.0490272	0.0920774	0.0774866	0.101704	0.0989061	0.119006			SP_PIR_KEYWORDS	ribonucleoprotein	13.4387	AT1G04270, AT2G23930, AT1G07770, AT5G56670, AT4G30330, AT2G43460, AT5G27700, AT3G04400, AT5G18180, AT5G27850, AT5G03850, AT3G59540, AT3G53890, AT5G23740, AT3G11510, AT4G18100, AT2G32060, AT3G23390, AT1G15930, AT4G10450, AT4G33865, AT5G15200, AT5G27770, AT2G27720, AT1G23290, AT3G53430, AT5G02960, AT3G52590, AT2G25210, AT2G33370, AT3G10090, AT3G11500, AT3G44010, AT5G47700	9.58478	2.41767e-19
AT1G53035	AT1G53035																SP_PIR_KEYWORDS	ribosomal protein	12.6482	AT1G04270, AT1G07770, AT5G56670, AT4G34620, AT5G27700, AT2G43460, AT3G04400, AT5G27850, AT5G03850, AT3G59540, AT3G53890, AT5G23740, AT3G11510, AT4G18100, AT2G32060, AT3G23390, AT1G15930, AT4G10450, AT4G33865, AT5G15200, AT5G27770, AT2G27720, AT1G23290, AT3G53430, AT5G02960, AT3G52590, AT2G33370, AT2G25210, AT3G10090, AT4G22380, AT3G44010, AT5G47700	9.82957	2.47243e-18
AT1G56260	AT1G56260																GOTERM_CC_FAT	GO:0030529~ribonucleoprotein complex	16.6008	AT1G04270, AT5G48870, AT2G23930, AT1G07770, AT5G56670, AT4G34620, AT4G30330, AT2G43460, AT5G27700, AT3G04400, AT5G18180, AT5G27850, AT5G03850, AT3G59540, AT3G53890, AT5G23740, AT3G11510, AT4G18100, AT2G32060, AT3G23390, AT1G15930, AT4G10450, AT4G33865, AT5G15200, AT5G27770, AT2G27720, AT4G02840, AT1G23290, AT1G03330, AT3G53430, AT3G47347, AT5G02960, AT3G52590, AT2G25210, AT2G33370, AT5G39785, AT1…	5.82751	1.61237e-17
AT1G68680	AT1G68680																GOTERM_MF_FAT	GO:0005198~structural molecule activity	12.6482	AT1G04270, AT1G07770, AT5G56670, AT4G34620, AT5G27700, AT2G43460, AT3G04400, AT5G27850, AT5G03850, AT3G59540, AT3G53890, AT5G23740, AT3G11510, AT4G18100, AT2G32060, AT3G23390, AT1G15930, AT4G10450, AT4G33865, AT5G15200, AT5G27770, AT2G27720, AT1G23290, AT3G53430, AT5G02960, AT3G52590, AT2G33370, AT5G39785, AT2G25210, AT3G10090, AT3G44010, AT5G47700	8.0794	8.94626e-17
AT2G14460	AT2G14460																GOTERM_CC_FAT	GO:0022626~cytosolic ribosome	11.8577	AT1G04270, AT1G07770, AT5G56670, AT5G27700, AT2G43460, AT3G04400, AT5G27850, AT5G03850, AT3G59540, AT3G53890, AT5G23740, AT3G11510, AT4G18100, AT2G32060, AT3G23390, AT1G15930, AT4G10450, AT4G33865, AT5G15200, AT5G27770, AT2G27720, AT1G23290, AT3G53430, AT5G02960, AT3G52590, AT2G33370, AT2G25210, AT3G10090, AT3G44010, AT5G47700	8.81085	3.2714e-16
AT2G23930	SNRNP-G																GOTERM_CC_FAT	GO:0044445~cytosolic part	11.0672	AT1G04270, AT5G56670, AT1G07770, AT5G27700, AT2G43460, AT3G04400, AT5G27850, AT5G03850, AT3G59540, AT3G53890, AT5G23740, AT3G11510, AT4G18100, AT2G32060, AT3G23390, AT1G15930, AT4G10450, AT4G33865, AT5G15200, AT5G27770, AT1G23290, AT3G53430, AT5G02960, AT3G52590, AT2G33370, AT2G25210, AT3G10090, AT3G44010	9.61933	7.07975e-16
AT2G27720	AT2G27720																GOTERM_CC_FAT	GO:0033279~ribosomal subunit	11.0672	AT1G04270, AT5G56670, AT1G07770, AT5G27700, AT2G43460, AT3G04400, AT5G27850, AT5G03850, AT3G59540, AT3G53890, AT5G23740, AT3G11510, AT4G18100, AT2G32060, AT3G23390, AT1G15930, AT4G10450, AT4G33865, AT5G15200, AT5G27770, AT1G23290, AT3G53430, AT5G02960, AT3G52590, AT2G33370, AT2G25210, AT3G10090, AT3G44010	8.8668	5.79416e-15
AT2G27970	CKS2																GOTERM_CC_FAT	GO:0005840~ribosome	13.0435	AT1G04270, AT1G07770, AT5G56670, AT4G34620, AT5G27700, AT2G43460, AT3G04400, AT5G27850, AT5G03850, AT3G59540, AT3G53890, AT5G23740, AT3G11510, AT4G18100, AT2G32060, AT3G23390, AT1G15930, AT4G10450, AT4G33865, AT5G15200, AT5G27770, AT2G27720, AT1G23290, AT3G53430, AT5G02960, AT3G52590, AT2G25210, AT2G33370, AT5G39785, AT3G10090, AT4G22380, AT3G44010, AT5G47700	6.5369	2.3847e-14
AT2G28740	HIS4																GOTERM_CC_FAT	GO:0043232~intracellular non-membrane-bounded organelle	18.5771	AT1G04270, AT5G59690, AT1G07770, AT5G56670, AT4G34620, AT2G43460, AT5G27700, AT3G04400, AT3G53730, AT5G18180, AT5G27850, AT5G03850, AT3G59540, AT3G53890, AT5G23740, AT3G11510, AT4G18100, AT3G54560, AT1G07920, AT3G46030, AT2G32060, AT5G59970, AT3G23390, AT1G15930, AT1G08880, AT4G10450, AT4G33865, AT5G15200, AT1G52740, AT5G27770, AT2G27720, AT4G02840, AT1G23290, AT1G05560, AT3G53430, AT2G28740, AT5…	3.82497	7.54952e-13
AT3G11500	AT3G11500																GOTERM_CC_FAT	GO:0043228~non-membrane-bounded organelle	18.5771	AT1G04270, AT5G59690, AT1G07770, AT5G56670, AT4G34620, AT2G43460, AT5G27700, AT3G04400, AT3G53730, AT5G18180, AT5G27850, AT5G03850, AT3G59540, AT3G53890, AT5G23740, AT3G11510, AT4G18100, AT3G54560, AT1G07920, AT3G46030, AT2G32060, AT5G59970, AT3G23390, AT1G15930, AT1G08880, AT4G10450, AT4G33865, AT5G15200, AT1G52740, AT5G27770, AT2G27720, AT4G02840, AT1G23290, AT1G05560, AT3G53430, AT2G28740, AT5…	3.82497	7.54952e-13
AT3G26360	AT3G26360																GOTERM_CC_FAT	GO:0022627~cytosolic small ribosomal subunit	6.32411	AT2G32060, AT1G04270, AT1G15930, AT5G56670, AT1G07770, AT5G15200, AT4G33865, AT5G27700, AT5G03850, AT5G02960, AT3G53890, AT5G23740, AT3G52590, AT3G11510, AT3G10090, AT3G44010	13.0669	1.21736e-09
AT3G46320	AT3G46320																KEGG_PATHWAY	ath03010:Ribosome	9.09091	AT2G32060, AT3G23390, AT5G56670, AT4G10450, AT5G15200, AT4G34620, AT5G27770, AT2G27720, AT5G27700, AT2G43460, AT1G23290, AT3G04400, AT3G53430, AT5G27850, AT5G03850, AT5G02960, AT3G53890, AT3G59540, AT5G23740, AT2G25210, AT3G11510, AT4G18100, AT5G47700	5.39189	3.08686e-09
AT3G53730	AT3G53730																GOTERM_CC_FAT	GO:0015935~small ribosomal subunit	6.32411	AT2G32060, AT1G04270, AT1G15930, AT5G56670, AT1G07770, AT5G15200, AT4G33865, AT5G27700, AT5G03850, AT5G02960, AT3G53890, AT5G23740, AT3G52590, AT3G11510, AT3G10090, AT3G44010	11.2002	1.19382e-08
AT4G02840	AT4G02840																GOTERM_CC_FAT	GO:0005829~cytosol	12.6482	AT1G04270, AT1G07770, AT5G56670, AT1G19730, AT5G27700, AT2G43460, AT3G04400, AT5G27850, AT5G03850, AT3G59540, AT3G53890, AT5G23740, AT5G15030, AT3G11510, AT4G18100, AT2G32060, AT3G23390, AT1G15930, AT4G10450, AT4G33865, AT5G15200, AT5G27770, AT2G27720, AT1G23290, AT3G53430, AT5G02960, AT3G52590, AT2G33370, AT2G25210, AT3G10090, AT3G44010, AT5G47700	4.20797	1.37769e-08
AT4G13850	GR-RBP2																GOTERM_BP_FAT	GO:0006412~translation	13.4387	AT1G04270, AT1G07770, AT5G56670, AT4G34620, AT2G43460, AT5G27700, AT3G04400, AT5G27850, AT5G03850, AT3G59540, AT3G53890, AT5G23740, AT3G11510, AT4G18100, AT1G07920, AT2G32060, AT3G23390, AT1G15930, AT4G10450, AT4G33865, AT5G15200, AT5G27770, AT2G27720, AT1G23290, AT5G10700, AT3G53430, AT5G02960, AT3G52590, AT2G25210, AT2G33370, AT5G39785, AT3G10090, AT3G44010, AT5G47700	3.36193	5.84417e-07
AT4G28060	AT4G28060																INTERPRO	IPR007125:Histone core	3.55731	AT3G54560, AT3G46030, AT5G59970, AT3G53730, AT2G28740, AT5G59690, AT3G46320, AT1G08880, AT1G52740	25.2234	2.71627e-06
AT4G30330	AT4G30330																SP_PIR_KEYWORDS	nucleosome core	3.55731	AT3G54560, AT3G46030, AT5G59970, AT3G53730, AT2G28740, AT5G59690, AT3G46320, AT1G08880, AT1G52740	21.4554	9.08995e-06
AT4G35980	AT4G35980																SMART	SM00651:Sm	2.7668	AT1G03330, AT5G48870, AT2G23930, AT1G76860, AT3G11500, AT4G30330, AT4G02840	41.4131	8.67992e-06
AT4G39300	AT4G39300																GOTERM_CC_FAT	GO:0005730~nucleolus	7.50988	AT1G07920, AT5G59970, AT5G59690, AT5G56670, AT5G15200, AT5G27770, AT4G02840, AT1G23290, AT3G04400, AT5G18180, AT3G53730, AT2G28740, AT3G46320, AT3G52590, AT2G33370, AT3G11510, AT3G11500, AT4G18100, AT4G22380	5.32809	1.72578e-05
AT5G16250	AT5G16250																GOTERM_CC_FAT	GO:0022625~cytosolic large ribosomal subunit	5.13834	AT3G23390, AT4G10450, AT5G27770, AT2G43460, AT3G04400, AT1G23290, AT3G53430, AT5G27850, AT3G59540, AT3G52590, AT2G33370, AT2G25210, AT4G18100	8.77042	3.00011e-05
AT5G17840	AT5G17840																GOTERM_CC_FAT	GO:0031981~nuclear lumen	8.69565	AT1G07920, AT3G22900, AT5G59970, AT5G59690, AT5G56670, AT5G15200, AT1G11475, AT5G27770, AT4G02840, AT1G23290, AT3G04400, AT5G18180, AT3G53730, AT2G28740, AT3G46320, AT3G52590, AT2G33370, AT3G11510, AT3G11500, AT4G18100, AT4G22380, AT5G41010	4.33947	3.20785e-05
AT5G27700	AT5G27700																INTERPRO	IPR001163:Like-Sm ribonucleoprotein, core	2.7668	AT1G03330, AT5G48870, AT2G23930, AT1G76860, AT3G11500, AT4G30330, AT4G02840	36.0975	3.82259e-05
AT5G41685	AT5G41685																INTERPRO	IPR006649:Like-Sm ribonucleoprotein, eukaryotic and archaea-type, core	2.7668	AT1G03330, AT5G48870, AT2G23930, AT1G76860, AT3G11500, AT4G30330, AT4G02840	36.0975	3.82259e-05
AT5G43460	AT5G43460																SP_PIR_KEYWORDS	chromosomal protein	3.55731	AT3G54560, AT3G46030, AT5G59970, AT3G53730, AT2G28740, AT5G59690, AT3G46320, AT1G08880, AT1G52740	16.728	6.9787e-05
AT5G48870	SAD1																GOTERM_BP_FAT	GO:0006334~nucleosome assembly	3.55731	AT3G54560, AT3G46030, AT5G59970, AT3G53730, AT2G28740, AT5G59690, AT3G46320, AT1G08880, AT1G52740	15.8767	0.000113146
AT5G56670	AT5G56670																GOTERM_BP_FAT	GO:0034728~nucleosome organization	3.55731	AT3G54560, AT3G46030, AT5G59970, AT3G53730, AT2G28740, AT5G59690, AT3G46320, AT1G08880, AT1G52740	15.8767	0.000113146
AT5G59970	AT5G59970																GOTERM_BP_FAT	GO:0031497~chromatin assembly	3.55731	AT3G54560, AT3G46030, AT5G59970, AT3G53730, AT2G28740, AT5G59690, AT3G46320, AT1G08880, AT1G52740	15.4295	0.000142038
AT1G11200	AT1G11200																GOTERM_BP_FAT	GO:0065004~protein-DNA complex assembly	3.55731	AT3G54560, AT3G46030, AT5G59970, AT3G53730, AT2G28740, AT5G59690, AT3G46320, AT1G08880, AT1G52740	15.2152	0.000158718
AT1G12090	ELP																SMART	SM00417:H4	1.97628	AT5G59970, AT3G53730, AT2G28740, AT5G59690, AT3G46320	92.4399	0.000101158
AT1G29980	AT1G29980																GOTERM_BP_FAT	GO:0006323~DNA packaging	3.55731	AT3G54560, AT3G46030, AT5G59970, AT3G53730, AT2G28740, AT5G59690, AT3G46320, AT1G08880, AT1G52740	14.2272	0.000269777
AT2G21060	GRP2B																INTERPRO	IPR009072:Histone-fold	3.55731	AT3G54560, AT3G46030, AT5G59970, AT3G53730, AT2G28740, AT5G59690, AT3G46320, AT1G08880, AT1G52740	14.3244	0.000266503
AT3G12830	AT3G12830																INTERPRO	IPR001951:Histone H4	1.97628	AT5G59970, AT3G53730, AT2G28740, AT5G59690, AT3G46320	80.5748	0.000296379
AT3G18870	AT3G18870																INTERPRO	IPR019809:Histone H4, conserved site	1.97628	AT5G59970, AT3G53730, AT2G28740, AT5G59690, AT3G46320	80.5748	0.000296379
AT3G23170	AT3G23170																GOTERM_CC_FAT	GO:0015934~large ribosomal subunit	5.13834	AT3G23390, AT4G10450, AT5G27770, AT2G43460, AT3G04400, AT1G23290, AT3G53430, AT5G27850, AT3G59540, AT3G52590, AT2G33370, AT2G25210, AT4G18100	6.99606	0.000363995
AT3G48410	AT3G48410																GOTERM_CC_FAT	GO:0000786~nucleosome	3.55731	AT3G54560, AT3G46030, AT5G59970, AT3G53730, AT2G28740, AT5G59690, AT3G46320, AT1G08880, AT1G52740	13.3002	0.000368221
AT3G53280	CYP71B5																UP_SEQ_FEATURE	chain:Histone H4	1.97628	AT5G59970, AT3G53730, AT2G28740, AT5G59690, AT3G46320	68.5571	0.000490973
AT4G01200	AT4G01200																GOTERM_CC_FAT	GO:0031974~membrane-enclosed lumen	9.48617	AT1G07920, AT3G22900, AT5G59970, AT5G59690, AT5G56670, AT3G46560, AT5G15200, AT1G11475, AT5G27770, AT1G20340, AT4G02840, AT1G23290, AT3G04400, AT5G18180, AT3G53730, AT2G28740, AT3G46320, AT3G52590, AT2G33370, AT3G11510, AT3G11500, AT4G18100, AT4G22380, AT5G41010	3.34997	0.000668272
AT4G29240	AT4G29240																GOTERM_CC_FAT	GO:0032993~protein-DNA complex	3.55731	AT3G54560, AT3G46030, AT5G59970, AT3G53730, AT2G28740, AT5G59690, AT3G46320, AT1G08880, AT1G52740	11.9702	0.000842844
AT5G10700	AT5G10700																GOTERM_BP_FAT	GO:0006333~chromatin assembly or disassembly	3.55731	AT3G54560, AT3G46030, AT5G59970, AT3G53730, AT2G28740, AT5G59690, AT3G46320, AT1G08880, AT1G52740	11.7795	0.00117212
AT5G14470	AT5G14470																PIR_SUPERFAMILY	PIRSF002052:histone H4	1.97628	AT5G59970, AT3G53730, AT2G28740, AT5G59690, AT3G46320	52.4265	0.00137078
AT5G51550	EXL3																GOTERM_CC_FAT	GO:0070013~intracellular organelle lumen	9.09091	AT1G07920, AT3G22900, AT5G59970, AT5G59690, AT5G56670, AT5G15200, AT1G11475, AT5G27770, AT1G20340, AT4G02840, AT1G23290, AT3G04400, AT5G18180, AT3G53730, AT2G28740, AT3G46320, AT3G52590, AT2G33370, AT3G11510, AT3G11500, AT4G18100, AT4G22380, AT5G41010	3.24936	0.00206795
AT5G65390	AGP7																GOTERM_CC_FAT	GO:0043233~organelle lumen	9.09091	AT1G07920, AT3G22900, AT5G59970, AT5G59690, AT5G56670, AT5G15200, AT1G11475, AT5G27770, AT1G20340, AT4G02840, AT1G23290, AT3G04400, AT5G18180, AT3G53730, AT2G28740, AT3G46320, AT3G52590, AT2G33370, AT3G11510, AT3G11500, AT4G18100, AT4G22380, AT5G41010	3.24936	0.00206795
AT5G66440	AT5G66440																GOTERM_BP_FAT	GO:0042254~ribosome biogenesis	4.74308	AT3G53430, AT5G18180, AT3G47347, AT5G03850, AT3G59540, AT3G53890, AT4G34620, AT3G10090, AT4G18100, AT5G27700, AT4G22380, AT2G43460	6.03579	0.00597662
AT1G22270	AT1G22270																GOTERM_CC_FAT	GO:0000785~chromatin	3.55731	AT3G54560, AT3G46030, AT5G59970, AT3G53730, AT2G28740, AT5G59690, AT3G46320, AT1G08880, AT1G52740	9.20783	0.00628393
AT1G23290	RPL27AB																GOTERM_BP_FAT	GO:0022613~ribonucleoprotein complex biogenesis	4.74308	AT3G53430, AT5G18180, AT3G47347, AT5G03850, AT3G59540, AT3G53890, AT4G34620, AT3G10090, AT4G18100, AT5G27700, AT4G22380, AT2G43460	5.86611	0.00785026
AT1G53070	AT1G53070																GOTERM_CC_FAT	GO:0005732~small nucleolar ribonucleoprotein complex	3.55731	AT1G03330, AT5G18180, AT5G48870, AT3G47347, AT2G23930, AT1G76860, AT3G11500, AT4G30330, AT4G02840	8.37912	0.0126921
AT2G25210	AT2G25210																SP_PIR_KEYWORDS	acetylation	2.7668	AT3G46030, AT5G59970, AT3G53730, AT2G28740, AT5G59690, AT3G56800, AT3G46320	12.5841	0.0219541
AT2G33370	AT2G33370
AT2G45860	AT2G45860
AT3G04400	emb2171
AT3G12587	AT3G12587
AT3G22540	AT3G22540
AT3G23390	AT3G23390
AT3G23830	GRP4
AT4G14730	AT4G14730
AT5G15200	AT5G15200
AT5G27770	AT5G27770
AT5G41010	NRPB12
AT5G65300	AT5G65300
AT1G06750	AT1G06750
AT1G37140	MCT1
AT1G49832	AT1G49832
AT1G77765	AT1G77765
AT2G06255	ELF4-L3
AT2G18450	SDH1-2
AT2G21780	AT2G21780
AT2G30360	SIP4
AT2G30945	AT2G30945
AT3G24225	CLE19
AT3G47347	AT3G47347
AT3G49830	AT3G49830
AT4G31441	AT4G31441
AT1G52270	AT1G52270
AT2G01610	AT2G01610
AT3G05260	AT3G05260
AT3G19200	AT3G19200
AT3G22830	HSFA6B
AT3G24450	AT3G24450
AT4G29905	AT4G29905
AT5G19200	AT5G19200
AT5G48350	AT5G48350
AT5G64667	IDL2
AT1G75000	AT1G75000
AT1G75580	AT1G75580
AT2G38050	DET2
AT2G39705	RTFL8
AT3G22900	NRPD7
AT3G54366	AT3G54366
AT3G57320	AT3G57320
AT5G17610	AT5G17610
AT5G26720	AT5G26720
AT5G63135	AT5G63135
AT1G20340	DRT112
AT1G23100	AT1G23100
AT1G64750	DSS1(I)
AT1G66820	AT1G66820
AT2G43460	AT2G43460
AT3G02790	AT3G02790
AT3G46560	TIM9
AT5G03345	AT5G03345
AT5G45010	DSS1(V)
AT5G55160	SUMO2
AT1G07920	AT1G07920
AT1G22140	AT1G22140
AT2G22850	bZIP6
AT2G23090	AT2G23090
AT3G15357	AT3G15357
AT3G44735	PSK3
AT4G10280	AT4G10280
AT5G05370	AT5G05370
AT5G23360	AT5G23360
AT1G52618	AT1G52618
AT2G16790	AT2G16790
AT3G15518	AT3G15518
AT4G01897	AT4G01897
AT4G21620	AT4G21620
AT4G34790	AT4G34790
AT5G02220	AT5G02220
AT5G57785	AT5G57785
AT1G05550	AT1G05550
AT1G16916	AT1G16916
AT1G58590	AT1G58590
AT2G07774	AT2G07774
AT2G30942	AT2G30942
AT3G23450	AT3G23450
AT4G00530	AT4G00530
AT5G18260	AT5G18260
AT1G20430	AT1G20430
AT3G03160	AT3G03160
AT3G11510	AT3G11510
AT5G12190	AT5G12190
AT5G16470	AT5G16470
AT5G27850	AT5G27850
AT5G47700	AT5G47700
AT1G03150	AT1G03150
AT1G53542	AT1G53542
AT1G62010	AT1G62010
AT3G02000	ROXY1
AT3G55470	AT3G55470
AT4G26810	AT4G26810
AT5G52547	AT5G52547
AT1G05730	AT1G05730
AT1G32210	ATDAD1
AT2G28330	AT2G28330
AT4G08930	APRL6
AT4G30993	AT4G30993
AT5G02630	AT5G02630
AT5G15030	AT5G15030
AT1G77570	AT1G77570
AT3G58540	AT3G58540
AT4G22380	AT4G22380
AT4G29030	AT4G29030
AT5G05950	MEE60
AT5G17190	AT5G17190
AT5G53650	AT5G53650
AT1G05560	UGT75B1
AT1G22630	AT1G22630
AT1G26800	AT1G26800
AT1G68440	AT1G68440
AT2G17705	AT2G17705
AT2G37530	AT2G37530
AT3G06125	AT3G06125
AT1G04270	RPS15
AT1G08880	H2AXA
AT1G14980	CPN10
AT3G52590	UBQ1
AT3G53430	AT3G53430
AT5G02960	AT5G02960
AT1G15930	AT1G15930
AT4G09320	NDPK1
AT4G10450	AT4G10450
AT4G13615	AT4G13615
AT4G18100	AT4G18100
AT5G23740	RPS11-BETA
AT1G71430	AT1G71430
AT1G78300	GRF2 (NC_003070 29461670..29463385)
AT3G46940	DUT1
AT3G52630	AT3G52630
AT4G10130	AT4G10130
AT5G64310	AGP1
AT1G67250	AT1G67250
AT2G33180	AT2G33180
AT3G09085	AT3G09085
AT4G34620	SSR16
AT5G59690	AT5G59690
AT5G61310	AT5G61310
AT1G11475	NRPB10
AT2G28430	AT2G28430
AT2G34140	AT2G34140
AT3G23805	RALFL24
AT4G29735	AT4G29735
AT5G18250	AT5G18250
AT1G76860	AT1G76860
AT3G53890	AT3G53890
AT3G59540	AT3G59540
AT4G23760	AT4G23760
AT5G08040	TOM5
AT5G17280	AT5G17280
AT1G19730	ATTRX4
AT2G47480	AT2G47480
AT3G19260	LOH2
AT3G53220	AT3G53220
AT3G54560	HTA11
AT5G23550	AT5G23550
AT1G52530	AT1G52530
AT2G07678	AT2G07678
AT2G28790	AT2G28790
AT2G34510	AT2G34510
AT4G30370	AT4G30370
AT1G29250	AT1G29250
AT2G32060	AT2G32060
AT3G46030	HTB11
AT3G56800	CAM3
AT5G09270	AT5G09270
AT1G29785	AT1G29785
AT1G30880	AT1G30880
AT1G52600	AT1G52600
AT4G00585	AT4G00585
AT5G53560	CB5-E
AT1G07770	RPS15A
AT1G47820	AT1G47820
AT2G39500	AT2G39500
AT4G33865	AT4G33865
AT5G03850	AT5G03850
AT1G32310	AT1G32310
AT3G10090	AT3G10090
AT3G44010	AT3G44010
AT4G13520	SMAP1
AT4G16450	AT4G16450
AT1G24450	NFD2
AT1G31760	AT1G31760
AT5G28622	AT5G28622
AT5G37480	AT5G37480
AT5G59030	COPT1
AT1G24210	AT1G24210
AT1G28070	AT1G28070
AT3G04640	AT3G04640
AT5G43620	AT5G43620
AT5G46700	TRN2
AT1G31860	AT-IE
AT2G42975	AT2G42975
AT3G48660	AT3G48660
AT5G18180	AT5G18180
AT5G42460	AT5G42460
AT1G32520	AT1G32520
AT2G33550	AT2G33550
AT4G09012	AT4G09012
AT4G25330	AT4G25330
AT5G39785	AT5G39785
AT1G70220	AT1G70220
AT2G17850	AT2G17850
AT3G52080	chx28
AT4G00305	AT4G00305
AT4G18500	AT4G18500

## Sheet: 2
Gene ID	Name				M1	M2	M3	M4	M5	M6	M7	M8	M9	M10			Category	Term	%	Genes	Fold Enrichment	FDR
AT1G14000	VIK			Mean	0.908316	0.88722	0.939875	0.907201	0.930402	0.876484	0.887256	0.940385	0.815906	0.71979			GOTERM_CC_FAT	GO:0005886~plasma membrane	24.1546	AT1G62740, AT5G11560, AT3G09070, AT1G35580, AT4G11420, AT4G12420, AT1G47900, AT3G16480, AT3G54960, AT3G16060, AT1G75990, AT1G59910, AT5G49460, AT2G38770, AT1G34020, AT5G42080, AT4G23740, AT2G20580, AT5G06680, AT4G10840, AT1G73590, AT5G09400, AT3G61650, AT4G34460, AT4G21180, AT3G53110, AT1G64350, AT2G20990, AT5G49830, AT1G47530, AT5G09590, AT4G29810, AT2G24360, AT4G15080, AT1G07810, AT2G20140, AT3…	2.32499	5.08315e-06
AT1G16190	RAD23A			SD	0.0672671	0.0692416	0.0603481	0.0684632	0.0612386	0.0544397	0.0575907	0.0565415	0.057539	0.0572854
AT1G48610	AT1G48610
AT1G66260	AT1G66260
AT1G71230	CSN5B
AT2G25880	AUR2
AT2G41630	TFIIB
AT3G61610	AT3G61610
AT3G62940	AT3G62940
AT4G03100	AT4G03100
AT4G06599	AT4G06599
AT4G08460	AT4G08460
AT5G50420	AT5G50420
AT5G52820	AT5G52820
AT5G62070	IQD23
AT5G66100	AT5G66100
AT1G55270	AT1G55270
AT1G63470	AT1G63470
AT2G15730	AT2G15730
AT2G29560	ENOC
AT3G21060	AT3G21060
AT4G00850	GIF3
AT5G19180	ECR1
AT5G45330	DCP5-L
AT5G58590	RANBP1
AT5G63120	AT5G63120
AT1G07810	ECA1
AT1G31730	AT1G31730
AT1G72090	AT1G72090
AT2G26140	ftsh4
AT2G44410	AT2G44410
AT3G01640	GLCAK
AT3G07810	AT3G07810
AT3G22520	AT3G22520
AT4G29810	MKK2
AT5G51980	AT5G51980
AT1G73590	PIN1
AT3G16060	AT3G16060
AT3G46790	CRR2
AT4G17180	AT4G17180
AT4G31590	CSLC5
AT4G33090	APM1
AT4G34450	AT4G34450
AT5G14950	GMII
AT5G42080	DL1
AT5G49830	EXO84B
AT1G10580	AT1G10580
AT1G35580	CINV1
AT2G39720	RHC2A
AT3G22330	PMH2
AT3G60830	ARP7
AT4G28480	AT4G28480
AT5G06680	SPC98
AT5G10240	ASN3
AT5G53480	AT5G53480
AT1G51710	UBP6
AT1G67680	AT1G67680
AT1G76400	AT1G76400
AT1G80280	AT1G80280
AT2G38770	EMB2765
AT3G08680	AT3G08680
AT4G11380	AT4G11380
AT5G61370	AT5G61370
AT1G30090	AT1G30090
AT1G77180	SKIP
AT2G33290	SUVH2
AT3G16310	AT3G16310
AT4G05460	AT4G05460
AT4G10840	AT4G10840
AT5G05690	CPD
AT5G09400	KUP7
AT1G10670	ACLA-1
AT1G11800	AT1G11800
AT2G38550	AT2G38550
AT3G08930	AT3G08930
AT3G46440	UXS5
AT3G54960	PDIL1-3
AT4G23740	AT4G23740
AT4G39520	AT4G39520
AT2G29080	ftsh3
AT3G09090	DEX1
AT4G21180	ATERDJ2B
AT4G31180	AT4G31180
AT5G04870	CPK1
AT5G27640	TIF3B1
AT5G63810	BGAL10
AT2G20140	AT2G20140
AT2G21250	AT2G21250
AT2G24360	AT2G24360
AT2G40290	AT2G40290
AT3G27570	AT3G27570
AT3G49390	CID10
AT5G26780	SHM2
AT1G47530	AT1G47530
AT3G53180	AT3G53180
AT4G02340	AT4G02340
AT4G14500	AT4G14500
AT4G18950	AT4G18950
AT4G24240	WRKY7
AT5G66320	GATA5
AT1G76160	sks5
AT1G78700	BEH4
AT3G09070	AT3G09070
AT3G16480	MPPalpha
AT4G02440	EID1
AT4G24190	SHD
AT5G46290	KAS I
AT1G02690	IMPA-6
AT1G27910	PUB45
AT1G67320	AT1G67320
AT1G72550	AT1G72550
AT3G19590	BUB3.1
AT3G59630	AT3G59630
AT4G30840	AT4G30840
AT1G30290	AT1G30290
AT1G49840	AT1G49840
AT1G59910	AT1G59910
AT3G18380	AT3G18380
AT4G34460	AGB1
AT5G01370	ACI1
AT5G57950	AT5G57950
AT1G34020	AT1G34020
AT1G36990	AT1G36990
AT4G15080	AT4G15080
AT4G30890	UBP24
AT4G37210	AT4G37210
AT5G25510	AT5G25510
AT5G54900	RBP45A
AT2G41770	AT2G41770
AT3G46510	PUB13
AT3G51050	AT3G51050
AT5G04410	NAC2 (NC_003076 1243757..1246684)
AT5G09590	MTHSC70-2
AT5G11560	AT5G11560
AT5G12120	AT5G12120
AT1G21200	AT1G21200
AT1G48860	AT1G48860
AT1G64350	SEH1H
AT2G20990	SYTA
AT3G10980	AT3G10980
AT3G42050	AT3G42050
AT5G21010	BPM5
AT1G01910	AT1G01910
AT1G16560	AT1G16560
AT1G23780	AT1G23780
AT1G77770	AT1G77770
AT3G53110	LOS4
AT5G49460	ACLB-2
AT2G06510	RPA1A
AT2G20580	RPN1A
AT2G40550	ETG1
AT3G18310	AT3G18310
AT3G29770	MES11
AT3G61650	TUBG1
AT1G08510	FATB
AT2G16780	MSI2
AT3G54750	AT3G54750
AT4G11420	EIF3A
AT4G15900	PRL1
AT4G23650	CDPK6
AT1G16630	AT1G16630
AT1G30470	AT1G30470
AT1G47900	AT1G47900
AT1G48620	HON5
AT1G56210	AT1G56210
AT3G19630	AT3G19630
AT1G26760	SDG35
AT1G77590	LACS9
AT2G38280	FAC1
AT3G13320	CAX2
AT4G26000	PEP
AT4G36480	LCB1
AT1G18900	AT1G18900
AT1G20370	AT1G20370
AT3G04680	CLPS3
AT5G10820	AT5G10820
AT5G57870	eIFiso4G1
AT2G20130	LCV1
AT2G32600	AT2G32600
AT5G42050	AT5G42050
AT5G50320	ELO3
AT5G66720	AT5G66720
AT1G10970	ZIP4 (NC_003070 3665086..3667139)
AT3G15850	FAD5
AT3G62130	AT3G62130
AT4G12240	AT4G12240
AT4G21790	TOM1
AT2G11520	CRCK3
AT4G14605	AT4G14605
AT4G25360	TBL18
AT4G30920	AT4G30920
AT5G64200	SC35
AT1G12270	AT1G12270
AT1G62740	AT1G62740
AT1G75990	AT1G75990
AT3G28730	HMG
AT5G49945	AT5G49945
AT1G10050	AT1G10050
AT1G16300	GAPCP-2
AT3G20630	UBP14
AT4G02060	PRL
AT5G46070	AT5G46070
AT1G08845	AT1G08845
AT2G20300	ALE2
AT2G37990	AT2G37990
AT4G12420	SKU5
AT5G27990	AT5G27990

## Sheet: 3
Gene ID	Name				M1	M2	M3	M4	M5	M6	M7	M8	M9	M10
AT1G58070	AT1G58070			Mean	1	0.536828	0.339511	0.11602	0.146443	0.162311	0.119172	0.0859679	0.080859	0.101552
AT1G62990	KNAT7			SD	0	0.137661	0.1313	0.100574	0.156212	0.110686	0.0865958	0.0951006	0.0831749	0.10436
AT1G65500	AT1G65500
AT2G28110	FRA8
AT2G38600	AT2G38600
AT3G08040	FRD3
AT3G57157	AT3G57157
AT4G18780	IRX1
AT4G30410	AT4G30410
AT5G07700	MYB76
AT5G44572	AT5G44572
AT5G60660	PIP2;4
AT5G60720	AT5G60720
AT1G25400	AT1G25400
AT1G47860	AT1G47860
AT1G61760	AT1G61760
AT1G68330	AT1G68330
AT2G39710	AT2G39710
AT3G20450	AT3G20450
AT3G47180	AT3G47180
AT5G04700	AT5G04700
AT5G14090	AT5G14090
AT5G15190	AT5G15190
AT5G27910	NF-YC8
AT5G40720	AT5G40720
AT5G47800	AT5G47800
AT1G02710	AT1G02710
AT1G27620	AT1G27620
AT1G51340	AT1G51340
AT2G48090	AT2G48090
AT3G14540	AT3G14540
AT3G16720	ATL2
AT3G19270	CYP707A4
AT3G60580	AT3G60580
AT5G13790	AGL15
AT5G17330	GAD
AT1G49200	AT1G49200
AT1G51440	AT1G51440
AT1G60680	AT1G60680
AT2G37760	AT2G37760
AT2G46760	AT2G46760
AT3G16450	AT3G16450
AT5G03310	AT5G03310
AT5G07080	AT5G07080
AT1G51680	4CL1
AT2G01990	AT2G01990
AT2G30550	AT2G30550
AT4G01600	AT4G01600
AT4G09420	AT4G09420
AT4G23550	WRKY29
AT4G36640	AT4G36640
AT5G38770	GDU7
AT1G20160	ATSBT5.2
AT1G61660	AT1G61660
AT2G43120	AT2G43120
AT3G53980	AT3G53980
AT4G14465	AHL20
AT4G19380	AT4G19380
AT5G03260	LAC11
AT1G66810	AT1G66810
AT1G70800	AT1G70800
AT2G18060	VND1
AT4G16620	AT4G16620
AT4G23020	AT4G23020
AT5G06470	AT5G06470
AT5G46220	AT5G46220
AT1G16022	AT1G16022
AT3G02940	MYB107
AT3G25950	AT3G25950
AT3G46690	AT3G46690
AT4G13450	AT4G13450
AT4G37409	AT4G37409
AT5G46540	PGP7
AT1G63820	AT1G63820
AT1G71890	SUC5
AT3G09020	AT3G09020
AT5G19875	AT5G19875
AT5G37750	AT5G37750
AT5G43420	AT5G43420
AT5G44390	AT5G44390
AT1G02920	GSTF7
AT1G17700	PRA1.F1
AT1G69080	AT1G69080
AT2G04040	TX1
AT3G01260	AT3G01260
AT3G26815	MIR169K
AT4G18980	AtS40-3
AT1G23460	AT1G23460
AT2G27740	AT2G27740
AT2G47890	AT2G47890
AT3G01860	AT3G01860
AT3G04030	AT3G04030
AT3G04720	PR4
AT4G26540	AT4G26540
AT1G29510	SAUR68
AT3G10340	PAL4
AT3G22240	AT3G22240
AT5G52050	AT5G52050
AT5G65690	PCK2
AT5G65870	PSK5
AT1G32170	XTH30
AT1G65190	AT1G65190
AT2G28200	AT2G28200
AT4G28290	AT4G28290
AT4G37483	AT4G37483
AT5G55250	IAMT1
AT1G64690	BLT
AT2G19310	AT2G19310
AT3G02140	TMAC2
AT3G56170	CAN
AT4G01060	CPL3 (NC_003075 460471..461085)
AT5G63800	MUM2
AT1G09932	AT1G09932
AT1G10800	AT1G10800
AT1G52100	AT1G52100
AT2G14095	AT2G14095
AT5G01190	LAC10
AT5G49200	AT5G49200
AT1G02335	GL22
AT4G04460	AT4G04460
AT4G13235	EDA21
AT5G38610	AT5G38610
AT5G44580	AT5G44580
AT5G51890	AT5G51890
AT1G14700	PAP3
AT1G66725	MIR163
AT2G16050	AT2G16050
AT2G43060	IBH1
AT3G55180	AT3G55180
AT5G27940	WPP3
AT1G31250	AT1G31250
AT2G19990	PR-1-LIKE
AT4G33330	PGSIP3
AT5G24655	LSU4
AT5G27580	AGL89
AT5G48920	TED7
AT1G30760	AT1G30760
AT1G65870	AT1G65870
AT2G22460	AT2G22460
AT3G18660	PGSIP1
AT4G05110	ENT6
AT5G18290	SIP1;2
AT1G49210	AT1G49210
AT2G41380	AT2G41380
AT3G61900	AT3G61900
AT4G04990	AT4G04990
AT4G34520	KCS18
AT5G24230	AT5G24230
AT1G64400	LACS3
AT2G19460	AT2G19460
AT3G27027	AT3G27027
AT5G17000	AT5G17000
AT5G47920	AT5G47920
AT3G51325	AT3G51325
AT4G04580	AT4G04580
AT4G26150	CGA1
AT5G10580	AT5G10580
AT5G38550	AT5G38550
AT2G30766	AT2G30766
AT2G43600	AT2G43600
AT3G47480	AT3G47480
AT5G39090	AT5G39090
AT5G53110	AT5G53110
AT2G22190	AT2G22190
AT3G52900	AT3G52900
AT5G45840	AT5G45840
AT5G57090	EIR1
AT5G57340	AT5G57340
AT3G45710	AT3G45710
AT5G16230	AT5G16230
AT5G19870	AT5G19870
AT5G49690	AT5G49690
AT5G59270	AT5G59270
AT1G11185	AT1G11185
AT1G78206	MIR775A
AT4G17908	AT4G17908
AT5G38020	AT5G38020
AT5G46490	AT5G46490
AT1G24480	AT1G24480
AT1G70680	AT1G70680
AT2G38890	AT2G38890
AT3G51910	HSFA7A
AT5G44270	AT5G44270
AT3G03200	NAC045
AT4G15550	IAGLU
AT4G28500	NAC073
AT5G04340	ZAT6
AT5G04470	SIM

## Sheet: 4
Gene ID	Name				M1	M2	M3	M4	M5	M6	M7	M8	M9	M10			Category	Term	%	Genes	Fold Enrichment	FDR
AT1G02205	CER1			Mean	0.0798123	0.0959298	0.0643448	0.0444677	0.0311466	0.0783344	0.0716881	0.0796983	0.363813	1			GOTERM_BP_FAT	GO:0009753~response to jasmonic acid stimulus	5.40541	AT5G24780, AT3G16470, AT3G45140, AT2G34600, AT1G54040, AT5G24770, AT1G61120, AT2G34810, AT4G23600, AT1G72260, AT1G70700, AT2G24850	8.61415	0.000184755
AT1G04660	AT1G04660			SD	0.147712	0.121689	0.0760919	0.0539816	0.0596773	0.0885459	0.0855441	0.0850869	0.176833	0			SP_PIR_KEYWORDS	transcription regulation	11.7117	AT2G28340, AT1G15360, AT3G17010, AT1G69490, AT2G14210, AT5G55690, AT5G15800, AT5G06510, AT2G34600, AT5G26660, AT4G01500, AT5G11190, AT5G18000, AT5G14010, AT1G02340, AT5G51790, AT1G69180, AT5G57720, AT3G54340, AT4G00870, AT2G27220, AT2G18550, AT5G09780, AT1G70700, AT2G33810, AT1G30135	2.9138	0.00357935
AT1G07440	AT1G07440																SP_PIR_KEYWORDS	Transcription	11.7117	AT2G28340, AT1G15360, AT3G17010, AT1G69490, AT2G14210, AT5G55690, AT5G15800, AT5G06510, AT2G34600, AT5G26660, AT4G01500, AT5G11190, AT5G18000, AT5G14010, AT1G02340, AT5G51790, AT1G69180, AT5G57720, AT3G54340, AT4G00870, AT2G27220, AT2G18550, AT5G09780, AT1G70700, AT2G33810, AT1G30135	2.85355	0.00515631
AT1G10060	BCAT-1																GOTERM_BP_FAT	GO:0009611~response to wounding	4.5045	AT4G15440, AT3G16470, AT3G45140, AT5G24770, AT1G61120, AT3G11480, AT2G34810, AT4G23600, AT1G72520, AT2G24850	7.61796	0.00861883
AT1G16705	AT1G16705
AT1G69180	CRC
AT1G69870	NRT1.7
AT2G22970	SCPL11
AT2G35820	AT2G35820
AT2G37025	TRFL8
AT2G38995	AT2G38995
AT2G39920	AT2G39920
AT3G09390	MT2A
AT3G16470	JR1
AT3G28220	AT3G28220
AT3G47295	AT3G47295
AT3G55710	AT3G55710
AT3G58480	AT3G58480
AT4G13410	ATCSLA15
AT4G23680	AT4G23680
AT4G24130	AT4G24130
AT4G27980	AT4G27980
AT4G30450	AT4G30450
AT5G05040	AT5G05040
AT5G06510	NF-YA10
AT5G15970	KIN2
AT5G24770	VSP2
AT5G28020	CYSD2
AT5G28300	AT5G28300
AT5G51790	AT5G51790
AT5G53390	AT5G53390
AT5G59220	HAI1
AT1G05680	UGT74E2
AT1G58460	AT1G58460
AT1G67105	AT1G67105
AT2G14210	AGL44
AT2G27220	BLH5
AT2G34810	AT2G34810
AT3G04300	AT3G04300
AT3G17010	AT3G17010
AT3G27025	AT3G27025
AT3G56275	AT3G56275
AT4G00870	AT4G00870
AT4G16550	AT4G16550
AT5G12270	AT5G12270
AT5G24780	VSP1
AT5G24910	CYP714A1
AT5G37060	CHX24
AT5G43935	FLS6
AT5G50950	FUM2
AT5G59390	AT5G59390
AT1G05540	AT1G05540
AT1G22910	AT1G22910
AT1G24020	MLP423
AT1G61300	AT1G61300
AT1G62540	FMO GS-OX2
AT1G77870	MUB5
AT2G34600	JAZ7
AT3G26290	CYP71B26
AT4G23670	AT4G23670
AT4G24510	CER2
AT5G36910	THI2.2
AT5G45850	AT5G45850
AT5G49330	MYB111
AT1G02850	BGLU11
AT1G31290	AGO3
AT2G27240	AT2G27240
AT3G13662	AT3G13662
AT4G11911	AT4G11911
AT4G16270	AT4G16270
AT4G21590	ENDO3
AT4G24150	GRF8 (NC_003075 12535971..12539387)
AT4G27330	SPL
AT5G17090	AT5G17090
AT5G17860	CAX7
AT5G50790	AT5G50790
AT1G61120	TPS04
AT1G76640	AT1G76640
AT2G39030	AT2G39030
AT3G11480	BSMT1
AT3G22275	AT3G22275
AT3G44215	AT3G44215
AT3G50625	AT3G50625
AT4G08870	AT4G08870
AT4G11310	AT4G11310
AT4G17470	AT4G17470
AT5G07570	AT5G07570
AT5G55690	AT5G55690
AT1G02340	HFR1
AT2G01520	MLP328
AT2G20870	AT2G20870
AT2G30432	TCL1
AT2G39330	JAL23
AT2G42410	ZFP11
AT4G15200	FH3
AT4G15210	BAM5
AT5G18000	VDD
AT5G22430	AT5G22430
AT5G24155	AT5G24155
AT1G12570	AT1G12570
AT1G69320	CLE10
AT1G72260	THI2.1
AT1G73325	AT1G73325
AT1G77520	AT1G77520
AT2G33810	SPL3
AT3G45140	LOX2
AT4G01500	NGA4
AT4G15440	HPL1
AT5G14010	KNU
AT5G44440	AT5G44440
AT1G03720	AT1G03720
AT1G29715	AT1G29715
AT1G68825	RTFL15
AT1G77100	AT1G77100
AT2G33380	RD20
AT3G04960	AT3G04960
AT3G54340	AP3
AT5G15800	SEP1 (NC_003076 5151333..5154154)
AT5G52390	AT5G52390
AT5G57720	AT5G57720
AT1G34842	AT1G34842
AT1G53885	AT1G53885
AT1G53903	AT1G53903
AT1G63710	CYP86A7
AT1G70700	TIFY7
AT2G04080	AT2G04080
AT2G42170	AT2G42170
AT2G44578	AT2G44578
AT3G16120	AT3G16120
AT3G23480	AT3G23480
AT1G14120	AT1G14120
AT1G14870	PCR2
AT1G20490	AT1G20490
AT1G70760	CRR23
AT1G72520	AT1G72520
AT2G20510	TIM44-1
AT2G32150	AT2G32150
AT2G36970	AT2G36970
AT2G43535	AT2G43535
AT5G03620	AT5G03620
AT1G24148	AT1G24148
AT1G26210	SOFL1
AT1G80130	AT1G80130
AT2G12170	AT2G12170
AT2G13128	AT2G13128
AT2G25810	TIP4;1
AT2G30362	AT2G30362
AT5G02350	AT5G02350
AT5G48090	ELP1
AT1G34580	AT1G34580
AT2G18050	HIS1-3
AT3G18530	AT3G18530
AT3G60164	AT3G60164
AT4G18195	PUP8
AT4G23600	CORI3
AT4G26255	AT4G26255
AT5G54190	PORA
AT5G56490	AT5G56490
AT1G58430	RXF26
AT2G35300	LEA18
AT3G21080	AT3G21080
AT5G09780	AT5G09780
AT5G19720	AT5G19720
AT5G27889	AT5G27889
AT5G27895	AT5G27895
AT5G33370	AT5G33370
AT5G38120	AT5G38120
AT1G15360	SHN1
AT1G22460	AT1G22460
AT1G54040	ESP (NC_003070 20170714..20173949)
AT1G69490	NAP
AT2G18550	HB21 (NC_003071 8049662..8051213)
AT3G13660	AT3G13660
AT5G05050	AT5G05050
AT5G12280	AT5G12280
AT2G22980	SCPL13
AT4G24140	AT4G24140
AT5G13320	PBS3
AT5G28237	AT5G28237
AT5G38970	BR6OX1
AT5G55720	AT5G55720
AT1G27045	AT1G27045
AT2G28340	GATA13
AT3G29410	AT3G29410
AT3G45290	MLO3
AT4G21200	GA2OX8
AT5G49740	FRO7
AT1G33640	AT1G33640
AT2G24850	TAT3
AT3G25760	AOC1
AT3G44860	FAMT
AT3G48520	CYP94B3
AT5G26660	MYB86
AT1G14250	AT1G14250
AT1G35513	AT1G35513
AT3G51375	MIR171A
AT4G17680	AT4G17680
AT4G26950	AT4G26950
AT5G11190	SHN3
AT2G18970	AT2G18970
AT2G41470	AT2G41470
AT3G44290	NAC060
AT4G12690	AT4G12690
AT4G14695	AT4G14695
AT3G24518	AT3G24518
AT5G02940	AT5G02940
AT5G27890	AT5G27890
AT5G59662	AT5G59662
AT5G59670	AT5G59670
AT1G06645	AT1G06645
AT1G08230	AT1G08230
AT1G55850	CSLE1
AT4G19030	NLM1
AT5G57780	AT5G57780
AT1G30135	JAZ8
AT3G22800	AT3G22800
AT3G56000	CSLA14
AT5G44260	AT5G44260
AT5G48850	ATSDI1
AT2G43870	AT2G43870
AT3G06990	AT3G06990
AT3G17580	AT3G17580
AT3G28290	AT14A (NC_003074 10547498..10549372)
AT3G28300	AT14A (NC_003074 10565731..10567605)

## Sheet: 5
Gene ID	Name				M1	M2	M3	M4	M5	M6	M7	M8	M9	M10			Category	Term	%	Genes	Fold Enrichment	FDR
AT1G05570	CALS1			Mean	0.729082	0.760149	0.843401	0.909808	0.70805	0.887053	0.952573	0.951289	0.779303	0.730512			SP_PIR_KEYWORDS	nucleotide-binding	19.2308	AT1G48650, AT2G23950, AT1G10290, AT1G55150, AT3G56100, AT5G48600, AT2G37050, AT3G22980, AT2G47250, AT1G08130, AT1G03190, AT3G17820, AT4G21270, AT1G17500, AT5G67200, AT3G24550, AT3G23670, AT5G15080, AT3G62310, AT4G12620, AT4G02010, AT1G77720, AT3G13870, AT5G22010, AT5G03730, AT2G39480, AT4G19710, AT2G16440, AT5G23630, AT5G63940, AT5G04895, AT5G05450, AT5G04930, AT3G55320, AT4G00340	2.74295	0.000127796
AT1G28060	AT1G28060			SD	0.0794336	0.0754691	0.0721472	0.0775236	0.0777129	0.0628994	0.0620115	0.0599792	0.0673514	0.0721779			GOTERM_MF_FAT	GO:0032553~ribonucleotide binding	23.0769	AT1G48650, AT2G23950, AT1G10290, AT1G55150, AT3G56100, AT5G48600, AT2G37050, AT3G22980, AT2G47250, AT1G08130, AT1G03190, AT3G17820, AT4G21270, AT5G15730, AT1G17500, AT5G67200, AT3G24550, AT3G23670, AT5G15080, AT3G03770, AT3G62310, AT4G12620, AT4G02010, AT3G13870, AT1G77720, AT5G22010, AT3G23100, AT5G58540, AT5G03730, AT5G23910, AT2G39480, AT4G19710, AT2G16440, AT5G63940, AT5G23630, AT5G04895, AT5…	2.2596	0.00017225
AT1G48650	AT1G48650																GOTERM_MF_FAT	GO:0032555~purine ribonucleotide binding	23.0769	AT1G48650, AT2G23950, AT1G10290, AT1G55150, AT3G56100, AT5G48600, AT2G37050, AT3G22980, AT2G47250, AT1G08130, AT1G03190, AT3G17820, AT4G21270, AT5G15730, AT1G17500, AT5G67200, AT3G24550, AT3G23670, AT5G15080, AT3G03770, AT3G62310, AT4G12620, AT4G02010, AT3G13870, AT1G77720, AT5G22010, AT3G23100, AT5G58540, AT5G03730, AT5G23910, AT2G39480, AT4G19710, AT2G16440, AT5G63940, AT5G23630, AT5G04895, AT5…	2.2596	0.00017225
AT3G01380	AT3G01380																GOTERM_MF_FAT	GO:0005524~ATP binding	21.4286	AT1G48650, AT2G23950, AT1G55150, AT3G56100, AT5G48600, AT2G37050, AT2G47250, AT1G08130, AT1G03190, AT3G17820, AT4G21270, AT5G15730, AT1G17500, AT5G67200, AT3G24550, AT3G23670, AT3G03770, AT5G15080, AT3G62310, AT4G12620, AT4G02010, AT1G77720, AT5G22010, AT3G23100, AT5G58540, AT5G03730, AT5G23910, AT2G39480, AT4G19710, AT2G16440, AT5G63940, AT5G23630, AT5G04895, AT5G05450, AT5G04930, AT5G39840, AT3…	2.35016	0.000242425
AT3G09040	AT3G09040																SP_PIR_KEYWORDS	atp-binding	17.5824	AT1G48650, AT1G55150, AT2G23950, AT3G56100, AT5G48600, AT2G37050, AT2G47250, AT1G08130, AT1G03190, AT3G17820, AT4G21270, AT1G17500, AT5G67200, AT3G24550, AT3G23670, AT5G15080, AT3G62310, AT4G12620, AT1G77720, AT4G02010, AT5G22010, AT5G03730, AT2G39480, AT4G19710, AT2G16440, AT5G23630, AT5G63940, AT5G04895, AT5G05450, AT5G04930, AT3G55320, AT4G00340	2.82789	0.000281683
AT3G12380	ARP5																GOTERM_MF_FAT	GO:0017076~purine nucleotide binding	23.6264	AT1G48650, AT2G23950, AT1G10290, AT1G55150, AT3G56100, AT5G48600, AT2G37050, AT3G22980, AT2G47250, AT1G08130, AT1G03190, AT3G17820, AT4G21270, AT5G15730, AT1G17500, AT5G67200, AT3G24550, AT3G23670, AT5G15080, AT3G03770, AT3G62310, AT4G12620, AT4G02010, AT3G13870, AT1G77720, AT5G22010, AT3G23100, AT5G58540, AT5G03730, AT5G23910, AT2G39480, AT4G19710, AT2G16440, AT5G63940, AT5G23630, AT5G04895, AT5…	2.17717	0.000314076
AT3G13870	RHD3																GOTERM_CC_FAT	GO:0005886~plasma membrane	21.4286	AT5G50230, AT5G15680, AT4G23460, AT1G10290, AT5G09870, AT2G37050, AT3G24180, AT3G11130, AT4G22740, AT3G58970, AT3G17820, AT1G02110, AT1G05570, AT2G27090, AT1G56230, AT2G27210, AT4G36750, AT5G67200, AT3G24550, AT4G23850, AT5G15080, AT2G37930, AT4G02010, AT3G11590, AT3G13870, AT1G74720, AT2G07360, AT2G39480, AT4G38430, AT2G26510, AT1G30450, AT5G23630, AT3G01810, AT5G04930, AT3G22790, AT3G55320, AT4…	2.31918	0.000302018
AT3G61690	AT3G61690																GOTERM_MF_FAT	GO:0032559~adenyl ribonucleotide binding	21.4286	AT1G48650, AT2G23950, AT1G55150, AT3G56100, AT5G48600, AT2G37050, AT2G47250, AT1G08130, AT1G03190, AT3G17820, AT4G21270, AT5G15730, AT1G17500, AT5G67200, AT3G24550, AT3G23670, AT3G03770, AT5G15080, AT3G62310, AT4G12620, AT4G02010, AT1G77720, AT5G22010, AT3G23100, AT5G58540, AT5G03730, AT5G23910, AT2G39480, AT4G19710, AT2G16440, AT5G63940, AT5G23630, AT5G04895, AT5G05450, AT5G04930, AT5G39840, AT3…	2.32237	0.000331559
AT4G01400	AT4G01400																GOTERM_MF_FAT	GO:0030554~adenyl nucleotide binding	21.978	AT1G48650, AT2G23950, AT1G55150, AT3G56100, AT5G48600, AT2G37050, AT2G47250, AT1G08130, AT1G03190, AT3G17820, AT4G21270, AT5G15730, AT1G17500, AT5G67200, AT3G24550, AT3G23670, AT3G03770, AT5G15080, AT3G62310, AT4G12620, AT4G02010, AT1G77720, AT5G22010, AT3G23100, AT5G58540, AT5G03730, AT5G23910, AT2G39480, AT4G19710, AT2G16440, AT5G63940, AT5G23630, AT5G04895, AT5G05450, AT5G04930, AT5G39840, AT3…	2.23116	0.00060428
AT5G12400	AT5G12400																GOTERM_MF_FAT	GO:0001883~purine nucleoside binding	21.978	AT1G48650, AT2G23950, AT1G55150, AT3G56100, AT5G48600, AT2G37050, AT2G47250, AT1G08130, AT1G03190, AT3G17820, AT4G21270, AT5G15730, AT1G17500, AT5G67200, AT3G24550, AT3G23670, AT3G03770, AT5G15080, AT3G62310, AT4G12620, AT4G02010, AT1G77720, AT5G22010, AT3G23100, AT5G58540, AT5G03730, AT5G23910, AT2G39480, AT4G19710, AT2G16440, AT5G63940, AT5G23630, AT5G04895, AT5G05450, AT5G04930, AT5G39840, AT3…	2.23116	0.00060428
AT5G19400	SMG7																GOTERM_MF_FAT	GO:0001882~nucleoside binding	21.978	AT1G48650, AT2G23950, AT1G55150, AT3G56100, AT5G48600, AT2G37050, AT2G47250, AT1G08130, AT1G03190, AT3G17820, AT4G21270, AT5G15730, AT1G17500, AT5G67200, AT3G24550, AT3G23670, AT3G03770, AT5G15080, AT3G62310, AT4G12620, AT4G02010, AT1G77720, AT5G22010, AT3G23100, AT5G58540, AT5G03730, AT5G23910, AT2G39480, AT4G19710, AT2G16440, AT5G63940, AT5G23630, AT5G04895, AT5G05450, AT5G04930, AT5G39840, AT3…	2.22412	0.000656903
AT5G23630	PDR2 (NC_003076 7960477..7967946)																GOTERM_MF_FAT	GO:0000166~nucleotide binding	25.8242	AT1G48650, AT5G50230, AT2G23950, AT1G55150, AT1G10290, AT3G56100, AT5G48600, AT2G37050, AT3G22980, AT2G47250, AT1G08130, AT1G03190, AT3G17820, AT4G21270, AT5G15730, AT1G17500, AT4G36750, AT5G67200, AT3G24550, AT3G23670, AT3G42660, AT5G15080, AT3G03770, AT2G43410, AT3G62310, AT4G12620, AT4G02010, AT3G13870, AT1G77720, AT5G22010, AT3G23100, AT5G58540, AT5G23910, AT5G03730, AT2G39480, AT4G19710, AT2…	1.98843	0.000840004
AT5G42950	AT5G42950																GOTERM_MF_FAT	GO:0042623~ATPase activity, coupled	7.69231	AT1G48650, AT5G22010, AT1G55150, AT2G47250, AT2G39480, AT2G16440, AT1G03190, AT5G23630, AT5G04895, AT1G17500, AT5G05450, AT5G04930, AT5G39840, AT3G55320	5.6728	0.0011752
AT1G13170	ORP1D																SP_PIR_KEYWORDS	helicase	4.94505	AT1G48650, AT3G62310, AT1G03190, AT5G04895, AT1G55150, AT5G05450, AT5G39840, AT2G47250, AT5G35970	10.6626	0.0024369
AT1G17500	AT1G17500																GOTERM_MF_FAT	GO:0004386~helicase activity	5.49451	AT1G48650, AT3G62310, AT1G03190, AT5G04895, AT1G55150, AT5G05450, AT5G39840, AT2G47250, AT5G35970, AT3G42670	8.05769	0.00474828
AT1G30450	CCC1																INTERPRO	IPR014001:DEAD-like helicase, N-terminal	4.94505	AT1G48650, AT3G62310, AT5G04895, AT1G55150, AT5G05450, AT5G39840, AT2G47250, AT5G35970, AT3G42670	8.25675	0.0182428
AT2G40950	BZIP17																GOTERM_MF_FAT	GO:0016887~ATPase activity	7.69231	AT1G48650, AT5G22010, AT1G55150, AT2G47250, AT2G39480, AT2G16440, AT1G03190, AT5G23630, AT5G04895, AT1G17500, AT5G05450, AT5G04930, AT5G39840, AT3G55320	4.22727	0.0286164
AT2G41960	AT2G41960
AT3G15940	AT3G15940
AT3G24440	VRN5
AT4G09160	AT4G09160
AT4G15890	AT4G15890
AT4G26450	AT4G26450
AT5G04240	ELF6
AT5G09870	CESA5
AT5G50230	AT5G50230
AT1G54140	TAFII21
AT2G35230	IKU1
AT2G42580	TTL3
AT3G12770	MEF22
AT3G17820	GLN1.3
AT3G54220	SCR
AT3G56100	MRLK
AT4G09980	EMB1691
AT4G26680	AT4G26680
AT4G31540	EXO70G1
AT4G31920	RR10
AT5G67200	AT5G67200
AT1G05750	PDE247
AT2G23950	AT2G23950
AT2G37930	AT2G37930
AT3G03770	AT3G03770
AT3G24180	AT3G24180
AT3G26240	AT3G26240
AT3G42670	CHR38
AT3G63220	AT3G63220
AT4G14770	TCX2
AT5G35970	AT5G35970
AT1G51745	AT1G51745
AT1G79710	AT1G79710
AT2G43410	FPA
AT3G22980	AT3G22980
AT4G22740	AT4G22740
AT5G15680	AT5G15680
AT5G42220	AT5G42220
AT5G51430	EYE
AT5G63940	AT5G63940
AT1G13940	AT1G13940
AT1G56230	AT1G56230
AT2G25180	RR12
AT2G27090	AT2G27090
AT3G45090	AT3G45090
AT5G04670	AT5G04670
AT5G04895	AT5G04895
AT5G40480	EMB3012
AT5G58540	AT5G58540
AT1G02110	AT1G02110
AT1G03370	AT1G03370
AT1G17970	AT1G17970
AT1G74800	AT1G74800
AT2G26510	PDE135
AT3G10070	TAF12
AT4G14820	AT4G14820
AT4G38430	ROPGEF1
AT5G56250	HAP8
AT1G22882	AT1G22882
AT2G18090	AT2G18090
AT3G11700	FLA18
AT4G24760	AT4G24760
AT4G32050	AT4G32050
AT5G16420	AT5G16420
AT5G16910	CSLD2
AT5G42350	AT5G42350
AT5G52630	MEF1
AT1G04080	PRP39
AT1G06900	AT1G06900
AT2G07360	AT2G07360
AT2G35510	SRO1
AT3G11910	UBP13
AT3G62310	AT3G62310
AT4G12780	AT4G12780
AT4G34570	THY-2
AT5G51200	AT5G51200
AT1G10290	ADL6
AT1G17450	AT1G17450
AT1G23170	AT1G23170
AT1G77720	PPK1
AT2G27210	BSL3
AT2G33320	AT2G33320
AT3G59020	AT3G59020
AT5G07970	AT5G07970
AT5G22010	RFC1
AT1G03190	UVH6
AT1G80000	AT1G80000
AT2G47250	AT2G47250
AT3G58970	MGT6
AT4G03260	AT4G03260
AT5G03730	CTR1
AT5G15730	AT5G15730
AT5G16040	AT5G16040
AT5G21160	AT5G21160
AT1G75130	CYP721A1
AT3G11130	AT3G11130
AT3G15880	WSIP2
AT3G24550	PERK1
AT4G12610	RAP74
AT4G34430	CHB3
AT4G39420	AT4G39420
AT5G15080	AT5G15080
AT1G76950	PRAF1
AT2G18915	LKP2
AT2G20010	AT2G20010
AT2G45870	AT2G45870
AT3G48050	AT3G48050
AT4G23850	LACS4
AT5G08550	ILP1 (NC_003076 2765641..2770282)
AT5G39840	AT5G39840
AT1G08130	LIG1
AT1G15660	CENP-C
AT3G42660	AT3G42660
AT3G43240	AT3G43240
AT4G31880	AT4G31880
AT5G45290	AT5G45290
AT5G64030	AT5G64030
AT3G26782	AT3G26782
AT4G00340	RLK4
AT4G03430	EMB2770
AT4G35800	NRPB1
AT4G36750	AT4G36750
AT5G03280	EIN2
AT5G04930	ALA1
AT2G43650	EMB2777
AT3G17900	AT3G17900
AT4G02010	AT4G02010
AT4G19710	AK-HSDH II
AT4G38890	AT4G38890
AT5G11390	WIT1
AT5G23390	AT5G23390
AT2G01510	AT2G01510
AT3G22790	AT3G22790
AT3G23670	KINESIN-12B
AT3G49600	UBP26
AT4G32620	AT4G32620
AT5G49160	MET1
AT1G59660	AT1G59660
AT1G74720	QKY
AT2G39480	PGP6
AT3G02260	BIG
AT3G55320	PGP20
AT3G60240	EIF4G
AT1G55150	AT1G55150
AT1G68060	MAP70-1
AT3G23100	XRCC4
AT3G46620	AT3G46620
AT5G05450	AT5G05450
AT5G23910	AT5G23910
AT2G32415	AT2G32415
AT2G37050	AT2G37050
AT3G01810	AT3G01810
AT4G30020	AT4G30020
AT4G34370	ARI1
AT5G23570	SGS3
AT2G16440	MCM4
AT2G38370	AT2G38370
AT3G11590	AT3G11590
AT4G21270	ATK1
AT5G48600	SMC3
AT2G39260	AT2G39260
AT3G08530	AT3G08530
AT4G12620	ORC1B
AT4G14200	AT4G14200
AT4G23460	AT4G23460

## Sheet: 6
Gene ID	Name				M1	M2	M3	M4	M5	M6	M7	M8	M9	M10
AT1G26530	AT1G26530			Mean	0.232205	0.305357	0.287632	0.463826	0.195705	0.495535	0.660783	0.396053	0.614153	0.978216
AT2G17500	AT2G17500			SD	0.150585	0.141043	0.132941	0.154104	0.128518	0.115499	0.149771	0.114229	0.151731	0.07421
AT2G34185	AT2G34185
AT2G44170	NMT2
AT3G24715	AT3G24715
AT3G42640	HA8
AT4G08874	AT4G08874
AT4G13800	AT4G13800
AT4G19095	AT4G19095
AT4G28160	AT4G28160
AT4G32208	AT4G32208
AT5G46915	AT5G46915
AT5G51530	AT5G51530
AT1G20700	WOX14
AT2G25130	AT2G25130
AT2G33051	AT2G33051
AT2G46070	MPK12
AT3G57210	AT3G57210
AT4G13918	AT4G13918
AT4G16860	RPP4
AT4G26488	AT4G26488
AT5G01100	AT5G01100
AT5G28310	AT5G28310
AT1G08730	XIC
AT1G27921	AT1G27921
AT1G61215	BRD4
AT1G76570	AT1G76570
AT1G80555	AT1G80555
AT3G15605	AT3G15605
AT3G18070	BGLU43
AT3G52530	AT3G52530
AT4G01915	AT4G01915
AT5G27390	AT5G27390
AT2G27480	AT2G27480
AT3G26085	AT3G26085
AT4G36050	AT4G36050
AT5G21930	PAA2 (NC_003076 7243001..7249170)
AT5G38150	PMI15
AT5G50550	AT5G50550
AT5G53970	AT5G53970
AT5G55810	NMNAT
AT5G67520	APK4
AT1G09195	AT1G09195
AT1G27520	AT1G27520
AT1G66730	LIG6
AT2G18440	GUT15
AT3G02370	AT3G02370
AT3G47680	AT3G47680
AT3G56450	ALPHA-SNAP1
AT4G02430	AT4G02430
AT4G06701	AT4G06701
AT1G10570	OTS2
AT1G12790	AT1G12790
AT1G22403	AT1G22403
AT1G78865	AT1G78865
AT1G78950	AT1G78950
AT1G80420	ATXRCC1
AT3G13210	AT3G13210
AT3G24670	AT3G24670
AT1G05894	AT1G05894
AT1G59865	AT1G59865
AT2G02380	GSTZ2
AT2G12490	AT2G12490
AT2G39110	AT2G39110
AT2G45403	AT2G45403
AT4G31520	AT4G31520
AT5G27250	AT5G27250
AT1G45248	AT1G45248
AT1G54370	NHX5
AT1G64150	AT1G64150
AT2G22390	RABA4E
AT2G22730	AT2G22730
AT3G01920	AT3G01920
AT4G24415	MIR824A
AT1G29410	PAI3
AT1G62310	AT1G62310
AT1G64270	AT1G64270
AT1G68940	AT1G68940
AT1G72540	AT1G72540
AT2G28040	AT2G28040
AT2G42920	AT2G42920
AT1G27920	MAP65-8
AT2G19250	AT2G19250
AT2G47220	DUF5
AT3G05932	AT3G05932
AT3G54910	AT3G54910
AT4G02120	AT4G02120
AT4G18120	ML3
AT1G10920	LOV1
AT1G18270	AT1G18270
AT1G42470	AT1G42470
AT3G06880	AT3G06880
AT3G27990	AT3G27990
AT3G47950	HA4
AT5G10320	AT5G10320
AT1G06265	AT1G06265
AT1G13150	CYP86C4
AT3G16030	CES101
AT3G54500	AT3G54500
AT3G59320	AT3G59320
AT4G16870	AT4G16870
AT4G21400	CRK28
AT1G20810	AT1G20810
AT2G06025	AT2G06025
AT2G42365	AT2G42365
AT4G21190	emb1417
AT5G55490	GEX1
AT5G66055	AKRP
AT1G80980	AT1G80980
AT3G29100	VTI13
AT4G13150	AT4G13150
AT5G01335	AT5G01335
AT5G02840	LCL1
AT5G65740	AT5G65740
AT1G17145	AT1G17145
AT1G72890	AT1G72890
AT3G20910	NF-YA9
AT3G25013	AT3G25013
AT5G18040	AT5G18040
AT5G60100	PRR3
AT1G72660	AT1G72660
AT1G73175	AT1G73175
AT3G57460	AT3G57460
AT4G31230	AT4G31230
AT5G32460	AT5G32460
AT5G60022	AT5G60022
AT1G06370	AT1G06370
AT1G50970	AT1G50970
AT1G78130	UNE2
AT2G45920	AT2G45920
AT5G45760	AT5G45760
AT5G56990	AT5G56990
AT1G51402	AT1G51402
AT1G58602	AT1G58602
AT2G03310	AT2G03310
AT3G29305	AT3G29305
AT4G07507	AT4G07507
AT5G16180	CRS1
AT1G72100	AT1G72100
AT2G19330	PIRL6
AT3G28880	AT3G28880
AT4G17990	AT4G17990
AT4G35180	LHT7
AT5G15940	AT5G15940
AT3G13240	AT3G13240
AT3G16700	AT3G16700
AT4G11845	AT4G11845
AT4G13885	AT4G13885
AT5G57880	MPS1
AT1G71340	AT1G71340
AT3G03702	AT3G03702
AT3G45443	AT3G45443
AT5G38140	NF-YC12
AT5G47500	AT5G47500
AT1G02960	AT1G02960
AT2G46730	AT2G46730
AT4G08035	AT4G08035
AT5G02680	AT5G02680
AT5G17540	AT5G17540

## Sheet: 7
Gene ID	Name				M1	M2	M3	M4	M5	M6	M7	M8	M9	M10
AT1G48600	PMEAMT			Mean	0.822896	0.963587	0.772695	0.246188	0.325884	0.357616	0.23998	0.169875	0.0851413	0.0904912
AT2G40320	TBL33			SD	0.146773	0.0700585	0.12189	0.0971552	0.150052	0.0964984	0.0866223	0.143253	0.0766677	0.0866279
AT2G45450	ZPR1
AT3G20640	AT3G20640
AT4G19200	AT4G19200
AT4G22160	AT4G22160
AT4G34950	AT4G34950
AT5G45350	AT5G45350
AT1G80760	NIP6;1
AT3G05730	AT3G05730
AT3G21230	4CL5
AT3G45070	AT3G45070
AT4G21760	BGLU47
AT4G30140	CDEF1
AT5G10030	TGA4
AT5G20960	AO1 (NC_003076 7116737..7122774)
AT1G04250	AXR3
AT1G08920	ESL1
AT1G67870	AT1G67870
AT3G44990	XTR8
AT4G12980	AT4G12980
AT5G35732	AT5G35732
AT5G65210	TGA1
AT1G02030	AT1G02030
AT1G73010	PS2 (NC_003070 27464571..27466256)
AT2G15480	UGT73B5
AT3G52720	ACA1 (NC_003074 19538689..19541284)
AT4G32950	AT4G32950
AT5G18860	AT5G18860
AT5G53730	AT5G53730
AT1G06830	AT1G06830
AT1G07590	AT1G07590
AT1G24575	AT1G24575
AT2G23620	MES1
AT4G12310	CYP706A5
AT5G14070	ROXY2
AT5G44400	AT5G44400
AT1G01470	LEA14
AT1G76930	EXT4
AT3G26320	CYP71B36
AT3G54260	TBL36
AT3G56240	CCH
AT4G13770	CYP83A1
AT5G50720	HVA22E
AT1G08340	AT1G08340
AT1G77885	AT1G77885
AT2G31110	AT2G31110
AT3G11280	AT3G11280
AT3G14560	AT3G14560
AT4G12910	scpl20
AT5G50200	WR3
AT1G08160	AT1G08160
AT1G29520	AT1G29520
AT1G49230	AT1G49230
AT1G63310	AT1G63310
AT1G69530	EXPA1
AT3G13980	AT3G13980
AT3G20570	ENODL9
AT1G11580	PMEPCRA
AT1G75500	WAT1
AT2G20610	SUR1
AT3G03520	NPC3
AT3G22890	APS1
AT4G18640	MRH1
AT4G30530	AT4G30530
AT3G06020	AT3G06020
AT3G61880	CYP78A9
AT5G20700	AT5G20700
AT5G20820	AT5G20820
AT5G56150	UBC30
AT5G64240	MC3
AT1G44800	AT1G44800
AT2G30080	ZIP6
AT2G30540	AT2G30540
AT3G18560	AT3G18560
AT3G23090	AT3G23090
AT4G22513	AT4G22513
AT1G47400	AT1G47400
AT3G14060	AT3G14060
AT4G15660	AT4G15660
AT5G16490	RIC4
AT5G60020	LAC17
AT5G60650	AT5G60650
AT1G23040	AT1G23040
AT1G45201	TLL1
AT2G21188	AT2G21188
AT3G10986	AT3G10986
AT4G37800	XTH7
AT5G04000	AT5G04000
AT2G21560	AT2G21560
AT2G27930	AT2G27930
AT4G09990	AT4G09990
AT4G25620	AT4G25620
AT5G42210	AT5G42210
AT1G74660	MIF1
AT3G27400	AT3G27400
AT4G36470	AT4G36470
AT5G47530	AT5G47530
AT5G59090	SBT4.12
AT2G16740	UBC29
AT2G20500	AT2G20500
AT4G19840	PP2-A1
AT5G49660	AT5G49660
AT5G62680	AT5G62680
AT1G56490	AT1G56490
AT1G78850	AT1G78850
AT3G03820	AT3G03820
AT3G09260	PYK10
AT4G36570	RL3
AT1G21670	AT1G21670
AT1G69410	ELF5A-3
AT2G18620	AT2G18620
AT3G23570	AT3G23570
AT4G20840	AT4G20840
AT1G27670	AT1G27670
AT1G80865	AT1G80865
AT2G40050	AT2G40050
AT3G25570	AT3G25570
AT5G23950	AT5G23950
AT1G33700	AT1G33700
AT1G41830	SKS6
AT2G37040	PAL1
AT3G10870	MES17
AT4G14680	APS3

## Sheet: 8
Gene ID	Name				M1	M2	M3	M4	M5	M6	M7	M8	M9	M10			Category	Term	%	Genes	Fold Enrichment	FDR
AT1G08115	AT1G08115			Mean	0.0448983	0.114859	0.120697	0.0885925	1	0.101803	0.0788222	0.120253	0.0773929	0.0817109			GOTERM_CC_FAT	GO:0030532~small nuclear ribonucleoprotein complex	3.53535	AT5G61455, AT3G57765, AT3G06900, AT3G56705, AT5G40395, AT1G08115, AT5G09585	107.528	1.8784e-08
AT1G20800	AT1G20800			SD	0.0696462	0.12671	0.110672	0.0861173	0	0.0958533	0.0767618	0.103198	0.0917835	0.106841			GOTERM_CC_FAT	GO:0005732~small nucleolar ribonucleoprotein complex	5.05051	AT1G20015, AT1G12013, AT5G41471, AT3G24615, AT2G20723, AT3G13525, AT2G20722, AT4G13245, AT4G02555, AT3G58193	19.9696	1.30705e-06
AT1G22690	AT1G22690																GOTERM_MF_FAT	GO:0031202~RNA splicing factor activity, transesterification mechanism	3.0303	AT5G61455, AT3G57765, AT3G06900, AT3G56705, AT5G40395, AT5G09585	95.7284	3.43079e-06
AT1G36770	AT1G36770																GOTERM_BP_FAT	GO:0000154~rRNA modification	4.54545	AT1G20015, AT1G12013, AT3G24615, AT2G20723, AT3G13525, AT2G20722, AT4G13245, AT4G02555, AT3G58193	21.8113	7.99643e-06
AT1G36840	AT1G36840																GOTERM_BP_FAT	GO:0006396~RNA processing	8.08081	AT3G13525, AT5G09585, AT4G13245, AT4G02555, AT3G58193, AT1G20015, AT5G61455, AT1G12013, AT3G24615, AT3G57765, AT3G06900, AT1G08115, AT5G40395, AT3G56705, AT2G20723, AT2G20722	6.75905	1.00077e-05
AT1G57810	AT1G57810																GOTERM_CC_FAT	GO:0030529~ribonucleoprotein complex	9.09091	AT3G13525, AT5G09585, AT4G13245, AT4G02555, AT3G58193, AT1G20015, AT5G61455, AT1G12013, AT5G41471, AT3G24615, AT3G57765, AT3G06900, AT1G08115, AT5G40395, AT3G56705, AT2G20723, AT2G07696, AT2G20722	5.35696	1.69972e-05
AT1G59680	EDA1																GOTERM_BP_FAT	GO:0000398~nuclear mRNA splicing, via spliceosome	3.53535	AT5G61455, AT3G57765, AT3G06900, AT3G56705, AT5G40395, AT1G08115, AT5G09585	28.028	0.000187022
AT1G67238	AT1G67238																GOTERM_BP_FAT	GO:0016072~rRNA metabolic process	4.54545	AT1G20015, AT1G12013, AT3G24615, AT2G20723, AT3G13525, AT2G20722, AT4G13245, AT4G02555, AT3G58193	13.4769	0.000357343
AT1G69828	AT1G69828																GOTERM_BP_FAT	GO:0006364~rRNA processing	4.54545	AT1G20015, AT1G12013, AT3G24615, AT2G20723, AT3G13525, AT2G20722, AT4G13245, AT4G02555, AT3G58193	13.4769	0.000357343
AT1G71320	AT1G71320																GOTERM_BP_FAT	GO:0000377~RNA splicing, via transesterification reactions with bulged adenosine as nucleophile	3.53535	AT5G61455, AT3G57765, AT3G06900, AT3G56705, AT5G40395, AT1G08115, AT5G09585	24.794	0.000396299
AT1G74820	AT1G74820																GOTERM_BP_FAT	GO:0000375~RNA splicing, via transesterification reactions	3.53535	AT5G61455, AT3G57765, AT3G06900, AT3G56705, AT5G40395, AT1G08115, AT5G09585	24.794	0.000396299
AT2G02103	AT2G02103																GOTERM_BP_FAT	GO:0009451~RNA modification	4.54545	AT1G20015, AT1G12013, AT3G24615, AT2G20723, AT3G13525, AT2G20722, AT4G13245, AT4G02555, AT3G58193	12.4636	0.000651402
AT2G12110	AT2G12110																GOTERM_BP_FAT	GO:0042254~ribosome biogenesis	5.55556	AT1G20015, AT1G12013, AT5G41471, AT3G24615, AT2G20723, AT3G13525, AT2G20722, AT4G13245, AT1G29071, AT4G02555, AT3G58193	8.37201	0.000751834
AT2G16676	AT2G16676																GOTERM_BP_FAT	GO:0022613~ribonucleoprotein complex biogenesis	5.55556	AT1G20015, AT1G12013, AT5G41471, AT3G24615, AT2G20723, AT3G13525, AT2G20722, AT4G13245, AT1G29071, AT4G02555, AT3G58193	8.13665	0.000975754
AT2G21465	AT2G21465																GOTERM_CC_FAT	GO:0005686~snRNP U2	2.0202	AT5G61455, AT3G57765, AT3G56705, AT5G09585	133.13	0.00221958
AT2G25780	AT2G25780																GOTERM_BP_FAT	GO:0045292~nuclear mRNA cis splicing, via spliceosome	2.0202	AT5G61455, AT3G57765, AT3G56705, AT5G09585	105.248	0.00624203
AT2G32200	AT2G32200																GOTERM_BP_FAT	GO:0034470~ncRNA processing	4.54545	AT1G20015, AT1G12013, AT3G24615, AT2G20723, AT3G13525, AT2G20722, AT4G13245, AT4G02555, AT3G58193	8.86448	0.00841165
AT2G35580	AT2G35580																GOTERM_BP_FAT	GO:0008380~RNA splicing	3.53535	AT5G61455, AT3G57765, AT3G06900, AT3G56705, AT5G40395, AT1G08115, AT5G09585	11.6152	0.0343429
AT2G40233	AT2G40233
AT2G42060	AT2G42060
AT2G46494	AT2G46494
AT2G47770	TSPO
AT3G06900	U4.2
AT3G12240	SCPL15
AT3G29792	AT3G29792
AT3G37820	AT3G37820
AT3G55860	AT3G55860
AT3G55930	AT3G55930
AT3G58193	AT3G58193
AT3G58450	AT3G58450
AT3G58550	AT3G58550
AT4G03310	AT4G03310
AT4G04408	AT4G04408
AT4G04510	CRK38
AT4G06477	AT4G06477
AT4G16095	AT4G16095
AT4G17920	AT4G17920
AT4G27360	AT4G27360
AT5G07450	CYCP4;3
AT5G09585	U2.5
AT5G11570	AT5G11570
AT5G20460	AT5G20460
AT5G24825	MIR169B
AT5G26286	AT5G26286
AT5G28790	AT5G28790
AT5G35602	AT5G35602
AT5G44470	AT5G44470
AT5G48710	AT5G48710
AT5G58820	AT5G58820
AT5G59530	AT5G59530
AT5G59930	AT5G59930
AT1G12740	CYP87A2
AT1G27610	AT1G27610
AT1G28040	AT1G28040
AT2G07685	AT2G07685
AT2G07693	AT2G07693
AT2G07762	AT2G07762
AT2G07806	AT2G07806
AT2G46375	AT2G46375
AT2G47880	AT2G47880
AT3G03830	AT3G03830
AT3G20365	AT3G20365
AT3G23955	AT3G23955
AT3G29772	AT3G29772
AT3G46370	AT3G46370
AT3G57765	U2.3
AT4G10160	AT4G10160
AT4G30970	AT4G30970
AT5G28917	AT5G28917
AT5G61455	U2.7
AT1G15630	AT1G15630
AT1G26380	AT1G26380
AT1G29071	SNOR105
AT1G44840	AT1G44840
AT1G69630	AT1G69630
AT2G07664	AT2G07664
AT2G23110	AT2G23110
AT2G36040	AT2G36040
AT2G42100	AT2G42100
AT3G27831	AT3G27831
AT4G13470	AT4G13470
AT4G13494	MIR863A
AT5G01380	AT5G01380
AT5G40940	FLA20
AT5G51420	AT5G51420
AT1G11362	AT1G11362
AT1G33660	AT1G33660
AT1G53420	AT1G53420
AT1G71866	AT1G71866
AT1G73410	MYB54
AT2G12340	AT2G12340
AT2G40580	AT2G40580
AT3G46670	UGT76E11
AT4G03811	AT4G03811
AT4G17450	AT4G17450
AT4G35519	AT4G35519
AT5G05430	AT5G05430
AT5G35600	HDA7
AT5G46050	PTR3
AT1G48268	AT1G48268
AT1G53640	AT1G53640
AT1G60340	AT1G60340
AT1G77730	AT1G77730
AT2G05935	AT2G05935
AT2G07809	AT2G07809
AT2G10405	AT2G10405
AT4G03570	AT4G03570
AT4G16355	AT4G16355
AT4G33610	AT4G33610
AT1G13420	ST4B
AT1G19320	AT1G19320
AT1G21945	AT1G21945
AT1G49700	AT1G49700
AT2G36985	ROT4
AT3G13850	LBD22
AT3G59068	AT3G59068
AT4G34060	DML3
AT5G32594	AT5G32594
AT5G55570	AT5G55570
AT2G15040	RLP18
AT2G41590	AT2G41590
AT3G23250	MYB15
AT3G44180	AT3G44180
AT3G55485	AT3G55485
AT5G19175	AT5G19175
AT5G35490	MRU1
AT5G39580	AT5G39580
AT2G07779	AT2G07779
AT2G07783	AT2G07783
AT2G38490	CIPK22
AT2G46192	AT2G46192
AT3G44470	AT3G44470
AT4G02555	AT4G02555
AT5G06165	AT5G06165
AT5G40395	U6acat
AT2G16910	AMS
AT2G44590	DL1D
AT3G17203	GA2OX5
AT3G29190	AT3G29190
AT4G21895	AT4G21895
AT5G13170	SAG29
AT5G52930	AT5G52930
AT1G03700	AT1G03700
AT2G15318	AT2G15318
AT3G56705	U2.6
AT3G63088	RTFL14
AT4G14819	AT4G14819
AT5G63065	AT5G63065
AT1G09080	BIP3
AT1G24570	AT1G24570
AT1G63960	AT1G63960
AT2G14245	AT2G14245
AT2G18150	AT2G18150
AT5G06200	AT5G06200
AT1G23700	AT1G23700
AT1G27008	AT1G27008
AT1G53625	AT1G53625
AT2G17860	AT2G17860
AT3G30720	QQS
AT5G24090	CHIA
AT2G43375	AT2G43375
AT4G05635	AT4G05635
AT4G13245	AT4G13245
AT4G23420	AT4G23420
AT5G03590	AT5G03590
AT5G52700	AT5G52700
AT1G60840	AT1G60840
AT2G06002	AT2G06002
AT2G07775	AT2G07775
AT3G27040	AT3G27040
AT5G31909	AT5G31909
AT5G41471	SNOR108
AT2G07689	AT2G07689
AT2G07736	AT2G07736
AT2G07738	AT2G07738
AT2G07835	AT2G07835
AT3G32990	AT3G32990
AT3G33000	AT3G33000
AT2G03460	AT2G03460
AT2G07776	AT2G07776
AT2G20722	AT2G20722
AT2G20723	AT2G20723
AT3G42890	AT3G42890
AT1G07120	AT1G07120
AT3G50710	AT3G50710
AT4G21903	AT4G21903
AT5G46380	AT5G46380
AT5G52975	AT5G52975
AT1G12013	SNOR111
AT1G20015	AT1G20015
AT3G13525	AT3G13525
AT3G24615	AT3G24615
AT5G06740	AT5G06740
AT2G07683	AT2G07683
AT2G07696	AT2G07696
AT2G07798	AT2G07798
AT2G07811	AT2G07811
AT2G07815	AT2G07815
AT1G70850	MLP34
AT2G07692	AT2G07692
AT2G07726	AT2G07726
AT4G00975	AT4G00975
AT5G36280	AT5G36280

## Sheet: 9
Gene ID	Name				M1	M2	M3	M4	M5	M6	M7	M8	M9	M10			Category	Term	%	Genes	Fold Enrichment	FDR
AT1G11600	CYP77B1			Mean	0.897765	0.865909	0.761905	0.492102	0.94307	0.642619	0.492122	0.547551	0.641451	0.662869			GOTERM_CC_FAT	GO:0009579~thylakoid	22.6994	AT1G30380, AT3G29240, AT2G34460, AT3G62030, AT1G45474, AT1G52220, AT1G44575, AT4G11010, AT1G15820, AT4G05180, AT5G20720, AT5G16660, AT5G04740, AT4G04640, AT3G20390, AT1G31330, AT5G01530, AT5G40950, AT1G08380, AT5G02160, AT3G06730, AT3G26060, AT4G12800, AT4G02770, AT1G61520, AT1G06680, AT1G29930, AT1G79040, AT4G01150, AT4G09650, AT5G63310, AT1G67090, AT5G64040, AT4G38970, AT2G29180, AT4G28750, AT3…	8.24076	3.72149e-20
AT2G01540	AT2G01540			SD	0.106522	0.11065	0.104624	0.100168	0.0732645	0.108517	0.0575197	0.0665958	0.0844495	0.0972099			GOTERM_CC_FAT	GO:0044434~chloroplast part	28.8344	AT5G65220, AT3G29240, AT1G30380, AT2G34460, AT3G62030, AT2G43030, AT1G45474, AT1G52220, AT1G44575, AT4G11010, AT1G15820, AT4G05180, AT5G20720, AT3G18420, AT5G16660, AT5G04740, AT4G04640, AT1G31330, AT3G27890, AT5G01530, AT5G40950, AT5G02160, AT5G14320, AT3G26060, AT4G12800, AT1G80300, AT4G02770, AT1G43560, AT1G61520, AT5G13510, AT1G06680, AT1G29930, AT5G28500, AT1G79040, AT1G79850, AT4G01940, AT4…	5.38762	3.24876e-19
AT2G19680	AT2G19680																GOTERM_CC_FAT	GO:0044435~plastid part	28.8344	AT5G65220, AT3G29240, AT1G30380, AT2G34460, AT3G62030, AT2G43030, AT1G45474, AT1G52220, AT1G44575, AT4G11010, AT1G15820, AT4G05180, AT5G20720, AT3G18420, AT5G16660, AT5G04740, AT4G04640, AT1G31330, AT3G27890, AT5G01530, AT5G40950, AT5G02160, AT5G14320, AT3G26060, AT4G12800, AT1G80300, AT4G02770, AT1G43560, AT1G61520, AT5G13510, AT1G06680, AT1G29930, AT5G28500, AT1G79040, AT1G79850, AT4G01940, AT4…	5.22336	1.16012e-18
AT2G34585	AT2G34585																GOTERM_CC_FAT	GO:0009534~chloroplast thylakoid	19.0184	AT1G30380, AT3G29240, AT2G34460, AT3G62030, AT1G45474, AT1G52220, AT1G44575, AT4G11010, AT1G15820, AT4G05180, AT5G20720, AT5G16660, AT5G04740, AT4G04640, AT1G31330, AT5G01530, AT5G02160, AT3G26060, AT4G12800, AT4G02770, AT1G61520, AT1G06680, AT1G29930, AT1G79040, AT4G01150, AT4G09650, AT1G67090, AT5G64040, AT2G29180, AT4G28750, AT3G48890	9.76966	2.70264e-18
AT3G06730	TRX z																GOTERM_CC_FAT	GO:0031976~plastid thylakoid	19.0184	AT1G30380, AT3G29240, AT2G34460, AT3G62030, AT1G45474, AT1G52220, AT1G44575, AT4G11010, AT1G15820, AT4G05180, AT5G20720, AT5G16660, AT5G04740, AT4G04640, AT1G31330, AT5G01530, AT5G02160, AT3G26060, AT4G12800, AT4G02770, AT1G61520, AT1G06680, AT1G29930, AT1G79040, AT4G01150, AT4G09650, AT1G67090, AT5G64040, AT2G29180, AT4G28750, AT3G48890	9.76966	2.70264e-18
AT3G07390	AIR12																GOTERM_CC_FAT	GO:0031984~organelle subcompartment	19.0184	AT1G30380, AT3G29240, AT2G34460, AT3G62030, AT1G45474, AT1G52220, AT1G44575, AT4G11010, AT1G15820, AT4G05180, AT5G20720, AT5G16660, AT5G04740, AT4G04640, AT1G31330, AT5G01530, AT5G02160, AT3G26060, AT4G12800, AT4G02770, AT1G61520, AT1G06680, AT1G29930, AT1G79040, AT4G01150, AT4G09650, AT1G67090, AT5G64040, AT2G29180, AT4G28750, AT3G48890	9.71367	3.19014e-18
AT3G10920	MSD1																GOTERM_CC_FAT	GO:0009535~chloroplast thylakoid membrane	17.7914	AT1G30380, AT2G34460, AT3G62030, AT1G45474, AT1G44575, AT1G52220, AT1G15820, AT4G05180, AT5G20720, AT5G16660, AT5G04740, AT4G04640, AT1G31330, AT5G01530, AT5G02160, AT3G26060, AT4G12800, AT4G02770, AT1G06680, AT1G29930, AT1G61520, AT1G79040, AT4G01150, AT4G09650, AT1G67090, AT5G64040, AT4G28750, AT2G29180, AT3G48890	10.9357	3.502e-18
AT3G18410	AT3G18410																GOTERM_CC_FAT	GO:0055035~plastid thylakoid membrane	17.7914	AT1G30380, AT2G34460, AT3G62030, AT1G45474, AT1G44575, AT1G52220, AT1G15820, AT4G05180, AT5G20720, AT5G16660, AT5G04740, AT4G04640, AT1G31330, AT5G01530, AT5G02160, AT3G26060, AT4G12800, AT4G02770, AT1G06680, AT1G29930, AT1G61520, AT1G79040, AT4G01150, AT4G09650, AT1G67090, AT5G64040, AT4G28750, AT2G29180, AT3G48890	10.9357	3.502e-18
AT3G56950	SIP2;1																GOTERM_CC_FAT	GO:0044436~thylakoid part	19.0184	AT1G30380, AT3G29240, AT2G34460, AT3G62030, AT1G45474, AT1G52220, AT1G44575, AT4G11010, AT1G15820, AT4G05180, AT5G20720, AT5G16660, AT5G04740, AT4G04640, AT1G31330, AT5G01530, AT5G02160, AT3G26060, AT4G12800, AT4G02770, AT1G61520, AT1G06680, AT1G29930, AT1G79040, AT4G01150, AT4G09650, AT1G67090, AT5G64040, AT2G29180, AT4G28750, AT3G48890	9.57647	4.80651e-18
AT3G61200	AT3G61200																GOTERM_CC_FAT	GO:0034357~photosynthetic membrane	18.4049	AT1G30380, AT2G34460, AT3G62030, AT1G45474, AT1G44575, AT1G52220, AT1G15820, AT4G05180, AT5G20720, AT5G16660, AT5G04740, AT4G04640, AT1G31330, AT5G01530, AT1G08380, AT5G02160, AT3G26060, AT4G12800, AT4G02770, AT1G06680, AT1G29930, AT1G61520, AT1G79040, AT4G01150, AT4G09650, AT1G67090, AT5G64040, AT2G29180, AT4G28750, AT3G48890	9.94156	8.74568e-18
AT4G11010	NDPK3																SP_PIR_KEYWORDS	chloroplast	22.0859	AT5G65220, AT1G30380, AT2G34460, AT3G62030, AT2G43030, AT1G45474, AT1G44575, AT4G11010, AT1G15820, AT4G05180, AT5G20720, AT4G04640, AT1G31330, AT5G01530, AT5G40950, AT5G14320, AT3G26060, AT4G12800, AT1G80300, AT4G02770, AT1G61520, AT1G06680, AT1G29930, AT5G13510, AT1G54630, AT1G79040, AT4G01940, AT1G79850, AT3G54210, AT4G01150, AT5G63310, AT1G67090, AT1G07890, AT5G64040, AT4G38970, AT4G28750	7.60764	9.29539e-18
AT4G33220	PME44																GOTERM_CC_FAT	GO:0042651~thylakoid membrane	17.7914	AT1G30380, AT2G34460, AT3G62030, AT1G45474, AT1G44575, AT1G52220, AT1G15820, AT4G05180, AT5G20720, AT5G16660, AT5G04740, AT4G04640, AT1G31330, AT5G01530, AT5G02160, AT3G26060, AT4G12800, AT4G02770, AT1G06680, AT1G29930, AT1G61520, AT1G79040, AT4G01150, AT4G09650, AT1G67090, AT5G64040, AT4G28750, AT2G29180, AT3G48890	10.3979	1.38106e-17
AT5G63310	NDPK2																GOTERM_CC_FAT	GO:0031090~organelle membrane	25.7669	AT1G30380, AT2G34460, AT3G62030, AT1G45474, AT1G52220, AT1G44575, AT4G11010, AT1G19910, AT1G15820, AT4G05180, AT5G20720, AT5G16660, AT5G04740, AT4G04640, AT3G52730, AT1G31330, AT5G01530, AT4G23710, AT5G02160, AT3G46430, AT3G26060, AT4G12800, AT4G02770, AT1G61520, AT1G29930, AT1G06680, AT1G47830, AT1G79040, AT2G29530, AT4G01150, AT4G09650, AT1G67090, AT5G67590, AT5G64040, AT3G18410, AT2G29180, AT4…	5.40989	1.15505e-16
AT5G67590	FRO1 (NC_003076 26958000..26959557)																SP_PIR_KEYWORDS	transit peptide	22.0859	AT5G65220, AT1G30380, AT2G34460, AT3G62030, AT2G43030, AT1G44575, AT4G11010, AT4G05180, AT5G20720, AT4G04640, AT4G11600, AT1G31330, AT5G01530, AT5G40950, AT1G08380, AT5G14320, AT3G26060, AT4G12800, AT1G80300, AT4G02770, AT1G06680, AT1G29930, AT5G13510, AT3G10920, AT1G54630, AT1G79040, AT4G01940, AT1G79850, AT3G54210, AT4G01150, AT5G63310, AT1G67090, AT5G64040, AT4G38970, AT4G28750, AT2G21870	6.06745	1.13709e-14
AT1G02500	SAM1																GOTERM_BP_FAT	GO:0015979~photosynthesis	12.2699	AT4G12800, AT1G30380, AT4G02770, AT1G29930, AT1G06680, AT1G61520, AT1G45474, AT1G44575, AT1G15820, AT1G79040, AT5G45930, AT4G09650, AT4G05180, AT1G67090, AT5G64040, AT4G04640, AT4G28750, AT1G31330, AT5G01530, AT1G08380	15.8393	1.8843e-14
AT1G04290	AT1G04290																SP_PIR_KEYWORDS	plastid	19.6319	AT5G65220, AT1G30380, AT2G34460, AT3G62030, AT2G43030, AT1G44575, AT4G11010, AT4G05180, AT5G20720, AT4G04640, AT1G31330, AT5G01530, AT5G40950, AT5G14320, AT3G26060, AT4G12800, AT1G80300, AT4G02770, AT1G06680, AT1G29930, AT5G13510, AT1G54630, AT1G79040, AT4G01940, AT1G79850, AT3G54210, AT4G01150, AT5G63310, AT1G67090, AT5G64040, AT4G38970, AT4G28750	6.98627	2.47319e-14
AT1G26550	AT1G26550																UP_SEQ_FEATURE	transit peptide:Chloroplast	19.0184	AT5G65220, AT1G30380, AT2G34460, AT3G62030, AT2G43030, AT1G44575, AT4G05180, AT5G20720, AT4G04640, AT1G31330, AT5G01530, AT5G40950, AT5G14320, AT3G26060, AT4G12800, AT1G80300, AT4G02770, AT1G06680, AT1G29930, AT5G13510, AT1G54630, AT1G79040, AT4G01940, AT1G79850, AT3G54210, AT4G01150, AT5G63310, AT1G67090, AT5G64040, AT4G38970, AT4G28750	5.659	1.37668e-12
AT2G34690	ACD11																GOTERM_CC_FAT	GO:0009521~photosystem	9.20245	AT1G30380, AT4G12800, AT4G02770, AT1G29930, AT1G06680, AT1G45474, AT1G44575, AT1G15820, AT1G79040, AT4G05180, AT5G64040, AT4G28750, AT1G31330, AT5G01530, AT1G08380	22.7827	2.76446e-12
AT2G46310	CRF5																SP_PIR_KEYWORDS	photosynthesis	8.58896	AT1G30380, AT4G12800, AT4G02770, AT1G29930, AT1G06680, AT1G44575, AT1G79040, AT4G05180, AT1G67090, AT5G20720, AT5G64040, AT4G28750, AT1G31330, AT5G01530	26.2233	8.16014e-12
AT2G47710	AT2G47710																GOTERM_CC_FAT	GO:0010287~plastoglobule	7.97546	AT3G26060, AT4G12800, AT4G02770, AT2G34460, AT1G29930, AT1G61520, AT1G15820, AT4G01150, AT4G09650, AT4G28750, AT4G38970, AT1G31330, AT5G01530	23.694	2.08389e-10
AT3G20390	AT3G20390																GOTERM_BP_FAT	GO:0019684~photosynthesis, light reaction	7.97546	AT4G12800, AT1G29930, AT1G06680, AT1G61520, AT1G45474, AT1G44575, AT1G15820, AT1G79040, AT4G09650, AT5G64040, AT4G04640, AT5G01530, AT1G08380	21.1967	1.06405e-09
AT3G27890	NQR (NC_003074 10350655..10352033)																SP_PIR_KEYWORDS	thylakoid	9.20245	AT3G26060, AT1G30380, AT4G12800, AT4G02770, AT1G29930, AT1G06680, AT1G44575, AT4G11010, AT1G79040, AT4G05180, AT5G64040, AT4G04640, AT4G28750, AT1G31330, AT5G01530	15.0761	1.69214e-09
AT4G01940	NFU1																GOTERM_CC_FAT	GO:0009522~photosystem I	6.13497	AT4G12800, AT1G30380, AT4G02770, AT1G29930, AT5G64040, AT1G45474, AT4G28750, AT1G31330, AT5G01530, AT1G08380	37.7094	3.1689e-09
AT4G20150	AT4G20150																GOTERM_BP_FAT	GO:0006091~generation of precursor metabolites and energy	12.8834	AT4G12800, AT1G29930, AT1G06680, AT1G61520, AT1G45474, AT1G44575, AT4G02620, AT1G15820, AT1G19910, AT1G79040, AT4G09650, AT5G18800, AT5G64040, AT5G67590, AT4G04640, AT4G38970, AT3G52730, AT5G01530, AT3G03100, AT1G08380, AT2G19680	7.20415	9.00064e-09
AT4G22220	ISU1																GOTERM_CC_FAT	GO:0009507~chloroplast	39.2638	AT5G65220, AT1G12230, AT2G43030, AT1G45474, AT1G15820, AT3G12930, AT4G25570, AT4G05180, AT4G39260, AT5G04740, AT5G01530, AT5G02160, AT1G08380, AT3G06730, AT3G26060, AT3G47650, AT4G02770, AT1G43560, AT1G29930, AT1G06680, AT5G45930, AT4G01150, AT4G09650, AT1G67090, AT2G29180, AT4G28750, AT4G38970, AT3G48890, AT2G21870, AT2G41950, AT3G29240, AT1G30380, AT2G34460, AT3G62030, AT1G52220, AT1G44575, AT3…	2.19262	3.07944e-08
AT5G04740	AT5G04740																GOTERM_CC_FAT	GO:0009536~plastid	39.2638	AT5G65220, AT1G12230, AT2G43030, AT1G45474, AT1G15820, AT3G12930, AT4G25570, AT4G05180, AT4G39260, AT5G04740, AT5G01530, AT5G02160, AT1G08380, AT3G06730, AT3G26060, AT3G47650, AT4G02770, AT1G43560, AT1G29930, AT1G06680, AT5G45930, AT4G01150, AT4G09650, AT1G67090, AT2G29180, AT4G28750, AT4G38970, AT3G48890, AT2G21870, AT2G41950, AT3G29240, AT1G30380, AT2G34460, AT3G62030, AT1G52220, AT1G44575, AT3…	2.14755	7.86481e-08
AT5G39340	AHP3																SP_PIR_KEYWORDS	Photosystem I	4.90798	AT4G12800, AT1G30380, AT4G02770, AT1G29930, AT5G64040, AT4G28750, AT1G31330, AT5G01530	54.9441	9.55377e-08
AT5G62575	AT5G62575																GOTERM_CC_FAT	GO:0031967~organelle envelope	17.7914	AT5G65220, AT2G34460, AT3G62030, AT4G11010, AT1G15820, AT5G20720, AT3G18420, AT5G16660, AT4G04640, AT3G52730, AT1G31330, AT3G46430, AT5G14320, AT3G26060, AT4G12800, AT1G80300, AT1G06680, AT1G79850, AT2G29530, AT4G01150, AT4G09650, AT1G67090, AT5G63310, AT5G67590, AT3G18410, AT4G38970, AT2G21870, AT3G03100, AT2G19680	4.25686	1.03901e-07
AT1G08380	PSAO																GOTERM_CC_FAT	GO:0031975~envelope	17.7914	AT5G65220, AT2G34460, AT3G62030, AT4G11010, AT1G15820, AT5G20720, AT3G18420, AT5G16660, AT4G04640, AT3G52730, AT1G31330, AT3G46430, AT5G14320, AT3G26060, AT4G12800, AT1G80300, AT1G06680, AT1G79850, AT2G29530, AT4G01150, AT4G09650, AT1G67090, AT5G63310, AT5G67590, AT3G18410, AT4G38970, AT2G21870, AT3G03100, AT2G19680	4.22285	1.25127e-07
AT1G15820	LHCB6																GOTERM_CC_FAT	GO:0009570~chloroplast stroma	12.2699	AT3G26060, AT5G65220, AT1G43560, AT3G62030, AT2G43030, AT1G06680, AT5G13510, AT5G28500, AT1G79850, AT4G01940, AT5G45930, AT4G05180, AT5G63310, AT1G67090, AT5G20720, AT1G07890, AT5G04740, AT4G38970, AT3G27890, AT5G40950	5.20748	8.6116e-06
AT1G29930	CAB1																KEGG_PATHWAY	ath00195:Photosynthesis	7.36196	AT4G09650, AT4G05180, AT4G12800, AT1G30380, AT4G02770, AT1G06680, AT5G64040, AT1G44575, AT4G04640, AT4G28750, AT1G79040, AT1G31330	9.62035	9.56694e-06
AT1G44575	NPQ4																GOTERM_CC_FAT	GO:0009941~chloroplast envelope	12.2699	AT5G65220, AT3G26060, AT4G12800, AT1G80300, AT2G34460, AT3G62030, AT1G06680, AT1G15820, AT1G79850, AT4G01150, AT4G09650, AT5G63310, AT1G67090, AT5G20720, AT3G18420, AT5G16660, AT4G04640, AT4G38970, AT1G31330, AT5G14320	4.97078	1.82877e-05
AT1G45474	LHCA5																GOTERM_CC_FAT	GO:0009532~plastid stroma	12.2699	AT3G26060, AT5G65220, AT1G43560, AT3G62030, AT2G43030, AT1G06680, AT5G13510, AT5G28500, AT1G79850, AT4G01940, AT5G45930, AT4G05180, AT5G63310, AT1G67090, AT5G20720, AT1G07890, AT5G04740, AT4G38970, AT3G27890, AT5G40950	4.94829	1.96724e-05
AT1G61520	LHCA3																GOTERM_CC_FAT	GO:0009526~plastid envelope	12.2699	AT5G65220, AT3G26060, AT4G12800, AT1G80300, AT2G34460, AT3G62030, AT1G06680, AT1G15820, AT1G79850, AT4G01150, AT4G09650, AT5G63310, AT1G67090, AT5G20720, AT3G18420, AT5G16660, AT4G04640, AT4G38970, AT1G31330, AT5G14320	4.74434	3.85835e-05
AT1G67090	RBCS1A																GOTERM_BP_FAT	GO:0009765~photosynthesis, light harvesting	4.29448	AT1G61520, AT1G29930, AT1G45474, AT1G44575, AT1G15820, AT5G01530, AT1G08380	30.3175	0.000123457
AT4G05180	PSBQ-2																INTERPRO	IPR001344:Chlorophyll A-B binding protein	3.68098	AT1G61520, AT1G29930, AT1G45474, AT1G44575, AT1G15820, AT5G01530	41.9097	0.00032744
AT4G09650	ATPD																SP_PIR_KEYWORDS	alternative splicing	15.9509	AT3G62030, AT5G56600, AT1G44575, AT5G03240, AT4G27960, AT4G02590, AT4G14710, AT1G66240, AT3G52560, AT4G39260, AT1G15400, AT5G20620, AT5G14320, AT1G06680, AT3G10920, AT1G54630, AT2G29530, AT4G01150, AT5G41700, AT1G67090, AT1G07890, AT5G64040, AT4G38970, AT2G21870, AT1G31340, AT3G03100	3.19109	0.000599952
AT4G12800	PSAL																GOTERM_BP_FAT	GO:0009628~response to abiotic stimulus	15.3374	AT3G23600, AT3G17390, AT3G62030, AT1G44575, AT5G03240, AT1G15820, AT5G20720, AT4G39260, AT4G11600, AT5G61590, AT3G27890, AT5G01530, AT5G20620, AT1G02500, AT1G29930, AT3G10920, AT4G09650, AT1G67090, AT5G63310, AT1G07890, AT3G17020, AT5G67590, AT4G28560, AT3G55120, AT1G31340	2.89461	0.00361171
AT4G38970	FBA2																SP_PIR_KEYWORDS	photosystem ii	3.68098	AT4G05180, AT1G06680, AT1G29930, AT1G44575, AT1G79040, AT5G01530	26.7296	0.00330886
AT5G01530	LHCB4.1																SP_PIR_KEYWORDS	phosphoprotein	11.6564	AT5G65220, AT1G80300, AT4G02770, AT5G42300, AT1G29930, AT1G06680, AT4G11010, AT1G54630, AT1G79040, AT4G18910, AT4G05180, AT5G63310, AT1G67090, AT4G39260, AT4G04640, AT3G48890, AT1G15400, AT5G01530, AT5G39340	3.56293	0.00761516
AT5G39530	AT5G39530																GOTERM_CC_FAT	GO:0009523~photosystem II	4.29448	AT4G05180, AT1G06680, AT1G29930, AT1G44575, AT1G15820, AT1G79040, AT5G01530	14.7212	0.00847746
AT1G05205	AT1G05205																GOTERM_MF_FAT	GO:0005198~structural molecule activity	9.20245	AT5G65220, AT2G24090, AT5G13510, AT2G43030, AT5G03240, AT1G79850, AT4G01940, AT3G54210, AT4G22220, AT3G07390, AT5G20620, AT1G31340, AT5G40950, AT1G15250, AT5G14320	4.25574	0.0113524
AT1G07890	APX1																SP_PIR_KEYWORDS	ribosomal protein	7.36196	AT5G65220, AT2G24090, AT5G13510, AT2G43030, AT5G03240, AT1G79850, AT1G31340, AT5G20620, AT3G54210, AT5G40950, AT1G15250, AT5G14320	5.54058	0.0138218
AT1G31340	RUB1																GOTERM_CC_FAT	GO:0031977~thylakoid lumen	4.90798	AT3G26060, AT4G05180, AT3G29240, AT3G62030, AT1G67090, AT1G06680, AT5G64040, AT4G11010	9.72063	0.0202773
AT1G47830	AT1G47830																GOTERM_BP_FAT	GO:0015992~proton transport	4.29448	AT4G09650, AT4G02620, AT4G04640, AT1G19910, AT2G21870, AT4G23710, AT2G19680	12.127	0.0310502
AT1G56700	AT1G56700																GOTERM_BP_FAT	GO:0006818~hydrogen transport	4.29448	AT4G09650, AT4G02620, AT4G04640, AT1G19910, AT2G21870, AT4G23710, AT2G19680	12.127	0.0310502
AT2G21870	MGP1																GOTERM_CC_FAT	GO:0016469~proton-transporting two-sector ATPase complex	4.29448	AT4G09650, AT4G02620, AT4G04640, AT1G19910, AT2G21870, AT4G23710, AT2G19680	11.9609	0.0285661
AT3G03100	AT3G03100																SP_PIR_KEYWORDS	ribonucleoprotein	7.36196	AT5G65220, AT2G24090, AT5G13510, AT2G43030, AT5G03240, AT1G79850, AT1G31340, AT5G20620, AT3G54210, AT5G40950, AT1G15250, AT5G14320	5.0848	0.0305272
AT3G17390	MTO3																GOTERM_CC_FAT	GO:0070469~respiratory chain	4.90798	AT1G76200, AT2G02510, AT5G67590, AT3G18410, AT4G20150, AT3G52730, AT3G03100, AT3G46430	8.83694	0.0377688
AT3G52560	UEV1D-4																GOTERM_MF_FAT	GO:0016168~chlorophyll binding	3.06748	AT1G61520, AT1G29930, AT1G44575, AT1G15820, AT5G01530	26.3171	0.0432918
AT4G02620	AT4G02620
AT5G16550	AT5G16550
AT5G18800	AT5G18800
AT5G20620	UBQ4
AT1G79040	PSBR
AT2G02510	AT2G02510
AT3G05980	AT3G05980
AT3G09860	AT3G09860
AT3G29240	AT3G29240
AT3G48890	MAPR3
AT4G14615	AT4G14615
AT4G15920	AT4G15920
AT5G16660	AT5G16660
AT5G54540	AT5G54540
AT5G65520	AT5G65520
AT1G17860	AT1G17860
AT1G79850	RPS17
AT2G20820	AT2G20820
AT2G24090	AT2G24090
AT3G26060	ATPRX Q
AT3G46430	AT3G46430
AT4G01150	AT4G01150
AT5G03460	AT5G03460
AT5G14320	AT5G14320
AT5G56600	PRF3
AT1G08465	YAB2
AT1G12230	AT1G12230
AT1G15400	AT1G15400
AT1G32460	AT1G32460
AT1G74020	SS2 (NC_003070 27835130..27837317)
AT1G80300	NTT1
AT3G23600	AT3G23600
AT4G14710	ATARD2
AT4G39260	CCR1 (NC_003075 18273898..18275079)
AT1G19910	AVA-P2
AT1G27130	GSTU13
AT1G77710	AT1G77710
AT2G41950	AT2G41950
AT3G18420	AT3G18420
AT3G47800	AT3G47800
AT3G62030	ROC4
AT5G42300	UBL5
AT1G01050	PPa1
AT1G05720	AT1G05720
AT1G54630	ACP3
AT1G65420	NPQ7
AT3G14220	AT3G14220
AT3G19508	AT3G19508
AT3G52730	AT3G52730
AT4G34630	AT4G34630
AT1G15250	AT1G15250
AT1G61780	AT1G61780
AT2G29530	TIM10
AT2G40780	AT2G40780
AT3G05810	AT3G05810
AT3G07230	AT3G07230
AT4G23710	VAG2
AT5G11230	AT5G11230
AT1G66240	ATX1 (NC_003070 24686255..24687332)
AT1G76200	AT1G76200
AT3G47650	AT3G47650
AT3G55120	TT5
AT4G02770	PSAD-1
AT5G45930	CHLI2
AT5G65220	AT5G65220
AT2G34460	AT2G34460
AT3G27750	AT3G27750
AT3G48570	AT3G48570
AT4G04800	MSRB3
AT4G27960	UBC9
AT5G20720	CPN20
AT5G43700	ATAUX2-11
AT1G43560	ty2
AT2G43030	AT2G43030
AT3G12930	AT3G12930
AT3G54210	AT3G54210
AT4G02590	UNE12
AT5G13510	AT5G13510
AT5G40950	RPL27
AT2G40420	AT2G40420
AT3G12300	AT3G12300
AT3G60480	AT3G60480
AT4G01883	AT4G01883
AT4G38495	AT4G38495
AT5G06770	AT5G06770
AT5G16650	AT5G16650
AT1G30380	PSAK
AT1G52220	AT1G52220
AT4G28560	RIC7 (NC_003075 14116014..14117367)
AT5G02160	AT5G02160
AT5G61590	AT5G61590
AT5G64040	PSAN
AT3G06590	AT3G06590
AT3G17020	AT3G17020
AT4G11600	GPX6
AT4G25570	ACYB-2
AT5G03240	UBQ3
AT5G41700	UBC8
AT1G06680	PSBP-1
AT1G31330	PSAF
AT4G04640	ATPC1
AT4G28750	PSAE-1
AT5G28500	AT5G28500
AT3G07460	AT3G07460
AT4G18910	NIP1;2
AT4G21192	AT4G21192
AT5G53880	AT5G53880
AT5G64850	AT5G64850
AT1G36980	AT1G36980
AT2G20480	AT2G20480
AT2G29180	AT2G29180
AT3G13720	PRA8
AT3G61980	AT3G61980

## Sheet: 10
Gene ID	Name				M1	M2	M3	M4	M5	M6	M7	M8	M9	M10			Category	Term	%	Genes	Fold Enrichment	FDR
AT1G65980	TPX1			Mean	0.574188	0.645352	0.622263	0.527458	1	0.5311	0.465152	0.561968	0.596921	0.489559			SP_PIR_KEYWORDS	ribonucleoprotein	14.8148	AT2G41840, AT2G27710, AT4G30220, AT2G27530, AT4G25740, AT5G64140, AT2G37600, AT3G49100, AT3G43980, AT3G07590, AT3G60770, AT2G36170, AT3G18740, AT3G55170, AT4G39200, AT2G21580, AT3G04920, AT1G48830, AT2G18740, AT1G08360	10.1068	1.26588e-10
AT2G04520	AT2G04520			SD	0.111567	0.0801333	0.0614894	0.0787558	0	0.0542964	0.0494647	0.0629711	0.0685272	0.0531381			GOTERM_MF_FAT	GO:0003735~structural constituent of ribosome	11.8519	AT2G41840, AT2G27710, AT2G27530, AT4G25740, AT5G64140, AT2G37600, AT3G43980, AT3G60770, AT2G36170, AT3G18740, AT3G55170, AT4G39200, AT2G21580, AT3G04920, AT1G48830, AT1G08360	8.84204	2.03811e-07
AT2G22640	BRK1																SP_PIR_KEYWORDS	ribosomal protein	11.8519	AT2G41840, AT2G27710, AT2G27530, AT4G25740, AT5G64140, AT2G37600, AT3G43980, AT3G60770, AT2G36170, AT3G18740, AT3G55170, AT4G39200, AT2G21580, AT3G04920, AT1G48830, AT1G08360	8.81021	4.67275e-07
AT2G31305	INH3																GOTERM_CC_FAT	GO:0022626~cytosolic ribosome	11.8519	AT2G41840, AT2G27710, AT2G27530, AT4G25740, AT5G64140, AT2G37600, AT3G43980, AT3G60770, AT2G36170, AT3G18740, AT3G55170, AT4G39200, AT2G21580, AT3G04920, AT1G48830, AT1G08360	7.16979	5.50958e-06
AT2G41420	AT2G41420																GOTERM_CC_FAT	GO:0044445~cytosolic part	11.1111	AT2G41840, AT2G27530, AT4G25740, AT5G64140, AT2G37600, AT3G43980, AT2G36170, AT3G60770, AT3G18740, AT3G55170, AT4G39200, AT2G21580, AT3G04920, AT1G48830, AT1G08360	7.86263	6.17407e-06
AT3G02770	AT3G02770																GOTERM_MF_FAT	GO:0005198~structural molecule activity	11.8519	AT2G41840, AT2G27710, AT2G27530, AT4G25740, AT5G64140, AT2G37600, AT3G43980, AT3G60770, AT2G36170, AT3G18740, AT3G55170, AT4G39200, AT2G21580, AT3G04920, AT1G48830, AT1G08360	6.4754	1.44221e-05
AT3G09735	AT3G09735																GOTERM_CC_FAT	GO:0033279~ribosomal subunit	11.1111	AT2G41840, AT2G27530, AT4G25740, AT5G64140, AT2G37600, AT3G43980, AT2G36170, AT3G60770, AT3G18740, AT3G55170, AT4G39200, AT2G21580, AT3G04920, AT1G48830, AT1G08360	7.24753	1.7432e-05
AT3G13674	AT3G13674																GOTERM_CC_FAT	GO:0030529~ribonucleoprotein complex	15.5556	AT2G03870, AT2G41840, AT2G27710, AT4G30220, AT2G27530, AT4G25740, AT5G64140, AT2G37600, AT3G49100, AT3G43980, AT3G07590, AT3G60770, AT2G36170, AT3G18740, AT3G55170, AT4G39200, AT2G21580, AT3G04920, AT1G48830, AT2G18740, AT1G08360	4.44573	3.29606e-05
AT3G25220	FKBP15-1																GOTERM_CC_FAT	GO:0022627~cytosolic small ribosomal subunit	7.40741	AT2G41840, AT3G43980, AT3G60770, AT2G36170, AT4G25740, AT2G21580, AT4G39200, AT5G64140, AT3G04920, AT1G48830	12.4607	0.000110278
AT4G21980	APG8A																GOTERM_CC_FAT	GO:0015935~small ribosomal subunit	7.40741	AT2G41840, AT3G43980, AT3G60770, AT2G36170, AT4G25740, AT2G21580, AT4G39200, AT5G64140, AT3G04920, AT1G48830	10.6806	0.00041541
AT4G32930	AT4G32930																GOTERM_CC_FAT	GO:0005840~ribosome	11.8519	AT2G41840, AT2G27710, AT2G27530, AT4G25740, AT5G64140, AT2G37600, AT3G43980, AT3G60770, AT2G36170, AT3G18740, AT3G55170, AT4G39200, AT2G21580, AT3G04920, AT1G48830, AT1G08360	4.8358	0.000957275
AT4G35905	AT4G35905																GOTERM_CC_FAT	GO:0043232~intracellular non-membrane-bounded organelle	17.7778	AT2G41840, AT2G27710, AT4G30220, AT5G10980, AT2G22640, AT2G27530, AT4G25740, AT5G64140, AT4G21980, AT2G37600, AT3G43980, AT3G60770, AT2G36170, AT4G27230, AT1G09200, AT3G18740, AT3G55170, AT4G39200, AT2G21580, AT3G04920, AT5G10400, AT1G48830, AT5G59910, AT1G08360	2.9801	0.00308326
AT5G01650	AT5G01650																GOTERM_CC_FAT	GO:0043228~non-membrane-bounded organelle	17.7778	AT2G41840, AT2G27710, AT4G30220, AT5G10980, AT2G22640, AT2G27530, AT4G25740, AT5G64140, AT4G21980, AT2G37600, AT3G43980, AT3G60770, AT2G36170, AT4G27230, AT1G09200, AT3G18740, AT3G55170, AT4G39200, AT2G21580, AT3G04920, AT5G10400, AT1G48830, AT5G59910, AT1G08360	2.9801	0.00308326
AT5G10400	AT5G10400																GOTERM_CC_FAT	GO:0005829~cytosol	13.3333	AT2G41840, AT2G29960, AT2G27710, AT2G27530, AT4G25740, AT5G64140, AT2G37600, AT4G09000, AT3G43980, AT3G60770, AT2G36170, AT3G18740, AT3G55170, AT4G39200, AT2G21580, AT3G04920, AT1G48830, AT1G08360	3.61148	0.0080962
AT5G10980	AT5G10980
AT5G19590	AT5G19590
AT1G34350	AT1G34350
AT1G61980	AT1G61980
AT1G68000	PIS1
AT2G03050	EMB93
AT2G14860	AT2G14860
AT3G05550	AT3G05550
AT3G11780	AT3G11780
AT3G44620	AT3G44620
AT3G60680	AT3G60680
AT4G29260	AT4G29260
AT5G22360	VAMP714
AT5G47455	AT5G47455
AT1G08700	PS1 (NC_003070 2769814..2771477)
AT1G13380	AT1G13380
AT1G48200	AT1G48200
AT2G21130	AT2G21130
AT2G29960	CYP5
AT3G02640	AT3G02640
AT3G45230	AT3G45230
AT4G09000	GRF1 (NC_003075 5775209..5777481)
AT4G16265	NRPB9B
AT4G27230	HTA2
AT5G27430	AT5G27430
AT1G04340	AT1G04340
AT1G18210	AT1G18210
AT1G61790	AT1G61790
AT1G61870	PPR336
AT2G41840	AT2G41840
AT3G54080	AT3G54080
AT4G08520	AT4G08520
AT5G12320	AT5G12320
AT5G62290	AT5G62290
AT2G04630	NRPB6B
AT2G25060	ENODL14
AT2G29900	PS2 (NC_003071 12749745..12751125)
AT2G41110	CAM2
AT3G18030	HAL3A
AT5G21070	AT5G21070
AT5G39800	AT5G39800
AT5G44569	AT5G44569
AT5G48480	AT5G48480
AT1G09200	AT1G09200
AT1G20050	HYD1
AT2G21190	AT2G21190
AT3G18580	AT3G18580
AT3G25110	FaTA
AT3G26430	AT3G26430
AT3G44150	AT3G44150
AT5G19250	AT5G19250
AT1G22510	AT1G22510
AT2G33510	AT2G33510
AT2G38420	AT2G38420
AT3G48540	AT3G48540
AT4G28310	AT4G28310
AT4G39630	AT4G39630
AT5G01430	AT5G01430
AT5G37400	AT5G37400
AT1G18630	GR-RBP6
AT1G49245	AT1G49245
AT1G78040	AT1G78040
AT2G03870	AT2G03870
AT2G27530	PGY1
AT3G07590	AT3G07590
AT3G43980	AT3G43980
AT1G08580	AT1G08580
AT1G16890	UBC36
AT2G36170	AT2G36170
AT3G07910	AT3G07910
AT3G59840	AT3G59840
AT5G54760	AT5G54760
AT5G64140	RPS28
AT1G71950	AT1G71950
AT2G21580	AT2G21580
AT3G04920	AT3G04920
AT3G07680	AT3G07680
AT3G60770	AT3G60770
AT4G39200	AT4G39200
AT5G59910	HTB4
AT1G48830	AT1G48830
AT3G18740	AT3G18740
AT3G46010	ADF1
AT3G49100	AT3G49100
AT4G25740	AT4G25740
AT5G20570	RBX1
AT5G50460	AT5G50460
AT1G30070	AT1G30070
AT2G23690	AT2G23690
AT4G17430	AT4G17430
AT4G18800	RABA1d
AT4G26960	AT4G26960
AT5G51830	AT5G51830
AT5G54970	AT5G54970
AT1G27330	AT1G27330
AT2G18740	AT2G18740
AT2G37600	AT2G37600
AT4G22000	AT4G22000
AT4G30220	RUXF
AT5G59410	AT5G59410
AT1G07960	PDIL5-1
AT2G26580	YAB5
AT2G44740	CYCP4;1
AT3G55170	AT3G55170
AT5G02280	AT5G02280
AT5G51960	AT5G51960
AT1G55670	PSAG
AT2G06520	PSBX
AT2G30570	PSBW
AT3G07350	AT3G07350
AT3G20820	AT3G20820
AT5G19140	AILP1
AT1G08360	AT1G08360
AT1G21720	PBC1
AT1G35160	GF14 PHI
AT2G20940	AT2G20940
AT2G27710	AT2G27710
AT1G10030	ERG28
AT3G18940	AT3G18940
AT4G11220	BTI2
AT4G13950	RALFL31
AT5G63100	AT5G63100

[truncated: 247 more sheets: 11, 12, 13, 14, 15, 16, 17, 18, 19, 20, 21, 22, 23, 24, 25, 26, 27, 28, 29, 30 …]
