# Supplementary material for: RNA-seq analysis of an apical meristem time series reveals a critical point in Arabidopsis thaliana flower initiation
Source: BMC Genomics. 2015 Jun 18;16(1):466. doi: 10.1186/s12864-015-1688-9 (PMC4470339; doi:10.1186/s12864-015-1688-9)
Supplement: Additional file 4: — Lists of genes and their expression profiles for genes related to cytoskeleton. [file 12864_2015_1688_MOESM4_ESM.xls]

## Sheet: Actin
Feature_ID	Name	M1	M2	M3	M4	M5	M6	M7	M8	M9	M10
AT2G37620	ACT1	0.921748	0.798439	0.942512	0.804689	1	0.784048	0.699245	0.843797	0.861375	0.68567
AT3G18780	ACT2	1	0.928568	0.887927	0.636011	0.887692	0.747984	0.672509	0.689425	0.659694	0.479183
AT3G53750	ACT3	0.842742	0.747113	0.87164	0.692328	1	0.71647	0.661952	0.781505	0.658176	0.519513
AT5G59370	ACT4	0.17217	0.0849538	0.0747466	0	0	0	0.0202419	0.0821994	1	0.51619	*1
AT5G09810	ACT7	0.681169	0.744655	0.757682	0.629577	1	0.692615	0.62986	0.831068	0.730335	0.505236
AT1G49240	ACT8	0.886955	0.943797	1	0.547329	0.972825	0.802166	0.673983	0.688673	0.737337	0.81952
AT3G12110	ACT11	0.494349	0.565913	0.577259	0.656555	0.648752	0.526225	0.512488	0.727843	1	0.798732	*2
AT3G46520	ACT12	0	0	0	0.00616551	0	0	0.00980208	0	1	0.459411	*3
*1	AT5G59370	Member of actin subclass composed of ACT12 and ACT4. RNA is expressed at very low levels in vegetative organs, low levels in flowers and very high levels in pollen.	Huang et al., 1996
*2	AT3G12110	Encodes an actin that is expressed predominantly during reproductive development.	Huang et al., 1997
*3	AT3G46520	Member of actin subclass composed of ACT12 and ACT4. RNA is expressed at very low levels in vegetative organs, low levels in flowers and very high levels in pollen.	Huang et al., 1996

## Sheet: ADF
Feature_ID	Name	M1	M2	M3	M4	M5	M6	M7	M8	M9	M10
AT3G46010	ADF1	0.637035	0.746299	0.726747	0.528591	1	0.504173	0.405122	0.560055	0.595714	0.496276
AT3G46000	ADF2	0.63422	0.834601	0.833439	0.467342	1	0.532887	0.422584	0.481771	0.475512	0.449872
AT5G59880	ADF3	0.7024	0.727022	0.672819	0.49771	1	0.489643	0.386237	0.482791	0.508492	0.351275
AT5G59890	ADF4	0.798162	0.979851	0.874507	0.398395	1	0.557421	0.368525	0.42932	0.407372	0.317975
AT2G16700	ADF5	0.901638	1	0.842739	0.599986	0.922124	0.595516	0.548761	0.683102	0.439628	0.415049
AT2G31200	ADF6	0.721943	1	0.923151	0.523873	0.953984	0.651384	0.443845	0.493977	0.461753	0.414744
AT4G25590	ADF7	0.0154575	0	0	0	0	0	0	0	1	0.602586	*1
AT4G00680	ADF8	1	0.41266	0.835633	0.48945	0.921595	0.54621	0.339767	0.281141	0.0318316	0.00414257	*2
AT4G34970	ADF9	0.258402	1	0.363125	0.350098	0.0547257	0.19305	0.307093	0.375016	0.335862	0.653602	*3
AT5G52360	ADF10	0	0	0	0	0	0	0	0	1	0.784526	*4
AT1G01750	ADF11	0.914641	0.461162	0.722496	0.845719	0.61543	0.833195	1	0.738355	0.844729	0.781079	*5
*1	AT4G25590	Histochemical staining of clade IIa GUS fusions ADF7p::GUS and ADF10p::GUS was restricted to, and very strong in, mature pollen grains.	Ruzicka et al., 2007
*2	AT4G00680	ADF8p::GUS and ADF11p::GUS, exhibited staining that was restricted to root epidermal cell files comprising primarily the trichoblasts and mature root hairs	Ruzicka et al., 2007
*3	AT4G34970	ADF9 does not display typical F-actin depolymerizing activity. Instead, ADF9 effectively stabilizes actin filaments in vitro and concomitantly bundles actin filaments with the highest efficiency under acidic conditions.	Tholl et al, 2011
*4	AT5G52360	Histochemical staining of clade IIa GUS fusions ADF7p::GUS and ADF10p::GUS was restricted to, and very strong in, mature pollen grains.	Ruzicka et al., 2007
*5	AT1G01750	ADF8p::GUS and ADF11p::GUS, exhibited staining that was restricted to root epidermal cell files comprising primarily the trichoblasts and mature root hairs	Ruzicka et al., 2007

## Sheet: Villin
Feature_ID	Name	M1	M2	M3	M4	M5	M6	M7	M8	M9	M10
AT2G29890	VLN1	0.514486	0.502117	0.450916	0.79517	0.350456	0.652837	0.806198	0.538902	0.720448	1
AT2G41740	VLN2	1	0.867015	0.980735	0.973197	0.710274	0.938173	0.926718	0.807421	0.816839	0.739123
AT3G57410	VLN3	0.701994	0.760175	0.847474	0.969644	0.537174	0.850668	0.964952	0.910905	0.957516	1
AT4G30160	VLN4	0.710624	0.727134	0.766463	0.982801	0.530454	0.82174	1	0.921015	0.847862	0.785544
AT5G57320	VLN5	0.996748	0.350688	0.307333	0.823429	0.0260302	0.608291	1	0.398413	0.515637	0.528937

## Sheet: Fimbrin
Feature_ID	Name	M1	M2	M3	M4	M5	M6	M7	M8	M9	M10
AT4G26700	FIM1	0.445913	0.444992	0.447179	0.748049	0.381323	0.680468	0.705879	0.494978	0.681573	1
AT5G35700	FIM2	1	0.624371	0.583054	0.753044	0.25359	0.487405	0.594609	0.410117	0.545442	0.548113

## Sheet: Myosin
Feature_ID	Name	M1	M2	M3	M4	M5	M6	M7	M8	M9	M10
AT1G08730	XIC	0	0.181321	0.403968	0.642748	0.27437	0.436154	0.463314	0.221015	0.730047	1	*1
AT1G17580	MYA1	0.520738	0.686079	0.826329	0.884671	0.613049	0.904916	1	0.959011	0.878851	0.971104
AT2G31900	XIF	0.521613	0.24714	0.142737	0.35023	0.152971	0.406032	0.492299	0.189951	0.560483	1
AT1G04160	XIB	1	0.604666	0.547813	0.983643	0.384203	0.787103	0.944967	0.736725	0.809082	0.872794
AT3G58160	XIJ	0.10133	0.0983995	0.258326	0.328872	0.122247	0.459423	0.570913	0.246525	0.586157	1	*2
AT5G20490	XIK	0.641067	0.670571	0.696506	0.926052	0.508217	0.878529	1	0.816156	0.845226	0.85934
AT5G43900	MYA2	0.689561	0.627899	0.630195	0.993961	0.391694	0.854143	1	0.895377	0.833294	0.924384
AT5G54280	ATM2 (NC_003076 22039382..22046298)	0.587137	0.80959	0.672083	0.84535	0.496043	0.947681	1	0.886751	0.85144	0.950205
*1	AT1G08730	Main expression pattern is stamens	eFP browser
*2	AT3G58160	Main expression pattern is stamens and pollen	eFP browser

## Sheet: Myosin-like
Feature_ID	Name	M1	M2	M3	M4	M5	M6	M7	M8	M9	M10
AT1G04600	XIA	0.232461	0.500962	0.700314	1	0.615264	0.663555	0.976054	0.685057	0.698774	0.639939
AT1G50360	VIIIA	0.634189	0.962908	0.855236	0.970375	0.538841	0.906898	1	0.8906	0.868777	0.871734
AT1G54560	XIE	0	0.581747	0.555626	1	0	0.31303	0.704719	0.36109	0.868033	0.485954
AT2G20290	XIG	0.485178	0.658168	0.695205	0.812476	0.377876	0.910183	1	0.770354	0.855713	0.981813
AT2G33240	XID	0.302184	0.26933	0.359459	0.940059	0.156417	0.625056	1	0.492305	0.49302	0.504079
AT3G19960	ATM1 (NC_003074 6948773..6956966)	0.753971	0.823762	0.867497	0.873244	0.569806	0.945528	1	0.974095	0.823018	0.82893
AT4G27370	VIIIB	0.562512	0.32872	0.312682	0.873892	0.144082	0.592761	0.905936	0.451942	0.603874	1
AT4G28710	XIH	0.324661	0.414448	0.470561	0.862003	0.342976	0.820186	0.941884	0.815143	0.832123	1
AT4G33200	XI-I	0.448361	0.564568	0.700328	0.945959	0.595608	0.834782	1	0.856971	0.799334	0.857537

## Sheet: TubA
Feature_ID	Name	M1	M2	M3	M4	M5	M6	M7	M8	M9	M10
AT1G64740	TUA1	0.585942	0.709857	0.915063	0.775708	0.895271	0.728009	0.741988	1	0.95528	0.920962
AT1G50010	TUA2	0.850808	0.86007	0.827104	0.818841	1	0.807611	0.834577	0.959046	0.811782	0.628002
AT5G19770	TUA3	0.768154	0.855134	0.890732	0.682779	1	0.726335	0.674585	0.82524	0.773537	0.624477
AT1G04820	TUA4	0.69496	0.717123	0.721702	0.674041	1	0.602904	0.622881	0.727142	0.607105	0.418089
AT5G19780	TUA5	0.757145	0.806837	0.860808	0.671004	1	0.673897	0.66029	0.824724	0.730235	0.559507
AT4G14960	TUA6	0.687742	0.757264	0.77335	0.647485	1	0.670222	0.650737	0.829458	0.716085	0.474153

## Sheet: TubB
Feature_ID	Name	M1	M2	M3	M4	M5	M6	M7	M8	M9	M10
AT1G75780	TUB1	0.730694	0.992947	0.909705	0.72507	1	0.740964	0.772301	0.694718	0.629873	0.405662
AT5G62690	TUB2	0.833633	0.726466	0.820855	0.759862	1	0.718207	0.740114	0.82383	0.725408	0.558093
AT5G62700	TUB3	0.784282	0.734795	0.775169	0.758424	1	0.69405	0.716747	0.832686	0.713159	0.538335
AT5G44340	TUB4	0.832848	0.747317	0.801573	0.652731	1	0.665704	0.632306	0.768746	0.639318	0.481971
AT1G20010	TUB5	0.742346	0.89654	0.848078	0.625431	1	0.76182	0.681813	0.750113	0.8041	0.725502
AT5G12250	TUB6	0.914476	0.993426	1	0.628808	0.990603	0.763938	0.630764	0.847921	0.909125	0.714358
AT2G29550	TUB7	0.725151	0.73655	0.799851	0.745672	1	0.743824	0.72992	0.91792	0.786864	0.516633
AT5G23860	TUB8	0.68321	0.634576	0.656895	0.762685	0.871415	0.695601	0.742643	0.948125	1	0.856591
AT4G20890	TUB9	0.898183	0.858599	0.96433	0.773395	1	0.73444	0.655943	0.740608	0.580811	0.420394

## Sheet: TubGamma
Feature_ID	Name	M1	M2	M3	M4	M5	M6	M7	M8	M9	M10
AT1G73790	GIP2	0.280598	0.730997	0.594087	0.437928	1	0.593066	0.443189	0.609711	0.986524	0.947963
AT3G53760	GCP4	0.365561	0.773542	0.795109	0.898778	0.587088	0.857844	0.948726	0.879768	0.964214	1
AT4G09550	GIP1 (NC_003075 6039117..6040215)	0.508408	0.602807	0.599436	0.595973	1	0.430419	0.456191	0.504435	0.570297	0.680127
AT5G06680	SPC98	1	0.890727	0.97775	0.887716	0.992523	0.875892	0.883085	0.99296	0.856622	0.643559
AT5G48520	AUG3	0.825338	0.804619	0.893015	1	0.967306	0.886192	0.996584	0.928064	0.873652	0.847617

## Sheet: Kinesin
Feature_ID	Name	M1	M2	M3	M4	M5	M6	M7	M8	M9	M10
AT1G01950	ARK2	0.74828	0.61673	0.68192	1	0.640726	0.800295	0.889263	0.87217	0.832274	0.837767
AT1G12430	ARK3	0.38393	0.386861	0.480005	0.71719	0.478742	0.65361	0.784343	1	0.848932	0.900685
AT1G18370	HIK	0.617463	0.656913	0.738113	1	0.661714	0.775254	0.92419	0.954498	0.9122	0.684535
AT1G59540	ZCF125	0.805911	0.763513	0.82181	1	0.791037	0.855702	0.953309	0.946236	0.815324	0.66214
AT3G16630	KINESIN-13A	0.59217	0.784493	0.720812	0.981047	0.683929	0.890089	1	0.994127	0.862475	0.862931
AT3G17360	POK1	0.592107	0.582882	0.622555	1	0.421066	0.806407	0.945658	0.902276	0.839675	0.715304
AT3G19050	POK2	0.595085	0.489495	0.565761	0.867333	0.346401	0.817539	1	0.896412	0.84372	0.728111
AT3G23670	KINESIN-12B	0.732622	0.737762	0.832757	0.937088	0.651446	0.885254	0.975174	1	0.82588	0.60422
AT3G43210	TES	1	0.622545	0.677257	0.938963	0.540244	0.709013	0.817207	0.748805	0.671547	0.612053
AT3G50240	KICP-02	0.291706	0.196246	0.179493	0.267176	0.0962076	0.270738	0.305724	0.33479	0.690155	1
AT3G54870	MRH2	0.364964	0.433113	0.601235	1	0.821613	0.678852	0.914409	0.657164	0.625839	0.665509
AT4G05190	ATK5	0.73509	0.906005	0.913991	1	0.780887	0.936337	0.948994	0.97518	0.944026	0.781143
AT4G14150	PAKRP1	0.735654	0.609047	0.739715	1	0.648286	0.80323	0.905189	0.830508	0.699767	0.597465
AT4G21270	ATK1	0.756296	0.72496	0.788142	1	0.788801	0.884921	0.9259	0.940534	0.79058	0.668235
AT4G27180	ATK2	0.600053	0.63587	0.78506	0.837361	0.618727	0.798021	0.883467	1	0.87	0.909253
AT5G02130	NDP1	0.746235	0.74829	0.668292	0.758254	0.505245	0.761756	0.963805	0.740412	0.961738	1
AT5G10470	KAC1	0.604753	0.679281	0.676619	0.989392	0.593382	0.86733	1	0.882282	0.874235	0.927028
AT5G27000	ATK4	1	0.472212	0.529012	0.779744	0.392308	0.494666	0.673282	0.660678	0.74956	0.717431
AT5G47820	FRA1	0.802154	0.6417	0.571168	0.846938	0.350571	0.844286	1	0.693637	0.746724	0.89287
AT5G65460	KAC2	0.774975	0.750384	0.717657	0.982384	0.523295	0.8906	1	0.856067	0.830645	0.824011
AT5G65930	ZWI	0.943465	0.745961	0.795236	1	0.963691	0.929331	0.977361	0.926232	0.923149	0.845326
AT2G21300	AT2G21300	0.547208	0.64029	0.687115	0.915558	0.550098	0.82527	1	0.993388	0.758519	0.84023
AT2G28620	AT2G28620	0.659584	0.589259	0.628782	1	0.559748	0.786653	0.924202	0.87007	0.846168	0.704094
AT4G14330	AT4G14330	0.536705	0.712983	0.873581	0.941147	0.67967	0.901441	0.921881	1	0.844694	0.743928
AT2G47500	AT2G47500	0.927884	0.77407	0.58925	1	0.489274	0.785251	0.926937	0.794085	0.872514	0.796607
AT2G22610	AT2G22610	0.67926	0.583825	0.688632	1	0.53127	0.838246	0.967511	0.978735	0.845029	0.729668

[truncated: 3 more sheets: Dynein LC, Outer arm dynein LC, Other skeleton]
