# Supplementary material for: RNA-seq analysis of an apical meristem time series reveals a critical point in Arabidopsis thaliana flower initiation
Source: BMC Genomics. 2015 Jun 18;16(1):466. doi: 10.1186/s12864-015-1688-9 (PMC4470339; doi:10.1186/s12864-015-1688-9)
Supplement: Additional file 5: — Lists of genes and their expression profiles for genes related to histones. [file 12864_2015_1688_MOESM5_ESM.xls]

## Sheet: Histone
Feature_ID	Name	M1	M2	M3	M4	M5	M6	M7	M8	M9	M10
AT1G09200	AT1G09200	0.599106	0.655114	0.63942	0.550125	1	0.497511	0.486421	0.655792	0.570149	0.457267
AT3G27360	AT3G27360	0.585701	0.585046	0.539833	0.676973	1	0.395118	0.477989	0.518987	0.494582	0.405728
AT4G40030	AT4G40030	0.801204	0.77226	0.678424	0.527435	1	0.584082	0.467239	0.574095	0.627865	0.662701
AT4G40040	AT4G40040	0.641127	0.648091	0.662899	0.621379	1	0.643285	0.549214	0.598721	0.613522	0.53876
AT5G10390	AT5G10390	0.639337	0.59771	0.646559	0.477396	1	0.451895	0.441551	0.532737	0.478454	0.377128
AT5G10400	AT5G10400	0.642449	0.553547	0.54298	0.517205	1	0.439665	0.409511	0.574631	0.631883	0.490074
AT5G10980	AT5G10980	0.657172	0.604144	0.558105	0.515156	1	0.46393	0.40627	0.50778	0.628944	0.492902
AT5G65360	AT5G65360	0.493069	0.562274	0.534629	0.448985	1	0.443161	0.422341	0.572553	0.506919	0.363632
AT1G54690	GAMMA-H2AX	0.809804	0.629169	0.607824	0.669658	1	0.539714	0.52009	0.593227	0.614741	0.501738
AT1G08880	H2AXA	0.614569	0.571498	0.561572	0.503693	1	0.460473	0.427075	0.455832	0.500804	0.382827
AT2G18050	HIS1-3	0.249979	0.1158	0.156243	0.127371	0	0.0317052	0.154885	0.153447	0.228895	1	*1
AT2G28740	HIS4	0.546532	0.507628	0.50825	0.500945	1	0.449223	0.410232	0.536185	0.665168	0.525668
AT1G51060	HTA10	0.681494	0.599591	0.563623	0.623586	1	0.490997	0.500734	0.589161	0.515797	0.369164
AT3G54560	HTA11	0.478934	0.470427	0.45736	0.4393	1	0.425621	0.401611	0.469454	0.550758	0.43869
AT5G02560	HTA12	0.776771	0.988783	0.81207	0.687395	1	0.614775	0.677927	0.689282	0.713944	0.931941
AT3G20670	HTA13	0.756483	0.621869	0.630831	0.754787	1	0.608931	0.679469	0.751182	0.77207	0.653291
AT4G27230	HTA2	0.613482	0.651205	0.593469	0.529545	1	0.482243	0.492166	0.558198	0.557157	0.4981
AT4G13570	HTA4	0	0.141977	0.124575	0.1629	1	0.77455	0.484508	0.142968	0.417822	0.429864
AT5G59870	HTA6	0.789847	0.701753	0.705931	0.724071	1	0.558639	0.555101	0.648762	0.643692	0.497753
AT5G27670	HTA7	0.653451	0.562376	0.56867	0.734196	1	0.439709	0.483448	0.512338	0.524836	0.441523
AT2G38810	HTA8	0.84036	0.792741	0.806408	0.828694	1	0.611838	0.682305	0.696164	0.695672	0.649069
AT1G52740	HTA9	0.520289	0.559965	0.55094	0.429824	1	0.460789	0.365503	0.486245	0.566534	0.567008
AT1G07790	HTB1	0.987162	0.893105	0.851985	0.83845	1	0.72366	0.731223	0.86795	0.841093	0.660257
AT3G46030	HTB11	0.670235	0.587154	0.569456	0.579169	1	0.404198	0.388087	0.458976	0.441795	0.329875
AT5G22880	HTB2	0.790182	0.69535	0.714156	0.829304	1	0.671264	0.73022	0.821261	0.729559	0.672623
AT5G59910	HTB4	0.65681	0.639348	0.616368	0.545819	1	0.47871	0.437626	0.613616	0.622779	0.492046
AT3G45980	HTB9	0.749287	0.622765	0.611111	0.702083	1	0.566623	0.582847	0.647517	0.622676	0.552368
AT5G65350	HTR11	0.413208	0.530436	0.444407	1	0.335492	0.638512	0.814687	0.623819	0.65812	0.939349
AT1G01370	HTR12	0.656673	0.566042	0.595831	0.832565	1	0.654442	0.810966	0.752498	0.677887	0.675123
AT5G54640	RAT5	0.869438	0.801813	0.750237	0.784526	1	0.659981	0.72975	0.79347	0.757806	0.752373
*1	AT2G18050	This Arabidopsis gene is induced in the meristem of the root by water deficit and ABA	Ascenzi and Gantt, 1999

## Sheet: Putative histone
Feature_ID	Name	M1	M2	M3	M4	M5	M6	M7	M8	M9	M10
AT1G06760	AT1G06760	0.737114	0.759798	0.774887	0.801111	1	0.73627	0.725767	0.873861	0.722062	0.64212
AT1G07660	AT1G07660	0.35623	0.606493	0.635078	0.633729	1	0.521695	0.454864	0.647545	0.743408	0.633599
AT1G07820	AT1G07820	0.722085	0.678062	0.639846	0.623772	1	0.58416	0.540093	0.631714	0.738074	0.549597
AT1G13370	AT1G13370	0.80984	0.847509	1	0.320156	0.0268761	0.571824	0	0.26808	0.317894	0.296166
AT1G14900	HMGA	0.687793	0.583247	0.596143	0.741101	1	0.747503	0.733023	0.895896	0.928336	0.794735
AT1G54260	AT1G54260	0.716554	0.429743	0.254631	1	0.246601	0.522107	0.846671	0.495014	0.685683	0.989984
AT1G72740	AT1G72740	0.899899	0.656484	0.639132	0.947715	0.762504	0.808452	0.878589	0.769422	0.678102	1
AT2G28720	AT2G28720	0.896231	0.839695	0.672596	0.98983	1	0.774514	0.675813	0.692804	0.735089	0.793309
AT2G30620	AT2G30620	0.737443	0.755385	0.715673	0.70531	1	0.677236	0.545788	0.695675	0.772943	0.60181
AT2G37470	AT2G37470	0.613861	0.623315	0.633976	0.720822	1	0.485623	0.603048	0.79838	0.781609	0.568372
AT3G09480	AT3G09480	0.857866	0.507804	0.484368	0.679931	1	0.459917	0.501889	0.712067	0.568152	0.445465
AT3G18035	HON4	0.624942	0.548722	0.640908	0.658763	0.60108	0.639222	0.588004	0.811547	0.905609	1
AT3G45930	AT3G45930	0.536824	0.487278	0.583081	0.455029	1	0.4203	0.328438	0.461297	0.507007	0.426365
AT3G46320	AT3G46320	0.497685	0.497016	0.529913	0.418587	1	0.445676	0.325467	0.48821	0.621364	0.450744
AT3G53650	AT3G53650	0.816195	0.568406	0.62246	0.687656	1	0.380299	0.472268	0.531206	0.526372	0.333601
AT3G53730	AT3G53730	0.517017	0.528684	0.448338	0.456215	1	0.415031	0.367796	0.530061	0.579466	0.44712
AT5G02570	AT5G02570	0.100919	0.70382	0.592072	0.301438	1	0.253603	0.405625	0.289309	0.274225	0.248126
AT5G08780	AT5G08780	0.674463	0.733287	0.769265	0.932721	0.878779	0.78179	0.876953	0.884791	0.912289	1
AT5G59690	AT5G59690	0.505572	0.544276	0.514446	0.410192	1	0.414561	0.368561	0.478492	0.481529	0.395318
AT5G59970	AT5G59970	0.508786	0.54936	0.546913	0.470668	1	0.424162	0.378321	0.485554	0.605781	0.428602

## Sheet: Acetyl transferase
Feature_ID	Name	M1	M2	M3	M4	M5	M6	M7	M8	M9	M10
AT5G13680	ABO1	0.709436	0.813921	0.948741	1	0.867301	0.843963	0.91434	0.957706	0.63725	0.612892
AT5G50320	ELO3	0.977793	1	0.983257	0.955234	0.959428	0.908193	0.846254	0.923758	0.798013	0.786825
AT1G16710	HAC12	0.680522	0.653902	0.722498	0.905729	0.577263	0.914777	1	0.91961	0.846282	0.887067
AT1G32750	HAF01	0.443633	0.685027	0.749275	0.947325	0.507783	0.879683	1	0.977794	0.881243	0.910845
AT1G67220	HAC2	0.0518238	0.368228	0.42406	0.96684	0.232594	0.573177	1	0.844709	0.603067	0.976802
AT1G79000	HAC1	0.587417	0.686833	0.682663	0.927924	0.409364	0.926241	1	0.889228	0.758083	0.813178
AT3G02980	MCC1	0.454125	0.320898	0.262578	0.309359	1	0.531571	0.681549	0.373337	0.526667	0.629658
AT3G12980	HAC5	0.467932	0.580012	0.581473	0.849998	0.390329	0.85765	1	0.775291	0.688854	0.770764
AT3G14980	IDM1	0.589866	0.590623	0.680531	0.944804	0.410791	0.870001	1	0.907026	0.908221	0.908975
AT3G52280	GTE6	0.682591	0.61775	0.578724	0.803013	0.470366	0.806273	0.729766	0.750763	0.849116	1
AT3G54610	HAG1	0.490965	0.592538	0.711304	0.992127	0.536588	0.847374	1	0.831784	0.83237	0.908989
AT5G09740	HAM2 (NC_003076 3021951..3024756)	1	0.567035	0.64568	0.678947	0.47582	0.697868	0.785146	0.667468	0.665702	0.897307
AT5G56740	HAG2	0.679329	0.777833	0.935129	0.960828	0.917385	0.838895	0.958928	1	0.850709	0.699746
AT5G64610	HAM1 (NC_003076 25828159..25830524)	0.836773	0.6067	0.695743	1	0.64757	0.747462	0.88888	0.838303	0.844082	0.848974
AT3G11220	ELO1	0.803117	0.643097	0.776293	1	0.799675	0.849357	0.990876	0.773684	0.97456	0.850059
AT1G02740	AT1G02740	0.985158	0.883464	0.757498	1	0.699166	0.856813	0.928698	0.697873	0.731716	0.887187
AT1G77540	AT1G77540	0.568149	0.77525	0.782401	0.589068	1	0.537792	0.493671	0.73197	0.826038	0.899902

## Sheet: Metyl transferase
Feature_ID	Name	M1	M2	M3	M4	M5	M6	M7	M8	M9	M10
AT3G21060	RBL	0.877393	0.792295	0.968443	0.989574	0.962571	0.884868	0.867991	1	0.936048	0.730243
AT1G04050	SUVR1	0.502555	0.507281	0.707594	1	0.541062	0.870704	0.972444	0.859954	0.659474	0.697196
AT1G04870	PRMT10	1	0.971522	0.889641	0.917822	0.95494	0.635601	0.752268	0.690703	0.550658	0.42064
AT1G05830	ATX2	0.321222	0.381614	0.427109	0.744263	0.209113	0.649454	0.878838	0.655659	0.661483	1
AT1G77300	EFS	0.740156	0.707375	0.72925	0.918515	0.599329	0.906529	1	0.965054	0.888357	0.804798
AT2G22740	SUVH6	1	0.657165	0.785916	0.433949	0.486539	0.686882	0.61494	0.60932	0.809528	0.966431
AT2G31650	ATX1 (NC_003071 13455271..13462181)	0.864834	0.493545	0.575882	0.829493	0.4566	0.798383	1	0.872062	0.679308	0.73836
AT2G35160	SUVH5	0.422781	0.60451	0.63983	1	0.630381	0.695097	0.843949	0.745028	0.821849	0.822488
AT3G03750	SDG20	0.961255	0.868715	0.794905	0.812325	0.876144	0.845031	0.838685	0.881738	0.956127	1
AT3G04380	SUVR4	0.534878	0.580702	0.75681	1	0.725428	0.857842	0.8782	0.736902	0.711503	0.793582
AT3G06930	PRMT4B	0.781042	0.889072	0.973007	0.94841	1	0.803388	0.843243	0.962382	0.757027	0.602824
AT3G21820	ATXR2	0.628144	1	0.846743	0.948276	0.83774	0.774168	0.926839	0.8749	0.988371	0.94689
AT4G31120	SKB1	0.746362	0.76064	0.887535	1	0.770274	0.708463	0.888707	0.847795	0.658747	0.640359
AT5G13960	SUVH4	0.801582	0.642669	0.69716	1	0.726233	0.79352	0.903266	0.864204	0.766188	0.706107
AT5G49020	PRMT4A	0.773522	0.828103	0.948578	0.893774	0.983876	0.850566	0.886384	1	0.9117	0.716169
AT1G51450	TRO	1	0.587024	0.579258	0.810208	0.652876	0.590019	0.562612	0.607139	0.602165	0.484818
AT1G21920	AT1G21920	0.934308	0.992591	0.737198	0.898649	0.623135	0.944101	0.970633	0.735059	0.837882	1
AT1G77660	AT1G77660	0.525623	0.615293	0.534148	0.975524	0.631121	0.749604	1	0.911884	0.668575	0.526241
AT2G35170	AT2G35170	0.873503	1	0.790061	0.783963	0.632536	0.952043	0.916917	0.93876	0.918307	0.817422
AT3G26850	AT3G26850	1	0.593722	0.615317	0.897545	0.699018	0.743378	0.826849	0.850992	0.78253	0.795616
AT4G17080	AT4G17080	0.799466	0.870463	0.804762	0.720122	0.687798	0.903797	0.812089	0.884042	0.948281	1

## Sheet: Putative metyl transferase
Feature_ID	Name	M1	M2	M3	M4	M5	M6	M7	M8	M9	M10
AT1G73100	SUVH3	0.629373	0.811529	0.824998	1	0.815542	0.861189	0.987406	0.842425	0.603461	0.506422
AT1G76710	SDG26	0.641729	0.527569	0.592358	0.818476	0.380934	0.680967	0.855624	0.815579	0.828407	1
AT2G33290	SUVH2	0.839124	0.839474	1	0.894071	0.848744	0.863797	0.980508	0.949448	0.750394	0.79657
AT4G13460	SUVH9	0.70535	0.739989	0.857468	0.858139	0.888502	0.839249	0.840109	1	0.824127	0.756984
AT4G15180	SDG2	0.444538	0.651849	0.691933	0.957605	0.4266	0.908827	1	0.900328	0.84949	0.856916
AT5G04940	SUVH1	0.739844	0.855016	1	0.930224	0.773844	0.908052	0.899425	0.935326	0.780181	0.692574
AT5G42400	SDG25	0.465153	0.529613	0.590306	0.96808	0.425953	0.822347	1	0.817235	0.777434	0.930896
AT5G43990	SUVR2	0.732256	0.553137	0.688973	0.921289	0.574583	0.829927	1	0.767701	0.77778	0.781509
AT1G45248	AT1G45248	0.274737	0.403714	0.341936	0.514401	0.15257	0.565923	0.64827	0.398724	0.688849	1
AT2G40020	AT2G40020	0.853097	0.475552	0.542204	0.915163	0.512027	0.843983	0.87361	0.658253	0.838488	1
AT5G53430	SDG29	0.881958	0.629246	0.586922	0.878638	0.528463	0.854827	0.855876	0.592328	0.687766	1

## Sheet: Demetylase
Feature_ID	Name	M1	M2	M3	M4	M5	M6	M7	M8	M9	M10
AT1G30810	JMJ18	0.444188	0.588566	0.564323	0.714293	0.3514	0.689637	0.621336	0.724665	0.871232	1
AT1G62830	LDL1	0.626694	0.902521	0.950337	0.986707	0.858409	1	0.952717	0.983298	0.749806	0.685285
AT3G07610	IBM1	0.495274	0.611441	0.770627	0.960687	0.437166	0.894778	0.93605	1	0.738796	0.872614
AT4G20400	JMJ14	0.797263	0.763113	0.914333	0.966834	0.813922	0.934791	0.967883	1	0.858048	0.798081
AT1G09450	HASPIN	0.693505	0.735674	0.846138	0.950107	0.728387	0.807116	0.977322	1	0.848713	0.815749
