# Supplementary material for: RNA-seq analysis of an apical meristem time series reveals a critical point in Arabidopsis thaliana flower initiation
Source: BMC Genomics. 2015 Jun 18;16(1):466. doi: 10.1186/s12864-015-1688-9 (PMC4470339; doi:10.1186/s12864-015-1688-9)
Supplement: Additional file 6: — Lists of genes and their expression profiles for genes related to DNA polymerases. [file 12864_2015_1688_MOESM6_ESM.xls]

## Sheet: DNA POLA
Feature_ID	Name	M1	M2	M3	M4	M5	M6	M7	M8	M9	M10
AT5G67100	POLA1/ICU2	0.417013	0.585276	0.7269	0.907956	0.603396	0.986518	0.985332	1	0.940742	0.878148
AT1G67630	POLA2	0.654622	0.688226	0.868414	0.866245	1	0.892841	0.908343	0.998922	0.828858	0.718206
AT1G67320	POLA3/EMB2813	0.898281	0.746943	0.835538	1	0.989386	0.896753	0.935102	0.912934	0.807114	0.739704
AT5G41880	POLA4/POLA3	0.990816	0.610306	0.777623	0.843539	1	0.816293	0.810432	0.753068	0.69864	0.556281

## Sheet: DNA POLD
Feature_ID	Name	M1	M2	M3	M4	M5	M6	M7	M8	M9	M10
AT5G63960	POLD1/EMB2780	0.436596	0.593137	0.767584	1	0.63559	0.818726	0.920916	0.816836	0.711455	0.738045
AT2G42120	POLD2	0.541654	0.633996	0.778537	0.852276	0.954984	0.763142	0.836634	1	0.9683	0.88924
AT1G78650	POLD3	0.501421	0.618968	0.685489	1	0.736226	0.742183	0.851484	0.742737	0.70098	0.745568
AT1G09815	POLD4	0.774354	0.771646	0.746355	0.752718	1	0.692793	0.69364	0.754969	0.636217	0.575026

## Sheet: DNA POLE
Feature_ID	Name	M1	M2	M3	M4	M5	M6	M7	M8	M9	M10
AT1G08260	POLE1/TIL1	0.51278	0.557948	0.752105	0.897545	0.430882	0.922341	1	0.874148	0.769121	0.766898
AT2G27120	POLE1b/TIL2	0.0404589	0	0	1	0	0.0372309	0.198981	0	0.0962292	0.78011
AT5G22110	POLE2/DPB2	0.686584	0.567315	0.693071	0.928352	0.65178	0.70199	1	0.686882	0.689069	0.739707

## Sheet: DNA POL gamma
Feature_ID	Name	M1	M2	M3	M4	M5	M6	M7	M8	M9	M10
AT1G50840	POLGAMMA2	0.756297	0.787574	0.884082	1	0.686562	0.936685	0.888553	0.811275	0.901465	0.944843
AT3G20540	POLGAMMA1	0.637128	0.677719	0.796418	0.958001	0.825472	1	0.898136	0.994823	0.978656	0.983455

## Sheet: Other POL
Feature_ID	Name	M1	M2	M3	M4	M5	M6	M7	M8	M9	M10
AT1G10520	AT1G10520	0.733431	0.602857	0.406268	1	0.455868	0.822759	0.983701	0.616246	0.497924	0.726459
AT1G14460	AT1G14460	0.404072	0.587828	0.615353	0.911707	0.481363	0.822656	0.931763	0.870782	1	0.933852
AT1G49980	AT1G49980	0.222331	0.606756	0.569978	0.87264	0.412515	0.856351	0.916284	0.706115	0.779489	1
AT2G13840	AT2G13840	0.967647	0.752591	0.865032	0.942677	0.923214	0.845964	0.977653	1	0.787033	0.830095
AT4G32700	AT4G32700	0.439634	0.599616	0.644383	0.929448	0.42374	0.942098	1	0.877799	0.764287	0.696184
AT5G64420	AT5G64420	1	0.878219	0.921864	0.874603	0.845969	0.795332	0.806435	0.853619	0.730785	0.558343
AT1G67320	EMB2813	0.898281	0.746943	0.835538	1	0.989386	0.896753	0.935102	0.912934	0.807114	0.739704
AT5G44740	POLH	0.388552	0.470649	0.507234	1	0.355837	0.825712	0.994787	0.601195	0.64597	0.791286
AT5G44750	REV1	0.351829	0.383063	0.366034	0.927746	0.225688	0.677332	0.990732	0.530654	0.619064	1
AT1G67500	REV3	0.466622	0.506628	0.647074	0.816365	0.321987	0.821606	1	0.794051	0.729456	0.780298
AT1G16590	REV7	0.51081	0.337795	0.43693	0.404954	0.479712	0.500224	0.435263	0.602623	0.846638	1

## Sheet: MCM
Feature_ID	Name	M1	M2	M3	M4	M5	M6	M7	M8	M9	M10
AT1G44900	MCM2	0.758487	0.660734	0.840999	0.910839	0.844044	0.885506	0.893234	1	0.808879	0.715032
AT5G46280	MCM3	0.504348	0.597177	0.763724	0.964551	0.663827	0.867906	0.910656	1	0.876688	0.769486
AT2G16440	MCM4	0.763243	0.674922	0.786046	0.955564	0.73488	0.91728	1	0.985375	0.847466	0.704435
AT2G07690	MCM5	0.643683	0.627573	0.780365	1	0.700456	0.88121	0.955859	0.899992	0.784572	0.693457
AT5G44635	MCM6	0.596549	0.62325	0.816994	1	0.758832	0.909069	0.979908	0.892186	0.782576	0.714442
AT4G02060	MCM7/PRL	0.986253	0.791135	0.950071	0.959498	0.855	0.887896	0.957514	1	0.872961	0.66224
AT3G09660	MCM8	0.378438	0.679827	0.682347	0.689908	0.331405	0.778495	1	0.71414	0.682611	0.918538
AT2G14050	MCM9	1	0.441228	0.600666	0.797739	0.336596	0.665424	0.785411	0.62093	0.646941	0.783162
AT2G20980	MCM10	0.772098	0.601156	0.536315	1	0.410212	0.758321	0.983666	0.759118	0.770672	0.634669

## Sheet: ORC
Feature_ID	Name	M1	M2	M3	M4	M5	M6	M7	M8	M9	M10
AT4G14700	ORC1A	0.735537	0.750141	0.690094	1	0.771087	0.744539	0.850852	0.772494	0.871307	0.62309
AT4G12620	ORC1B	0.712666	0.837522	0.883727	0.850654	0.809783	1	0.880784	0.968812	0.86898	0.739635
AT2G37560	ORC2	0.519659	0.657363	0.8205	0.645003	1	0.722466	0.686222	0.704667	0.779422	0.541673
AT5G16690	ORC3	0.567381	0.575248	0.632479	1	0.514786	0.792405	0.863395	0.715956	0.667762	0.646618
AT2G01120	ORC4	0.786407	0.646682	0.653675	0.953565	0.719208	0.819122	1	0.752349	0.783124	0.861941
AT4G29910	ORC5	0.519536	1	0.756867	0.792503	0.813229	0.769542	0.747909	0.877369	0.993484	0.952465
AT1G26840	ORC6	0.740324	0.646728	0.705084	1	0.711112	0.683149	0.72732	0.758428	0.722334	0.591385

## Sheet: PCNA
Feature_ID	Name	M1	M2	M3	M4	M5	M6	M7	M8	M9	M10
AT1G07370	PCNA1	0.674137	0.717824	0.808834	0.813899	1	0.659391	0.708198	0.740724	0.586496	0.387814
AT2G29570	PCNA2	0.481752	0.615519	0.694635	0.648416	1	0.59505	0.543145	0.654525	0.581151	0.420769

## Sheet: RPA
Feature_ID	Name	M1	M2	M3	M4	M5	M6	M7	M8	M9	M10
AT4G19130	RPA1E	0.66229	0.608557	0.840877	0.897178	1	0.688446	0.684823	0.721231	0.623511	0.337839
AT5G45400	RPA70C	0.768352	0.805995	0.928655	0.938378	0.721716	0.954377	1	0.960059	0.767051	0.641078
AT2G06510	RPA1A	0.857941	0.853187	0.927848	0.991805	1	0.892641	0.902388	0.943384	0.796848	0.703896
AT5G08020	RPA70B	0.614639	0.879204	0.942983	0.947307	1	0.79551	0.868308	0.900278	0.850895	0.595483
AT5G61000	RPA70D	0.809987	0.645196	0.76976	0.985181	1	0.850882	0.831438	0.913339	0.889298	0.698452
AT2G24490	RPA2	0.547415	0.645306	0.725513	0.762984	1	0.665815	0.678214	0.703365	0.659086	0.507467
AT3G02920	RPA32B	0.679761	0.7751	0.66281	1	0.732597	0.809747	0.996574	0.934503	0.808036	0.837111
AT3G52630	RPA3A	0.536823	0.516246	0.568309	0.560444	1	0.443231	0.40876	0.507403	0.574003	0.400216
AT4G18590	RPA3B	0.467287	0.479672	0.473277	0.486792	1	0.48726	0.389973	0.541072	0.703213	0.594111

## Sheet: RFC
Feature_ID	Name	M1	M2	M3	M4	M5	M6	M7	M8	M9	M10
AT5G22010	RFC1	0.761093	0.677264	0.821685	1	0.565549	0.867869	0.995076	0.940439	0.69327	0.669006
AT1G63160	RFC2	0.627432	0.606883	0.687756	0.637537	1	0.679466	0.662511	0.701521	0.628376	0.473764
AT1G77470	RFC3 (NC_003070 29111947..29114435)	0.522087	0.698757	0.754532	1	0.689709	0.681031	0.840972	0.753492	0.568144	0.64184
AT1G21690	RFC4/EMB1968	0.646877	0.745914	0.771565	0.875935	1	0.704815	0.719093	0.742211	0.737686	0.67956

[truncated: 1 more sheets: Other]
