# Supplementary material for: RNA-seq analysis of an apical meristem time series reveals a critical point in Arabidopsis thaliana flower initiation
Source: BMC Genomics. 2015 Jun 18;16(1):466. doi: 10.1186/s12864-015-1688-9 (PMC4470339; doi:10.1186/s12864-015-1688-9)
Supplement: Additional file 7: — Lists of genes and their expression profiles for genes related to RNA polymerases. [file 12864_2015_1688_MOESM7_ESM.xls]

## Sheet: RNA polI
Feature_ID	Name	M1	M2	M3	M4	M5	M6	M7	M8	M9	M10
AT1G29940	NRPA2	0.661181	0.780421	0.831246	1	0.602525	0.885215	0.924645	0.875883	0.711625	0.603273
AT1G60620	RPAC43	0.769266	0.753639	0.764685	1	0.586098	0.744915	0.724143	0.798449	0.714704	0.64439
AT3G57660	NRPA1	0.859117	0.805732	0.957262	1	0.624589	0.866909	0.959285	0.917939	0.670271	0.520798
AT2G29540	RPC14	0.766107	0.731017	0.777056	0.79375	1	0.538889	0.529332	0.669884	0.601867	0.539414

## Sheet: RNA polII
Feature_ID	Name	M1	M2	M3	M4	M5	M6	M7	M8	M9	M10
AT4G08540	AT4G08540	0.511711	0.609194	0.675514	0.946484	0.396956	0.738122	0.900947	0.645605	0.877904	1
AT1G77890	AT1G77890	0.332289	0.569149	0.315143	0.82397	0.248093	0.799583	0.870083	0.483364	0.771364	1
AT4G35800	NRPB1	0.719525	0.786197	0.983169	0.819446	0.724826	0.922867	0.982394	1	0.737769	0.709775
AT4G21710	NRPB2	0.704113	0.688226	0.796386	1	0.682401	0.838873	0.978853	0.889668	0.853402	0.827724
AT5G62950	AT5G62950	0.180059	0.456307	0.402019	0.523914	0.510894	0.427801	0.44974	0.470403	0.591414	1
AT3G28956	AT3G28956	1	0.540558	0.413255	0.447508	0.384557	0.430019	0.397223	0.331457	0.628637	0.610349
AT1G44910	PRP40A	0.442051	0.65943	0.762876	1	0.566196	0.877588	0.962972	0.865037	0.870587	0.8998
AT3G19840	PRP40C	0.665968	0.600995	0.685344	0.910978	0.476541	0.824188	1	0.847972	0.741868	0.846293
AT3G19670	PRP40B	0.458481	0.53947	0.657198	0.929078	0.458004	0.802096	1	0.772423	0.794887	0.911436

## Sheet: RNA polIII
Feature_ID	Name	M1	M2	M3	M4	M5	M6	M7	M8	M9	M10
AT5G45140	NRPC2	0.7081	0.810596	0.862055	1	0.639952	0.888973	0.985133	0.885233	0.90911	0.873482
AT5G60040	NRPC1	0.498775	0.639074	0.681852	1	0.616841	0.732373	0.877168	0.802268	0.663832	0.561806
AT4G25180	AT4G25180	0.788573	0.531637	0.572393	0.674078	0.438291	0.593039	0.707717	0.63558	0.641962	1
AT5G09380	AT5G09380	1	0.42983	0.325725	0.427592	0.326075	0.350373	0.460498	0.300835	0.481324	0.620091
AT3G49000	AT3G49000	0.778357	0.73464	0.726152	1	0.544058	0.859122	0.947352	0.988408	0.989587	0.970183

## Sheet: RNA polIV-V
Feature_ID	Name	M1	M2	M3	M4	M5	M6	M7	M8	M9	M10
AT1G63020	NRPD1A	0.336794	0.416497	0.454955	0.777221	0.440415	0.809596	1	0.877944	0.766239	0.669321
AT2G40030	NRPD1B	0.479656	0.720805	0.907216	0.905953	0.675898	0.932261	0.989285	1	0.834897	0.740237
AT3G23780	NRPD2A	0.469077	0.648366	0.833841	0.692978	0.777058	0.864876	0.787563	1	0.806842	0.67559
AT3G18090	NRPD2B	0.712239	0.429272	0.37991	0.821611	0.209973	0.733467	1	0.529139	0.567632	0.860461

## Sheet: Non-catalytic subunit
Feature_ID	Name	M1	M2	M3	M4	M5	M6	M7	M8	M9	M10
AT1G11475	NRPB10	0.624868	0.481457	0.486056	0.39073	1	0.354993	0.290757	0.402064	0.512246	0.463483
AT3G52090	NRPB11	0.699647	0.799867	0.795456	0.63266	1	0.646731	0.599593	0.767942	0.851507	0.78348
AT5G41010	NRPB12	0.652174	0.575018	0.507168	0.462186	1	0.28726	0.312896	0.335818	0.360658	0.270589
AT2G15430	NRPB3	0.640456	0.659401	0.681848	0.62385	1	0.555867	0.557178	0.642791	0.530977	0.383944
AT5G09920	NRPB4	0.777483	0.807977	0.802152	0.68589	1	0.651708	0.576195	0.757462	0.787498	0.826617
AT3G22320	NRPB5	0.911681	0.648164	0.690611	0.729534	1	0.59082	0.595875	0.622605	0.655585	0.60908
AT5G51940	NRPB6A	0.640722	0.642221	0.639188	0.678754	1	0.56382	0.519841	0.622775	0.651717	0.633485
AT2G04630	NRPB6B	0.496677	0.63017	0.579644	0.59897	1	0.541172	0.500627	0.572331	0.648096	0.572445
AT5G59180	NRPB7	0.989817	0.800464	0.794565	0.731297	1	0.544731	0.541305	0.555317	0.537416	0.484197
AT1G54250	NRPB8A	1	0.47223	0.461158	0.544362	0.749228	0.404779	0.378286	0.479251	0.529751	0.448155
AT3G59600	NRPB8B	0.60557	0.767779	0.664031	0.681952	1	0.533876	0.534891	0.578636	0.642308	0.552792
AT3G16980	NRPB9A	0.531778	0.596719	0.526489	0.599971	1	0.524005	0.539565	0.719	0.769407	0.691807
AT4G16265	NRPB9B	0.550802	0.615191	0.634534	0.578059	1	0.497758	0.432447	0.558661	0.625215	0.446809
AT4G15950	NRPD4	0.285591	0.574821	0.598783	0.609396	1	0.610832	0.63474	0.642942	0.868544	0.959274
AT3G22900	NRPD7	0.829239	0.344796	0.375436	0.345162	1	0.410472	0.313746	0.463862	0.471785	0.488964
AT2G15400	NRPE3B	0.873101	0.639764	0.874863	1	0.769269	0.907402	0.849672	0.859905	0.631509	0.582312
AT3G57080	NRPE5	0.803355	0.798226	0.835124	0.848452	1	0.847739	0.725391	0.813033	0.760772	0.836434
AT4G14660	NRPE7	1	0.719114	0.631457	0.812971	0.972621	0.767048	0.689899	0.788655	0.851276	0.968029

## Sheet: Elongation
Feature_ID	Name	M1	M2	M3	M4	M5	M6	M7	M8	M9	M10
AT1G06790	AT1G06790	0.450519	0.786294	0.707058	0.660603	1	0.683853	0.678988	0.723953	0.828184	0.5927
AT2G38560	TFIIS	0.921022	0.835986	0.83163	0.795119	1	0.75912	0.711292	0.770048	0.713536	0.560826

## Sheet: TBP
Feature_ID	Name	M1	M2	M3	M4	M5	M6	M7	M8	M9	M10
AT2G28230	AT2G28230	0.925959	0.690183	0.669273	0.621413	0.755618	0.619899	0.583003	0.699853	1	0.932406
AT1G55520	TBP2	0.516788	0.657039	0.712848	1	0.834839	0.695285	0.690383	0.674396	0.79032	0.845093
AT1G55300	TAF7	0.723778	0.654716	0.73418	0.544939	1	0.614485	0.498869	0.739558	0.733132	0.680067
