# Supplementary material for: RNA-seq analysis of an apical meristem time series reveals a critical point in Arabidopsis thaliana flower initiation
Source: BMC Genomics. 2015 Jun 18;16(1):466. doi: 10.1186/s12864-015-1688-9 (PMC4470339; doi:10.1186/s12864-015-1688-9)
Supplement: Additional file 8: — Lists of genes and their expression profiles for genes related to cell cycle. [file 12864_2015_1688_MOESM8_ESM.xls]

## Sheet: CYCA
Feature_ID	Name	M1	M2	M3	M4	M5	M6	M7	M8	M9	M10
AT1G44110	CYCA1;1	0.698773	0.67745	0.675851	1	0.74469	0.664735	0.712022	0.729278	0.72562	0.589442
AT1G77390	CYCA1;2	0.743172	0.391578	0.476057	0.5344	0.917615	0.768022	0.787348	0.800956	1	0.924087	*1
AT5G25380	CYCA2;1	0.386591	0.702652	0.935428	0.526381	0.448589	0.786752	0.778877	0.617432	0.953173	1
AT5G11300	CYCA2;2/CYC3B	0.998012	0.556595	0.572611	1	0.55115	0.844889	0.939795	0.936825	0.774937	0.884699
AT1G15570	CYCA2;3	0.861205	0.696361	0.7297	1	0.652802	0.79743	0.870444	0.843416	0.885556	0.824424
AT1G80370	CYCA2;4	0.875039	0.830485	0.950043	1	0.658538	0.758427	0.740345	0.646705	0.853269	0.831656
AT5G43080	CYCA3;1	0.99888	0.6327	0.667351	1	0.550084	0.747596	0.831221	0.786522	0.860777	0.931257
AT1G47210	CYCA3;2	0.931838	0.833737	0.746956	0.836449	0.887626	0.811279	0.919326	0.914335	1	0.990411
AT1G47230	CYCA3;4	0.500035	0.749121	0.667943	1	0.665831	0.859722	0.985372	0.907698	0.840236	0.786952
*1	AT1G77390	Encodes a core cell cycle gene involved in meiosis II during microsporogenesis.	Magnard et al., 2001

## Sheet: CYCB
Feature_ID	Name	M1	M2	M3	M4	M5	M6	M7	M8	M9	M10
AT4G37490	CYCB1;1	1	0.754611	0.696361	0.828774	0.69411	0.720201	0.793863	0.801273	0.842139	0.689682
AT5G06150	CYCB1;2/CYC1BAT	0.982854	0.867568	0.865848	0.998735	0.794028	0.863838	0.92729	1	0.960649	0.805666
AT3G11520	CYCB1;3	0.864224	0.693262	0.697344	1	0.917945	0.710379	0.746842	0.753087	0.804501	0.628141
AT2G26760	CYCB1;4	1	0.788806	0.818516	0.933692	0.779162	0.809311	0.827049	0.908512	0.831796	0.652745
AT1G34460	CYCB1;5	0.0270524	0.100809	0.202844	0.357077	0.193667	0.56961	0.719235	0.333148	0.563626	1	*1
AT2G17620	CYCB2;1	0.523005	0.508661	0.501085	0.945696	0.477324	0.65671	0.847395	0.688241	0.990392	1
AT4G35620	CYCB2;2	0.712179	0.629604	0.52314	0.984452	0.651774	0.773946	0.841145	0.894794	1	0.805525
AT1G20610	CYCB2;3	0.729233	0.565118	0.61156	1	0.48989	0.636146	0.830243	0.746923	0.737623	0.688947
AT1G76310	CYCB2;4	0.854082	0.750938	0.688571	0.984452	0.572184	0.799503	1	0.884066	0.923314	0.846951
AT1G16330	CYCB3;1	0.773753	0.728969	0.783024	0.899738	0.761115	0.746289	0.908797	1	0.852864	0.714196
*1	AT1G34460	Main expression patterns are pollen, pollen tube cell	Wang et al., 2008

## Sheet: CYCC
Feature_ID	Name	M1	M2	M3	M4	M5	M6	M7	M8	M9	M10
AT5G48630	CYCC1;1	0.762239	0.637982	0.609275	0.504004	1	0.511302	0.532617	0.530208	0.768028	0.864872
AT5G48640	CYCC1;2	0.268402	0.601073	0.420077	0.59635	0.586427	0.470373	0.604878	0.524333	0.837149	1

## Sheet: CYCD
Feature_ID	Name	M1	M2	M3	M4	M5	M6	M7	M8	M9	M10
AT1G70210	CYCD1;1	0.665141	0.535648	0.414215	0.586519	0.434462	0.563876	0.535727	0.407171	0.815006	1
AT2G22490	CYCD2;1	1	0.609859	0.471978	0.534748	0.290443	0.4648	0.45038	0.399544	0.398479	0.372272
AT4G34160	CYCD3;1	1	0.836166	0.807721	0.855259	0.907162	0.951531	0.823963	0.781389	0.733114	0.660413
AT5G67260	CYCD3;2	0.450971	0.460069	0.567476	0.693895	1	0.665707	0.682967	0.84921	0.765381	0.665872
AT3G50070	CYCD3;3	0.420323	0.463711	0.54487	0.619292	1	0.554453	0.566318	0.770162	0.900302	0.688582
AT5G65420	CYCD4;1	0.892425	0.732179	0.806323	0.973305	1	0.822089	0.867165	0.747811	0.842705	0.841775
AT5G10440	CYCD4;2	1	0.233692	0.280694	0.297434	0.383947	0.358578	0.231113	0.221775	0.35777	0.252754
AT4G37630	CYCD5;1	0.51821	0.496524	0.527459	0.707167	0.776401	0.738862	0.815729	1	0.901786	0.668635
AT4G03270	CYCD6;1	1	0.519094	0.320014	0.292405	0.24811	0.355689	0.238662	0.13129	0.269497	0.331578

## Sheet: CYCP
Feature_ID	Name	M1	M2	M3	M4	M5	M6	M7	M8	M9	M10
AT3G63120	CYCP1;1	0.820911	0.796321	0.736233	0.858524	1	0.762754	0.918963	0.735297	0.731597	0.641653
AT3G21870	CYCP2;1	0.107998	0.454656	0.0804176	0.0429719	0	1	0	0	0	0.320113
AT2G45080	CYCP3;1	0.684974	0.412162	0.693561	0.824417	0.61816	1	0.773361	0.755935	0.391045	0.337697
AT3G60550	CYCP3;2	0	0.202947	0.536722	0.391646	1	0.462034	0.790621	0.309574	0.381698	0.192079
AT2G44740	CYCP4;1	0.540672	0.776048	0.603616	0.706563	1	0.464194	0.551336	0.525304	0.362707	0.554177

## Sheet: CYCT
Feature_ID	Name	M1	M2	M3	M4	M5	M6	M7	M8	M9	M10
AT4G19560	CYCT1;2	0.436394	0.338812	0.613681	1	0.688624	0.737569	0.798427	0.818651	0.897403	0.876665
AT1G27630	CYCT1;3	0.618745	0.773484	0.792102	0.956759	0.753812	0.885105	0.916592	0.709408	0.777351	1
AT4G19600	CYCT1;4	0.751901	0.741549	0.78048	1	0.737455	0.847517	0.965511	0.956143	0.933152	0.98815
AT5G45190	CYCT1;5	0.820114	0.740616	0.781509	0.964573	0.667435	0.870563	0.910056	0.884535	0.943386	1

## Sheet: Other cyclins
Feature_ID	Name	M1	M2	M3	M4	M5	M6	M7	M8	M9	M10
AT5G27620	CYCH;1	1	0.626658	0.594426	0.73902	0.500899	0.70653	0.701933	0.716401	0.727485	0.66881
AT2G01905	CYCJ18	0.366015	0.282164	0.275425	0.915832	0.115606	0.739946	0.985459	0.5196	0.86157	1
AT2G26430	CYCL1/RCY1	0.973013	0.970336	1	0.916358	0.827252	0.962727	0.906871	0.929666	0.84999	0.940139
AT4G34090	CYL1	1	0.469548	0.380804	0.278359	0.268269	0.415105	0.393308	0.354339	0.40888	0.550514
AT1G14750	SDS	0.430712	0.408723	0.418747	1	0.480217	0.650782	0.898758	0.621148	0.550449	0.626966

## Sheet: CDKA &CDKB
Feature_ID	Name	M1	M2	M3	M4	M5	M6	M7	M8	M9	M10
AT3G48750	CDKA;1/СВС2	0.831174	0.812595	0.905747	0.757842	1	0.811195	0.759517	0.948054	0.877273	0.854765
AT3G54180	CDKB1;1	0.467607	0.683323	0.722325	0.714174	1	0.61841	0.616324	0.791474	0.596908	0.521779
AT2G38620	CDKB1;2	0.456562	0.633924	0.771151	0.912575	1	0.649796	0.642682	0.804491	0.758448	0.546036
AT1G76540	CDKB2;1	0.55287	0.63657	0.628223	0.765718	1	0.672976	0.613936	0.846901	0.760224	0.70003
AT1G20930	CDKB2;2	0.897722	0.644513	0.663419	0.702535	1	0.65024	0.611402	0.783275	0.840604	0.646607

## Sheet: CDK docking factor
Feature_ID	Name	M1	M2	M3	M4	M5	M6	M7	M8	M9	M10
AT2G27960	CKS1	0.514977	0.700995	0.636586	0.49142	1	0.549642	0.413378	0.513258	0.678969	0.601133
AT2G27970	CKS2	0.565985	0.552308	0.481607	0.431913	1	0.435746	0.373362	0.45226	0.552729	0.431246

## Sheet: Other CDKs
Feature_ID	Name	M1	M2	M3	M4	M5	M6	M7	M8	M9	M10
AT5G10270	CDKC;1	0.685697	0.771164	0.901176	0.860118	0.666641	0.862642	0.941542	1	0.791296	0.890103
AT5G64960	CDKC2	0.757219	0.720056	0.790399	1	0.647337	0.791305	0.958228	0.845601	0.790084	0.958279
AT1G73690	CDKD;1/CDKD1;1	0.888359	0.76331	0.74081	0.919248	0.943121	0.84408	0.841231	1	0.860139	0.704044
AT1G66750	CDKD;2/CAK4	0.775896	0.969964	0.934805	0.972405	0.873831	0.894584	0.835241	0.895931	1	0.8664
AT1G18040	CDKD;3/CDKD1;3	0.638418	0.773494	0.954921	1	0.704375	0.832657	0.940918	0.795536	0.819589	0.686771
AT5G63610	CDKE;1	1	0.667372	0.707745	0.701514	0.611613	0.768318	0.832159	0.746332	0.64377	0.598095
AT4G28980	CDKF;1/CAK1AT	0.611498	0.947802	1	0.873813	0.858629	0.79947	0.989002	0.968185	0.81052	0.799012
AT5G63370	CDKG;1	0.733389	0.852704	0.913863	0.829222	0.604444	0.969399	0.968327	0.930227	0.86923	1
AT1G67580	CDKG;2	0.521823	0.745391	0.72563	0.872768	0.646665	0.835586	0.941181	0.86607	0.851737	1
AT2G31270	CDT1A	1	0.740987	0.802029	0.934992	0.792694	0.890636	0.932483	0.926947	0.940165	0.717157
AT3G54710	CDT1B	0.599604	0.616399	0.612104	1	0.536627	0.676305	0.631723	0.654145	0.75695	0.555378

[truncated: 8 more sheets: CDK-like, E2F DP RB pathway, KRP, SMR, APC core, APC activator, Mitotic checkpoint, Other cell cycle regulators]
