# Supplementary material for: RNA-seq analysis of an apical meristem time series reveals a critical point in Arabidopsis thaliana flower initiation
Source: BMC Genomics. 2015 Jun 18;16(1):466. doi: 10.1186/s12864-015-1688-9 (PMC4470339; doi:10.1186/s12864-015-1688-9)
Supplement: Additional file 9: — Statistics of RNA-seq, normalized total gene read counts, correlations between samples, list of DE genes and Gene Ontology enrichment for comparison between each sample, mean expression profile for superclusters and expression profiles of gene groups for second experiment. [file 12864_2015_1688_MOESM9_ESM.xls]

## Sheet: RNAseq stat
Statistics of reads map to Arabidopsis genome
Sample		Exon	Exon-exon	Total exon	Intron	Total gene
M3N_1	Uniquely mapped	11501371	2383957	13885328	137079	14022407
	% of total mapped	82.02	17	99.02	0.98	100
M3N_2	Uniquely mapped	13419042	2702847	16121889	234439	16356328
	% of total mapped	82.04	16.52	98.57	1.43	100
M4N_1	Uniquely mapped	17254616	3722335	20976951	298118	21275069
	% of total mapped	81.1	17.5	98.6	1.4	100
M4N_2	Uniquely mapped	11570205	2454737	14024942	165929	14190871
	% of total mapped	81.53	17.3	98.83	1.17	100
M5N_1	Uniquely mapped	22717280	4965474	27682754	214033	27896787
	% of total mapped	81.43	17.8	99.23	0.77	100
M5N_2	Uniquely mapped	14394336	3346907	17741243	158572	17899815
	% of total mapped	80.42	18.7	99.11	0.89	100
M6N_1	Uniquely mapped	17591223	3900347	21491570	245854	21737424
	% of total mapped	80.93	17.94	98.87	1.13	100
M6N_2	Uniquely mapped	16628674	3578311	20206985	176126	20383111
	% of total mapped	81.58	17.56	99.14	0.86	100
M7N_1	Uniquely mapped	16034812	3479403	19514215	225617	19739832
	% of total mapped	81.23	17.63	98.86	1.14	100
M7N_2	Uniquely mapped	15574743	3467647	19042390	200472	19242862
	% of total mapped	80.94	18.02	98.96	1.04	100

## Sheet: Normalized gene read count
Total gene read counts were normalized on library size using DESeq method (size factor)
Feature ID	M3N_1	M3N_2	M4N_1	M4N_2	M5N_1	M5N_2	M6N_1	M6N_2	M7N_1	M7N_2
AT1G01010	83.8771	77.4962	46.91	69.42	14.9446	121.09	106.057	110.848	72.4352	77.8523
AT1G01020	227.666	169.614	409.799	277.68	228.565	182.923	258.072	284.908	342.161	226.479
AT1G01030	15.9766	16.0841	0	9.34501	0	15.4583	29.1656	23.8187	1.90619	5.05534
AT1G01040	781.522	1026.46	1172.75	1178.81	932.72	472.766	1230.26	1452.02	1240.93	995.902
AT1G01046	0	0	0	0	0	0	0	0	0	0
AT1G01050	1629.61	1400.78	1675.48	1674.09	1437.32	1851.13	1272.68	1105.74	1229.49	1456.95
AT1G01060	9.31968	21.9329	0.885094	29.37	83.514	24.4756	41.5389	21.9865	26.6866	35.3874
AT1G01070	2134.21	1729.77	1500.23	1720.82	879.974	1007.36	578.894	378.35	54.3264	107.173
AT1G01073	0	0	0	0	0	0	0	0	0	0
AT1G01080	701.639	561.482	531.942	588.735	635.586	609.314	615.13	744.791	557.56	528.789
AT1G01090	3649.32	3705.2	2597.75	3069.17	3337.92	3132.88	2794.6	2752.89	2545.71	2458.92
AT1G01100	21560.4	13583.8	15486.5	13249.9	24619.9	32595.1	12774.5	11972.5	18226	20721.8
AT1G01110	207.696	380.17	297.392	319.065	545.039	412.221	355.29	405.833	634.761	620.796
AT1G01115	0	0	0	0	0	0	0	0	0	0
AT1G01120	287.579	289.514	236.32	240.3	319.991	274.384	256.304	240.019	347.879	355.896
AT1G01130	189.056	108.202	157.547	133.5	219.774	291.131	118.43	151.157	212.54	258.833
AT1G01140	145.121	176.925	216.848	160.2	157.358	140.413	208.578	239.103	254.476	243.667
AT1G01150	102.516	108.202	114.177	62.745	161.754	114.649	120.198	89.778	138.199	142.561
AT1G01160	1083.75	970.896	1151.51	1041.3	1070.74	1073.06	1075.59	1015.04	1219.01	1268.89
AT1G01170	1057.12	707.701	1143.54	813.016	987.224	1257.27	862.596	696.238	768.194	974.67
AT1G01180	3.99415	2.92439	3.54038	8.01001	0	0	0.883807	1.8322	4.76547	3.0332
AT1G01183	0	0	0	0	0	0	0	0	0	0
AT1G01190	981.229	1049.85	123.913	264.33	0	23.1874	272.213	214.368	2.85928	11.1218
AT1G01200	69.2319	62.8743	100.901	77.4301	81.7558	56.6804	43.3065	40.3085	25.7335	37.4095
AT1G01210	430.037	274.892	400.063	291.03	515.15	552.634	279.283	287.656	309.756	327.586
AT1G01220	443.35	656.524	746.134	767.626	670.75	398.051	775.099	777.771	734.836	493.401
AT1G01225	217.015	116.975	130.109	118.815	262.849	124.954	105.173	119.093	121.043	74.819
AT1G01230	702.97	368.473	449.628	395.16	545.039	516.564	323.473	355.448	353.598	641.017
AT1G01240	159.766	165.228	323.059	198.915	162.633	172.617	196.205	216.2	212.54	216.369
AT1G01250	6.65691	5.84877	1.77019	0	0	0	7.95426	1.8322	5.71857	0
AT1G01260	513.914	551.247	623.991	611.43	428.998	525.582	585.08	608.292	642.386	626.862
AT1G01270	0	0	0	0	0	0	0	0	0	0
AT1G01280	0	0	0	0	0	0	0	0	1.90619	0
AT1G01290	390.095	350.926	446.973	385.815	379.769	267.944	336.73	292.237	456.532	445.881
AT1G01300	7797.91	5815.14	5252.15	4878.09	7537.36	7114.67	5389.45	4511.8	4482.4	4733.82
AT1G01305	0	0	0	0	0	0	0	0	0	0
AT1G01310	19.9707	13.1597	13.2764	6.675	0	12.8819	10.6057	7.32882	3.81238	12.1328
AT1G01320	2716.02	3361.58	2997.81	3206.67	2815.74	1898.79	3633.33	4702.35	2908.84	2441.73
AT1G01340	0	7.31096	8.85094	13.35	12.3073	25.7638	6.18665	11.9093	4.76547	0
AT1G01350	432.699	517.616	738.169	528.66	530.094	427.679	580.661	514.85	660.494	559.121
AT1G01355	0	0	0	0	0	0	0	0	0	0
AT1G01360	157.103	99.4291	117.718	106.8	197.796	199.669	126.384	105.352	106.747	146.605
AT1G01370	516.577	624.356	631.072	568.71	1083.92	854.07	607.175	644.02	880.659	837.164
AT1G01380	46.5984	38.017	26.5528	18.69	0	0	25.6304	21.9865	4.76547	22.2435
AT1G01390	7.9883	2.92439	1.77019	0	0	0	10.6057	4.58051	0	0
AT1G01400	0	0	0	0	0	0	0	0	0	0
AT1G01410	0	0	0	0	0	0	0	0	0	0
AT1G01420	22.6335	14.6219	14.1615	17.355	0	0	0.883807	0.916102	5.71857	1.01107
AT1G01430	400.746	276.354	275.264	348.435	517.787	392.898	304.03	266.586	249.711	269.955
AT1G01440	294.236	348.002	251.367	269.67	329.661	186.788	313.751	373.77	382.191	345.785
AT1G01448	18.6394	59.9499	56.646	41.385	72.0858	9.01733	87.4969	95.2746	76.2475	53.5866
AT1G01450	0	0	0	0	0	0	0	0	0	0
AT1G01453	0	0	0	0	0	0	0	0	0	0
AT1G01460	0	0	0	0	0	0	0	0	0	0
AT1G01470	1198.24	1008.91	631.072	894.451	609.213	801.254	437.484	261.089	60.0449	82.9076
AT1G01471	0	0	0	0	0	0	0	0	0	0
AT1G01480	14.6452	5.84877	7.08075	9.34501	0	0	1.76761	3.66441	5.71857	1.01107
AT1G01490	601.785	596.575	854.116	740.926	634.707	523.005	590.383	532.255	342.161	513.623
AT1G01500	189.056	103.816	78.7734	88.1101	49.2293	55.3922	54.796	78.7848	21.9212	9.09961
AT1G01510	2014.38	2143.57	1887.02	2009.18	2224.11	1996.69	1953.21	1992.52	2012.94	1893.73
AT1G01520	2.66277	2.92439	15.0466	12.015	11.4282	0	5.30284	12.8254	6.67166	3.0332
AT1G01530	0	1.46219	0	1.335	0	0	0	4.58051	0	0
AT1G01540	1186.26	1247.25	1233.82	1456.49	1272.93	1207.03	1255.89	1482.25	1457.28	1426.62
AT1G01550	1906.54	1862.83	1821.52	2019.86	1930.49	2349.66	1833.02	1695.71	1955.75	2001.92
AT1G01560	9.31968	5.84877	23.0125	0	0	2.57638	32.7009	29.3153	30.499	6.06641
AT1G01570	30.6218	59.9499	73.4628	44.055	94.0632	64.4095	30.0494	41.2246	41.9361	33.3653
AT1G01580	83.8771	92.1181	92.9349	37.38	62.4158	11.5937	27.398	10.0771	0	0
AT1G01590	0	0	0	0	0	0	0	0.916102	0.953094	0
AT1G01600	175.743	138.908	108.867	204.255	33.4056	140.413	109.592	120.009	40.03	21.2324
AT1G01610	993.212	929.955	557.609	715.56	1029.42	854.07	859.06	709.063	801.552	683.482
AT1G01620	12911.7	12335.1	12184.2	11583.8	15567	18856.5	11711.3	11201.2	11955.6	12058
AT1G01630	609.773	476.675	303.587	416.52	356.034	328.488	453.393	473.625	291.647	298.265
AT1G01640	39.9415	7.31096	7.08075	22.695	2.63729	32.2048	13.2571	5.49661	1.90619	6.06641
AT1G01650	753.563	858.307	820.482	780.976	1022.39	852.782	826.359	928.012	812.036	764.368
AT1G01660	11.9824	33.6304	36.2889	50.73	20.2192	9.01733	44.1903	59.5467	50.514	20.2214
AT1G01670	35.9473	71.6474	84.9691	86.7751	16.7028	21.8992	70.7046	77.8687	81.9661	95.0404
AT1G01680	0	1.46219	1.77019	0	0	0	0	0.916102	0.953094	0
AT1G01690	511.251	552.709	745.249	676.845	514.271	591.279	629.271	612.873	814.896	622.818
AT1G01695	5.32553	16.0841	13.2764	13.35	0	24.4756	11.4895	16.4898	10.484	6.06641
AT1G01700	51.9239	39.4792	115.947	46.725	4.39548	28.3402	77.775	67.7916	37.1707	42.4649
AT1G01710	561.844	709.163	621.336	631.455	625.916	781.931	605.408	645.852	647.151	664.272
AT1G01720	186.394	195.934	246.941	181.56	252.3	247.332	235.976	181.388	308.803	412.516
AT1G01725	162.429	125.749	133.649	74.7601	108.129	66.9859	59.2151	79.7009	81.9661	28.3099
AT1G01730	808.149	696.004	896.601	946.516	684.815	1373.21	1005.77	757.617	879.706	942.316
AT1G01740	70.5633	71.6474	107.982	101.46	52.7457	33.4929	109.592	136.499	93.4032	149.638
AT1G01750	21.3021	32.1682	22.1274	36.045	21.9774	2.57638	34.4685	26.567	35.2645	23.2546
AT1G01760	67.9005	71.6474	105.326	110.805	36.0429	50.2394	95.4511	80.617	143.917	122.339
AT1G01770	141.127	178.387	284.115	273.675	224.169	60.5449	196.205	245.515	257.335	204.236
AT1G01780	43.9356	19.0085	88.5094	45.39	0	41.2221	59.2151	46.7212	30.499	15.166
AT1G01790	603.116	792.508	655.855	702.21	629.432	471.478	977.49	1076.42	687.181	667.305
AT1G01800	1119.69	938.728	978.914	853.066	1381.94	1402.84	1016.38	909.69	1039.83	1056.57
AT1G01810	26.6277	30.706	30.0932	45.39	1.75819	38.6457	28.2818	32.0636	49.5609	61.6752
AT1G01820	1031.82	808.593	898.371	788.986	994.257	1222.49	825.476	873.046	824.427	995.902
AT1G01830	491.28	715.012	774.457	775.636	711.188	524.293	701.743	731.966	927.361	1013.09
AT1G01840	83.8771	73.1096	50.4504	58.74	51.8666	51.5276	65.4017	57.7145	64.8104	115.262
AT1G01860	46.5984	111.127	107.982	97.4551	132.743	33.4929	116.663	174.059	120.09	129.417
AT1G01870	0	0	0	0	0	0	0	0	0	0
AT1G01880	143.789	222.253	130.109	267	72.0858	144.277	198.857	219.865	199.197	187.048
AT1G01890	0	0	0	0	0	0	0	0	0	0
AT1G01900	272.933	222.253	186.755	173.55	344.605	234.451	94.5673	66.8755	4.76547	38.4206
AT1G01910	1654.91	1675.67	1243.56	1393.74	1481.28	1755.8	1293.01	1513.4	1438.22	1507.5
AT1G01920	491.28	498.608	600.979	547.35	586.356	413.509	575.358	572.564	596.637	556.088
AT1G01930	251.631	296.825	278.805	320.4	292.739	168.753	279.283	341.706	354.551	324.553
AT1G01940	729.598	539.549	809.861	774.301	810.526	721.386	740.63	616.537	748.179	946.36
AT1G01950	593.797	595.112	602.749	756.946	494.931	584.838	664.623	729.218	768.194	686.515
AT1G01960	3072.83	3806.09	3251.84	3429.62	2813.98	3167.66	3330.18	3661.66	3663.69	3468.97
AT1G01970	230.329	309.985	278.805	272.34	276.036	327.2	280.167	313.307	243.992	255.8
AT1G01980	54.5867	46.7902	22.1274	34.71	0	0	22.0952	41.2246	0	9.09961
AT1G01990	509.92	538.087	501.848	469.92	1008.32	760.032	465.766	445.226	537.545	477.224
AT1G02000	263.614	247.111	227.469	220.275	305.046	215.128	202.392	176.808	242.086	226.479
AT1G02010	70.5633	133.06	189.41	184.23	79.9977	48.9512	148.48	168.563	201.103	115.262
AT1G02020	276.928	285.128	194.721	204.255	279.552	276.961	315.519	305.062	261.148	326.575
AT1G02030	13.3138	26.3195	9.73604	14.685	0	0	13.2571	10.0771	9.53094	6.06641
AT1G02040	0	0	0	0	0	0	0	0	0	0
AT1G02050	105.179	165.228	246.056	202.92	125.711	95.3261	206.811	235.438	233.508	210.302
AT1G02060	195.713	305.598	351.382	287.025	180.215	105.632	292.54	341.706	339.302	361.962
AT1G02065	53.2553	68.7231	20.3572	30.705	64.1739	48.9512	75.1236	71.456	313.568	125.372
AT1G02070	15.9766	29.2439	38.9441	10.68	63.2949	117.225	17.6761	22.9026	37.1707	56.6198
AT1G02074	0	0	0	0	0	9.01733	0.883807	0.916102	3.81238	1.01107
AT1G02080	2637.47	3405.45	3936.9	4436.21	3670.22	2613.74	4001.88	4257.13	3981.07	3362.81
AT1G02090	1861.27	1731.24	1455.98	1475.18	1330.95	1681.09	1547.55	1470.34	1858.53	1818.91
AT1G02100	730.929	766.189	757.641	718.23	694.485	905.598	711.465	785.1	853.019	702.692
AT1G02110	1385.97	1786.8	1407.3	1539.26	2275.98	1965.78	1474.19	1710.36	2010.08	1740.05
AT1G02120	1031.82	1409.55	1196.65	1078.68	945.906	946.82	1293.01	1372.32	1276.19	1075.78
AT1G02130	1710.83	1741.47	1361.28	1284.27	1774.01	1961.91	1494.52	1320.1	1422.97	1559.07
AT1G02136	0	0	0	0	0	0	0	0	0	0
AT1G02140	5843.44	5421.81	4476.81	3537.75	5200.73	6206.5	4121.19	4080.32	5037.1	5055.34
AT1G02145	616.43	530.776	605.404	636.795	470.316	727.827	555.915	488.283	586.153	583.386
AT1G02150	1736.12	1687.37	1269.23	1296.29	1622.81	1567.73	1499.82	1765.33	1322.89	1178.91
AT1G02160	838.771	736.945	569.116	523.32	927.445	1268.87	585.08	595.467	849.207	826.043
AT1G02170	370.124	429.885	399.178	359.115	291.86	432.832	342.033	348.119	273.538	311.409
AT1G02180	428.705	355.313	335.451	375.135	625.916	709.793	500.235	418.659	417.455	543.955
AT1G02190	167.754	307.06	147.811	177.555	188.126	368.422	277.515	251.012	740.554	528.789
AT1G02205	141.127	197.396	161.087	267	386.802	314.318	239.512	283.992	221.118	160.76
AT1G02210	0	0	0	0	0	0	0	0	0	0
AT1G02220	5.32553	1.46219	0	4.005	0	0	1.76761	3.66441	0.953094	0
AT1G02228	0	0	0	0	0	0	0	0	0	0
AT1G02230	14.6452	23.3951	28.323	25.365	17.5819	36.0693	8.83807	15.5737	15.2495	15.166
AT1G02250	0	1.46219	0	0	2.63729	0	0	1.8322	1.90619	0
AT1G02260	218.347	251.497	351.382	242.97	395.593	361.981	333.195	336.21	411.737	297.254
AT1G02270	368.793	293.901	391.212	409.845	225.048	329.777	350.871	359.112	304.99	317.475
AT1G02280	1677.54	1595.25	1418.81	1441.8	2043.9	1557.42	1737.56	1727.77	1540.2	1793.63
AT1G02290	661.697	704.777	622.221	716.895	661.08	673.723	567.404	589.054	655.729	870.53
AT1G02300	31.9532	45.328	148.696	116.145	74.7231	25.7638	78.6588	118.177	94.3563	97.0625
AT1G02305	1242.18	1008.91	888.635	883.771	1061.95	1174.83	945.673	859.304	842.535	1058.59
AT1G02310	0	0	0	1.335	0	0	1.76761	1.8322	1.90619	0
AT1G02320	0	0	0	0	0	0	0	0	0	0
AT1G02330	958.596	919.719	1040.87	1101.38	814.921	664.706	896.18	982.062	1233.3	1099.03
AT1G02335	239.649	169.614	105.326	134.835	226.807	157.159	47.7256	32.9797	1.90619	1.01107
AT1G02340	2.66277	4.38658	0	0	0	0	0.883807	0.916102	0	0
AT1G02350	41.2729	20.4707	20.3572	10.68	48.3502	15.4583	15.9085	19.2382	33.3583	12.1328
AT1G02360	0	1.46219	0	0	0	0	0.883807	2.74831	0.953094	28.3099
AT1G02370	676.342	614.121	410.684	599.415	399.109	544.904	495.816	429.652	595.684	615.741
AT1G02380	49.2612	32.1682	109.752	96.1201	168.786	79.8678	92.7997	92.5263	60.0449	80.8855
AT1G02390	7.9883	5.84877	0	8.01001	0	0	3.53523	0.916102	2.85928	0
AT1G02391	0	0	0	0	0	0	0	0	0	0
AT1G02400	318.2	172.539	54.8758	133.5	5.27457	157.159	85.7293	109.932	12.3902	7.07748
AT1G02405	0	0	0	0	0	0	0	0.916102	0.953094	0
AT1G02410	432.699	522.003	521.321	455.235	481.744	543.616	523.214	529.507	633.808	632.929
AT1G02420	236.986	204.707	184.1	182.895	101.975	229.298	196.205	165.815	189.666	180.981
AT1G02430	63.9064	45.328	51.3355	78.7651	113.403	79.8678	46.8418	48.5534	90.544	61.6752
AT1G02440	1.33138	0	0	0	0	0	0.883807	4.58051	9.53094	0
AT1G02450	83.8771	77.4962	36.2889	48.06	37.8011	65.6977	38.8875	59.5467	65.7635	58.642
AT1G02460	19.9707	19.0085	0	0	0	2.57638	4.41903	4.58051	4.76547	0
AT1G02470	3.99415	0	5.31057	10.68	0	0	0.883807	2.74831	5.71857	2.02214
AT1G02475	179.737	182.774	209.767	157.53	161.754	159.736	153.782	159.402	105.793	240.634
AT1G02480	0	0	0	0	0	0	0	0	0	0
AT1G02490	5.32553	1.46219	3.54038	6.675	0	5.15276	0.883807	3.66441	0.953094	10.1107
AT1G02500	5900.69	5358.94	4052.85	4810.01	6599.37	6733.37	4299.72	3587.46	3734.22	4296.03
AT1G02510	1.33138	10.2353	0	1.335	0	0	1.76761	0	4.76547	0
AT1G02520	57.2495	73.1096	64.6119	113.475	58.8994	55.3922	56.5636	82.4492	76.2475	93.0183
AT1G02530	33.2846	33.6304	35.4038	42.72	58.0203	11.5937	56.5636	45.8051	93.4032	56.6198
AT1G02540	0	0	0	0	0	0	0	0	0	0
AT1G02550	0	0	0	0	0	0	0	0	0	0
AT1G02560	3532.16	3260.69	3051.81	2911.64	2640.8	3117.42	2870.6	2969.09	2510.45	3023.09
AT1G02570	0	0	0	1.335	0	0	0	0	0	0
AT1G02575	0	0	0	0	0	0	0	0	0	0
AT1G02580	0	0	0	0	0	0	0	1.8322	0.953094	0
AT1G02590	0	0	0	0	0	0	0	0	0	0
AT1G02600	0	0	0	0	0	0	0	0	0	0
AT1G02610	0	2.92439	0	0	0	0	0	0	0	0
AT1G02620	0	0	0	0	0	0	0	0	0	0
AT1G02630	585.808	511.767	106.211	212.265	328.782	52.8158	266.026	223.529	7.62475	44.487
AT1G02640	798.83	729.634	369.084	501.96	490.535	454.731	790.123	631.195	389.816	329.608
AT1G02650	13.3138	20.4707	33.6336	20.025	0	32.2048	17.6761	16.4898	9.53094	6.06641
AT1G02660	143.789	115.513	74.3479	134.835	158.237	131.395	137.874	122.758	104.84	124.361
AT1G02670	75.8888	108.202	102.671	101.46	112.524	24.4756	135.222	153.905	182.994	128.406
AT1G02680	303.555	359.699	334.566	379.14	336.693	435.408	345.569	294.985	435.564	441.837
AT1G02681	0	0	0	0	0	0	0	0	0	0
AT1G02690	2132.88	2232.77	1945.44	2119.98	2608.28	2522.28	2362.42	2031	2574.31	2550.93
AT1G02700	9.31968	11.6975	6.19566	33.375	0	1.28819	11.4895	10.0771	0	0
AT1G02710	25.2963	20.4707	12.3913	20.025	18.461	14.1701	31.817	32.0636	0.953094	16.1771
AT1G02720	620.424	574.642	377.05	464.58	497.568	462.46	457.812	476.373	566.138	542.944
AT1G02730	8651.33	9062.67	8159.68	9335.66	10021.7	9723.26	8997.15	8945.74	8458.71	8419.16
AT1G02740	197.045	266.119	426.615	293.7	121.315	271.808	268.677	255.593	225.883	286.132
AT1G02750	170.417	181.312	154.891	118.815	155.6	204.822	144.061	145.66	103.887	180.981
AT1G02760	0	0	0	0	0	0	0	0	0	0
AT1G02770	0	0	0.885094	6.675	0	0	0	0	3.81238	0
AT1G02780	37475.8	35872	31290.7	30997.4	40936.8	44956.5	33582.9	29621.3	34224.7	38037.4
AT1G02790	0	0	0	17.355	0	1.28819	0	0	0	0
AT1G02800	1642.93	1947.64	1224.09	1393.74	2169.61	2585.4	2168.86	1832.2	1971	2583.28
AT1G02810	75.8888	55.5633	25.6677	76.0951	12.3073	29.6284	68.0531	54.05	96.2625	70.7748
AT1G02813	0	0	0.885094	0	0	0	0	0	0	0
AT1G02816	288.91	184.236	173.478	205.59	247.905	271.808	206.811	195.13	240.18	242.656
AT1G02820	0	0	0	2.67	0	0	0	0	0	0
AT1G02830	0	0	0	5.34	0	0	0	0.916102	1.90619	0
AT1G02840	4438.83	4402.66	3672.26	3450.98	5764.23	5228.76	4074.35	4484.32	4787.39	4396.12
AT1G02850	2.66277	5.84877	0	0	1.75819	9.01733	3.53523	0.916102	0.953094	0
AT1G02860	114.499	55.5633	56.646	33.375	98.4587	30.9166	39.7713	47.6373	23.8274	32.3542
AT1G02870	1215.55	1039.62	1014.32	989.236	1316.01	1391.25	1076.48	939.005	964.531	1185.98
AT1G02880	138.464	159.379	155.777	157.53	192.522	186.788	211.23	192.382	196.337	192.103
AT1G02890	1214.22	1633.27	1534.75	1634.04	1035.57	1172.25	1609.41	1803.81	1691.74	1503.46
AT1G02900	194.382	97.9669	90.2796	73.4251	232.96	81.156	66.2855	21.0704	25.7335	5.05534
AT1G02910	326.189	438.658	432.811	468.585	411.417	256.35	441.02	566.151	486.078	428.693
AT1G02920	0	2.92439	3.54038	0	0	0	11.4895	2.74831	1.90619	0
AT1G02930	557.849	459.128	706.305	546.015	388.56	784.508	505.538	272.082	131.527	219.402
AT1G02940	3.99415	2.92439	6.19566	0	0	0	4.41903	6.41272	7.62475	0
AT1G02950	118.493	35.0926	23.0125	52.065	62.4158	61.8331	118.43	51.3017	3.81238	19.2103
AT1G02952	0	0	0	0	0	0	0	0	0	0
AT1G02960	161.097	206.169	378.82	222.945	278.673	123.666	225.371	321.552	296.412	211.313
AT1G02965	0	0	0	0	0	0	0	0	0	0
AT1G02970	371.456	535.162	374.395	540.675	528.336	574.533	477.256	553.326	568.044	482.28
AT1G02980	0	0	0	0	0	0	0	0.916102	3.81238	0
AT1G02990	488.617	608.272	655.855	680.85	454.492	378.728	635.457	654.097	607.121	594.508
AT1G03000	424.711	552.709	661.165	535.335	561.742	284.69	553.263	658.678	613.793	595.519
AT1G03010	0	0	0	0	0	0	0	0.916102	0	0
AT1G03020	46.5984	24.8573	18.587	13.35	0	0	1.76761	2.74831	0.953094	0
AT1G03022	0	0	0	0	0	0	0	0	0	0
AT1G03030	432.699	415.263	462.904	405.84	364.824	479.207	422.46	443.394	412.69	423.638
AT1G03040	1717.48	1489.97	1871.97	1607.34	1872.47	1816.35	1726.07	1674.64	1544.01	1550.98
AT1G03050	0	0	0	0	0	0	0	0	0	0
AT1G03055	9.31968	1.46219	0	0	0	0	0.883807	1.8322	0	0
AT1G03060	1881.24	2228.38	1879.06	2169.38	2044.78	1641.15	2328.83	2368.12	1971	1820.93
AT1G03070	1.33138	5.84877	11.5062	17.355	0	0	7.95426	2.74831	2.85928	0
AT1G03080	1243.51	1476.81	1577.24	1573.97	1032.94	799.966	1611.18	1570.2	1300.02	1290.12
AT1G03090	439.356	450.355	438.122	508.635	209.225	217.704	544.425	511.185	419.361	429.704
AT1G03100	182.399	172.539	172.593	216.27	200.434	137.836	212.997	215.284	204.915	193.114
AT1G03103	0	0	0	0	0	0	0	0	0	0
AT1G03106	0	0	3.54038	0	0.879095	3.86457	0	0	0	1.01107
AT1G03110	1204.9	1156.59	915.187	1142.76	1336.22	1473.69	941.254	940.837	1158.96	1299.22
AT1G03120	9.31968	7.31096	6.19566	12.015	0.879095	14.1701	10.6057	10.0771	20.015	18.1992
AT1G03130	745.574	593.65	839.069	756.946	831.624	825.73	896.18	1069.09	481.313	643.039
AT1G03140	2078.29	1832.13	1717.08	1843.64	1934.01	2381.86	1768.5	1802.89	2254.07	2033.26
AT1G03150	481.961	358.237	445.202	400.5	431.636	722.675	359.709	404.917	457.485	515.645
AT1G03160	451.339	621.432	469.985	571.38	359.55	378.728	669.042	715.476	513.718	527.778
AT1G03170	86.5399	203.245	152.236	178.89	282.19	595.144	360.593	389.344	690.04	906.928
AT1G03180	95.8596	119.9	137.19	146.85	171.424	122.378	158.201	141.08	203.962	204.236
AT1G03190	487.286	580.49	438.122	464.58	539.764	492.089	431.298	554.242	639.526	644.05
AT1G03200	29.2904	51.1767	86.7392	49.395	9.67005	1.28819	46.8418	40.3085	34.3114	29.321
AT1G03210	193.05	223.715	326.6	237.63	271.64	162.312	268.677	257.425	256.382	259.845
AT1G03220	1187.59	1042.54	622.221	710.22	1497.1	1316.53	979.258	921.599	698.618	701.681
AT1G03230	1688.19	1514.83	1274.54	1250.9	1946.32	2229.86	1452.98	1404.38	1404.86	1485.26
AT1G03240	9.31968	16.0841	43.3696	28.035	54.5039	7.72914	18.5599	16.4898	14.2964	7.07748
AT1G03250	649.715	701.852	595.668	580.725	600.422	649.248	654.017	559.739	605.215	671.349
AT1G03260	163.76	134.522	163.742	197.58	161.754	144.277	191.786	196.962	193.478	290.177
AT1G03270	65.2378	103.816	131.879	116.145	63.2949	30.9166	106.941	133.751	134.386	105.151
AT1G03280	712.29	883.164	1086.9	927.826	792.944	820.577	985.445	1097.49	1197.09	1051.51
AT1G03290	358.142	489.835	454.938	368.46	399.988	428.967	431.298	502.94	657.635	626.862
AT1G03300	81.2143	109.664	134.534	165.54	40.4384	52.8158	174.11	173.143	119.137	85.9408
AT1G03310	911.997	678.457	616.911	841.051	714.704	615.755	750.352	675.167	516.577	577.32
AT1G03320	0	0	0.885094	2.67	0	0	4.41903	0	0	0
AT1G03330	2210.1	1747.32	1592.28	1312.31	2510.7	2607.3	1444.14	1288.96	1851.86	1711.74
AT1G03340	6.65691	1.46219	0	0	0	0	1.76761	15.5737	0.953094	0
AT1G03350	1483.16	1314.51	1334.72	1172.13	1403.04	1625.7	1222.3	1188.18	1162.78	1152.62
AT1G03360	796.167	811.517	816.942	783.646	744.594	917.191	707.929	712.728	855.879	1001.97
AT1G03365	547.198	723.785	601.864	646.14	533.611	458.596	662.855	633.027	727.211	671.349
AT1G03370	577.82	605.348	639.038	517.98	457.129	435.408	573.591	708.147	620.464	412.516
AT1G03380	324.857	422.574	408.914	432.54	544.16	279.537	479.907	450.722	345.02	396.339
AT1G03390	0	1.46219	0	0	0	0	0	0	0	0
AT1G03400	41.2729	57.0255	27.4379	41.385	17.5819	73.4268	65.4017	65.9594	70.529	43.4759
AT1G03410	65.2378	68.7231	78.7734	50.73	0	68.2741	41.5389	46.7212	57.1857	61.6752
AT1G03420	15.9766	11.6975	4.42547	4.005	76.4813	24.4756	22.0952	11.9093	3.81238	8.08855
AT1G03430	414.06	333.38	484.147	408.51	358.671	413.509	350.871	367.357	369.801	360.951
AT1G03440	149.115	165.228	110.637	170.88	241.751	217.704	167.04	181.388	222.071	185.025
AT1G03445	0	7.31096	0	0	0	0	0	0.916102	0	3.0332
AT1G03457	583.146	679.92	632.842	632.79	709.43	539.752	622.2	744.791	708.149	597.541
AT1G03470	318.2	368.473	581.507	401.835	234.718	419.95	394.178	430.568	468.922	394.317
AT1G03475	2751.97	2487.19	1990.58	2352.27	2801.68	2183.48	2708.87	2925.11	2067.26	2013.04
AT1G03490	0	0	0	0	0	0	0	0	0	0
AT1G03495	95.8596	97.9669	201.801	106.8	74.7231	95.3261	110.476	76.0365	25.7335	49.5423
AT1G03502	1.33138	0	0	1.335	18.461	5.15276	0.883807	0.916102	0	0
AT1G03506	0	0	3.54038	0	0	0	0	0.916102	0	0
AT1G03510	53.2553	54.1011	74.3479	73.4251	37.8011	95.3261	57.4475	63.2111	82.9192	67.7416
AT1G03515	0	0	0	0	0	0	0	0	0	0
AT1G03520	115.83	178.387	159.317	125.49	90.5468	46.3748	190.902	134.667	126.762	171.882
AT1G03530	1194.25	1454.88	1124.95	1297.62	1010.08	955.837	1187.84	1374.15	1408.67	1215.3
AT1G03540	82.5457	99.4291	161.087	104.13	44.8339	63.1213	129.036	155.737	108.653	145.594
AT1G03545	0	0	0	0	0	0	0	0	0	0
AT1G03550	63.9064	92.1181	64.6119	81.4351	49.2293	21.8992	90.1483	71.456	87.6847	62.6862
AT1G03560	262.282	305.598	267.298	311.055	261.091	186.788	253.653	300.482	343.114	320.509
AT1G03570	0	0	0	0	0	0	0	0	0	0
AT1G03580	0	4.38658	2.65528	16.02	0	0	0	0	0	0
AT1G03590	885.37	821.752	765.607	738.256	631.19	758.744	737.095	830.905	779.631	832.109
AT1G03600	1471.18	1172.68	1210.81	1252.23	2185.43	1870.45	1509.54	1488.67	901.627	1211.26
AT1G03610	533.884	573.18	411.569	396.495	552.072	426.391	510.84	406.749	316.427	523.733
AT1G03620	31.9532	52.6389	46.91	40.05	72.0858	14.1701	24.7466	11.9093	1.90619	0
AT1G03630	911.997	668.222	656.74	790.321	772.725	555.21	831.662	973.817	536.592	523.733
AT1G03640	0	0	0	0	0	0	0	0	0	0
AT1G03650	147.783	105.278	102.671	66.75	181.094	154.583	99.8702	72.3721	88.6378	126.384
AT1G03660	2.66277	1.46219	6.19566	9.34501	0	7.72914	1.76761	15.5737	3.81238	7.07748
AT1G03670	0	0	0	0	0	0	0.883807	0	0	0
AT1G03680	1204.9	837.836	1088.67	918.481	1223.7	1225.07	1082.66	1129.55	704.337	1008.03
AT1G03687	388.764	388.943	408.914	396.495	345.484	445.714	356.174	396.672	438.423	348.819
AT1G03700	5.32553	2.92439	0	0	0	2.57638	0.883807	1.8322	0.953094	15.166
AT1G03710	50.5925	73.1096	108.867	73.4251	133.622	153.295	59.2151	86.1136	187.76	170.871
AT1G03720	0	0	0	0	0	0	0	0	0.953094	2.02214
AT1G03730	290.241	279.279	313.323	252.315	411.417	410.933	263.374	191.465	278.304	339.719
AT1G03740	343.497	416.725	431.926	365.79	423.724	249.909	447.206	482.786	355.504	338.708
AT1G03743	0	0	0	0	0	0	0	0	0	0
AT1G03746	0	0	0	0	0	0	0	0	0	0
AT1G03750	146.452	226.64	254.907	238.965	159.995	204.822	201.508	229.942	215.399	265.911
AT1G03760	366.13	328.993	375.28	395.16	439.548	360.693	355.29	383.847	478.453	492.39
AT1G03770	159.766	198.858	236.32	225.615	195.159	123.666	265.142	267.502	261.148	244.679
AT1G03780	1117.03	1617.19	1600.25	1804.92	1669.4	857.935	1765.85	1733.27	1996.73	1934.17
AT1G03790	0	0	3.54038	0	1.75819	2.57638	0	0	0	0
AT1G03800	0	2.92439	4.42547	0	0	6.44095	0.883807	0.916102	1.90619	18.1992
AT1G03810	0	0	0	0	0	0	0	0	0	0
AT1G03820	396.752	260.27	277.92	383.145	169.665	310.454	135.222	95.2746	36.2176	94.0293
AT1G03830	985.223	1267.72	1107.25	1268.25	1057.55	951.972	1301.85	1453.85	1629.79	1288.1
AT1G03840	47.9298	51.1767	43.3696	20.025	0.879095	3.86457	42.4227	27.4831	33.3583	48.5313
AT1G03850	0	0	0	2.67	0	2.57638	9.72188	2.74831	6.67166	7.07748
AT1G03860	2867.8	2722.6	2241.06	2481.77	2535.31	3223.05	2264.31	2152.84	2457.08	2317.37
AT1G03870	90.534	90.6559	109.752	145.515	134.502	92.7497	116.663	104.436	45.7485	92.0072
AT1G03880	0	0	29.2081	0	19.3401	18.0347	0	0	0	11.1218
AT1G03890	0	0	1.77019	0	1.75819	0	0	0	0	3.0332
AT1G03900	1587.01	1250.17	1293.12	1312.31	1177.99	1815.06	1155.14	1174.44	1122.75	1287.09
AT1G03905	63.9064	51.1767	34.5187	41.385	41.3175	18.0347	45.0742	29.3153	33.3583	61.6752
AT1G03910	1776.06	1971.04	1790.55	2038.55	1421.5	1222.49	1849.81	2137.27	2330.32	2083.81
AT1G03920	7.9883	19.0085	14.1615	22.695	36.0429	0	4.41903	15.5737	3.81238	2.02214
AT1G03930	225.004	191.547	316.864	222.945	93.1841	130.107	277.515	284.908	294.506	210.302
AT1G03935	0	1.46219	0.885094	2.67	0	0	0	0	0.953094	0
AT1G03940	110.505	141.833	154.891	132.165	103.733	148.142	147.596	93.4424	33.3583	25.2767
AT1G03950	75.8888	71.6474	77.8883	80.1001	4.39548	20.611	58.3313	49.4695	38.1238	50.5534
AT1G03960	260.951	317.296	374.395	375.135	354.275	200.958	369.431	355.448	409.831	367.018
AT1G03970	177.074	181.312	167.283	150.855	151.204	258.926	220.068	196.962	183.947	196.147
AT1G03980	78.5516	116.975	85.8541	57.405	164.391	55.3922	95.4511	110.848	106.747	102.118
AT1G03982	0	0	0	0	0	0	0	0	0	0
AT1G03990	27.959	40.9414	19.4721	33.375	21.9774	29.6284	67.1693	79.7009	51.4671	75.8301
AT1G04000	328.852	282.203	267.298	329.745	494.051	426.391	435.717	368.273	372.66	567.209
AT1G04010	244.974	276.354	344.302	317.73	260.212	157.159	284.586	331.629	386.956	344.774
AT1G04020	653.709	903.635	938.2	1011.93	846.569	695.623	896.18	957.327	1081.76	1211.26
AT1G04030	299.561	367.01	497.423	517.98	282.19	318.183	415.389	453.471	526.108	468.125
AT1G04040	476.635	390.405	275.264	246.975	101.096	113.361	418.924	549.661	52.4202	135.483
AT1G04050	647.052	893.4	850.576	703.545	734.044	637.654	906.786	986.642	955	870.53
AT1G04070	714.953	545.398	519.55	507.3	923.929	1074.35	517.911	433.316	697.665	710.781
AT1G04080	4008.79	4471.39	4037.8	4573.71	4634.59	3733.17	3881.68	4343.24	4804.55	4464.88
AT1G04090	10.6511	23.3951	22.1274	28.035	0	23.1874	23.8628	15.5737	17.1557	36.3985
AT1G04100	42.6042	59.9499	76.1181	86.7751	37.8011	83.7324	68.0531	65.9594	62.9042	68.7526
AT1G04110	14.6452	19.0085	24.7826	17.355	7.91186	19.3229	47.7256	65.0433	46.7016	53.5866
AT1G04120	3012.92	3420.07	3302.29	3268.08	2355.1	1972.22	2735.38	2992.91	2486.62	2421.51
AT1G04130	314.206	315.834	306.243	268.335	344.605	253.773	292.54	288.572	357.41	330.619
AT1G04140	1989.09	2126.03	1654.24	1914.39	2433.34	2121.65	2172.4	2266.44	2181.63	2268.84
AT1G04150	288.91	460.591	316.864	403.17	518.666	368.422	369.431	408.582	470.829	434.759
AT1G04160	278.259	444.507	457.594	567.375	458.888	224.145	477.256	558.822	558.513	450.936
AT1G04170	5052.6	5050.41	3943.1	4353.44	4617.01	5735.02	4267.9	4149.03	4504.32	4736.85
AT1G04171	0	0	0	0	0	0	0	0	0	0
AT1G04180	1.33138	0	0	0	0	0	0	0	1.90619	0
AT1G04190	1620.29	1422.71	1949.86	1847.64	1017.11	1763.53	1390.23	1316.44	1638.37	2154.59
AT1G04200	627.081	640.44	801.01	691.53	547.676	434.12	695.556	735.63	733.883	633.94
AT1G04210	1649.58	2158.2	2064.92	2370.96	1770.5	1431.18	2172.4	2162.92	2186.4	1731.96
AT1G04220	280.922	353.851	200.031	258.99	262.849	273.096	218.3	220.781	263.054	261.867
AT1G04230	399.415	475.213	488.572	415.185	341.968	486.936	404.784	500.192	625.23	506.545
AT1G04240	218.347	134.522	261.988	246.975	229.444	103.055	73.356	60.4628	19.0619	61.6752
AT1G04250	395.421	248.573	169.053	264.33	197.796	229.298	162.62	131.919	40.03	73.808
AT1G04260	677.674	555.633	508.044	524.655	807.009	998.347	527.633	460.8	582.341	719.881
AT1G04270	27103	21558.6	19704	16245.6	30788.5	40393.8	17426	15917.3	21700.1	24654.9
AT1G04280	326.189	339.229	232.78	403.17	232.96	289.843	408.319	425.072	270.679	284.11
AT1G04290	153.109	95.0425	156.662	124.155	172.303	150.718	88.3807	85.1975	84.8254	94.0293
AT1G04295	0	0	0	0	0	0	0	0	0	0
AT1G04300	1055.79	1295.5	1452.44	1257.57	1183.26	658.265	1359.3	1401.64	1423.92	1218.34
AT1G04310	424.711	486.91	435.466	380.475	437.789	494.665	540.006	501.108	492.75	564.176
AT1G04320	0	0	0	0	0	0	0	0	0	0
AT1G04330	39.9415	20.4707	21.2423	29.37	0	9.01733	4.41903	19.2382	7.62475	8.08855
AT1G04340	1657.57	1525.07	1164.78	1001.25	1846.98	2412.78	1306.27	1059.01	1227.59	1324.5
AT1G04350	27.959	5.84877	39.8292	25.365	56.2621	3.86457	23.8628	27.4831	20.9681	24.2656
AT1G04360	61.2436	45.328	35.4038	74.7601	36.922	42.5103	41.5389	41.2246	36.2176	77.8523
AT1G04370	0	1.46219	0	0	0	0	0	0	0	0
AT1G04380	6.65691	5.84877	4.42547	6.675	0	2.57638	1.76761	7.32882	1.90619	1.01107
AT1G04390	187.725	252.959	348.727	257.655	232.96	180.347	297.843	381.099	284.975	287.143
AT1G04400	1463.19	1470.97	1721.51	1464.5	1421.5	1415.72	1562.57	1578.44	1392.47	1330.57
AT1G04410	28208	26126.5	21005.1	22201.1	27223.8	33249.5	21555.2	18321.1	17963.9	21436.7
AT1G04420	340.834	359.699	325.715	317.73	326.144	258.926	382.688	503.856	296.412	302.309
AT1G04425	428.705	463.515	1177.18	664.83	462.404	506.259	730.025	698.07	1027.44	987.814
AT1G04430	2653.45	2484.27	2392.41	2575.22	2173.12	2135.82	2346.51	2744.64	2475.19	2237.49
AT1G04440	477.966	590.726	730.203	759.616	537.127	443.137	621.316	625.698	692.9	660.228
AT1G04445	0	0	0	0	0	0	0	0.916102	2.85928	0
AT1G04450	0	1.46219	0	0	0	0	0.883807	0	0	0
AT1G04457	0	0	0	0	0	0	1.76761	0	0.953094	0
AT1G04470	0	0	0	1.335	0	1.28819	0	0	0	0
AT1G04480	7418.46	6607.65	4930.86	4707.21	7950.54	9405.08	5022.67	5641.36	6073.12	6448.59
AT1G04490	1.33138	0	13.2764	26.7	0	2.57638	1.76761	2.74831	6.67166	6.06641
AT1G04500	0	0	0	0	0	0	0	0	0	0
AT1G04501	0	0	0	0	0	0	0	0	0	0
AT1G04510	2891.76	3095.46	2348.16	2754.11	3394.19	3145.76	2803.44	2675.94	3280.55	3113.08
AT1G04520	2558.92	2702.13	3605.87	3389.57	3513.74	3928.98	3635.1	3519.67	4135.48	4004.84
AT1G04530	1346.03	1468.04	1201.07	1154.78	1241.28	1576.74	1552.85	1562.87	1404.86	1646.02
AT1G04540	38.6101	84.8072	127.454	116.145	81.7558	88.8851	67.1693	84.2814	94.3563	88.974
AT1G04550	1384.64	1362.76	1431.2	1364.37	1396.88	1575.46	1367.25	1433.7	1320.99	1264.85
AT1G04555	113.168	97.9669	95.5902	110.805	119.557	104.343	114.011	88.8619	69.5759	60.6641
AT1G04560	0	5.84877	11.5062	0	11.4282	7.72914	1.76761	0.916102	0.953094	16.1771
AT1G04570	46.5984	33.6304	3.54038	20.025	4.39548	33.4929	29.1656	51.3017	53.3733	28.3099
AT1G04580	1.33138	2.92439	0.885094	2.67	0.879095	1.28819	0.883807	0	3.81238	1.01107
AT1G04590	656.372	785.197	927.579	938.506	637.344	717.522	895.296	812.583	1083.67	1180.93
AT1G04600	61.2436	138.908	100.016	97.4551	21.0983	30.9166	83.0779	106.268	100.075	109.195
AT1G04610	5.32553	10.2353	18.587	2.67	0	12.8819	10.6057	4.58051	3.81238	0
AT1G04620	772.202	842.223	933.774	810.346	617.125	569.38	764.493	989.391	638.573	888.729
AT1G04625	13.3138	5.84877	8.85094	16.02	7.03276	0	9.72188	7.32882	0.953094	4.04427
AT1G04630	1138.33	935.803	959.442	978.556	1251.83	1726.17	906.786	876.71	898.768	1053.53
AT1G04635	359.473	198.858	224.814	184.23	137.139	234.451	144.944	160.318	264.96	253.778
AT1G04640	318.2	150.606	193.836	118.815	239.993	443.137	216.533	241.851	164.885	235.579
AT1G04645	5.32553	0	1.77019	1.335	0	0	0.883807	0.916102	1.90619	0
AT1G04650	408.735	505.919	396.522	465.915	327.023	407.068	404.784	442.477	465.11	435.77
AT1G04660	13.3138	5.84877	3.54038	17.355	14.9446	32.2048	14.1409	9.16102	14.2964	7.07748
AT1G04670	0	0	0	0	0	0	0	0	0	0
AT1G04680	2746.64	2430.16	2237.52	2408.34	3284.3	2354.81	2422.51	2402.94	2109.2	2202.11
AT1G04684	0	0	0	0	0	0	0	0	0	0
AT1G04690	3263.22	3089.61	3099.6	3139.92	3530.45	4491.92	2905.07	2728.15	3195.73	3428.53
AT1G04700	99.8537	125.749	53.9908	106.8	75.6022	46.3748	106.941	106.268	128.668	62.6862
AT1G04710	300.893	254.422	202.687	228.285	268.124	296.284	277.515	296.817	284.975	303.32
AT1G04720	0	0	0	0	0	0	0	0	0	0
AT1G04730	290.241	424.036	446.973	539.34	341.089	246.044	486.094	589.97	591.872	375.106
AT1G04750	3822.4	3257.77	3645.7	2993.07	3080.35	4275.5	2646.12	2492.71	3018.45	3175.77
AT1G04760	288.91	315.834	318.634	273.675	257.575	368.422	337.614	284.908	339.302	297.254
AT1G04770	643.058	501.532	488.572	399.165	367.462	322.048	394.178	444.31	583.294	490.368
AT1G04778	2.66277	5.84877	7.08075	4.005	0	0	1.76761	0	0	0
AT1G04780	1194.25	1343.76	1289.58	1296.29	1000.41	955.837	1333.66	1474.01	1620.26	1351.8
AT1G04790	778.859	798.357	814.287	752.941	737.561	741.997	792.775	922.515	944.516	926.138
AT1G04800	0	1.46219	0	0	0	0	63.6341	120.926	0.953094	0
AT1G04810	2095.6	2402.38	1765.76	2081.27	2178.4	2170.6	1982.38	1905.49	1991.97	2058.53
AT1G04820	21194.3	19757.1	17770.9	19807.4	26124.1	29802.3	17615.2	16543	20377.2	21128.3
AT1G04830	247.637	296.825	336.336	309.72	268.124	168.753	356.174	333.461	347.879	316.464
AT1G04840	51.9239	32.1682	64.6119	113.475	136.26	14.1701	78.6588	92.5263	76.2475	54.5977
AT1G04850	1813.34	2044.15	2168.48	2029.2	1666.76	1389.96	2157.37	2199.56	2186.4	2104.03
AT1G04860	710.958	915.333	720.467	858.406	696.243	427.679	882.923	808.002	912.111	872.552
AT1G04870	2046.34	1602.56	1597.6	1808.93	1279.08	2159.01	1308.03	1294.45	1620.26	1760.27
AT1G04880	61.2436	59.9499	21.2423	53.4	92.305	65.6977	61.8665	52.2178	81.013	60.6641
AT1G04890	0	0	0	0	0	0	0	0	0	0
AT1G04900	476.635	388.943	472.64	425.865	621.52	472.766	399.481	447.974	410.784	484.302
AT1G04910	745.574	666.76	748.79	662.16	915.138	699.487	650.482	786.016	690.04	576.309
AT1G04920	7.9883	0	7.08075	0	0	0	4.41903	13.7415	0	0
AT1G04930	130.476	144.757	134.534	100.125	136.26	130.107	121.965	128.254	182.994	170.871
AT1G04940	51.9239	29.2439	60.1864	41.385	39.5593	60.5449	41.5389	25.6509	41.9361	51.5645
AT1G04945	430.037	429.885	407.143	421.86	427.24	370.999	405.667	316.055	383.144	470.147
AT1G04950	611.105	618.507	707.19	636.795	655.805	559.074	681.415	690.741	771.053	690.56
AT1G04960	215.684	244.186	315.094	279.015	330.54	300.148	321.706	277.579	308.803	297.254
AT1G04970	327.52	327.531	372.625	287.025	527.457	322.048	332.311	335.293	300.225	329.608
AT1G04980	808.149	608.272	439.892	463.245	341.968	373.575	471.953	533.172	301.178	394.317
AT1G04985	489.949	340.691	408.028	411.18	345.484	289.843	405.667	414.994	410.784	454.981
AT1G04990	431.368	459.128	430.156	349.77	278.673	413.509	347.336	353.616	532.78	393.306
AT1G05000	19.9707	8.77316	33.6336	14.685	0	5.15276	11.4895	3.66441	11.4371	2.02214
AT1G05010	328.852	257.346	308.898	250.98	89.6677	316.895	214.765	195.13	135.339	192.103
AT1G05020	2.66277	5.84877	5.31057	1.335	0	1.28819	7.95426	5.49661	7.62475	0
AT1G05030	75.8888	119.9	165.513	148.185	116.92	126.243	162.62	170.395	172.51	110.206
AT1G05040	0	0	0	0	0	0	0	0	0	0
AT1G05055	472.641	552.709	526.631	457.905	464.162	730.404	561.217	588.138	545.17	496.434
AT1G05060	279.59	247.111	275.264	188.235	316.474	255.062	256.304	185.969	192.525	251.756
AT1G05061	13.3138	23.3951	35.4038	29.37	0	0	20.3276	17.4059	25.7335	21.2324
AT1G05065	19.9707	16.0841	41.5994	8.01001	15.8237	9.01733	11.4895	14.6576	13.3433	9.09961
AT1G05070	410.066	358.237	449.628	445.89	341.089	410.933	456.044	400.337	545.17	506.545
AT1G05080	0	0	0	0	0	0	0	0	0	0
AT1G05085	0	0	0	0	0	0	0	0	0	0
AT1G05090	3.99415	7.31096	10.6211	20.025	0	19.3229	14.1409	17.4059	15.2495	18.1992
AT1G05100	6.65691	8.77316	2.65528	8.01001	0	0	1.76761	8.24492	41.9361	7.07748
AT1G05120	841.434	1127.35	761.181	1142.76	966.126	919.768	1131.27	1163.45	1251.41	989.836
AT1G05135	121.156	59.9499	59.3013	66.75	105.491	33.4929	88.3807	112.681	42.8892	110.206
AT1G05136	0	0	0	0	0	0	0.883807	0.916102	0	2.02214
AT1G05140	495.274	397.716	536.367	356.445	538.006	510.123	450.742	422.323	340.255	485.313
AT1G05150	2187.46	2223.99	2087.94	1995.83	1737.09	2044.36	2285.52	2302.17	2122.54	2264.79
AT1G05160	133.138	258.808	295.621	246.975	268.124	124.954	281.934	341.706	346.926	351.852
AT1G05170	46.5984	58.4877	76.1181	60.075	13.1864	43.7985	71.5884	33.8958	42.8892	50.5534
AT1G05180	1212.89	1234.09	1257.72	1369.71	1070.74	1639.87	1133.04	1104.82	1385.8	1233.5
AT1G05190	3919.59	2924.39	3139.43	2672.67	3835.49	4153.12	3669.57	3751.44	2284.57	2928.05
AT1G05200	122.487	190.085	174.364	180.225	78.2395	70.8505	186.483	220.781	66.7166	77.8523
AT1G05205	854.748	617.045	641.693	627.45	645.256	836.035	590.383	522.178	599.496	672.36
AT1G05210	383.438	258.808	275.264	281.685	440.427	510.123	289.889	255.593	385.05	452.959
AT1G05220	18.6394	16.0841	0.885094	9.34501	17.5819	69.5623	17.6761	17.4059	21.9212	0
AT1G05230	496.606	758.878	409.799	571.38	307.683	229.298	597.453	634.859	422.221	348.819
AT1G05240	0	0	0	0	0	0	0	0	0	0
AT1G05250	0	0	0	0	0	0	0	0	0	0
AT1G05260	50.5925	38.017	12.3913	20.025	0	39.9339	8.83807	11.9093	10.484	14.155
AT1G05270	419.386	422.574	436.351	429.87	324.386	267.944	313.751	436.065	421.268	418.582
AT1G05280	0	0	0	0	0.879095	0	0	0	0	2.02214
AT1G05290	0	0	0	0	0	0	0	0	0	0
AT1G05291	0	0	0	0	0	0	0	0	0	0
AT1G05300	509.92	391.868	110.637	365.79	65.9321	288.555	206.811	333.461	36.2176	64.7084
AT1G05310	55.9181	42.4036	19.4721	18.69	58.0203	14.1701	15.9085	4.58051	2.85928	0
AT1G05320	495.274	560.02	544.333	811.681	408.779	345.235	535.587	568.9	493.703	576.309
AT1G05330	2.66277	7.31096	2.65528	17.355	0	7.72914	8.83807	6.41272	0	9.09961
AT1G05340	10.6511	1.46219	10.6211	9.34501	10.5491	0	4.41903	0.916102	0.953094	9.09961
AT1G05350	881.375	894.862	685.948	704.88	791.186	593.856	778.634	768.61	759.616	745.157
AT1G05360	342.165	390.405	440.777	586.065	239.114	459.884	392.41	417.743	485.125	463.069
AT1G05370	182.399	156.455	250.482	295.035	283.948	265.367	318.17	299.565	342.161	308.376
AT1G05380	1411.27	1566.01	1351.54	1395.08	1329.19	1213.48	1332.78	1415.38	1398.19	1450.88
AT1G05385	83.8771	111.127	78.7734	96.1201	285.706	66.9859	105.173	140.164	70.529	72.7969
AT1G05390	0	0	0	0	0	0	0	0	0	0
AT1G05400	18.6394	14.6219	25.6677	8.01001	0	1.28819	3.53523	5.49661	3.81238	0
AT1G05410	476.635	570.255	469.1	542.01	724.374	407.068	494.932	600.963	547.076	592.486
AT1G05420	55.9181	45.328	9.73604	26.7	26.3729	3.86457	48.6094	25.6509	28.5928	54.5977
AT1G05430	736.255	662.373	590.358	655.485	590.752	1033.13	628.387	634.859	666.213	605.63
AT1G05440	620.424	652.138	458.479	501.96	727.891	946.82	644.295	566.151	673.838	696.626
AT1G05450	1.33138	1.46219	0	0	0	0	1.76761	0	0.953094	0
AT1G05460	1094.4	1146.36	891.29	917.146	945.906	1114.28	1046.43	1162.53	1133.23	1126.33
AT1G05470	914.66	1175.6	1738.33	1579.31	1304.58	780.643	1470.65	1534.47	1512.56	1297.2
AT1G05490	450.007	617.045	1034.68	862.411	812.284	575.821	815.754	918.851	533.733	628.884
AT1G05500	1492.48	1604.03	1448.9	1441.8	1277.33	1610.24	1444.14	1419.04	1220.91	1261.81
AT1G05510	2.66277	0	7.08075	0	8.79095	1.28819	0.883807	2.74831	0	6.06641
AT1G05520	1632.28	1792.65	1436.51	1688.78	1781.93	1815.06	1443.26	1549.13	1650.76	1506.49
AT1G05530	0	0	0	0	0	0	0	0	0	0
AT1G05540	17.308	5.84877	7.96585	14.685	61.5367	3.86457	7.95426	9.16102	0.953094	12.1328
AT1G05550	6.65691	7.31096	2.65528	0	0	2.57638	3.53523	0	0	0
AT1G05560	27.959	11.6975	26.5528	14.685	0.879095	5.15276	38.8875	21.0704	11.4371	52.5755
AT1G05562	0	0	0	2.67	3.51638	0	4.41903	1.8322	5.71857	4.04427
AT1G05570	2042.34	2519.36	1566.62	1871.67	2146.75	1353.89	2248.4	2359.88	1808.02	1723.87
AT1G05575	6.65691	1.46219	2.65528	0	0	0	3.53523	2.74831	4.76547	0
AT1G05577	0	4.38658	0	0	7.91186	0	0.883807	0.916102	0	0
AT1G05580	0	0	0	0	0	0	0	0	0	0
AT1G05590	693.65	821.752	715.156	674.175	765.692	837.324	755.655	697.154	646.198	818.965
AT1G05600	260.951	223.715	156.662	194.91	170.544	206.11	193.554	233.606	239.227	162.782
AT1G05610	29.2904	11.6975	35.4038	33.375	0	12.8819	22.979	20.1543	13.3433	3.0332
AT1G05615	1.33138	0	0	0	0	0	0	0	0	5.05534
AT1G05620	511.251	542.473	568.231	496.62	549.434	578.397	446.322	515.766	569.95	524.744
AT1G05630	376.781	519.078	645.234	531.33	625.916	368.422	674.345	824.492	654.776	539.91
AT1G05640	280.922	403.565	317.749	283.02	380.648	300.148	331.428	386.595	263.054	248.723
AT1G05650	0	0	0	0	0	0	0	0	0	0
AT1G05660	0	0	0	5.34	0	0	0	0	0	0
AT1G05670	107.842	232.489	264.643	225.615	171.424	70.8505	229.79	237.271	300.225	283.099
AT1G05675	0	0	0	0	0	0	0.883807	0	0	0
AT1G05680	0	0	0.885094	0	0	0	0	0	0	0
AT1G05690	9.31968	20.4707	19.4721	37.38	7.91186	15.4583	11.4895	21.0704	24.7805	23.2546
AT1G05700	5.32553	0	12.3913	8.01001	0	0	5.30284	8.24492	11.4371	1.01107
AT1G05710	1098.39	738.407	1873.74	1302.96	1557.76	1241.82	1236.45	1276.13	1208.52	1467.06
AT1G05720	785.516	612.659	378.82	517.98	851.843	928.785	553.263	451.638	509.905	591.475
AT1G05730	154.44	153.53	145.155	106.8	165.27	170.041	106.941	134.667	168.698	173.904
AT1G05740	0	0	1.77019	0	0	0	0	0	0	0
AT1G05750	197.045	248.573	201.801	304.38	371.857	181.635	235.093	288.572	249.711	314.442
AT1G05760	13.3138	24.8573	15.9317	20.025	72.0858	2.57638	22.979	18.322	4.76547	3.0332
AT1G05770	46.5984	42.4036	41.5994	48.06	57.1412	51.5276	72.4722	36.6441	19.0619	30.332
AT1G05780	90.534	62.8743	30.0932	72.09	58.0203	27.052	51.2608	52.2178	50.514	46.5091
AT1G05785	135.801	128.673	216.848	156.195	305.925	285.978	116.663	142.912	151.542	189.07
AT1G05790	230.329	308.523	332.795	387.15	217.137	208.687	316.403	381.099	297.365	328.597
AT1G05800	0	0	0	0	0	0	0	0	0	0
AT1G05805	382.107	462.053	556.724	543.345	540.644	559.074	620.432	623.866	563.279	535.866
AT1G05810	21.3021	23.3951	15.0466	9.34501	6.15367	6.44095	23.8628	16.4898	17.1557	10.1107
AT1G05820	42.6042	19.0085	65.497	68.085	0	12.8819	56.5636	46.7212	52.4202	33.3653
AT1G05830	583.146	965.047	1286.93	1021.28	730.528	470.189	1056.15	1293.54	1194.23	884.685
AT1G05835	769.539	574.642	730.203	632.79	1106.78	1343.58	837.849	752.12	1120.84	1306.3
AT1G05840	267.608	283.665	456.709	420.525	298.892	163.6	369.431	390.26	362.176	348.819
AT1G05850	7274.68	6151.44	5611.5	5225.19	5604.23	6367.52	6261.77	5420.58	4181.22	4609.46
AT1G05860	256.957	309.985	389.441	369.795	283.069	222.857	325.241	308.727	389.816	299.276
AT1G05870	505.925	280.741	482.376	472.59	321.749	363.27	347.336	304.146	274.491	286.132
AT1G05880	0	1.46219	0	0	0	0	0.883807	0	0	0
AT1G05890	1067.77	1260.41	1409.96	1165.46	1236.01	949.396	1211.7	1291.7	1341	1174.86
AT1G05894	0	10.2353	0	10.68	0	0	6.18665	9.16102	11.4371	4.04427
AT1G05900	75.8888	128.673	130.994	144.18	7.03276	99.1906	112.243	141.08	94.3563	88.974
AT1G05910	1525.76	1740.01	1708.23	1706.13	1237.77	1177.41	1663.32	1818.46	1846.14	1693.54
AT1G05920	0	0	0	0	0	0	0	0	0	0
AT1G05925	0	0	0	0	0	0	0	0	0	0
AT1G05930	0	0	0	2.67	0	14.1701	0	0	0	0
AT1G05940	414.06	500.07	485.032	481.935	444.822	669.859	561.217	513.933	504.187	451.947
AT1G05950	485.955	675.533	895.715	845.056	550.314	394.186	745.933	683.412	476.547	482.28
AT1G05960	812.143	953.35	927.579	1033.29	743.715	707.216	1038.47	1094.74	1110.35	909.961
AT1G05970	248.969	295.363	337.221	224.28	273.399	449.578	341.149	292.237	330.724	422.627
AT1G05980	0	0	0	0	0	0	0	0	0	0
AT1G05990	0	0	0	0	0	0	0	0	0	0
AT1G06000	564.506	482.524	509.814	408.51	760.417	631.213	549.728	508.437	494.656	503.512
AT1G06002	1.33138	0	0	0	0	1.28819	0.883807	1.8322	1.90619	2.02214
AT1G06010	545.867	464.977	572.656	456.57	662.838	718.81	452.509	422.323	501.328	472.169
AT1G06020	1.33138	1.46219	2.65528	1.335	0	0	0.883807	3.66441	2.85928	7.07748
AT1G06030	0	1.46219	0	0	0	0	0	0	0	0
AT1G06040	1210.23	1308.66	1266.57	1408.43	1646.55	1423.45	1519.26	1332.93	1115.12	1284.06
AT1G06050	70.5633	70.1852	120.373	77.4301	55.383	127.531	78.6588	76.0365	87.6847	121.328
AT1G06060	267.608	364.086	344.302	372.465	742.835	340.082	402.132	338.958	381.238	392.294
AT1G06070	800.161	884.627	893.06	903.796	1118.21	832.171	970.42	960.075	1259.99	1254.74
AT1G06080	1499.14	1023.53	670.901	917.146	850.964	1212.19	791.891	793.345	720.539	969.614
AT1G06090	351.485	252.959	148.696	336.42	0	168.753	152.015	231.774	6.67166	47.5202
AT1G06100	79.883	42.4036	44.2547	57.405	24.6147	82.4442	30.0494	21.0704	8.57785	0
AT1G06110	611.105	675.533	733.743	623.445	974.917	845.053	742.398	617.453	711.008	643.039
AT1G06120	0	1.46219	0	1.335	0	0	0	0	0	0
AT1G06130	513.914	519.078	609.83	504.63	842.173	744.574	546.193	585.389	573.763	493.401
AT1G06135	0	0	0	0	0	0	0	0	0	0
AT1G06137	0	0	0	0	0	0	0	0	0	0
AT1G06140	63.9064	77.4962	96.4753	94.7851	99.3378	47.663	68.9369	84.2814	81.013	130.428
AT1G06148	1.33138	0	2.65528	14.685	1.75819	2.57638	4.41903	1.8322	6.67166	1.01107
AT1G06149	86.5399	86.2694	0	0	0	0	92.7997	101.687	0	0
AT1G06150	219.678	159.379	136.305	117.48	113.403	77.2914	174.994	176.808	129.621	118.295
AT1G06160	3.99415	8.77316	10.6211	1.335	0	0	7.95426	7.32882	0	0
AT1G06170	23.9649	17.5463	26.5528	6.675	0.879095	2.57638	15.9085	12.8254	11.4371	7.07748
AT1G06180	239.649	244.186	335.451	280.35	359.55	292.419	304.03	276.663	399.347	386.228
AT1G06190	1548.4	1463.65	1070.08	1185.48	1084.8	1276.6	1304.5	1474.92	1106.54	1258.78
AT1G06200	1847.96	1571.86	1371.01	1396.41	2194.22	2079.14	1304.5	1237.65	1564.98	1686.46
AT1G06210	1168.95	1210.7	1091.32	1242.89	675.145	1111.71	977.49	1066.34	1165.63	1294.17
AT1G06220	2925.05	3461.01	2135.73	2631.29	2913.32	2455.29	2605.46	2792.28	2789.71	2490.26
AT1G06225	0	0	0	0	0	0	0	0	0	0
AT1G06230	2725.34	3393.75	2398.61	2880.93	3254.41	2354.81	3076.53	3011.23	3301.52	3195.99
AT1G06240	199.707	209.094	143.385	225.615	291.86	154.583	251.885	206.123	231.602	239.623
AT1G06250	13.3138	23.3951	56.646	10.68	48.3502	50.2394	38.8875	30.2314	40.9831	41.4538
AT1G06260	0	0	0	0	0	0	0	0	0	0
AT1G06265	9.31968	14.6219	46.91	32.04	36.0429	20.611	27.398	41.2246	58.1388	26.2878
AT1G06270	256.957	203.245	216.848	222.945	146.809	266.655	205.043	230.858	222.071	296.243
AT1G06280	0	0	0	0	0	0	0	0	0	0
AT1G06290	750.9	848.072	458.479	774.301	566.137	717.522	741.514	681.58	539.451	638.995
AT1G06310	29.2904	57.0255	52.2206	52.065	142.413	115.937	66.2855	68.7077	94.3563	82.9076
AT1G06320	0	1.46219	7.08075	1.335	14.0655	14.1701	0.883807	0.916102	6.67166	12.1328
AT1G06330	0	0	0	0	0	0	0	0	0	0
AT1G06340	0	0	0	0	0	0	0	0	0	0
AT1G06350	150.446	52.6389	115.947	89.4451	53.6248	145.565	44.1903	51.3017	38.1238	46.5091
AT1G06360	587.14	368.473	495.653	489.945	475.59	488.224	389.759	513.017	326.911	377.128
AT1G06370	14.6452	54.1011	70.8075	45.39	110.766	38.6457	60.9827	58.6306	54.3264	38.4206
AT1G06380	521.902	441.582	383.246	383.145	397.351	385.169	285.47	337.126	428.892	422.627
AT1G06390	1021.17	1428.56	1713.54	1508.55	1212.27	1107.84	1426.46	1306.36	1615.49	1641.97
AT1G06400	881.375	992.829	1061.23	1005.26	1185.02	1226.36	1059.68	832.737	849.207	857.386
AT1G06410	3327.13	3776.84	3054.46	3659.24	2799.04	2292.98	3873.73	4160.02	3795.22	3661.08
AT1G06420	943.95	612.659	959.442	675.51	489.656	494.665	937.719	752.12	560.419	546.988
AT1G06430	171.748	244.186	192.951	225.615	220.653	189.364	198.857	259.257	182.041	254.789
AT1G06440	138.464	147.681	111.522	149.52	69.4485	146.854	102.522	135.583	135.339	170.871
AT1G06450	287.579	311.447	264.643	369.795	126.59	285.978	280.167	258.341	297.365	256.811
AT1G06460	447.345	443.044	465.56	495.285	470.316	403.203	525.865	436.065	299.272	279.055
AT1G06470	616.43	675.533	841.725	870.421	602.18	624.772	660.204	714.56	685.275	596.53
AT1G06475	143.789	114.051	107.096	114.81	167.028	239.603	110.476	117.261	219.212	155.705
AT1G06480	0	0	0	0	0	0	0	0	0	0
AT1G06490	420.717	340.691	344.302	444.555	246.147	95.3261	486.978	488.283	216.352	188.059
AT1G06500	531.222	473.75	688.603	630.12	578.445	874.681	672.577	553.326	513.718	673.371
AT1G06510	131.807	128.673	213.308	145.515	94.9423	225.433	181.18	216.2	148.683	173.904
AT1G06515	616.43	479.599	698.339	616.77	356.913	552.634	594.802	424.155	534.686	625.851
AT1G06520	141.127	119.9	65.497	69.42	18.461	190.652	81.3102	49.4695	37.1707	40.4427
AT1G06530	1873.26	1748.78	1454.21	1292.28	1512.04	1628.27	1597.04	1541.8	1537.34	1445.83
AT1G06540	1.33138	0	0	2.67	0	9.01733	1.76761	0.916102	0	0
AT1G06550	785.516	962.123	1096.63	1149.44	826.349	963.566	1072.94	1141.46	1476.34	1258.78
AT1G06560	439.356	422.574	531.942	496.62	493.172	410.933	485.21	470.877	547.076	439.815
AT1G06570	34.616	65.7987	44.2547	44.055	20.2192	42.5103	54.796	55.8822	47.6547	75.8301
AT1G06580	45.267	35.0926	102.671	56.07	49.2293	105.632	80.4264	73.2882	71.4821	99.0847
AT1G06590	623.087	681.382	739.054	788.986	929.204	624.772	711.465	777.771	935.939	813.91
AT1G06610	0	0	0	0	0	0	0	0	0	0
AT1G06620	45.267	78.9584	91.1647	52.065	0	18.0347	66.2855	36.6441	20.9681	54.5977
AT1G06630	390.095	500.07	673.557	554.025	552.951	474.054	549.728	578.977	616.652	649.106
AT1G06640	900.015	726.71	1215.23	640.8	723.495	629.925	860.828	613.789	412.69	566.198
AT1G06645	1.33138	0	4.42547	0	0	0	0	0.916102	0.953094	0
AT1G06650	141.127	160.841	95.5902	157.53	138.897	177.77	128.152	127.338	87.6847	102.118
AT1G06660	467.315	538.087	504.504	481.935	471.195	414.797	481.675	503.856	604.262	532.833
AT1G06670	2276.66	2937.54	2509.24	3011.76	2264.55	1897.5	2585.14	2861.9	2991.76	2839.08
AT1G06680	8777.81	6979.05	7424.17	7413.26	9577.74	8701.72	9249.04	8802.83	4215.54	5371.81
AT1G06690	97.1909	143.295	103.556	137.505	32.5265	68.2741	138.758	185.969	104.84	128.406
AT1G06700	1218.22	1038.16	1575.47	1443.14	1400.4	982.889	1234.68	1110.32	969.297	1181.94
AT1G06710	173.08	364.086	360.233	391.155	161.754	207.399	297.843	393.008	386.003	273.999
AT1G06720	1963.79	2655.34	2065.81	2405.67	1737.97	1102.69	2095.51	2606.31	2619.1	2048.42
AT1G06730	439.356	533.7	367.314	456.57	532.732	561.651	424.227	471.793	480.36	475.202
AT1G06740	316.869	457.666	281.46	431.205	415.812	459.884	342.917	388.427	390.769	442.848
AT1G06750	5.32553	11.6975	2.65528	5.34	21.9774	9.01733	9.72188	9.16102	13.3433	11.1218
AT1G06760	11500.5	10972.3	10135.2	11182	12032.2	14040	10914.1	10405.1	11970.9	13167.1
AT1G06770	190.388	169.614	205.342	244.305	202.192	244.756	245.698	198.794	254.476	263.889
AT1G06780	367.462	273.43	287.656	285.69	196.917	157.159	273.98	270.25	287.834	289.166
AT1G06790	528.559	469.364	524.861	511.305	537.127	647.96	562.985	401.253	484.172	641.017
AT1G06800	161.097	198.858	163.742	185.565	281.31	365.846	167.04	221.697	273.538	320.509
AT1G06810	0	0	0	0	0	3.86457	0	4.58051	0.953094	14.155
AT1G06820	439.356	372.859	584.162	505.965	374.495	378.728	533.819	527.675	473.688	428.693
AT1G06830	1267.48	728.172	356.693	317.73	255.817	288.555	726.489	342.622	28.5928	78.8633
AT1G06840	240.98	336.304	425.73	273.675	303.288	276.961	328.776	395.756	345.973	346.796
AT1G06850	197.045	280.741	392.982	301.71	408.779	341.37	316.403	300.482	425.08	447.903
AT1G06860	0	0	0	0	0	0	0	0	0	0
AT1G06870	493.943	596.575	628.417	555.36	563.5	504.971	669.042	573.48	546.123	608.663
AT1G06880	0	0	0	0	0	0	0	0	0	0
AT1G06890	1792.04	1802.88	1626.8	1795.58	1564.79	1514.91	1686.3	1516.15	1653.62	1648.04
AT1G06900	1151.65	1501.67	1258.6	1413.77	1265.02	914.615	1308.92	1392.48	1356.25	1271.92
AT1G06910	205.033	214.942	196.491	180.225	229.444	176.482	205.043	258.341	286.881	376.117
AT1G06920	1.33138	0	0	0	0	7.72914	0	0.916102	0.953094	2.02214
AT1G06923	0	0	0	0	0	0	0	0	0	0
AT1G06925	0	0	0	0	0	0	0	0	0	0
AT1G06930	2.66277	0	0.885094	1.335	0	0	0	0	0	0
AT1G06950	4749.04	5540.25	3897.96	5031.62	4064.06	3525.78	4766.37	5449.89	4020.15	3277.88
AT1G06960	575.157	622.894	576.196	587.4	618.004	559.074	621.316	613.789	631.902	643.039
AT1G06970	0	1.46219	0	0	0	0	0.883807	1.8322	0	0
AT1G06980	10.6511	5.84877	9.73604	17.355	0	3.86457	6.18665	11.9093	11.4371	16.1771
AT1G06990	0	0	0	0	0	0	0	0	0	0
AT1G07000	87.8713	118.438	174.364	54.735	148.567	122.378	197.089	207.955	210.634	149.638
AT1G07010	102.516	122.824	161.972	105.465	110.766	87.5969	164.388	188.717	153.448	163.793
AT1G07020	563.175	491.297	673.557	525.99	692.727	884.987	534.703	452.555	596.637	538.899
AT1G07025	0	0	0	0	0	0	0	0	0	0
AT1G07030	637.732	516.154	613.37	489.945	597.785	628.637	537.355	554.242	624.277	778.523
AT1G07040	426.042	356.775	452.283	473.925	464.162	370.999	418.041	395.756	389.816	564.176
AT1G07050	94.5282	58.4877	21.2423	28.035	42.1966	7.72914	70.7046	76.0365	0	0
AT1G07051	0	0	0	0	0	0	0	0	0	0
AT1G07060	0	1.46219	32.7485	2.67	4.39548	0	4.41903	5.49661	0	10.1107
AT1G07070	1223.54	998.678	1123.18	994.576	1645.67	1856.28	932.416	789.68	1206.62	1373.03
AT1G07080	1536.42	1356.91	1155.05	1304.3	1927.86	2335.49	1206.4	1223	1365.78	1330.57
AT1G07090	499.269	375.784	393.867	424.53	321.749	307.877	179.413	152.989	46.7016	78.8633
AT1G07100	0	0	0	0	0	0	0	0	0	0
AT1G07110	568.5	905.097	641.693	764.956	547.676	274.384	768.912	866.633	665.26	556.088
AT1G07119	10.6511	5.84877	13.2764	29.37	0.879095	7.72914	15.9085	19.2382	22.8743	32.3542
AT1G07120	2.66277	2.92439	3.54038	4.005	1.75819	0	0.883807	1.8322	1.90619	1.01107
AT1G07128	0	1.46219	0	4.005	0	0	0	5.49661	1.90619	3.0332
AT1G07130	19.9707	16.0841	26.5528	36.045	21.9774	12.8819	17.6761	19.2382	28.5928	23.2546
AT1G07135	50.5925	11.6975	40.7143	66.75	0	34.7811	52.1446	93.4424	84.8254	389.261
AT1G07140	5067.24	4567.89	4097.1	3956.94	3727.36	4969.84	4197.2	4010.7	4636.8	4253.56
AT1G07150	23.9649	26.3195	23.0125	18.69	40.4384	1.28819	14.1409	4.58051	11.4371	2.02214
AT1G07160	1.33138	0	0	0	0	1.28819	1.76761	0	0.953094	0
AT1G07170	697.645	630.205	734.628	538.005	877.337	1236.66	619.549	538.668	650.01	673.371
AT1G07175	121.156	108.202	44.2547	49.395	31.6474	56.6804	22.979	3.66441	0.953094	0
AT1G07180	1.33138	7.31096	0	0	38.6802	5.15276	15.9085	29.3153	0.953094	0
AT1G07190	0	0	0	0	0	0	0	0	0	0
AT1G07200	764.214	931.417	798.355	926.491	635.586	565.515	745.049	748.456	517.53	592.486
AT1G07210	2381.84	2263.47	1798.51	1990.49	2158.18	2636.93	2045.13	1755.25	2089.18	2115.15
AT1G07220	384.77	570.255	505.389	508.635	527.457	538.463	494.048	578.977	471.782	485.313
AT1G07230	896.021	924.106	874.473	823.696	864.151	951.972	958.047	896.864	687.181	750.213
AT1G07240	226.335	191.547	158.432	166.875	177.577	166.177	201.508	244.599	141.058	144.583
AT1G07250	380.775	500.07	450.513	501.96	465.041	564.227	450.742	403.085	449.861	512.612
AT1G07260	323.526	285.128	287.656	234.96	265.487	347.811	313.751	275.747	497.515	430.715
AT1G07270	86.5399	114.051	123.028	160.2	89.6677	119.802	114.895	136.499	164.885	169.859
AT1G07280	390.095	364.086	531.942	534	436.031	508.835	590.383	545.081	626.183	647.084
AT1G07290	35.9473	24.8573	45.1398	33.375	29.0101	60.5449	24.7466	42.1407	58.1388	47.5202
AT1G07300	126.481	121.362	77.8883	78.7651	133.622	5.15276	124.617	86.1136	46.7016	15.166
AT1G07310	708.296	744.256	763.836	671.505	982.828	1007.36	751.236	709.979	728.164	613.718
AT1G07320	5009.99	3718.36	2806.63	2878.26	3697.47	3587.61	3716.41	4581.43	2456.12	2639.9
AT1G07330	0	0	0	0	0	0	6.18665	1.8322	4.76547	0
AT1G07340	0	0	0	0	0	0	0	0	0	0
AT1G07350	443.35	510.305	944.396	663.495	425.482	506.259	620.432	750.288	805.365	832.109
AT1G07360	1717.48	1710.77	1436.51	1679.43	1725.66	1471.11	1588.2	1493.25	1651.71	1610.63
AT1G07370	3826.39	4121.92	3362.47	3402.92	4224.93	5335.68	3200.26	3269.57	4044.93	4303.11
AT1G07380	258.288	245.648	231.895	212.265	172.303	132.684	239.512	196.962	158.214	100.096
AT1G07390	95.8596	130.135	93.82	78.7651	106.371	83.7324	90.1483	98.9391	113.418	98.0736
AT1G07400	69.2319	71.6474	103.556	74.7601	72.0858	41.2221	60.9827	95.2746	88.6378	117.284
AT1G07410	110.505	67.2609	107.096	118.815	110.766	99.1906	75.1236	86.1136	37.1707	55.6088
AT1G07420	1307.42	1630.34	1553.34	1505.88	1653.58	2075.27	1465.35	1388.81	1531.62	1463.02
AT1G07430	27.959	27.7817	54.8758	61.41	38.6802	38.6457	15.9085	21.9865	3.81238	6.06641
AT1G07440	39.9415	36.5548	19.4721	53.4	14.0655	0	15.0247	10.0771	13.3433	18.1992
AT1G07450	0	1.46219	0	0	0	0	0	4.58051	0.953094	2.02214
AT1G07460	0	0	0	0	0	0	0	0	0	0
AT1G07470	399.415	397.716	380.591	397.83	469.437	427.679	398.597	398.505	393.628	394.317
AT1G07473	0	0	0.885094	0	0	0	1.76761	0	0	13.1439
AT1G07476	0	0	0	1.335	0	0	0	0	0	0
AT1G07480	312.875	355.313	332.795	347.1	464.162	355.54	349.988	347.203	423.174	444.87
AT1G07485	0	0	2.65528	0	0	2.57638	3.53523	0	0	0
AT1G07490	0	0	0	0	0	0	0	0	0	0
AT1G07500	3.99415	0	1.77019	1.335	1.75819	1.28819	0.883807	0.916102	0.953094	0
AT1G07510	1264.81	1371.54	1265.68	1242.89	1303.7	1511.05	1239.1	1243.15	1283.82	1388.2
AT1G07520	94.5282	209.094	191.18	153.525	153.842	127.531	174.994	162.15	179.182	186.037
AT1G07530	804.155	886.089	866.507	754.276	755.143	850.205	876.736	836.401	714.821	724.936
AT1G07540	0	0	0	0	0	0	0	0	0	0
AT1G07550	0	0	0	0	0	0	0	0	0	0
AT1G07560	0	0	0	0	0	0	0	0	0	0
AT1G07570	279.59	331.918	359.348	356.445	425.482	410.933	332.311	325.216	371.707	337.697
AT1G07580	0	0	0	0	0	0	0	0	0	0
AT1G07590	32416.5	20495.6	11824.9	8694.86	16739.7	12172.1	12751.6	7056.74	1172.31	1733.98
AT1G07600	0	0	0	0	0	0	0	0	0	0
AT1G07610	749.568	415.263	515.125	343.095	489.656	376.152	400.365	219.865	62.9042	66.7305
AT1G07615	367.462	333.38	400.063	380.475	507.238	418.662	397.713	346.287	425.08	382.184
AT1G07620	0	0	0	0	0	0	0	0	0	0
AT1G07630	270.271	323.145	267.298	307.05	140.655	271.808	287.237	289.488	243.992	247.712
AT1G07640	338.171	312.909	414.224	376.47	222.411	264.079	421.576	414.078	100.075	128.406
AT1G07645	0	0	0.885094	0	0	3.86457	0	0	0	0
AT1G07650	418.054	500.07	482.376	602.085	586.356	333.641	745.933	761.281	549.935	531.822
AT1G07660	1750.77	1269.18	1417.04	1387.07	1401.28	2168.02	1299.2	1176.28	1530.67	1737.02
AT1G07670	2360.54	2474.03	1854.27	2114.64	2202.13	1892.35	2331.48	2304.91	1928.11	1974.62
AT1G07680	0	0	0	0	0	0	0	0	0	0
AT1G07690	0	0	0	0	0	0	0	0	0	0
AT1G07700	364.799	342.153	316.864	312.39	480.865	337.506	315.519	316.971	220.165	277.033
AT1G07702	0	0	0	0	0	0	0	0	0	0
AT1G07705	1328.72	1399.32	1032.91	1296.29	1058.43	1298.5	1102.11	1145.13	1265.71	1371.01
AT1G07710	13.3138	16.0841	30.9783	20.025	15.8237	28.3402	41.5389	39.3924	25.7335	8.08855
AT1G07720	82.5457	76.034	53.1057	93.4501	85.2722	33.4929	58.3313	59.5467	38.1238	13.1439
AT1G07725	1.33138	0	0	0	0	0	0	0	0.953094	6.06641
AT1G07728	3.99415	1.46219	5.31057	1.335	0	0	4.41903	1.8322	0.953094	2.02214
AT1G07730	0	0	0	0	0	0	0	0	0	0
AT1G07740	170.417	181.312	203.572	213.6	158.237	161.024	231.557	265.67	243.039	234.568
AT1G07745	61.2436	58.4877	55.7609	92.1151	24.6147	87.5969	81.3102	90.6941	97.2156	74.819
AT1G07747	0	0	0	0	0	0	0	0	0	0
AT1G07750	1003.86	1082.02	825.793	905.131	1362.6	1472.4	713.232	632.111	542.311	661.239
AT1G07760	0	0	0	0	0	0	0	0	0	0
AT1G07770	14962.1	10853.9	11193.8	8355.77	19498.3	24005.4	11255.3	8730.46	11062.6	12948.8
AT1G07780	209.027	181.312	198.261	200.25	106.371	103.055	165.272	165.815	159.167	203.225
AT1G07790	7341.24	7419.17	5688.5	5629.7	8940.4	8149.09	6077.94	6440.2	7708.63	8133.03
AT1G07795	0	0	0	0	0	0	1.76761	0.916102	0.953094	0
AT1G07800	0	0	0	0	0	0	0	0	0	0
AT1G07810	1391.29	1384.7	1275.42	1380.39	1313.37	1321.68	1453.86	1325.6	1461.09	1368.99
AT1G07820	6808.69	5784.43	5897.38	5330.66	7657.8	9504.27	6092.96	5386.68	6939.48	7391.92
AT1G07830	1106.38	899.248	985.995	899.791	1373.15	1207.03	927.997	840.982	1064.61	1018.15
AT1G07840	790.841	802.744	1004.58	776.971	787.669	761.32	695.556	686.161	965.485	844.242
AT1G07850	0	0	0	0	0	0	0	0	0	0
AT1G07860	0	0	0	0	0	0	0	0	0	0
AT1G07870	346.16	317.296	398.292	315.06	132.743	230.586	274.864	327.965	285.928	306.354
AT1G07880	231.661	133.06	165.513	233.625	147.688	33.4929	119.314	125.506	46.7016	61.6752
AT1G07885	1.33138	1.46219	0.885094	1.335	0	0	0	0.916102	0	0
AT1G07890	11262.2	11650.8	11780.6	10654.6	10135.1	14485.7	9144.75	8337.45	8461.57	10998.4
AT1G07900	2.66277	1.46219	0	0	0	0	1.76761	0	0	0
AT1G07901	22.6335	17.5463	7.08075	10.68	15.8237	10.3055	29.1656	11.9093	14.2964	24.2656
AT1G07910	348.822	410.876	413.339	469.92	479.986	242.18	427.763	483.702	419.361	472.169
AT1G07920	11994.4	7117.95	6618.74	7431.95	9001.06	11549.9	6452.67	5001	5845.33	7286.77
AT1G07930	14369.6	13440.5	9181.08	10543.8	13878.3	16320.1	9766.07	9016.28	9812.11	10475.7
AT1G07940	12296.7	8104.93	6295.68	7171.62	10569.4	13408.8	6428.81	5763.2	6868	7395.96
AT1G07950	485.955	451.818	439.007	440.55	496.689	613.178	409.203	385.679	492.75	471.158
AT1G07960	864.067	696.004	955.902	742.261	843.931	977.736	716.767	703.567	778.678	764.368
AT1G07970	1194.25	1133.2	1066.54	1185.48	1095.35	1370.63	1125.97	1190.02	1335.29	1193.06
AT1G07980	491.28	451.818	695.684	555.36	315.595	659.553	547.076	571.648	629.995	514.634
AT1G07985	0	4.38658	2.65528	4.005	2.63729	2.57638	0	0	0	0
AT1G07990	1254.16	1418.33	1301.09	1230.87	1343.26	1160.66	1414.09	1395.22	1544.97	1267.88
AT1G08000	572.495	511.767	385.901	403.17	482.623	615.755	554.147	466.296	615.699	490.368
AT1G08005	1.33138	0	0	0	7.03276	0	0.883807	0	0	0
AT1G08010	1077.09	995.753	964.753	1042.64	1454.02	1503.32	934.184	821.744	1213.29	1119.25
AT1G08030	438.025	529.314	736.398	740.926	421.087	483.071	589.499	604.628	718.633	661.239
AT1G08032	0	0	0	0	0	0	0	0	0	0
AT1G08035	9.31968	2.92439	0	4.005	0	10.3055	0.883807	5.49661	1.90619	7.07748
AT1G08040	977.235	804.206	1006.35	870.421	774.483	1044.72	854.641	899.613	897.815	853.342
AT1G08050	49.2612	46.7902	28.323	34.71	9.67005	21.8992	27.398	29.3153	17.1557	13.1439
AT1G08060	656.372	881.702	784.194	938.506	821.954	484.359	839.617	916.102	955.954	768.412
AT1G08065	0	0	0	0	0	0	0	0	0.953094	0
AT1G08070	59.9122	103.816	117.718	110.805	77.3604	85.0205	76.8912	77.8687	93.4032	122.339
AT1G08080	22.6335	7.31096	38.0591	52.065	0	19.3229	14.1409	6.41272	22.8743	10.1107
AT1G08090	0	0	0	0	0	0	0	0	0	0
AT1G08100	0	0	0	0	0	0	0	0	0	0
AT1G08105	10.6511	0	0	2.67	7.03276	0	1.76761	0	0.953094	0
AT1G08110	2043.67	1810.19	1773.73	1463.16	2040.38	2492.65	1745.52	1601.35	1412.49	1648.04
AT1G08115	66.5691	5.84877	49.5653	32.04	39.5593	37.3575	158.201	41.2246	11.4371	32.3542
AT1G08120	1.33138	4.38658	0	1.335	0	18.0347	0	0	2.85928	0
AT1G08125	484.623	472.288	602.749	568.71	695.364	566.804	480.791	515.766	552.795	619.785
AT1G08130	1869.26	2207.91	1722.39	2160.03	2274.22	1839.54	1980.61	2135.43	2361.77	2436.67
AT1G08135	0	0	0	0	0	0	0	0	0	0
AT1G08140	0	0	0	0	0	0	0	0	0	0
AT1G08150	0	0	0	0	0	0	0	0	0	0
AT1G08160	596.459	321.682	179.674	256.32	261.97	278.249	387.991	214.368	73.3883	83.9187
AT1G08165	3.99415	2.92439	6.19566	8.01001	0	0	0.883807	0	0	0
AT1G08170	0	0	0.885094	0	0	2.57638	0	0	0	0
AT1G08180	109.173	105.278	100.901	82.7701	36.922	99.1906	77.775	71.456	89.5909	102.118
AT1G08190	1379.31	1669.82	1882.6	1926.41	1112.06	1098.83	1624.44	1767.16	1644.09	1647.03
AT1G08200	3833.05	3901.13	3913.89	4031.7	3532.2	4431.37	3792.42	3411.57	3712.3	3903.73
AT1G08210	1210.23	1280.88	1378.09	986.566	2031.59	2300.71	1244.4	1168.95	1208.52	1236.54
AT1G08220	451.339	580.49	382.361	468.585	679.541	439.273	375.618	405.833	493.703	610.685
AT1G08230	73.2261	39.4792	42.4845	17.355	0	19.3229	38.0037	31.1475	7.62475	6.06641
AT1G08240	0	0	0	0	0	0	0	0	0	0
AT1G08250	78.5516	76.034	104.441	100.125	128.348	43.7985	85.7293	93.4424	128.668	103.129
AT1G08260	1035.82	1814.58	1602.02	1632.71	1620.17	761.32	1657.14	1834.04	1524.95	1449.87
AT1G08270	34.616	67.2609	58.4162	36.045	21.0983	39.9339	34.4685	50.3856	60.998	37.4095
AT1G08280	306.218	260.27	243.401	296.37	289.222	289.843	212.997	228.109	198.244	183.003
AT1G08290	126.481	121.362	155.777	122.82	92.305	68.2741	54.796	65.0433	47.6547	36.3985
AT1G08300	103.848	95.0425	76.1181	74.7601	104.612	51.5276	97.2188	87.0297	97.2156	63.6973
AT1G08310	0	0	0	0	0	0	1.76761	0.916102	0.953094	0
AT1G08315	71.8947	92.1181	74.3479	46.725	82.6349	56.6804	47.7256	44.889	49.5609	77.8523
AT1G08320	15.9766	10.2353	0	9.34501	46.592	0	14.1409	6.41272	8.57785	0
AT1G08340	41.2729	55.5633	35.4038	40.05	42.1966	41.2221	22.0952	7.32882	1.90619	20.2214
AT1G08350	513.914	428.422	419.535	340.425	285.706	589.991	418.041	442.477	413.643	471.158
AT1G08360	16257.5	13693.4	13698.6	12221.9	16965.7	20774.6	14173.6	11577.7	13089.8	14989.1
AT1G08370	900.015	918.257	794.815	1033.29	1127.88	942.955	934.184	768.61	920.689	847.275
AT1G08380	7335.92	5644.06	5368.1	5115.72	8476.24	7210	5861.41	6518.07	3198.58	4239.41
AT1G08390	225.004	195.934	152.236	192.24	384.165	364.558	153.782	192.382	250.664	255.8
AT1G08400	171.748	181.312	222.159	218.94	161.754	265.367	155.55	189.633	176.322	220.413
AT1G08410	1208.9	1257.49	1009.89	1092.03	835.14	1017.67	955.395	1040.69	1262.85	1051.51
AT1G08420	1363.34	1703.45	1344.46	1468.5	1391.61	1231.51	1596.16	1776.32	1650.76	1530.76
AT1G08430	0	1.46219	0.885094	0	14.0655	0	3.53523	0	0	0
AT1G08440	10.6511	5.84877	16.8168	13.35	12.3073	28.3402	5.30284	8.24492	0	2.02214
AT1G08450	1716.15	1620.11	1548.03	1668.75	1477.76	1386.09	1678.35	1557.37	1442.98	1389.21
AT1G08460	519.239	453.28	499.193	439.215	419.328	627.349	509.957	467.212	419.361	379.151
AT1G08465	832.114	715.012	604.519	469.92	186.368	501.106	563.869	416.827	286.881	318.486
AT1G08470	587.14	583.415	432.811	451.23	566.137	638.942	498.467	530.423	539.451	569.231
AT1G08480	3420.32	2311.73	2205.65	1929.08	2335.76	3557.98	2228.08	1730.52	1808.02	2242.55
AT1G08490	456.664	397.716	454.053	391.155	481.744	352.964	504.654	435.149	412.69	354.885
AT1G08500	77.2202	32.1682	63.7268	25.365	12.3073	28.3402	29.1656	31.1475	34.3114	16.1771
AT1G08510	2518.98	2403.84	2059.61	2233.46	2268.07	2420.51	2269.62	2410.27	2528.56	2484.19
AT1G08520	1788.05	1927.17	1604.68	1577.97	1346.77	1174.83	1967.35	2381.87	1351.49	1444.82
AT1G08530	173.08	150.606	251.367	228.285	123.952	220.281	216.533	176.808	182.994	268.944
AT1G08540	686.994	696.004	585.047	562.035	566.137	562.939	873.201	931.676	568.044	574.287
AT1G08550	246.306	231.026	234.55	156.195	138.018	128.819	251.001	324.3	203.962	167.837
AT1G08560	5666.36	5269.74	4233.41	4783.31	5482.04	6571.06	4864.47	4681.28	5343.05	5644.79
AT1G08570	1338.04	1238.48	1079.82	961.201	1440.84	1566.44	1138.34	975.649	1083.67	972.648
AT1G08580	2142.19	1608.41	2060.5	1640.72	1795.99	2361.25	1604.11	1590.35	2018.65	2148.52
AT1G08590	13.3138	38.017	30.0932	44.055	10.5491	3.86457	24.7466	38.4763	34.3114	46.5091
AT1G08592	0	0	0	0	0	0	0	0	0	0
AT1G08600	1334.05	1738.55	1471.03	1658.07	1251.83	1227.65	1504.24	1668.22	1673.63	1521.66
AT1G08610	367.462	380.17	265.528	373.8	399.988	239.603	262.491	371.021	299.272	335.675
AT1G08620	1025.16	1140.51	980.684	1177.47	1098.87	903.021	1024.33	1145.13	1208.52	1166.77
AT1G08630	34.616	21.9329	25.6677	33.375	9.67005	19.3229	23.8628	22.9026	40.9831	30.332
AT1G08640	1634.94	1390.55	1557.77	1559.28	1147.22	1455.65	1277.1	1354	1289.54	1400.33
AT1G08650	2214.09	1940.33	2079.97	1764.87	1409.19	1767.4	1369.02	1446.53	1635.51	1629.84
AT1G08660	484.623	552.709	808.091	683.52	531.853	548.769	754.771	719.14	752.945	714.825
AT1G08670	0	0	0	0	0	0	0	0	0	0
AT1G08680	1190.26	1384.7	1084.24	1097.37	1320.4	1092.39	1201.09	1227.58	1173.26	1136.44
AT1G08695	0	0	0	0	0	0	0	0	0	0
AT1G08700	1585.68	1563.08	1226.74	1242.89	2233.78	2433.39	1431.77	1247.73	1632.65	1637.93
AT1G08710	109.173	130.135	124.798	193.575	45.7129	139.125	137.874	164.898	191.572	128.406
AT1G08720	376.781	424.036	535.482	441.885	339.331	262.791	428.646	463.548	348.833	333.653
AT1G08730	19.9707	40.9414	4.42547	13.35	40.4384	5.15276	33.5847	32.0636	29.5459	13.1439
AT1G08735	0	0	0	0	0	0	0	0	0	0
AT1G08740	0	0	0	0	0	0	0	0	0	0
AT1G08750	535.216	570.255	522.206	513.975	407.021	484.359	538.238	535.92	581.388	575.298
AT1G08760	621.756	761.802	717.811	708.885	712.067	600.297	691.137	756.701	707.196	621.807
AT1G08770	275.596	187.161	287.656	236.295	447.459	419.95	258.072	213.452	250.664	228.501
AT1G08780	1001.2	908.022	1073.62	841.051	1104.14	908.174	905.018	836.401	997.89	1237.55
AT1G08790	0	0	0	0	0	0	0	0	0	0
AT1G08800	254.294	260.27	325.715	293.7	196.917	185.499	208.578	237.271	173.463	166.826
AT1G08810	0	0	0	6.675	0	0	5.30284	8.24492	1.90619	0
AT1G08820	1030.49	1019.15	1001.04	903.796	1019.75	896.58	943.022	882.207	906.393	1155.65
AT1G08830	6381.32	5453.98	11012.3	8366.45	10129.8	14658.3	7124.37	5961.08	5265.85	8074.39
AT1G08840	262.282	349.464	434.581	407.175	267.245	171.329	402.132	437.897	501.328	410.494
AT1G08845	248.969	225.178	256.677	206.925	256.696	365.846	253.653	233.606	315.474	309.387
AT1G08860	87.8713	115.513	72.5777	81.4351	104.612	81.156	78.6588	93.4424	170.604	149.638
AT1G08870	0	0	0	0	0	0	0	0	0	0
AT1G08880	6061.79	4626.38	5119.39	5091.69	7525.05	8893.66	4855.64	3894.35	5106.68	6137.18
AT1G08890	57.2495	68.7231	105.326	110.805	8.79095	50.2394	76.8912	65.9594	58.1388	63.6973
AT1G08900	33.2846	14.6219	34.5187	38.715	11.4282	55.3922	15.9085	36.6441	20.015	35.3874
AT1G08910	632.407	973.82	1058.57	909.136	728.77	443.137	892.645	1024.2	955	783.578
AT1G08920	248.969	206.169	130.109	173.55	181.973	64.4095	150.247	125.506	24.7805	58.642
AT1G08930	71.8947	74.5718	82.3138	34.71	43.9548	70.8505	80.4264	110.848	52.4202	43.4759
AT1G08940	82.5457	68.7231	87.6243	78.7651	87.0304	46.3748	59.2151	69.6238	46.7016	41.4538
AT1G08950	0	0	0	0	0	0	0	0	0	0
AT1G08960	414.06	475.213	356.693	425.865	474.711	341.37	380.921	357.28	417.455	350.841
AT1G08970	1234.19	1150.75	1306.4	1248.23	1017.99	1315.24	1258.54	1193.68	1128.46	1226.43
AT1G08980	294.236	239.8	257.562	218.94	356.034	244.756	305.797	301.398	133.433	187.048
AT1G08985	0	0	0	0	0	0	0	0	0	0
AT1G08990	0	0	0	0	0	0	0	0	0	0
AT1G09000	387.432	504.456	442.547	445.89	262.849	331.065	481.675	480.038	589.012	503.512
AT1G09010	1300.76	1585.02	1467.49	1220.19	1167.44	1141.34	1426.46	1385.15	1301.93	1153.63
AT1G09020	1425.91	1636.19	1416.15	1471.17	1347.65	1115.57	1543.13	1572.95	1705.09	1475.15
AT1G09026	0	0	0	0	0	0	0	0	0	0
AT1G09030	0	0	0	0	0	0	0	0	0	0
AT1G09040	111.836	131.597	128.339	146.85	202.192	177.77	138.758	148.409	140.105	126.384
AT1G09050	67.9005	102.353	130.109	86.7751	15.8237	50.2394	124.617	133.751	108.653	94.0293
AT1G09060	742.912	1058.63	980.684	1076.01	652.289	752.303	1076.48	1223.91	1321.94	1160.71
AT1G09070	1557.72	1092.26	1232.05	1205.51	1346.77	1746.79	1290.36	1352.17	916.877	1153.63
AT1G09080	1.33138	4.38658	0	0	0	0	3.53523	2.74831	0.953094	0
AT1G09090	19.9707	17.5463	0	9.34501	0	5.15276	13.2571	10.9932	0	0
AT1G09100	1251.5	1131.74	918.728	1058.66	885.249	1127.17	1025.22	1116.73	1199.95	1104.09
AT1G09110	0	0	0	0	0	0	0	0	0	0
AT1G09130	1977.1	1681.52	1582.55	1739.51	1624.57	1907.81	1669.51	1836.79	1415.35	1375.05
AT1G09140	587.14	621.432	915.187	748.936	819.317	577.109	676.996	717.308	812.036	626.862
AT1G09150	1954.47	1397.86	1646.28	1706.13	1745	2269.79	1688.07	1485.92	1961.47	1986.75
AT1G09155	49.2612	46.7902	33.6336	62.745	0	41.2221	23.8628	55.8822	0	1.01107
AT1G09157	0	0	0	2.67	0	0	0	0	0.953094	0
AT1G09160	1062.44	1444.65	1450.67	1750.19	1388.97	1276.6	1403.49	1415.38	1602.15	1604.57
AT1G09170	1.33138	0	0	0	0	0	0	0	0	0
AT1G09176	0	0	0	0	0	0	0	0	0	0
AT1G09180	46.5984	10.2353	27.4379	12.015	0	51.5276	6.18665	11.9093	20.9681	16.1771
AT1G09190	364.799	326.069	299.162	279.015	214.499	386.457	241.279	239.103	295.459	277.033
AT1G09195	97.1909	77.4962	120.373	110.805	51.8666	91.4615	121.082	141.08	121.043	154.693
AT1G09200	12295.3	10792.4	9328.01	9204.83	13002.7	18181.5	9245.5	8690.15	12664.7	12621.2
AT1G09210	5878.05	5610.43	4194.46	5046.3	4572.17	4918.31	5026.21	4746.33	4618.7	4730.79
AT1G09220	115.83	109.664	135.419	84.1051	135.381	149.43	121.965	85.1975	80.0599	88.974
AT1G09230	223.672	307.06	309.783	348.435	281.31	234.451	263.374	305.062	383.144	338.708
AT1G09240	0	1.46219	0	0	0	0	0	0	0	0
AT1G09245	0	0	0	0	0	0	0	0	0	0
AT1G09250	457.996	457.666	544.333	389.82	358.671	571.956	506.421	485.534	428.892	539.91
AT1G09260	0	0	0	0	0	0	0	0	0	0
AT1G09270	1712.16	1704.92	1702.92	1695.45	1744.12	1834.38	1491.87	1762.58	1889.99	1661.19
AT1G09280	411.397	519.078	533.712	493.95	574.928	519.141	529.4	502.94	528.967	517.667
AT1G09290	351.485	314.371	286.771	307.05	479.107	454.731	370.315	357.28	403.159	376.117
AT1G09300	336.84	299.749	235.435	297.705	311.2	262.791	256.304	278.495	326.911	319.498
AT1G09310	529.89	165.228	192.065	128.16	125.711	228.01	70.7046	116.345	66.7166	122.339
AT1G09320	613.767	725.248	410.684	631.455	640.86	636.366	623.968	646.768	740.554	673.371
AT1G09330	1838.64	1349.6	1422.35	1204.17	1738.85	2110.06	1173.7	1038.86	1257.13	1226.43
AT1G09340	611.105	581.953	554.069	507.3	883.491	471.478	890.877	1376.9	464.157	506.545
AT1G09350	0	2.92439	0	1.335	0	0	0.883807	0.916102	4.76547	0
AT1G09360	0	0	0	0	0	0	0	0	0	0
AT1G09370	1.33138	0	0.885094	0	8.79095	0	0.883807	0	0	0
AT1G09380	0	0	3.54038	0	0	1.28819	0	0	0.953094	1.01107
AT1G09390	821.463	870.005	643.464	634.125	863.271	778.067	759.19	658.678	576.622	676.405
AT1G09400	0	10.2353	9.73604	5.34	0	0	9.72188	5.49661	15.2495	2.02214
AT1G09410	71.8947	59.9499	92.0498	33.375	39.5593	90.1733	53.0284	87.9458	60.998	75.8301
AT1G09415	139.795	115.513	161.972	78.7651	66.8112	38.6457	153.782	112.681	81.9661	82.9076
AT1G09420	78.5516	127.211	82.3138	109.47	83.514	32.2048	120.198	102.603	46.7016	26.2878
AT1G09421	0	0	0	0	0	0	0	0	0	0
AT1G09430	1183.6	1310.12	924.038	1021.28	1402.16	1297.21	1255.01	1162.53	1077.95	1147.56
AT1G09440	45.267	45.328	45.1398	41.385	16.7028	59.2567	41.5389	29.3153	40.03	57.6309
AT1G09450	849.422	893.4	948.821	898.456	732.286	901.733	777.75	882.207	1188.51	986.803
AT1G09460	247.637	296.825	197.376	225.615	276.915	217.704	342.033	289.488	259.242	168.848
AT1G09470	858.742	837.836	1023.17	942.511	979.312	575.821	902.367	830.905	888.284	857.386
AT1G09480	29.2904	33.6304	37.174	33.375	59.7785	57.9686	13.2571	25.6509	15.2495	26.2878
AT1G09483	0	0	0	0	0	0	0	0	0	0
AT1G09486	6.65691	16.0841	10.6211	21.36	0	14.1701	17.6761	21.9865	16.2026	40.4427
AT1G09490	564.506	557.095	662.051	540.675	523.941	535.887	439.252	487.366	554.701	573.276
AT1G09500	13.3138	16.0841	51.3355	33.375	12.3073	21.8992	19.4438	17.4059	4.76547	16.1771
AT1G09510	0	0	0	0	0	0	0	0	0	0
AT1G09520	597.791	611.197	549.644	451.23	698.002	798.678	555.915	493.779	582.341	559.121
AT1G09530	344.828	337.766	535.482	448.56	466.8	377.44	472.837	465.38	446.048	492.39
AT1G09540	0	0	0	4.005	0.879095	0	1.76761	0	0.953094	0
AT1G09550	0	0	0	6.675	0	0	0	0	4.76547	0
AT1G09560	320.863	314.371	183.215	217.605	272.519	291.131	278.399	213.452	160.12	134.472
AT1G09570	2902.41	3224.13	2331.34	2320.23	2701.46	2320.03	2295.25	2374.54	2122.54	1835.09
AT1G09575	105.179	62.8743	92.9349	54.735	7.91186	57.9686	51.2608	57.7145	20.9681	14.155
AT1G09580	428.705	397.716	443.432	300.375	482.623	566.804	368.547	294.985	379.332	394.317
AT1G09590	10098.5	10527.8	7078.1	6987.39	11519.7	13281.2	8937.94	9151.86	10260.1	9635.48
AT1G09600	78.5516	114.051	66.3821	88.1101	50.9875	47.663	72.4722	97.1069	89.5909	105.151
AT1G09610	25.2963	29.2439	8.85094	13.35	0	42.5103	9.72188	0	0	0
AT1G09620	6232.2	6258.18	4557.35	5397.41	5376.55	5563.69	5225.95	5240.11	5149.57	4765.16
AT1G09625	0	0	0	0	0	0	0	0	0	0
AT1G09630	1628.28	1168.29	1225.86	1043.97	1512.92	1414.43	1163.09	1249.56	1268.57	1616.7
AT1G09640	9829.6	8717.59	7496.75	8019.35	9602.36	10828.5	7576.88	6603.27	6819.39	7225.09
AT1G09645	661.697	504.456	477.951	371.13	630.311	672.435	506.421	346.287	348.833	381.173
AT1G09650	34.616	68.7231	88.5094	62.745	143.293	121.09	67.1693	76.9526	88.6378	80.8855
AT1G09660	752.231	703.315	973.604	826.366	773.604	702.064	823.708	853.807	944.516	930.183
AT1G09665	0	0	0	0	0	0	0.883807	0	0	0
AT1G09680	111.836	146.219	143.385	124.155	45.7129	76.0032	84.8455	95.2746	105.793	113.24
AT1G09690	21059.8	21741.3	16321.1	14578.2	30116	35694.5	19304.1	19746.6	20629.7	21565.1
AT1G09700	620.424	763.265	442.547	559.365	464.162	600.297	655.785	615.621	680.509	605.63
AT1G09710	95.8596	133.06	231.01	178.89	168.786	108.208	178.529	214.368	184.9	202.214
AT1G09720	0	0	0	0	0	0	0.883807	0	0	0
AT1G09730	939.956	1194.61	1172.75	1210.85	1137.55	704.64	1205.51	1252.31	1260.94	1076.79
AT1G09740	22.6335	59.9499	42.4845	57.405	76.4813	30.9166	39.7713	56.7983	40.03	51.5645
AT1G09750	5002.01	5110.36	6382.41	6083.6	10531.6	11875.8	7545.06	8015.9	8282.39	9385.75
AT1G09760	3104.78	2959.48	2873.02	2958.36	2983.65	3807.89	2826.41	2396.52	2817.35	3243.51
AT1G09770	4153.91	4967.07	3835.11	4039.71	3967.36	3065.89	4841.49	4793.96	4519.57	4371.86
AT1G09780	8844.38	8433.93	5304.37	6556.19	6397.18	7562.96	5698.79	5743.96	6107.43	6085.62
AT1G09790	0	0	0	0	0	0	0	0	0.953094	0
AT1G09794	46.5984	32.1682	52.2206	78.7651	44.8339	52.8158	52.1446	45.8051	35.2645	71.7858
AT1G09795	2312.61	1916.93	1943.67	2077.26	2063.24	1911.67	1922.28	2043.82	1857.58	2106.06
AT1G09800	256.957	255.884	243.401	275.01	165.27	305.301	236.86	240.935	317.38	277.033
AT1G09810	355.479	453.28	392.982	481.935	412.296	439.273	424.227	445.226	528.014	405.438
AT1G09812	58.5808	80.4206	153.121	118.815	92.305	66.9859	106.941	90.6941	61.9511	49.5423
AT1G09815	1613.64	1289.65	1651.59	1210.85	1885.66	2225.99	1263.84	1427.29	1508.75	1370
AT1G09820	215.684	165.228	244.286	260.325	133.622	275.673	242.163	196.046	198.244	219.402
AT1G09830	1650.91	1539.69	1236.48	1270.92	1220.18	1746.79	1341.62	1377.82	1413.44	1289.11
AT1G09840	1094.4	1392.01	1737.44	1421.78	1124.36	1241.82	1150.72	1285.29	1267.62	1319.44
AT1G09850	664.36	577.566	533.712	480.6	610.971	440.561	557.682	472.709	444.142	352.863
AT1G09860	7.9883	1.46219	6.19566	0	3.51638	2.57638	4.41903	1.8322	0.953094	0
AT1G09870	1263.48	1371.54	968.293	1059.99	1841.7	1491.72	1089.73	1120.39	1166.59	1150.6
AT1G09880	47.9298	39.4792	53.9908	29.37	10.5491	9.01733	62.7503	37.5602	41.9361	24.2656
AT1G09890	53.2553	54.1011	3.54038	22.695	59.7785	11.5937	9.72188	8.24492	0	9.09961
AT1G09900	689.656	713.55	427.501	596.745	542.402	641.519	558.566	574.396	573.763	525.755
AT1G09910	259.62	428.422	366.429	339.09	232.96	331.065	409.203	366.441	356.457	480.257
AT1G09920	446.013	489.835	428.386	491.28	407.9	390.322	394.178	431.484	424.127	330.619
AT1G09930	0	0	6.19566	4.005	0	0	0	0	0	7.07748
AT1G09932	30.6218	51.1767	41.5994	54.735	0	24.4756	18.5599	18.322	0.953094	3.0332
AT1G09935	0	0	0	5.34	0	0	0	0	0	0
AT1G09940	182.399	165.228	182.329	168.21	155.6	113.361	198.857	193.298	200.15	144.583
AT1G09950	9.31968	16.0841	24.7826	18.69	7.91186	20.611	35.3523	18.322	14.2964	4.04427
AT1G09960	954.601	839.299	1007.24	963.871	1082.17	1058.89	952.744	985.726	859.691	902.884
AT1G09970	3669.29	3632.09	3433.28	2703.38	2319.05	1870.45	2815.81	2564.17	1198.99	1651.07
AT1G09980	660.366	986.98	1041.76	1051.98	747.231	743.286	1113.6	1121.31	1388.66	1241.59
AT1G09995	130.476	81.8828	154.006	114.81	192.522	115.937	110.476	110.848	116.278	121.328
AT1G10000	39.9415	36.5548	35.4038	6.675	47.4711	10.3055	22.979	32.9797	12.3902	32.3542
AT1G10010	2.66277	1.46219	0	0	0	5.15276	5.30284	0.916102	0	0
AT1G10020	517.908	533.7	501.848	558.03	575.807	677.588	854.641	847.395	816.802	855.364
AT1G10030	989.217	877.316	925.809	600.75	1200.84	1719.73	705.278	858.388	910.205	869.519
AT1G10040	126.481	152.068	175.249	174.885	119.557	78.5796	130.803	176.808	144.87	190.081
AT1G10050	232.992	233.951	163.742	166.875	201.313	123.666	256.304	215.284	193.478	250.745
AT1G10060	95.8596	89.1937	19.4721	10.68	4.39548	10.3055	30.0494	30.2314	20.015	20.2214
AT1G10070	6.65691	8.77316	0	0	0	6.44095	8.83807	13.7415	1.90619	0
AT1G10090	307.549	394.792	374.395	365.79	384.165	237.027	413.622	343.538	265.913	355.896
AT1G10095	75.8888	77.4962	101.786	110.805	70.3276	59.2567	112.243	103.52	133.433	90.9961
AT1G10100	0	0	0	0	0	0	0	0.916102	0	0
AT1G10110	10.6511	10.2353	23.0125	18.69	2.63729	24.4756	17.6761	24.7348	15.2495	20.2214
AT1G10120	740.249	716.474	720.467	841.051	776.241	694.334	1104.76	1154.29	1237.12	1022.19
AT1G10130	659.034	691.617	944.396	1077.35	763.934	490.8	846.687	978.397	975.969	887.718
AT1G10140	77.2202	27.7817	11.5062	57.405	3.51638	9.01733	35.3523	26.567	0	24.2656
AT1G10150	274.265	185.698	194.721	221.61	164.391	237.027	245.698	179.556	205.868	237.601
AT1G10155	1.33138	0	4.42547	0	0	0	0	0	0	0
AT1G10160	194.382	219.329	304.472	209.595	277.794	145.565	265.142	268.418	279.257	189.07
AT1G10170	1075.76	1460.73	1139.12	1170.8	1068.98	926.209	1164.86	1327.43	1132.28	1127.34
AT1G10180	1500.47	1623.03	1457.75	1683.44	1759.07	1295.92	1500.7	1692.96	1774.66	1663.21
AT1G10190	0	0	0	0	0	0	0	0	0	0
AT1G10200	2246.04	2032.45	2861.51	2567.21	2364.77	2007	2501.17	2109.78	1656.48	1795.66
AT1G10210	138.464	137.446	167.283	97.4551	179.335	130.107	164.388	155.737	122.949	136.494
AT1G10220	0	5.84877	4.42547	2.67	0	0	0	4.58051	3.81238	5.05534
AT1G10230	1351.35	953.35	1162.13	1096.04	1643.91	2170.6	1008.42	1027.87	1502.08	1429.65
AT1G10240	284.916	399.179	405.373	373.8	331.419	465.037	475.488	436.981	472.735	452.959
AT1G10250	0	0	0	0	0	0	0	0	0	0
AT1G10260	0	0	0	0	0	0	0	0	0	0
AT1G10270	1179.61	1494.36	847.92	1148.1	1764.34	1486.57	1052.61	1146.96	1317.18	1129.36
AT1G10280	225.004	214.942	193.836	169.545	298.892	264.079	152.015	166.731	204.915	199.18
AT1G10290	2903.75	3482.94	2690.69	3053.15	2662.78	2586.69	2958.1	3161.47	3278.64	3350.68
AT1G10300	5.32553	11.6975	1.77019	0	0	0	1.76761	0	0	9.09961
AT1G10310	442.019	517.616	505.389	460.575	626.795	436.696	520.562	444.31	453.673	542.944
AT1G10320	314.206	546.86	666.476	468.585	444.822	127.531	608.943	643.104	618.558	471.158
AT1G10330	81.2143	78.9584	84.084	80.1001	116.041	144.277	95.4511	109.016	101.981	127.395
AT1G10340	9.31968	19.0085	0.885094	0	36.922	0	15.9085	11.9093	2.85928	0
AT1G10350	407.403	372.859	476.181	424.53	419.328	422.526	380.921	416.827	375.519	328.597
AT1G10360	78.5516	86.2694	100.016	69.42	78.2395	50.2394	99.8702	94.3585	57.1857	64.7084
AT1G10370	57.2495	45.328	54.8758	57.405	101.975	137.836	67.1693	100.771	111.512	147.616
AT1G10380	278.259	185.698	104.441	109.47	104.612	76.0032	143.177	138.331	6.67166	64.7084
AT1G10385	0	0	5.31057	0	0	0	0	0	0	0
AT1G10390	3454.94	3635.01	2942.94	2818.19	3812.64	3390.52	3024.39	3206.36	3420.66	3127.23
AT1G10400	0	0	0	4.005	0	0	0	0	0	0
AT1G10410	414.06	494.221	683.293	803.671	494.051	256.35	554.147	535.004	441.283	592.486
AT1G10417	38.6101	58.4877	96.4753	48.06	127.469	7.72914	65.4017	78.7848	88.6378	41.4538
AT1G10419	0	0	0	0	0	0	0	0	0	0
AT1G10430	800.161	779.349	708.961	730.246	974.917	986.754	727.373	685.245	766.288	672.36
AT1G10440	0	0	0	0	0	0	0	0	0	0
AT1G10450	712.29	1032.31	932.004	905.131	706.793	474.054	898.832	1070.01	1056.03	807.843
AT1G10455	3.99415	0	0	0	0	0	0	0	0	0
AT1G10460	86.5399	54.1011	54.8758	56.07	84.3931	114.649	43.3065	40.3085	23.8274	32.3542
AT1G10470	3408.34	3149.56	2821.68	2864.91	3064.53	3167.66	2400.42	2370.87	1733.68	2205.14
AT1G10480	0	1.46219	0	1.335	0	0	0	0.916102	0	0
AT1G10490	1053.12	1392.01	1270.11	1351.02	914.259	1056.32	1138.34	1323.77	1477.3	1186.99
AT1G10500	422.048	352.388	485.032	469.92	384.165	423.815	375.618	340.79	301.178	353.874
AT1G10510	673.68	744.256	625.762	855.736	681.299	422.526	772.447	801.59	672.885	666.294
AT1G10520	63.9064	64.3365	103.556	132.165	108.129	57.9686	114.011	143.828	136.292	106.162
AT1G10522	576.489	309.985	330.14	341.76	574.928	477.919	654.901	597.299	383.144	470.147
AT1G10530	10.6511	11.6975	7.08075	9.34501	53.6248	28.3402	13.2571	10.0771	6.67166	1.01107
AT1G10538	0	0	0	0	0	0	0	1.8322	0	0
AT1G10540	254.294	214.942	331.025	279.015	279.552	405.78	384.456	322.468	335.489	305.343
AT1G10550	0	0	0	0	0	0	0.883807	0	0.953094	0
AT1G10560	1.33138	2.92439	6.19566	0	0	20.611	3.53523	1.8322	2.85928	10.1107
AT1G10570	287.579	349.464	721.352	516.645	370.978	247.332	462.231	545.081	593.778	400.383
AT1G10580	2228.73	2263.47	1949.86	2174.72	2034.23	2125.51	2053.08	2115.28	2274.08	2356.8
AT1G10585	0	0	0	0	0	0	0	0	0	0
AT1G10586	0	0	0	4.005	0	0	0	0	0	0
AT1G10588	0	0	0	0	0	0	0	0	0	0
AT1G10590	3940.89	3279.7	3033.22	2816.85	3538.36	5311.21	2861.77	2738.23	3270.07	3531.66
AT1G10600	145.121	220.791	228.354	204.255	222.411	258.926	234.209	216.2	181.088	228.501
AT1G10610	41.2729	43.8658	82.3138	85.4401	36.922	36.0693	97.2188	99.8552	71.4821	90.9961
AT1G10620	0	0	0	0	0	1.28819	0	0	0	0
AT1G10630	3003.6	2593.93	2304.79	2368.29	2413.12	3574.73	2326.18	2186.74	2485.67	2596.42
AT1G10640	1657.57	1682.98	2241.94	2250.81	1858.41	2191.21	2173.28	2402.94	3298.66	3497.28
AT1G10650	491.28	510.305	508.929	555.36	342.847	283.402	517.911	483.702	564.232	559.121
AT1G10652	0	0	1.77019	0	0	0	0	0	0	0
AT1G10657	181.068	112.589	106.211	113.475	95.8214	92.7497	159.085	153.905	106.747	60.6641
AT1G10660	531.222	543.936	544.333	634.125	454.492	640.23	600.989	642.188	700.524	636.973
AT1G10670	5732.93	5708.4	4215.7	4793.99	5403.8	5544.37	4586.07	4513.64	4650.15	4708.54
AT1G10680	0	0	0	2.67	0	9.01733	0	0	0.953094	0
AT1G10682	5848.76	2759.16	3724.48	2862.24	2787.61	5050.99	1270.91	698.986	194.431	281.077
AT1G10690	85.2085	42.4036	33.6336	45.39	116.041	74.715	42.4227	47.6373	77.2006	53.5866
AT1G10700	311.544	198.858	266.413	242.97	162.633	213.84	249.234	200.626	230.649	227.49
AT1G10705	0	0	0	0	0	0	0	0	0	0
AT1G10710	38.6101	51.1767	72.5777	36.045	0	94.0379	96.335	54.9661	137.246	145.594
AT1G10717	0	0	0	0	0	0	0	0	0	0
AT1G10720	398.083	384.557	515.125	439.215	224.169	400.627	426.879	514.85	483.219	417.571
AT1G10730	83.8771	138.908	151.351	152.19	94.9423	56.6804	133.455	147.492	144.87	122.339
AT1G10740	448.676	388.943	290.311	404.505	440.427	310.454	383.572	420.491	327.864	345.785
AT1G10745	0	0	0	0	0	0	0	0	0	0
AT1G10747	0	0	0	0	0.879095	1.28819	0	0	0	0
AT1G10750	263.614	269.043	408.914	373.8	370.099	222.857	331.428	296.817	183.947	160.76
AT1G10760	2163.5	2766.47	2561.46	2770.13	1969.17	1772.55	2571.88	2974.58	2127.31	1928.11
AT1G10770	3.99415	0	0	5.34	12.3073	18.0347	0.883807	0	0	0
AT1G10780	690.988	691.617	774.457	767.626	783.274	982.889	746.817	773.19	892.096	1030.28
AT1G10790	27.959	26.3195	0.885094	20.025	0.879095	39.9339	6.18665	13.7415	4.76547	10.1107
AT1G10800	7.9883	2.92439	15.9317	13.35	0	7.72914	3.53523	0.916102	0	0
AT1G10810	5.32553	8.77316	5.31057	12.015	0	10.3055	3.53523	6.41272	2.85928	10.1107
AT1G10820	386.101	412.338	539.908	563.37	325.265	398.051	548.844	498.36	596.637	476.213
AT1G10830	150.446	220.791	192.065	214.935	298.892	337.506	246.582	218.948	177.276	272.988
AT1G10840	4762.36	4373.42	4044.88	3996.99	4383.17	5729.87	3940.9	4057.42	4724.49	4459.82
AT1G10850	1943.82	2109.94	1778.15	2091.95	2247.85	2089.44	1970.89	1898.16	1924.3	1895.75
AT1G10865	330.183	225.178	269.069	285.69	162.633	328.488	278.399	207.955	274.491	177.948
AT1G10870	424.711	415.263	577.081	683.52	174.061	325.912	572.707	699.902	578.528	513.623
AT1G10880	0	0	0.885094	0	5.27457	0	4.41903	0.916102	1.90619	0
AT1G10890	238.318	419.649	562.92	519.315	377.132	221.569	553.263	615.621	609.98	499.468
AT1G10900	479.298	504.456	320.404	477.93	263.729	231.874	409.203	447.974	441.283	329.608
AT1G10910	288.91	311.447	434.581	371.13	371.857	218.992	418.924	403.085	412.69	277.033
AT1G10920	45.267	38.017	38.9441	58.74	77.3604	25.7638	80.4264	120.009	64.8104	37.4095
AT1G10930	1010.52	1406.63	1340.03	1485.86	628.553	745.862	1233.79	1429.12	1468.72	1185.98
AT1G10940	1252.83	1362.76	1185.14	1220.19	1192.93	940.379	1387.58	1487.75	1440.13	1350.79
AT1G10950	5153.78	5702.55	4429.9	4796.66	5278.09	4649.08	4970.53	5219.04	4866.5	4766.18
AT1G10960	1609.64	1190.22	1581.66	1340.34	1915.55	2250.47	1559.04	1481.34	1457.28	1749.15
AT1G10970	250.3	251.497	300.932	313.725	356.913	261.503	240.395	266.586	255.429	374.095
AT1G10980	94.5282	141.833	142.5	174.885	232.96	408.356	350.871	305.978	546.123	604.619
AT1G10990	134.47	119.9	184.985	152.19	148.567	148.142	216.533	142.912	240.18	255.8
AT1G11000	98.5223	162.303	107.982	149.52	159.116	76.0032	130.803	158.486	152.495	121.328
AT1G11010	0	0	0	0	0	0	0	0	0	0
AT1G11020	412.729	388.943	421.305	393.825	558.225	745.862	407.435	376.518	400.3	499.468
AT1G11030	0	0	0	0	0	0	0	0	0	0
AT1G11040	0	0	0	0	0	0	0	0	0	0
AT1G11050	103.848	176.925	215.963	173.55	107.25	130.107	188.251	165.815	130.574	100.096
AT1G11055	0	0	0	0	0	0	0	0	0	0
AT1G11060	398.083	494.221	463.789	481.935	523.941	390.322	510.84	546.913	563.279	533.844
AT1G11070	5.32553	40.9414	0	5.34	0.879095	0	5.30284	0.916102	1.90619	0
AT1G11080	1310.08	1533.84	285.885	720.9	774.483	327.2	407.435	168.563	7.62475	20.2214
AT1G11090	431.368	432.809	452.283	305.715	462.404	698.199	369.431	363.693	380.285	385.217
AT1G11100	67.9005	59.9499	33.6336	48.06	81.7558	70.8505	73.356	63.2111	81.9661	42.4649
AT1G11110	1.33138	0	0	1.335	0	0	0	0	0	0
AT1G11112	211.69	134.522	146.926	101.46	164.391	269.232	135.222	163.982	203.009	253.778
AT1G11120	288.91	305.598	372.625	222.945	397.351	360.693	293.424	253.76	568.044	480.257
AT1G11125	414.06	410.876	334.566	404.505	341.968	702.064	426.879	441.561	701.477	593.497
AT1G11130	2001.07	2203.52	2318.06	2330.91	2666.3	2169.31	2287.29	2477.14	2374.16	2438.7
AT1G11145	0	0	0	0	0	0	0	0	0	0
AT1G11150	51.9239	33.6304	44.2547	74.7601	29.0101	20.611	37.1199	55.8822	33.3583	41.4538
AT1G11160	255.625	486.91	402.718	455.235	428.998	314.318	476.372	546.913	529.92	484.302
AT1G11170	139.795	193.009	277.035	233.625	195.159	123.666	208.578	254.676	323.099	256.811
AT1G11175	171.748	137.446	157.547	72.09	234.718	304.013	205.043	124.59	150.589	178.959
AT1G11180	169.086	213.48	234.55	149.52	303.288	215.128	189.135	144.744	174.416	168.848
AT1G11185	7.9883	2.92439	22.1274	5.34	12.3073	0	1.76761	3.66441	3.81238	4.04427
AT1G11190	93.1968	24.8573	25.6677	30.705	7.91186	30.9166	13.2571	0.916102	0	0
AT1G11200	804.155	715.012	714.271	630.12	841.294	1258.56	658.436	644.02	732.93	762.345
AT1G11210	182.399	184.236	196.491	281.685	108.129	213.84	150.247	137.415	110.559	169.859
AT1G11220	254.294	267.581	303.587	284.355	385.044	356.829	285.47	282.16	392.675	409.483
AT1G11230	0	0	0	0	0	0	0	0	0	0
AT1G11240	1340.7	1449.03	1342.69	1331	1271.17	1428.6	1320.41	1442.86	1532.58	1432.68
AT1G11250	0	0	0	0	0	0	0	0	0	0
AT1G11260	1449.88	1628.88	1163.9	1226.87	2326.96	1840.82	1419.39	1463.93	1046.5	1073.75
AT1G11265	0	0	0	0	0	0	0	0	0	0
AT1G11270	74.5574	95.0425	147.811	89.4451	85.2722	50.2394	101.638	72.3721	87.6847	140.538
AT1G11280	549.861	723.785	743.479	826.366	710.309	504.971	912.973	946.334	695.759	895.806
AT1G11290	215.684	216.405	190.295	241.635	124.832	368.422	242.163	250.096	264.007	162.782
AT1G11300	266.277	220.791	221.274	184.23	180.215	180.347	256.304	357.28	271.632	223.446
AT1G11310	1017.18	1071.79	1057.69	1158.78	1226.34	845.053	1217.89	1244.07	957.86	1018.15
AT1G11320	189.056	116.975	145.155	97.4551	128.348	162.312	147.596	141.08	142.011	241.645
AT1G11330	232.992	314.371	184.985	185.565	266.366	203.534	486.094	436.065	373.613	226.479
AT1G11340	0	0	0	0	0	0	0	0.916102	3.81238	0
AT1G11350	19.9707	46.7902	72.5777	38.715	21.9774	12.8819	99.8702	106.268	41.9361	44.487
AT1G11360	874.718	754.491	803.666	676.845	1011.84	1138.76	932.416	940.837	946.423	763.356
AT1G11362	0	0	0	0	0	24.4756	4.41903	0.916102	4.76547	0
AT1G11370	0	0	0	0	0	0	0	1.8322	0.953094	13.1439
AT1G11380	254.294	252.959	344.302	288.36	156.479	215.128	272.213	295.901	246.851	287.143
AT1G11390	519.239	529.314	395.637	480.6	486.14	450.867	433.065	487.366	470.829	446.892
AT1G11400	697.645	688.693	780.653	622.11	805.251	515.276	681.415	657.762	694.806	717.858
AT1G11410	1.33138	13.1597	15.9317	22.695	0	10.3055	18.5599	14.6576	15.2495	13.1439
AT1G11420	756.225	814.441	915.187	803.671	735.803	520.429	770.68	764.029	853.019	824.021
AT1G11430	1515.11	1541.15	1343.57	1375.05	1691.38	1254.7	1483.91	1752.5	1309.55	1395.27
AT1G11440	167.754	137.446	229.239	181.56	168.786	92.7497	191.786	166.731	178.229	260.856
AT1G11450	130.476	93.5803	21.2423	28.035	0	0	8.83807	5.49661	0	0
AT1G11460	0	1.46219	0	0	0	0	0	0	0	0
AT1G11470	0	0	0	0	0	0	0	0	0	0
AT1G11475	2164.83	1517.76	1972.88	1635.38	2486.96	2636.93	1481.26	1203.76	1589.76	2215.25
AT1G11480	1770.74	2025.14	1642.73	1850.31	2573.99	1549.69	1798.55	1867.93	1954.8	2006.97
AT1G11482	0	2.92439	0.885094	8.01001	0	0	3.53523	0	0.953094	2.02214
AT1G11490	3.99415	0	0	0	0	0	6.18665	3.66441	0	0
AT1G11500	37.2787	7.31096	6.19566	6.675	0	3.86457	10.6057	8.24492	0.953094	8.08855
AT1G11510	0	0	0	0	0	0	1.76761	0	0	0
AT1G11520	0	0	0	0	0	6.44095	0	0	0	0
AT1G11530	90.534	83.345	67.2672	32.04	94.0632	57.9686	23.8628	22.9026	0.953094	12.1328
AT1G11540	5.32553	0	0	0	19.3401	0	0.883807	3.66441	0	0
AT1G11545	248.969	159.379	128.339	102.795	97.5796	130.107	150.247	93.4424	65.7635	99.0847
AT1G11550	0	0	0	0	0	0	0	0	0	0
AT1G11560	3.99415	0	0	4.005	0	0	4.41903	4.58051	0.953094	0
AT1G11570	53.2553	19.0085	23.0125	14.685	45.7129	15.4583	32.7009	28.3992	2.85928	5.05534
AT1G11572	0	0	0	0	0	0	0	0	0	0
AT1G11580	966.584	741.332	415.994	531.33	220.653	193.229	370.315	178.64	23.8274	72.7969
AT1G11590	0	0	2.65528	1.335	0	0	0	0	2.85928	0
AT1G11592	150.446	153.53	239.861	181.56	255.817	130.107	183.832	188.717	223.977	132.45
AT1G11593	0	0	0	0	0	0	0	0	0.953094	0
AT1G11595	0	0	0	0	0	0	0	0	0	0
AT1G11600	2877.12	2368.75	1644.51	1878.35	2164.33	3274.58	1755.24	1886.25	1495.4	1807.79
AT1G11608	0	0	0	0	0	1.28819	0	0	0	0
AT1G11610	0	0	0	0	0	0	0	0	0	0
AT1G11620	0	0	0	0	0	0	0	0	0	0
AT1G11630	326.189	371.397	439.892	331.08	436.031	413.509	366.78	333.461	366.941	434.759
AT1G11640	0	0	0	0	0	0	0	0	0	0
AT1G11650	4887.51	4486.01	3982.04	4083.77	4399.87	5329.24	4114.12	3859.54	3886.72	4182.79
AT1G11655	0	0	0	0	0	0	0	0	0	0
AT1G11660	1195.58	1159.52	872.703	1058.66	610.092	805.119	1027.87	1006.8	1028.39	981.747
AT1G11670	255.625	201.783	162.857	192.24	60.6576	109.496	171.459	170.395	166.792	97.0625
AT1G11680	3726.54	3227.06	2309.21	2831.54	3224.52	3854.26	2941.31	2617.3	2610.53	2454.87
AT1G11684	0	0	0	0	0	0	0	0	0	0
AT1G11690	0	0	0	0	0	0	0	0	0	0
AT1G11700	211.69	141.833	71.6926	114.81	137.139	46.3748	102.522	123.674	82.9192	102.118
AT1G11710	110.505	168.152	201.801	146.85	100.217	142.989	129.036	149.325	146.777	124.361
AT1G11720	512.582	665.298	719.582	620.775	473.832	298.86	730.908	813.499	782.49	573.276
AT1G11730	109.173	102.353	231.01	160.2	155.6	64.4095	149.363	193.298	156.307	101.107
AT1G11735	1.33138	0	0	0	0	0	0	0	0	0
AT1G11740	1.33138	2.92439	7.08075	0	0	0	7.95426	9.16102	3.81238	6.06641
AT1G11750	1258.16	1220.93	1199.3	1298.96	1052.28	1346.16	1278.87	1433.7	1093.2	1158.68
AT1G11755	161.097	169.614	308.013	208.26	232.081	231.874	200.624	196.046	181.088	208.28
AT1G11760	589.803	434.271	468.215	465.915	533.611	741.997	453.393	458.051	510.859	488.346
AT1G11765	0	0	0	0	0	0	0	0	0	0
AT1G11770	0	0	0	0	0	0	0	7.32882	1.90619	0
AT1G11780	370.124	416.725	398.292	389.82	286.585	355.54	403.9	412.246	375.519	385.217
AT1G11785	0	0	0	5.34	0	0	0	0	0	0
AT1G11790	288.91	336.304	331.025	340.425	261.091	374.863	302.262	428.736	329.771	361.962
AT1G11800	447.345	489.835	386.786	403.17	454.492	584.838	431.298	415.91	407.924	453.97
AT1G11803	0	0	0	0	0	0	0	0	0	0
AT1G11806	0	0	0	0	0	0	0	0	0	0
AT1G11810	0	0	3.54038	0	0	0	0	3.66441	0.953094	0
AT1G11820	3042.21	3208.05	3730.67	3294.78	3199.91	3699.68	3953.27	3732.2	3959.15	4133.25
AT1G11840	15204.4	12605.6	14336.8	13741.2	13602.2	14868.3	11797.9	9889.33	9709.17	11671.8
AT1G11850	1.33138	0	0.885094	12.015	24.6147	0	43.3065	94.3585	0	0
AT1G11860	4500.07	4399.74	3389.03	3735.33	3828.46	4172.45	4061.98	4487.99	2791.61	3273.84
AT1G11870	418.054	388.943	318.634	416.52	349.001	396.763	492.28	516.682	346.926	415.549
AT1G11880	155.772	212.018	289.426	209.595	145.93	150.718	171.459	196.046	195.384	155.705
AT1G11890	1025.16	864.156	851.461	766.291	600.422	825.73	668.158	696.238	871.128	836.153
AT1G11900	149.115	106.74	151.351	86.7751	197.796	121.09	120.198	108.1	148.683	159.749
AT1G11905	432.699	283.665	375.28	411.18	358.671	550.057	344.685	354.532	365.988	437.793
AT1G11910	12764	11209.2	7900.35	8628.11	10686.3	13558.2	9924.27	8519.75	7064.34	8265.48
AT1G11915	62.575	24.8573	16.8168	21.36	36.0429	25.7638	53.0284	32.0636	26.6866	4.04427
AT1G11920	0	0	0	0	0	0	0	0	0	0
AT1G11925	0	5.84877	0	0	0	0	0	0	0	0
AT1G11930	1007.86	1177.07	1078.93	985.231	1239.52	1035.7	1231.14	1370.49	1247.6	1318.43
AT1G11940	97.1909	128.673	197.376	117.48	111.645	123.666	174.994	187.801	303.084	173.904
AT1G11950	531.222	624.356	697.454	706.215	687.452	599.008	756.539	739.295	964.531	868.508
AT1G11960	151.778	190.085	175.249	193.575	202.192	139.125	231.557	248.264	236.367	208.28
AT1G11970	0	0	0	0	0	0	0	0	0	0
AT1G11980	0	0	0	0	0	0	0	0	0	0
AT1G11990	0	0	0	0	0.879095	0	0	0	0	0
AT1G12000	5615.77	6543.31	3504.97	4764.62	5721.15	5737.6	4491.51	4573.18	5406.9	4831.89
AT1G12010	0	0	0	0	1.75819	0	0	0	1.90619	0
AT1G12013	13.3138	16.0841	18.587	4.005	16.7028	2.57638	10.6057	8.24492	4.76547	14.155
AT1G12015	0	1.46219	0.885094	0	0	0	0.883807	0	0	0
AT1G12020	230.329	225.178	268.184	205.59	128.348	349.1	249.234	229.026	390.769	248.723
AT1G12030	27.959	17.5463	2.65528	32.04	4.39548	19.3229	11.4895	7.32882	12.3902	0
AT1G12040	0	1.46219	0	0	0	0	0	0	0	0
AT1G12050	800.161	783.735	870.933	879.766	621.52	979.024	874.085	848.311	874.941	905.917
AT1G12060	87.8713	42.4036	117.718	105.465	36.922	57.9686	52.1446	48.5534	50.514	18.1992
AT1G12064	1.33138	1.46219	0	0	0	0	0.883807	1.8322	1.90619	7.07748
AT1G12070	5.32553	11.6975	1.77019	4.005	0	0	13.2571	4.58051	9.53094	0
AT1G12080	238.318	89.1937	158.432	173.55	1.75819	14.1701	65.4017	35.728	13.3433	30.332
AT1G12090	5292.25	3728.59	5803.56	5705.79	6672.33	8788.03	5499.93	5576.32	5442.17	6108.87
AT1G12100	15.9766	7.31096	23.0125	12.015	0	14.1701	41.5389	39.3924	25.7335	54.5977
AT1G12110	418.054	288.052	211.538	192.24	358.671	208.687	379.153	301.398	61.9511	260.856
AT1G12120	934.631	1308.66	1417.92	1225.53	978.433	1155.51	1232.03	1202.84	1268.57	1322.48
AT1G12130	5.32553	0	0	0	0	0	0	0.916102	0	11.1218
AT1G12140	774.865	829.063	308.013	614.1	396.472	305.301	464.882	376.518	138.199	124.361
AT1G12150	18.6394	1.46219	1.77019	1.335	0	0	0.883807	4.58051	0.953094	9.09961
AT1G12160	7.9883	4.38658	0	16.02	0	7.72914	6.18665	4.58051	4.76547	3.0332
AT1G12170	0	0	0	0	0	0	0	0	0	0
AT1G12180	0	0	0	0	0	0	0	0	0	0
AT1G12190	0	0	0	0	0	0	0	0	0	0
AT1G12200	133.138	127.211	58.4162	73.4251	14.0655	38.6457	20.3276	18.322	8.57785	16.1771
AT1G12210	105.179	99.4291	92.9349	85.4401	123.073	30.9166	94.5673	99.8552	101.028	123.35
AT1G12211	2.66277	0	0	1.335	0	0	0	0	0	0
AT1G12220	58.5808	125.749	148.696	92.1151	103.733	25.7638	105.173	91.6102	98.1687	108.184
AT1G12230	1878.58	1681.52	1618.84	1520.57	1396.88	1619.25	1493.63	1277.96	1263.8	1457.96
AT1G12240	218.347	187.161	278.805	138.84	145.93	128.819	185.599	200.626	131.527	195.136
AT1G12244	122.487	100.891	171.708	133.5	98.4587	140.413	134.339	138.331	141.058	97.0625
AT1G12250	175.743	150.606	175.249	156.195	82.6349	70.8505	181.18	239.103	125.808	137.505
AT1G12260	61.2436	42.4036	35.4038	48.06	84.3931	32.2048	13.2571	6.41272	0.953094	11.1218
AT1G12270	2933.04	3392.29	2672.1	3151.94	2905.41	3043.99	3245.34	2956.26	3329.16	3364.83
AT1G12280	103.848	81.8828	119.488	52.065	87.9095	20.611	78.6588	49.4695	30.499	40.4427
AT1G12290	15.9766	20.4707	23.8975	32.04	14.9446	5.15276	37.1199	41.2246	37.1707	35.3874
AT1G12294	0	0	0	0	0	0	0	0	0	0
AT1G12300	251.631	263.195	280.575	276.345	252.3	253.773	285.47	254.676	365.035	300.287
AT1G12310	5714.29	4126.31	2994.27	2854.23	5224.46	7432.86	3207.34	3141.32	3567.43	3807.68
AT1G12320	37.2787	42.4036	50.4504	30.705	0	0	11.4895	15.5737	3.81238	17.1882
AT1G12330	399.415	364.086	252.252	299.04	198.676	275.673	387.991	349.035	285.928	333.653
AT1G12340	3.99415	2.92439	0	0	0	3.86457	1.76761	6.41272	3.81238	2.02214
AT1G12350	193.05	251.497	301.817	236.295	130.106	386.457	269.561	244.599	262.101	206.258
AT1G12360	1038.48	1279.42	954.132	1221.53	967.005	1004.79	1343.39	1246.82	1180.88	1057.58
AT1G12370	323.526	315.834	298.277	264.33	165.27	230.586	277.515	305.978	340.255	346.796
AT1G12380	844.097	776.424	874.473	946.516	819.317	785.796	837.849	901.445	753.898	643.039
AT1G12390	415.391	323.145	409.799	308.385	371.857	421.238	325.241	304.146	354.551	518.678
AT1G12400	170.417	97.9669	203.572	92.1151	228.565	168.753	145.828	125.506	145.823	156.716
AT1G12410	1624.29	1476.81	1495.81	1389.74	1192.93	1303.65	1506.01	1591.27	1361.97	1522.67
AT1G12411	0	0	0	0	0	0	0	0	0	0
AT1G12420	258.288	342.153	308.898	327.075	264.608	238.315	392.41	374.686	264.007	293.21
AT1G12423	0	0	0	0	0	0	0	0	0	0
AT1G12430	985.223	1573.32	1314.37	1328.33	1108.54	1061.47	1590.85	1886.25	2224.52	1899.8
AT1G12440	2158.17	1684.45	1525.9	1329.66	2164.33	2240.16	1521.03	1426.37	1525.9	1640.96
AT1G12450	125.15	143.295	180.559	145.515	104.612	122.378	167.923	170.395	160.12	116.273
AT1G12451	0	0	0	0	0	0	0	0	0	0
AT1G12460	338.171	421.111	402.718	401.835	437.789	333.641	337.614	348.119	333.583	418.582
AT1G12470	951.939	1237.01	977.144	1104.05	872.062	1102.69	1171.93	1136.88	1231.4	1165.76
AT1G12480	1.33138	5.84877	0	0	0	0	1.76761	5.49661	0.953094	0
AT1G12490	0	0	0	0	0	0	0	0.916102	0	0
AT1G12500	517.908	464.977	477.951	404.505	554.709	266.655	445.439	435.149	465.11	337.697
AT1G12510	0	0	0	0	0	0	0	0	0	0
AT1G12520	517.908	573.18	915.187	759.616	827.229	642.807	701.743	719.14	590.918	681.46
AT1G12530	432.699	369.935	372.625	352.44	297.134	154.583	337.614	349.035	352.645	362.973
AT1G12540	0	0	0	0	0	0	0	0	0	0
AT1G12550	111.836	58.4877	60.1864	118.815	155.6	172.617	114.011	97.1069	100.075	97.0625
AT1G12560	0	0	0	0	0	0	0	0	0	0
AT1G12570	1.33138	5.84877	6.19566	2.67	0	0	10.6057	6.41272	6.67166	13.1439
AT1G12580	856.079	963.585	795.7	806.341	823.712	640.23	875.853	938.089	973.109	946.36
AT1G12590	0	0	0	0	0	0	0	0	0	0
AT1G12600	23.9649	16.0841	23.8975	18.69	7.03276	0	32.7009	11.9093	1.90619	16.1771
AT1G12610	0	0	0	0	0.879095	7.72914	0	0	0	0
AT1G12620	235.655	217.867	191.18	292.365	334.935	195.805	242.163	207.955	228.743	198.169
AT1G12630	9.31968	16.0841	15.9317	33.375	25.4938	54.104	22.0952	12.8254	2.85928	18.1992
AT1G12640	307.549	331.918	306.243	323.07	263.729	418.662	408.319	364.609	293.553	388.25
AT1G12650	714.953	716.474	862.967	1074.68	674.266	564.227	754.771	703.567	1018.86	852.33
AT1G12660	0	0	0	0	0	0	0	0	0	0
AT1G12663	0	0	0	1.335	0	0	1.76761	3.66441	0	0
AT1G12665	1.33138	1.46219	6.19566	0	0	12.8819	6.18665	10.0771	7.62475	31.3431
AT1G12667	0	0	0	0	0	0	0	0	0.953094	0
AT1G12669	0	0	0	0	0	0	0	0	0	0
AT1G12670	9.31968	5.84877	2.65528	2.67	0.879095	16.7465	8.83807	2.74831	15.2495	4.04427
AT1G12672	21.3021	10.2353	34.5187	13.35	46.592	61.8331	22.979	14.6576	33.3583	15.166
AT1G12680	597.791	675.533	619.566	566.04	744.594	637.654	563.869	555.158	573.763	567.209
AT1G12700	42.6042	116.975	193.836	140.175	119.557	55.3922	167.04	141.996	139.152	151.66
AT1G12710	207.696	235.413	246.056	198.915	165.27	372.287	193.554	187.801	232.555	207.269
AT1G12720	0	0	0	0	0	0	0	0	0	0
AT1G12725	0	0	0	0	0	0	0	0	0	0
AT1G12730	247.637	276.354	297.392	256.32	341.968	318.183	255.42	261.089	285.928	316.464
AT1G12740	3.99415	5.84877	0	0	0	0	7.95426	5.49661	2.85928	15.166
AT1G12750	223.672	270.506	376.165	339.09	304.167	215.128	342.917	318.804	304.99	315.453
AT1G12760	741.58	843.685	808.091	751.606	703.276	568.092	759.19	852.891	810.13	753.246
AT1G12770	1200.91	1229.7	956.787	1080.02	1083.92	881.122	1072.06	1215.67	1094.15	1016.12
AT1G12775	165.091	181.312	117.718	110.805	290.98	179.058	97.2188	114.513	178.229	162.782
AT1G12780	250.3	238.337	251.367	228.285	324.386	121.09	201.508	160.318	115.324	77.8523
AT1G12790	29.2904	29.2439	37.174	66.75	23.7356	42.5103	61.8665	64.1272	70.529	30.332
AT1G12800	1507.13	1529.45	1293.12	1499.21	1174.47	975.16	1676.58	2029.17	1543.06	1441.78
AT1G12805	27.959	4.38658	0	6.675	0	0	51.2608	29.3153	36.2176	31.3431
AT1G12810	607.111	560.02	651.429	448.56	963.488	873.393	591.267	491.031	569.95	501.49
AT1G12820	898.683	1083.48	1326.76	1136.09	1060.19	1044.72	1235.56	1203.76	1154.2	1202.16
AT1G12830	1351.35	1133.2	1183.37	1182.81	1093.59	1570.3	1144.53	1037.03	1438.22	1447.85
AT1G12840	3458.93	2864.44	2619.88	2823.53	3137.49	3641.71	2418.98	2446.91	2257.88	2368.93
AT1G12845	228.998	269.043	319.519	333.75	777.999	516.564	269.561	327.965	331.677	420.604
AT1G12850	1204.9	1232.63	1128.5	1125.41	1605.23	1356.46	1091.5	1023.29	1240.93	1250.69
AT1G12855	0	0	0	0	0	0	0	0.916102	0	0
AT1G12860	465.984	450.355	305.358	364.455	620.641	334.929	495.816	509.353	304.99	377.128
AT1G12870	0	0	0	0	0	0	0	0	0	0
AT1G12880	51.9239	38.017	53.9908	57.405	37.8011	1.28819	42.4227	37.5602	24.7805	28.3099
AT1G12890	2.66277	0	0	8.01001	0	0	0.883807	0	0	0
AT1G12900	3745.18	3646.71	3760.77	3729.99	4387.56	3858.13	4116.77	3872.36	2128.26	2990.74
AT1G12910	1280.79	1163.91	885.094	937.171	1156.01	1666.92	981.909	989.391	1190.41	1161.72
AT1G12920	3976.84	3497.56	2796.01	2955.69	2953.76	2973.14	2890.05	2841.75	3169.04	3195.99
AT1G12930	737.586	918.257	923.153	946.516	930.962	641.519	1043.78	1009.54	1067.47	1037.36
AT1G12935	0	0	0	0	0	0	0	0	0	0
AT1G12938	0	0	0	0	0	0	0	0	0	0
AT1G12940	2.66277	0	0	0	0	6.44095	0.883807	0.916102	0.953094	0
AT1G12950	6.65691	7.31096	0	0	14.9446	19.3229	6.18665	5.49661	0	2.02214
AT1G12960	0	0	0	0	0	0	0	0	0	0
AT1G12970	193.05	261.732	197.376	213.6	269.003	294.996	265.142	210.704	176.322	250.745
AT1G12980	300.893	226.64	117.718	313.725	248.784	237.027	181.18	217.116	86.7316	107.173
AT1G12990	581.814	571.717	474.411	574.05	622.399	695.623	559.45	524.011	553.748	471.158
AT1G13000	186.394	203.245	226.584	233.625	134.502	101.767	224.487	205.207	203.009	278.044
AT1G13010	0	0	0	0	0	0	0	0	0	0
AT1G13020	2224.74	2570.53	1763.99	1995.83	2046.53	1735.19	2294.36	2317.74	2450.41	2102.01
AT1G13030	576.489	772.038	706.305	799.666	828.987	409.644	843.152	840.066	966.438	829.076
AT1G13040	105.179	125.749	158.432	193.575	202.192	85.0205	155.55	193.298	174.416	165.815
AT1G13050	91.8654	95.0425	111.522	105.465	152.963	11.5937	168.807	109.016	118.184	120.317
AT1G13060	4733.07	4467	3912.12	4149.18	5009.08	6075.1	3955.92	3495.85	4220.3	4557.9
AT1G13070	0	0	0	0	0	0	0	1.8322	0	0
AT1G13080	15.9766	24.8573	5.31057	20.025	33.4056	6.44095	33.5847	20.1543	7.62475	25.2767
AT1G13090	282.253	231.026	328.37	329.745	368.341	287.266	254.536	251.928	207.775	248.723
AT1G13100	21.3021	8.77316	7.08075	10.68	0	18.0347	7.95426	21.0704	0.953094	2.02214
AT1G13110	316.869	233.951	187.64	214.935	344.605	185.499	288.121	207.955	57.1857	104.14
AT1G13120	848.091	1017.69	1109.02	1051.98	792.065	605.449	1010.19	1118.56	1197.09	1345.73
AT1G13130	15.9766	11.6975	9.73604	5.34	27.2519	10.3055	1.76761	1.8322	4.76547	4.04427
AT1G13140	14.6452	43.8658	19.4721	33.375	0.879095	21.8992	45.0742	51.3017	60.0449	60.6641
AT1G13145	222.341	149.144	105.326	69.42	149.446	212.551	108.708	83.3653	99.1218	94.0293
AT1G13150	15.9766	7.31096	12.3913	20.025	7.03276	11.5937	18.5599	18.322	14.2964	0
AT1G13160	1360.67	1365.69	1237.36	1515.23	1191.17	695.623	1240.86	1354.92	1707.94	1344.72
AT1G13170	1617.63	1756.09	1686.99	1696.79	1497.1	1366.77	1528.1	1692.04	1797.54	1561.09
AT1G13180	412.729	381.632	489.457	457.905	204.829	445.714	433.949	396.672	504.187	420.604
AT1G13190	1669.55	1516.29	1425	1635.38	1385.45	1626.98	1510.43	1499.66	1680.31	1495.37
AT1G13195	179.737	222.253	215.078	221.61	150.325	94.0379	167.04	175.892	168.698	188.059
AT1G13200	0	0	0	0	33.4056	0	0	0	0	0
AT1G13210	587.14	614.121	522.206	512.64	454.492	407.068	642.528	729.218	576.622	593.497
AT1G13220	705.633	1092.26	1177.18	1043.97	998.652	374.863	1166.63	1231.24	1199.95	909.961
AT1G13230	55.9181	55.5633	26.5528	10.68	2.63729	7.72914	35.3523	28.3992	36.2176	47.5202
AT1G13240	0	0	0	0	0	0	0	0	0	0
AT1G13245	287.579	231.026	239.861	196.245	420.207	271.808	182.948	126.422	68.6228	115.262
AT1G13250	784.184	634.592	703.65	815.686	1272.93	753.591	777.75	642.188	451.767	491.379
AT1G13260	155.772	157.917	254.907	193.575	236.477	220.281	275.748	282.16	252.57	474.191
AT1G13270	1262.15	1212.16	1316.14	1289.61	943.269	1346.16	1232.03	1352.17	977.875	948.382
AT1G13280	1307.42	1076.17	1639.19	1276.26	1505.89	1778.99	1075.59	873.962	774.866	1011.07
AT1G13290	0	1.46219	0.885094	0	0	0	5.30284	3.66441	73.3883	60.6641
AT1G13300	1.33138	0	0	0	0	0	3.53523	0.916102	0	8.08855
AT1G13310	0	0	0	1.335	0	0	0	0	0	0
AT1G13320	2419.12	2244.47	1661.32	1937.09	1749.4	2428.24	2044.25	2005.35	2038.67	2020.11
AT1G13330	205.033	176.925	203.572	321.735	155.6	105.632	280.167	207.955	258.289	183.003
AT1G13340	0	5.84877	6.19566	1.335	0	0	7.95426	0	5.71857	0
AT1G13350	360.805	615.583	638.153	540.675	458.009	234.451	658.436	818.996	775.819	574.287
AT1G13360	1179.61	1008.91	659.395	748.936	1184.14	1160.66	793.659	699.902	852.066	987.814
AT1G13370	13.3138	4.38658	2.65528	14.685	0	0	7.95426	2.74831	3.81238	0
AT1G13380	1323.39	1182.91	1354.19	1260.24	1916.43	1724.89	1110.95	1108.48	1223.77	1242.6
AT1G13390	274.265	231.026	361.118	380.475	354.275	437.985	397.713	301.398	283.069	336.686
AT1G13400	362.136	289.514	162.857	288.36	389.439	231.874	235.976	205.207	213.493	243.667
AT1G13410	225.004	187.161	161.087	208.26	129.227	171.329	200.624	150.241	231.602	204.236
AT1G13420	5.32553	5.84877	6.19566	6.675	10.5491	0	13.2571	3.66441	0	0
AT1G13430	5.32553	0	0	0	0	0	0	0	0	0
AT1G13440	32132.9	23390.7	20156.3	21446.8	26919.7	29356.6	19546.3	15999.7	15665.1	18300.3
AT1G13448	15.9766	27.7817	36.2889	26.7	26.3729	0	18.5599	17.4059	8.57785	0
AT1G13450	215.684	350.926	356.693	333.75	234.718	229.298	344.685	351.783	301.178	331.63
AT1G13460	359.473	355.313	515.125	435.21	273.399	364.558	332.311	405.833	500.375	507.556
AT1G13470	15.9766	2.92439	0	0	0	0	0	0	0	0
AT1G13480	0	0	0	0	0	0	0	0	0	0
AT1G13485	0	0	0	0	0	0	0	0	0	0
AT1G13490	0	0	0	0	0	0	1.76761	0	0	0
AT1G13500	0	0	0	0	0	0	0	0	0	0
AT1G13510	26.6277	20.4707	0	6.675	0	5.15276	22.979	9.16102	0	0
AT1G13520	1.33138	0	0	0	0	0	1.76761	0	0	0
AT1G13530	0	0	0	0	0	0	0	0	0	0
AT1G13540	0	0	0	0	0	0	0	1.8322	0	0
AT1G13550	0	0	0	0	0	0	0	0	0	2.02214
AT1G13560	3204.64	3268	2520.75	2524.49	2993.32	3529.64	2575.41	2615.47	2737.29	2584.29
AT1G13570	326.189	359.699	371.74	381.81	487.019	327.2	388.875	398.505	514.671	433.748
AT1G13580	315.538	276.354	399.178	301.71	336.693	349.1	298.727	311.475	334.536	356.907
AT1G13590	6.65691	0	3.54038	2.67	0	0	0	0	0.953094	0
AT1G13600	248.969	169.614	529.286	505.965	199.555	444.426	216.533	155.737	36.2176	174.915
AT1G13605	0	0	0	0	0	0	3.53523	0	0	0
AT1G13607	0	2.92439	0.885094	2.67	0	2.57638	0	0	0.953094	0
AT1G13608	10.6511	4.38658	6.19566	8.01001	0	0	9.72188	2.74831	1.90619	8.08855
AT1G13609	828.12	415.263	318.634	477.93	888.765	390.322	383.572	281.243	141.058	26.2878
AT1G13610	5.32553	0	6.19566	8.01001	0	6.44095	1.76761	0	4.76547	0
AT1G13620	0	0	0	0	0	0	0	0	0	0
AT1G13630	94.5282	106.74	177.019	178.89	63.2949	33.4929	121.082	155.737	182.041	149.638
AT1G13635	15.9766	8.77316	0	10.68	0.879095	0	0	0.916102	3.81238	2.02214
AT1G13640	690.988	843.685	894.83	825.031	705.034	894.004	713.232	804.338	763.429	698.648
AT1G13650	0	0	0	0	0	0	3.53523	9.16102	0	0
AT1G13660	0	0	0	0	0	0	0.883807	0	1.90619	0
AT1G13670	49.2612	39.4792	74.3479	49.395	8.79095	59.2567	38.0037	29.3153	9.53094	10.1107
AT1G13680	9.31968	2.92439	0.885094	8.01001	0	0	13.2571	6.41272	0.953094	0
AT1G13690	1300.76	1019.15	1046.18	1153.44	1490.07	1477.55	910.321	976.565	1056.98	1233.5
AT1G13700	126.481	134.522	219.503	142.845	160.874	118.513	128.152	167.647	84.8254	94.0293
AT1G13710	27949.7	29973.5	26520.1	26360.9	42381.2	58295.8	27775.4	28130.8	36256.7	35842.4
AT1G13720	0	0	0	0	0	0	0	0	0	0
AT1G13730	2038.35	2295.64	1444.47	1965.12	1540.17	1882.05	1715.47	1877.09	2389.41	2022.14
AT1G13740	473.972	463.515	379.705	385.815	522.183	310.454	417.157	423.239	396.487	337.697
AT1G13750	61.2436	93.5803	23.0125	29.37	84.3931	90.1733	84.8455	94.3585	137.246	64.7084
AT1G13755	0	0	0.885094	0	1.75819	0	0	0.916102	3.81238	2.02214
AT1G13760	0	0	0	0	0	0	0	0	1.90619	0
AT1G13770	314.206	311.447	418.65	423.195	320.87	293.707	350.871	389.344	363.129	311.409
AT1G13780	194.382	225.178	155.777	184.23	209.225	222.857	190.902	195.13	169.651	216.369
AT1G13790	403.409	551.247	440.777	536.67	581.961	323.336	489.629	600.963	628.089	624.84
AT1G13800	106.511	119.9	88.5094	128.16	110.766	32.2048	110.476	133.751	127.715	122.339
AT1G13810	351.485	309.985	325.715	272.34	477.349	315.607	251.885	287.656	313.568	331.63
AT1G13820	85.2085	84.8072	63.7268	114.81	65.9321	90.1733	126.384	125.506	77.2006	90.9961
AT1G13830	7.9883	2.92439	0.885094	8.01001	0	23.1874	0	0	1.90619	0
AT1G13840	0	0	0	0	0	0	0	0	0	0
AT1G13850	0	0	0	0	0	0	0	0	0	0
AT1G13860	495.274	580.49	750.56	679.515	471.195	467.613	607.175	634.859	637.62	577.32
AT1G13870	403.409	422.574	367.314	385.815	327.902	526.87	380.037	402.169	416.502	417.571
AT1G13880	576.489	603.886	793.93	650.145	574.049	523.005	711.465	660.51	690.04	867.497
AT1G13890	0	0	0	0	0	0	0	0	0	0
AT1G13900	595.128	579.028	531.942	595.41	544.16	669.859	558.566	603.711	490.844	497.446
AT1G13910	130.476	130.135	192.951	180.225	194.28	112.073	189.135	181.388	179.182	136.494
AT1G13920	163.76	115.513	156.662	130.83	104.612	65.6977	144.061	121.842	38.1238	95.0404
AT1G13930	20904	15465.6	14905	13818.6	13965.3	16430.9	8558.79	7591.74	3292.94	4908.74
AT1G13940	488.617	736.945	608.06	735.586	469.437	350.388	618.665	670.587	596.637	605.63
AT1G13950	71.8947	61.4121	48.6802	82.7701	0	72.1386	56.5636	62.295	17.1557	33.3653
AT1G13960	187.725	274.892	275.264	261.66	276.915	172.617	208.578	236.354	236.367	255.8
AT1G13970	67.9005	73.1096	110.637	88.1101	37.8011	39.9339	83.0779	86.1136	110.559	38.4206
AT1G13980	1875.92	1963.72	1811.79	2046.56	2108.07	1594.78	1931.12	1892.67	1885.22	2019.1
AT1G13990	51.9239	83.345	53.9908	105.465	80.8768	55.3922	80.4264	69.6238	75.2945	40.4427
AT1G14000	796.167	925.568	911.647	899.791	785.032	1173.54	939.487	889.535	940.704	867.497
AT1G14010	1150.31	799.819	770.032	747.601	992.498	1281.75	775.982	715.476	708.149	845.253
AT1G14020	467.315	712.088	661.165	682.185	399.109	564.227	575.358	599.131	719.586	614.729
AT1G14030	420.717	462.053	352.268	387.15	655.805	239.603	524.981	545.997	351.692	322.531
AT1G14040	259.62	296.825	368.199	313.725	204.829	320.759	285.47	248.264	298.319	362.973
AT1G14048	0	0	0	0	0	0	0	0	0	0
AT1G14060	1250.17	1118.58	821.367	893.116	1083.92	1008.65	840.5	904.193	1096.06	1068.7
AT1G14070	39.9415	67.2609	101.786	121.485	119.557	56.6804	134.339	143.828	69.5759	135.483
AT1G14071	1.33138	1.46219	0	1.335	0	5.15276	4.41903	4.58051	2.85928	1.01107
AT1G14080	0	2.92439	0	5.34	0	0	3.53523	0.916102	0.953094	7.07748
AT1G14090	118.493	194.472	240.746	234.96	196.038	137.836	224.487	221.697	218.259	209.291
AT1G14100	0	0	0	0	0	0	0	1.8322	0	0
AT1G14110	0	0	0	0	0	0	0	0	0	0
AT1G14120	0	0	2.65528	1.335	0	0	0	3.66441	0	0
AT1G14130	258.288	235.413	273.494	319.065	290.101	193.229	246.582	209.787	211.587	250.745
AT1G14140	230.329	273.43	303.587	269.67	136.26	316.895	291.656	334.377	343.114	228.501
AT1G14150	0	2.92439	0	4.005	0	0	10.6057	40.3085	1.90619	0
AT1G14160	0	0	0	0	0	0	0	0	0	0
AT1G14170	1400.61	1492.9	1395.79	1493.87	1303.7	1617.97	1360.18	1392.48	1462.05	1632.88
AT1G14180	785.516	799.819	611.6	692.865	711.188	958.413	689.369	686.161	905.44	762.345
AT1G14182	5.32553	4.38658	3.54038	2.67	10.5491	0	4.41903	1.8322	0.953094	0
AT1G14185	21.3021	21.9329	27.4379	42.72	20.2192	11.5937	5.30284	8.24492	0	3.0332
AT1G14190	90.534	33.6304	69.0374	28.035	16.7028	55.3922	22.0952	18.322	0.953094	14.155
AT1G14200	66.5691	67.2609	72.5777	60.075	49.2293	132.684	68.9369	85.1975	95.3094	108.184
AT1G14205	57.2495	35.0926	65.497	24.03	8.79095	66.9859	44.1903	57.7145	42.8892	60.6641
AT1G14210	1131.68	801.282	785.964	632.79	579.324	564.227	543.541	392.092	209.681	254.789
AT1G14220	5.32553	0	0	4.005	0	0	0	0	0	0
AT1G14225	0	0	0	0	0	0	0	0	0	0
AT1G14230	290.241	203.245	267.298	300.375	258.454	332.353	239.512	238.187	309.756	198.169
AT1G14240	27.959	17.5463	16.8168	21.36	0	6.44095	15.0247	9.16102	10.484	5.05534
AT1G14250	1.33138	1.46219	0	0	0	0	0	0	0	0
AT1G14260	149.115	102.353	111.522	172.215	186.368	109.496	120.198	118.177	79.1068	96.0515
AT1G14270	280.922	252.959	299.162	295.035	222.411	313.03	318.17	406.749	243.039	237.601
AT1G14280	23.9649	19.0085	32.7485	22.695	44.8339	29.6284	8.83807	10.9932	0	5.05534
AT1G14290	541.873	412.338	548.758	464.58	350.759	635.078	488.745	378.35	409.831	423.638
AT1G14300	793.504	946.039	739.054	706.215	814.042	1150.35	636.341	605.544	894.002	834.131
AT1G14310	70.5633	96.5047	147.811	60.075	135.381	95.3261	104.289	118.177	93.4032	115.262
AT1G14315	0	0	0	0	0	0	4.41903	0	0	0
AT1G14320	44011.5	37733.3	31487.2	30339.2	46196.5	62604.7	27997.2	28575.1	39222.7	41908.8
AT1G14330	340.834	364.086	311.553	309.72	377.132	324.624	273.98	283.076	303.084	351.852
AT1G14340	133.138	160.841	115.947	133.5	151.204	105.632	142.293	109.932	82.9192	158.738
AT1G14345	324.857	198.858	254.022	226.95	416.691	417.374	400.365	367.357	267.82	358.929
AT1G14350	689.656	764.727	1527.67	1192.16	686.573	660.842	1052.61	1123.14	900.674	863.452
AT1G14360	599.122	592.188	654.085	495.285	448.339	622.196	461.347	521.262	464.157	512.612
AT1G14370	66.5691	46.7902	30.0932	34.71	15.8237	65.6977	48.6094	60.4628	54.3264	58.642
AT1G14380	1175.61	1102.49	1180.72	1359.03	739.319	918.48	1208.16	1141.46	1102.73	1010.06
AT1G14390	29.2904	49.7145	40.7143	41.385	48.3502	39.9339	42.4227	30.2314	20.015	14.155
AT1G14400	3292.51	2838.12	2745.56	2688.69	4391.96	5004.62	2895.35	2721.74	2724.9	3346.64
AT1G14410	2295.3	2275.17	1984.38	2025.2	2073.79	2356.1	2054.85	1857.86	1610.73	2026.18
AT1G14420	0	0	0	0	0	6.44095	0	1.8322	0	0
AT1G14430	79.883	100.891	87.6243	68.085	66.8112	155.871	147.596	137.415	165.838	179.97
AT1G14440	1457.86	1497.29	1636.54	1579.31	1874.23	2077.85	1924.93	1964.12	3185.24	2758.19
AT1G14450	1680.21	1112.73	1275.42	887.776	1763.46	2175.75	1070.29	869.381	1043.64	1160.71
AT1G14455	5.32553	0	11.5062	10.68	13.1864	7.72914	0.883807	6.41272	4.76547	0
AT1G14460	403.409	522.003	672.672	678.18	523.941	452.155	573.591	662.342	660.494	584.397
AT1G14470	41.2729	71.6474	104.441	104.13	39.5593	45.0867	73.356	76.9526	85.7785	58.642
AT1G14480	31.9532	49.7145	100.901	52.065	39.5593	19.3229	49.4932	65.0433	67.6697	53.5866
AT1G14490	78.5516	100.891	93.82	65.415	96.7005	74.715	72.4722	107.184	140.105	107.173
AT1G14500	0	0	0	0	0	0	0	0	0	0
AT1G14510	3150.05	2931.7	2639.35	2544.51	3044.31	3372.48	2525.92	2566.92	2823.07	2816.84
AT1G14518	0	0	0	0	0	0	0	0	0	0
AT1G14520	0	0	5.31057	22.695	1.75819	2.57638	0	0	9.53094	4.04427
AT1G14530	165.091	169.614	141.615	150.855	108.129	218.992	154.666	149.325	180.135	113.24
AT1G14540	1.33138	0	0	0	0	1.28819	0	0	0	0
AT1G14549	0	0	0	0	0	0	0	0	0	0
AT1G14550	0	0	0	0	0	0	0	0	0	0
AT1G14560	243.643	247.111	366.429	344.43	167.028	395.474	279.283	305.978	395.534	336.686
AT1G14570	1646.92	1659.59	1734.78	1867.67	1617.54	1907.81	1717.24	1702.12	1688.88	2030.22
AT1G14580	42.6042	42.4036	25.6677	13.35	88.7886	10.3055	44.1903	108.1	29.5459	46.5091
AT1G14590	299.561	270.506	333.681	186.9	333.177	343.947	317.287	324.3	315.474	295.232
AT1G14600	159.766	187.161	221.274	217.605	114.282	197.093	179.413	199.71	262.101	228.501
AT1G14610	4203.18	4861.79	4106.84	4559.03	3599.89	3255.26	4660.31	4660.21	4558.65	4567
AT1G14620	1379.31	1299.89	1343.57	1168.13	1673.8	1803.47	1152.48	1068.18	1318.13	1446.84
AT1G14630	513.914	434.271	740.824	682.185	409.658	486.936	547.96	433.316	316.427	443.859
AT1G14640	31.9532	106.74	70.8075	82.7701	88.7886	19.3229	83.0779	119.093	33.3583	44.487
AT1G14642	0	0	5.31057	2.67	0	0	0.883807	0.916102	0	0
AT1G14650	2716.02	2949.24	2077.32	2392.32	2788.49	2420.51	2505.59	2486.3	2618.15	2405.33
AT1G14660	79.883	131.597	166.398	164.205	66.8112	45.0867	172.342	180.472	170.604	169.859
AT1G14670	3939.56	3746.14	2888.06	3293.45	3966.48	4341.2	3386.75	3334.61	2904.08	2742.02
AT1G14680	109.173	106.74	106.211	116.145	60.6576	91.4615	87.4969	84.2814	122.949	143.572
AT1G14685	1371.32	1547	1708.23	1411.1	1708.08	1499.45	1556.38	1599.51	1623.12	1451.89
AT1G14686	0	2.92439	0.885094	0	0	2.57638	0.883807	2.74831	8.57785	10.1107
AT1G14687	189.056	197.396	303.587	241.635	322.628	391.61	215.649	210.704	345.02	276.022
AT1G14688	2.66277	0	0	0	0	0	0	0.916102	4.76547	0
AT1G14690	1632.28	1911.09	2056.07	2069.25	1409.19	1298.5	1972.66	2128.11	1996.73	1849.24
AT1G14700	323.526	174.001	244.286	284.355	100.217	137.836	124.617	72.3721	19.0619	38.4206
AT1G14710	2889.1	3553.13	2923.47	3430.95	3739.67	3139.32	3036.76	3372.17	3834.3	3342.59
AT1G14720	1890.56	1520.68	2178.22	1643.39	1844.34	2070.12	1581.13	1519.81	997.89	1311.36
AT1G14730	93.1968	54.1011	47.7951	34.71	11.4282	61.8331	52.1446	34.8119	6.67166	10.1107
AT1G14740	1388.63	1700.53	1580.78	1775.55	1469.85	1136.18	1924.93	1840.45	1637.42	1639.95
AT1G14750	79.883	90.6559	136.305	133.5	27.2519	85.0205	118.43	147.492	174.416	111.218
AT1G14755	1.33138	0	0	0	0	0	0	0	0	0
AT1G14760	386.101	426.96	589.473	435.21	567.016	664.706	441.903	317.888	325.005	663.261
AT1G14770	396.752	393.33	473.525	476.595	496.689	466.325	514.376	487.366	608.074	555.076
AT1G14780	1.33138	11.6975	0	41.385	0	9.01733	6.18665	18.322	13.3433	13.1439
AT1G14790	587.14	846.61	875.358	863.746	527.457	690.47	892.645	878.542	917.83	738.08
AT1G14800	1.33138	0	1.77019	1.335	0	2.57638	0.883807	0	0.953094	3.0332
AT1G14810	2897.09	2358.52	1809.13	1994.49	2229.39	2032.76	1918.74	1739.68	1727.01	1861.38
AT1G14820	521.902	625.818	654.085	574.05	574.049	963.566	607.175	588.138	722.445	823.01
AT1G14830	2068.97	2263.47	1679.91	1991.82	1733.58	1724.89	1691.61	1693.87	1721.29	1797.68
AT1G14840	814.806	944.576	966.523	1065.33	930.083	712.369	1038.47	1231.24	837.77	912.995
AT1G14850	2319.27	2589.54	1696.73	2350.94	2400.81	2290.4	2235.15	2183.99	2401.8	2247.6
AT1G14860	0	0	0	0	0	0	3.53523	0	0	5.05534
AT1G14870	2.66277	0	0.885094	0	0	0	0	1.8322	2.85928	0
AT1G14880	0	0	0	0	0	0	0	0	0	0
AT1G14890	906.672	757.416	1265.68	855.736	1378.42	1365.48	1104.76	877.626	854.926	1027.25
AT1G14900	4329.66	4706.8	5198.16	5326.65	6389.26	6823.54	6211.4	5102.69	6065.49	6956.15
AT1G14910	752.231	994.291	955.017	893.116	1206.12	828.306	1039.36	842.814	755.804	866.485
AT1G14920	1606.98	1536.76	1667.52	1715.48	2363.01	2231.15	1652.72	1625.17	1744.16	1784.54
AT1G14930	0	0	0.885094	0	1.75819	0	0	0.916102	0	1.01107
AT1G14940	0	0	2.65528	0	0.879095	1.28819	0	0	0	2.02214
AT1G14950	0	0	2.65528	0	0.879095	0	0	0	0	1.01107
AT1G14960	0	0	0	0	0	0	0	0	0	0
AT1G14970	131.807	271.968	459.364	380.475	329.661	131.395	304.03	387.511	421.268	319.498
AT1G14980	9056.07	6986.36	7645.44	5998.16	10457.7	15183.9	6542.82	5259.34	7870.65	9320.03
AT1G14990	426.042	399.179	385.901	283.02	610.971	387.745	304.03	271.166	306.896	377.128
AT1G15000	643.058	562.944	580.622	538.005	683.936	651.824	570.939	557.906	449.861	488.346
AT1G15002	42.6042	10.2353	27.4379	4.005	59.7785	46.3748	189.135	21.9865	13.3433	67.7416
AT1G15010	0	0	0	0	1.75819	0	4.41903	6.41272	0	0
AT1G15015	0	0	0	0	0	0	0	1.8322	0	0
AT1G15020	388.764	416.725	367.314	503.295	191.643	392.898	350.871	385.679	299.272	319.498
AT1G15030	358.142	340.691	485.032	397.83	458.009	440.561	450.742	441.561	407.924	289.166
AT1G15040	1.33138	0	0	1.335	2.63729	0	0.883807	1.8322	0.953094	0
AT1G15045	0	0	0	0	0	0	0	0	0	0
AT1G15050	0	0	0	1.335	0	0	1.76761	0	1.90619	0
AT1G15060	366.13	489.835	519.55	383.145	668.112	377.44	502.886	568.9	473.688	463.069
AT1G15080	744.243	676.995	624.877	579.39	680.42	745.862	672.577	525.843	493.703	599.563
AT1G15090	0	2.92439	0	4.005	0	1.28819	0	0	0	0
AT1G15100	418.054	321.682	284.115	260.325	445.701	273.096	327.009	243.683	270.679	260.856
AT1G15110	319.532	324.607	230.125	316.395	303.288	197.093	319.054	329.797	368.847	295.232
AT1G15120	4718.42	2965.33	3693.5	2531.16	3490.01	4901.56	2732.73	2329.65	2548.57	3409.32
AT1G15125	30.6218	16.0841	25.6677	12.015	33.4056	38.6457	23.8628	13.7415	12.3902	12.1328
AT1G15130	1248.84	1432.95	1229.4	1288.28	1154.25	933.938	1284.17	1338.43	1237.12	1168.79
AT1G15140	608.442	622.894	475.296	635.46	530.094	370.999	596.57	659.594	372.66	403.416
AT1G15150	34.616	35.0926	44.2547	14.685	39.5593	0	4.41903	3.66441	1.90619	6.06641
AT1G15160	43.9356	78.9584	81.4287	94.7851	101.975	50.2394	96.335	77.8687	139.152	79.8744
AT1G15165	39.9415	115.513	99.1306	106.8	87.9095	51.5276	125.501	120.926	116.278	118.295
AT1G15170	9.31968	19.0085	0.885094	9.34501	0	25.7638	13.2571	9.16102	17.1557	8.08855
AT1G15175	10.6511	10.2353	22.1274	12.015	33.4056	0	24.7466	13.7415	13.3433	35.3874
AT1G15180	118.493	81.8828	87.6243	53.4	83.514	65.6977	84.8455	109.016	30.499	35.3874
AT1G15190	30.6218	32.1682	27.4379	30.705	45.7129	57.9686	34.4685	37.5602	51.4671	60.6641
AT1G15200	1248.84	1669.82	1628.57	1606.01	1241.28	716.234	1751.71	1986.11	2006.26	1557.05
AT1G15210	282.253	349.464	29.2081	84.1051	239.114	50.2394	285.47	192.382	34.3114	23.2546
AT1G15215	198.376	195.934	156.662	201.585	114.282	213.84	191.786	192.382	205.868	226.479
AT1G15220	189.056	195.934	125.683	194.91	306.804	230.586	221.836	170.395	213.493	210.302
AT1G15230	547.198	485.448	438.122	407.175	780.636	494.665	513.492	441.561	465.11	547.999
AT1G15240	651.046	959.198	960.327	957.196	712.946	378.728	1008.42	1106.65	1087.48	932.205
AT1G15250	635.07	542.473	498.308	464.58	611.85	650.536	474.604	443.394	396.487	383.195
AT1G15260	63.9064	38.017	25.6677	0	38.6802	45.0867	66.2855	52.2178	11.4371	36.3985
AT1G15270	8102.8	5206.87	5913.31	5404.08	5161.17	6650.93	6062.03	4226.9	4093.54	5066.46
AT1G15280	1654.91	1826.28	1974.65	2083.94	2399.05	1529.08	2034.52	2460.65	2444.69	1964.51
AT1G15290	885.37	1121.5	716.041	788.986	491.414	233.162	821.057	934.424	438.423	354.885
AT1G15300	90.534	87.7316	114.177	145.515	87.0304	95.3261	87.4969	77.8687	86.7316	99.0847
AT1G15310	126.481	185.698	111.522	185.565	94.9423	149.43	136.106	166.731	131.527	157.727
AT1G15320	1.33138	5.84877	0	2.67	0	0	17.6761	6.41272	4.76547	6.06641
AT1G15330	6.65691	21.9329	3.54038	5.34	0	11.5937	4.41903	9.16102	7.62475	2.02214
AT1G15340	7359.88	7770.09	7086.06	7638.88	6701.34	7113.39	8860.16	8851.38	8432.03	7841.84
AT1G15350	213.021	207.631	203.572	118.815	154.721	175.194	105.173	128.254	59.0918	72.7969
AT1G15360	0	0	0	0	0	0	0	0.916102	0	0
AT1G15370	1114.37	807.13	1047.07	803.671	1262.38	1402.84	813.986	722.805	952.141	923.105
AT1G15380	45.267	35.0926	14.1615	44.055	0	20.611	24.7466	27.4831	0.953094	27.2988
AT1G15385	23.9649	1.46219	7.08075	13.35	0	0	0	4.58051	0	14.155
AT1G15390	793.504	723.785	573.541	563.37	881.732	650.536	581.545	573.48	576.622	580.353
AT1G15400	322.195	296.825	328.37	269.67	540.644	519.141	235.093	200.626	138.199	188.059
AT1G15405	3046.2	1906.7	904.566	385.815	5440.72	6014.56	7834.06	1493.25	683.369	1108.13
AT1G15410	105.179	95.0425	156.662	121.485	137.139	39.9339	134.339	141.996	154.401	134.472
AT1G15415	9.31968	0	19.4721	14.685	0	0	0	0	0	0
AT1G15420	1511.12	1633.27	1640.08	1699.46	1452.27	1578.03	1424.7	1377.82	1880.46	1679.38
AT1G15430	307.549	277.817	246.941	348.435	399.988	434.12	302.262	249.18	284.022	514.634
AT1G15440	1790.71	1947.64	1348.88	1600.67	1949.83	1822.79	1604.99	1680.13	1879.5	1692.53
AT1G15450	0	0	0	0	0	0	0	0	0	0
AT1G15460	0	0	0.885094	0	0	0	0.883807	0	0.953094	0
AT1G15470	205.033	353.851	348.727	372.465	406.142	285.978	296.959	264.754	287.834	270.966
AT1G15480	1646.92	1959.34	1358.62	1581.98	2058.84	1739.06	1338.08	1441.95	1657.43	1493.35
AT1G15490	264.945	388.943	443.432	371.13	488.777	193.229	272.213	384.763	333.583	246.701
AT1G15500	4836.91	4676.09	3329.72	3529.74	5839.83	4977.57	4244.04	3907.18	3353.94	3382.02
AT1G15510	284.916	314.371	180.559	257.655	230.323	114.649	245.698	310.559	304.037	247.712
AT1G15520	27.959	20.4707	22.1274	22.695	0.879095	51.5276	22.979	26.567	27.6397	18.1992
AT1G15530	163.76	160.841	220.388	106.8	206.587	142.989	167.04	153.905	143.917	136.494
AT1G15540	0	0	0	0	0	0	0	0	0	0
AT1G15550	635.07	464.977	708.961	802.336	990.74	526.87	664.623	717.308	653.823	695.615
AT1G15560	5.32553	0	7.96585	13.35	0.879095	0	0	1.8322	0	1.01107
AT1G15570	778.859	872.929	893.06	1039.97	1057.55	770.338	832.546	969.236	988.359	1008.03
AT1G15580	59.9122	39.4792	46.91	37.38	13.1864	6.44095	31.817	17.4059	3.81238	4.04427
AT1G15590	0	0	3.54038	0	0	0	0	0	0	0
AT1G15600	0	0	0	0	0	0	0	0	0	0
AT1G15610	0	0	0	0	0	0	0	0	0	0
AT1G15620	0	0	0	1.335	0	0	0	0	0	0
AT1G15630	0	2.92439	7.08075	2.67	0	0	3.53523	1.8322	0	0
AT1G15640	0	0	0	0	0	0	0	0	0	0
AT1G15650	0	0	0	0	0	0	0	0	0	0
AT1G15660	1834.65	2302.95	1623.26	1902.38	1940.16	1529.08	2008.89	1950.38	2373.2	2097.97
AT1G15670	87.8713	121.362	100.016	81.4351	138.018	74.715	140.525	115.429	110.559	121.328
AT1G15680	0	0	0	0	0	0	0	0	0	0
AT1G15690	23122.1	24947.9	16564.5	18887.6	25291.6	31394.5	20771.2	20987.9	22271	20686.5
AT1G15700	226.335	301.212	180.559	198.915	369.22	307.877	186.483	268.418	221.118	257.822
AT1G15710	704.301	709.163	631.072	568.71	759.538	723.963	525.865	557.906	693.853	644.05
AT1G15720	290.241	324.607	408.028	315.06	443.064	306.589	301.378	297.733	376.472	371.062
AT1G15730	384.77	441.582	366.429	347.1	303.288	301.436	435.717	378.35	305.943	377.128
AT1G15740	525.896	554.171	742.594	651.48	786.79	601.585	698.207	561.571	514.671	572.265
AT1G15750	4087.35	4766.75	4999.01	5476.17	4725.14	4391.44	4969.65	5481.96	6120.77	5302.04
AT1G15757	0	0	0	0	0	0	0	0	0	0
AT1G15760	619.093	612.659	598.324	564.705	574.049	1147.78	591.267	501.108	573.763	839.187
AT1G15770	6.65691	5.84877	12.3913	4.005	0	0	13.2571	2.74831	3.81238	11.1218
AT1G15772	0	0	8.85094	0	0	0	0	0	0	0
AT1G15780	921.317	1039.62	1059.46	1017.27	984.587	669.859	1080.9	1137.8	1028.39	910.972
AT1G15790	57.2495	67.2609	143.385	81.4351	179.335	100.479	73.356	87.0297	76.2475	83.9187
AT1G15800	134.47	116.975	246.941	128.16	225.048	176.482	178.529	187.801	237.32	235.579
AT1G15810	1392.63	1172.68	1336.49	1355.03	1781.93	1529.08	1255.01	1204.67	1434.41	1191.04
AT1G15820	8110.78	7268.56	6359.4	6404	10529.8	7944.27	7173.86	7650.37	3610.32	5209.02
AT1G15825	7.9883	2.92439	6.19566	21.36	16.7028	14.1701	29.1656	28.3992	14.2964	32.3542
AT1G15830	34.616	24.8573	34.5187	24.03	74.7231	29.6284	58.3313	57.7145	28.5928	63.6973
AT1G15840	0	0	0.885094	0	0	0	1.76761	0.916102	0	0
AT1G15850	0	0	0	0	0	0	0	0	0	0
AT1G15860	509.92	432.809	510.699	448.56	425.482	453.443	439.252	400.337	357.41	457.003
AT1G15870	173.08	207.631	154.006	168.21	224.169	180.347	168.807	115.429	198.244	240.634
AT1G15880	468.647	441.582	532.827	417.855	516.908	511.411	485.21	418.659	404.112	339.719
AT1G15885	82.5457	51.1767	81.4287	48.06	88.7886	135.26	68.9369	68.7077	60.998	37.4095
AT1G15890	1.33138	5.84877	7.96585	6.675	0	6.44095	14.1409	7.32882	4.76547	5.05534
AT1G15900	9.31968	10.2353	13.2764	14.685	0	34.7811	22.0952	18.322	14.2964	22.2435
AT1G15910	1565.71	1707.84	1591.4	1651.4	1691.38	1499.45	1756.12	1805.64	1646.95	1680.4
AT1G15920	472.641	416.725	447.858	484.605	526.578	553.922	453.393	459.883	543.264	410.494
AT1G15930	11921.2	9885.88	9352.79	9535.91	14637.8	18355.4	8027.62	7717.25	11096.9	11677.8
AT1G15940	2838.51	4059.05	3147.4	3607.17	2820.14	2572.52	3820.7	3858.62	4531.96	3976.53
AT1G15950	1023.83	1185.84	861.197	1003.92	1011.84	1156.79	1138.34	1009.54	941.657	925.127
AT1G15960	222.341	187.161	303.587	265.665	138.018	106.92	319.054	321.552	26.6866	36.3985
AT1G15970	745.574	704.777	628.417	608.76	738.44	891.428	719.419	699.902	717.68	750.213
AT1G15980	7.9883	2.92439	0.885094	2.67	4.39548	1.28819	49.4932	131.919	17.1557	13.1439
AT1G15990	0	0	0	0	0	0	0	0	0	0
AT1G16000	1276.8	726.71	838.184	623.445	990.74	1432.47	571.823	544.165	808.224	794.7
AT1G16010	870.724	929.955	943.511	970.546	1250.95	972.584	899.715	903.277	993.124	932.205
AT1G16020	380.775	538.087	505.389	527.325	441.306	593.856	485.21	539.584	569.95	558.11
AT1G16022	0	1.46219	0	2.67	0	2.57638	0.883807	0	0	0
AT1G16025	0	0	0	0	0	0	0	0	0	0
AT1G16030	117.162	166.69	195.606	129.495	184.61	97.9024	202.392	171.311	162.979	190.081
AT1G16040	460.658	397.716	450.513	360.45	415.812	336.218	352.639	315.139	426.986	408.472
AT1G16060	158.435	201.783	209.767	202.92	135.381	144.277	106.941	103.52	76.2475	88.974
AT1G16070	394.089	558.558	680.638	472.59	479.986	431.544	448.974	485.534	678.603	718.869
AT1G16080	416.723	492.759	632.842	464.58	473.832	611.89	624.851	655.013	559.466	567.209
AT1G16090	6.65691	39.4792	69.0374	56.07	0	18.0347	38.8875	46.7212	46.7016	73.808
AT1G16100	0	0	0	0	0	0	0	0	0	0
AT1G16110	57.2495	116.975	161.972	68.085	98.4587	50.2394	138.758	125.506	47.6547	68.7526
AT1G16120	0	0	0	0	0	0	0	0	0.953094	0
AT1G16130	6.65691	0	0	2.67	0	3.86457	0.883807	0.916102	0	0
AT1G16140	0	0	0	0	0	0	0	0	0	0
AT1G16150	0	0	0	0	0	0	3.53523	0	0	0
AT1G16160	0	0	0.885094	0	0	0	0	0	0	0
AT1G16170	211.69	137.446	195.606	158.865	149.446	131.395	142.293	131.003	167.745	139.527
AT1G16180	3534.82	3175.88	2787.16	2707.38	4013.07	4187.91	2830.83	2585.24	2127.31	2473.07
AT1G16190	985.223	916.795	781.538	1038.63	808.768	1074.35	799.845	820.828	1042.69	989.836
AT1G16210	1054.46	915.333	714.271	750.271	774.483	895.292	842.268	858.388	749.132	644.05
AT1G16220	218.347	207.631	332.795	269.67	115.161	190.652	299.611	321.552	377.425	333.653
AT1G16225	6.65691	24.8573	13.2764	4.005	0	0	3.53523	10.9932	0	0
AT1G16230	0	0	0	0	0	0	0	0	0	0
AT1G16240	1047.8	859.769	1001.93	742.261	1155.13	1449.21	871.434	792.429	859.691	945.349
AT1G16250	167.754	156.455	229.239	218.94	130.106	249.909	210.346	206.123	194.431	207.269
AT1G16260	97.1909	121.362	54.8758	86.7751	50.9875	77.2914	186.483	146.576	124.855	89.9851
AT1G16270	1516.44	2004.67	1609.1	1607.34	1465.45	1283.04	1678.35	1854.19	1909.05	1902.83
AT1G16280	432.699	459.128	514.24	550.02	271.64	400.627	388.875	492.863	463.204	402.405
AT1G16290	19.9707	14.6219	13.2764	16.02	0	25.7638	27.398	25.6509	25.7335	4.04427
AT1G16300	559.181	636.054	458.479	608.76	781.516	767.761	549.728	486.45	613.793	615.741
AT1G16310	199.707	99.4291	162.857	184.23	117.799	128.819	98.1026	108.1	20.015	35.3874
AT1G16320	169.086	124.286	204.457	141.51	130.106	72.1386	130.803	111.764	139.152	89.9851
AT1G16330	372.787	570.255	551.414	542.01	346.363	285.978	462.231	435.149	558.513	431.726
AT1G16340	497.937	402.103	480.606	500.625	453.613	497.241	455.161	511.185	507.046	591.475
AT1G16350	2538.95	2368.75	1831.26	1863.66	2488.72	2553.19	2078.71	2162	2211.18	1835.09
AT1G16360	3.99415	7.31096	12.3913	12.015	35.1638	0	25.6304	7.32882	25.7335	28.3099
AT1G16370	6.65691	5.84877	0	1.335	0	3.86457	5.30284	1.8322	0.953094	0
AT1G16380	0	0	0	0	0	0	0	0	0	0
AT1G16390	74.5574	36.5548	11.5062	22.695	4.39548	12.8819	13.2571	3.66441	3.81238	2.02214
AT1G16400	173.08	103.816	44.2547	76.0951	37.8011	42.5103	39.7713	10.9932	2.85928	2.02214
AT1G16410	14251.1	13471.2	7222.37	6581.55	7505.71	3500.01	4403.13	2240.79	413.643	1402.35
AT1G16420	1.33138	0	0	0	0	0	0	0	0	0
AT1G16430	303.555	298.287	318.634	249.645	251.421	529.446	264.258	277.579	378.378	388.25
AT1G16440	0	1.46219	0	8.01001	0	0	0.883807	3.66441	0	0
AT1G16445	130.476	111.127	32.7485	84.1051	69.4485	108.208	85.7293	128.254	83.8723	82.9076
AT1G16450	0	0	0	0	0	0	0	0	0	0
AT1G16460	1384.64	1143.43	1383.4	1213.52	1353.81	1518.78	1162.21	1063.59	1148.48	1045.44
AT1G16470	3096.8	2364.37	2744.68	2549.85	2211.8	4012.71	2313.81	2125.36	2171.15	2862.33
AT1G16480	159.766	150.606	115.062	160.2	204.829	92.7497	152.015	179.556	155.354	193.114
AT1G16489	3.99415	4.38658	9.73604	10.68	0	23.1874	1.76761	8.24492	6.67166	17.1882
AT1G16490	15.9766	29.2439	30.9783	32.04	0	56.6804	11.4895	21.9865	29.5459	14.155
AT1G16500	127.813	163.766	80.5436	88.1101	76.4813	70.8505	80.4264	98.023	98.1687	60.6641
AT1G16510	50.5925	38.017	39.8292	12.015	40.4384	61.8331	57.4475	40.3085	20.9681	52.5755
AT1G16515	27.959	11.6975	23.0125	22.695	13.1864	18.0347	17.6761	5.49661	6.67166	8.08855
AT1G16520	1702.84	1608.41	1392.25	1767.54	1582.37	1679.8	1307.15	1364.99	1580.23	1378.09
AT1G16530	447.345	378.708	618.681	586.065	599.543	588.703	481.675	491.947	431.752	561.143
AT1G16540	46.5984	122.824	139.845	118.815	198.676	59.2567	106.057	145.66	120.09	95.0404
AT1G16550	159.766	220.791	170.823	130.83	165.27	164.888	189.135	193.298	189.666	170.871
AT1G16560	1227.53	1096.64	1123.18	1156.11	906.347	1414.43	1089.73	947.25	912.111	896.817
AT1G16570	415.391	378.708	340.761	312.39	311.2	304.013	351.755	354.532	369.801	459.025
AT1G16590	110.505	115.513	100.016	106.8	141.534	99.1906	140.525	117.261	137.246	110.206
AT1G16600	0	0	0	0	0	0	0	0	0	0
AT1G16610	2198.11	2620.25	2071.12	2711.39	2395.53	2581.53	2561.27	2431.34	2784.94	2454.87
AT1G16620	0	0	0	0	0	0	0	0	0	0
AT1G16630	1926.51	2185.98	1523.25	1856.99	2152.02	1411.86	1984.15	2055.73	2302.68	1907.89
AT1G16635	73.2261	39.4792	19.4721	16.02	82.6349	64.4095	17.6761	21.0704	20.015	44.487
AT1G16640	138.464	130.135	177.904	110.805	146.809	167.465	138.758	151.157	180.135	212.324
AT1G16650	157.103	159.379	151.351	138.84	113.403	96.6143	158.201	147.492	150.589	150.649
AT1G16660	0	0	0	0	0	0	0	0	0	0
AT1G16670	201.039	193.009	255.792	186.9	214.499	155.871	169.691	209.787	219.212	158.738
AT1G16680	716.284	855.383	986.88	903.796	641.739	775.49	778.634	923.431	1065.56	742.124
AT1G16690	368.793	459.128	427.501	371.13	475.59	356.829	395.062	374.686	515.624	413.527
AT1G16700	2266.01	1880.38	1476.34	1237.55	2322.57	2566.07	1321.29	1240.4	1310.5	1670.28
AT1G16705	9.31968	7.31096	7.96585	6.675	0	0	7.95426	2.74831	0.953094	0
AT1G16710	846.759	1079.1	933.774	1161.45	1073.38	568.092	1124.2	1310.03	1022.67	903.895
AT1G16720	226.335	257.346	342.531	271.005	338.452	218.992	304.03	386.595	295.459	276.022
AT1G16730	10.6511	10.2353	2.65528	1.335	0	37.3575	11.4895	8.24492	8.57785	2.02214
AT1G16740	1701.51	1210.7	1343.57	1214.85	1227.22	1490.44	1022.56	1017.79	1444.89	1563.11
AT1G16750	110.505	121.362	73.4628	58.74	65.053	55.3922	82.194	94.3585	57.1857	37.4095
AT1G16760	0	0	0	0	0	0	0	0	0	0
AT1G16770	10.6511	1.46219	0.885094	4.005	14.9446	0	0.883807	2.74831	10.484	7.07748
AT1G16780	581.814	612.659	853.231	688.86	452.734	656.977	650.482	839.15	940.704	996.913
AT1G16790	366.13	346.54	438.122	353.775	599.543	562.939	376.502	362.777	467.016	493.401
AT1G16800	480.629	703.315	546.103	739.591	546.797	373.575	654.017	647.684	615.699	538.899
AT1G16810	2255.36	1719.54	1792.32	1471.17	2224.11	2438.54	1775.57	1607.76	1880.46	1762.29
AT1G16820	9.31968	14.6219	23.8975	22.695	18.461	14.1701	29.1656	21.9865	22.8743	22.2435
AT1G16825	110.505	80.4206	73.4628	78.7651	132.743	97.9024	65.4017	80.617	86.7316	107.173
AT1G16830	109.173	112.589	121.258	138.84	58.8994	152.006	94.5673	97.1069	153.448	100.096
AT1G16840	418.054	327.531	425.73	305.715	340.21	425.103	361.477	290.404	313.568	347.807
AT1G16850	42.6042	11.6975	57.5311	69.42	65.9321	12.8819	15.9085	14.6576	28.5928	2.02214
AT1G16858	0	0	0	0	0	0	0	0	0	0
AT1G16860	1580.35	1653.74	1316.14	1286.94	2051.81	1626.98	1585.55	1446.53	1574.51	1457.96
AT1G16870	1219.55	1146.36	1094.86	1132.08	1125.24	1377.08	1039.36	1072.76	1205.66	1002.98
AT1G16880	947.945	1105.42	1253.29	1132.08	1170.95	754.879	1130.39	1189.1	875.894	812.899
AT1G16890	3497.54	2576.38	3243.87	2827.53	3372.21	3769.24	2577.18	2285.68	2594.32	3254.63
AT1G16900	1930.5	2041.22	1686.1	1744.85	2654.87	2269.79	1764.08	1625.17	1962.42	1793.63
AT1G16905	0	0	0	0	0	0	0	0	0	0
AT1G16910	0	0	0	0	0	0	0	0.916102	0.953094	0
AT1G16916	587.14	377.246	298.277	196.245	746.352	644.095	221.836	251.928	320.24	288.154
AT1G16920	2049	1823.35	1489.61	1337.67	2133.56	2609.87	1791.48	1520.73	1638.37	1892.72
AT1G16930	10.6511	16.0841	18.587	16.02	0	24.4756	7.95426	15.5737	9.53094	45.4981
AT1G16940	0	0	0	0	0	0	0	0	0	0
AT1G16950	0	0	0	0	0	0	3.53523	0.916102	0	0
AT1G16960	0	1.46219	0	0	0	0	0.883807	15.5737	0	0
AT1G16970	802.824	698.928	798.355	989.236	737.561	668.571	894.413	773.19	988.359	998.935
AT1G16980	0	0	0	1.335	0	0	0	0	0	0
AT1G17000	0	0	0	0	0	0	0	0	0	0
AT1G17010	0	0	0.885094	0	0	0	0	0	0	1.01107
AT1G17020	2.66277	7.31096	3.54038	2.67	25.4938	0	6.18665	8.24492	26.6866	32.3542
AT1G17030	3.99415	1.46219	0.885094	0	0	0	0	1.8322	0	0
AT1G17040	219.678	195.934	239.861	172.215	90.5468	130.107	235.093	247.348	221.118	283.099
AT1G17050	119.824	114.051	82.3138	142.845	50.9875	86.3087	144.944	157.57	162.026	141.55
AT1G17060	35.9473	49.7145	46.91	54.735	57.1412	29.6284	25.6304	30.2314	20.015	13.1439
AT1G17070	977.235	872.929	741.709	792.991	948.544	881.122	882.923	780.519	784.397	847.275
AT1G17080	572.495	491.297	562.92	415.185	309.441	637.654	530.284	407.666	434.611	561.143
AT1G17090	105.179	73.1096	86.7392	101.46	102.854	85.0205	48.6094	64.1272	83.8723	47.5202
AT1G17100	480.629	397.716	514.24	296.37	504.601	637.654	491.397	477.289	402.206	515.645
AT1G17110	1786.72	2289.79	2152.55	2290.86	1794.23	1548.4	2393.35	2586.16	2479	2235.47
AT1G17120	951.939	957.736	955.017	883.771	1217.55	1334.56	888.226	872.129	825.38	884.685
AT1G17130	1272.8	1313.05	1218.77	1359.03	1317.76	932.65	1072.06	1175.36	1475.39	1443.81
AT1G17140	1612.3	1756.09	1878.17	1802.25	1974.45	1431.18	1811.8	1999.85	1991.01	1790.6
AT1G17145	203.702	222.253	402.718	300.375	215.378	172.617	337.614	331.629	302.131	283.099
AT1G17147	14.6452	14.6219	23.8975	14.685	29.0101	11.5937	14.1409	13.7415	24.7805	58.642
AT1G17150	0	0	1.77019	0	0	0	0	0	0	0
AT1G17160	456.664	562.944	474.411	481.935	442.185	595.144	445.439	521.262	492.75	694.604
AT1G17170	55.9181	29.2439	23.8975	38.715	7.91186	61.8331	22.979	20.1543	40.9831	63.6973
AT1G17180	1.33138	2.92439	0.885094	6.675	29.8892	0	0.883807	0.916102	0	2.02214
AT1G17190	262.282	160.841	147.811	181.56	218.016	282.114	197.973	172.227	212.54	344.774
AT1G17200	2408.47	1963.72	1055.92	1174.8	2159.06	2568.65	1496.29	1456.6	1262.85	1444.82
AT1G17210	1726.8	2118.72	1469.26	1679.43	2383.23	1932.29	1955.86	2034.66	2032.95	1945.3
AT1G17220	1741.45	1976.88	1733.01	1899.71	1448.75	1235.37	2135.28	2620.05	1626.93	1639.95
AT1G17230	392.758	546.86	506.274	373.8	333.177	256.35	346.452	368.273	304.99	297.254
AT1G17232	0	0	0	0	0	0	0	0	0	0
AT1G17235	29.2904	8.77316	11.5062	24.03	50.1084	10.3055	22.979	34.8119	38.1238	17.1882
AT1G17240	15.9766	29.2439	17.7019	24.03	10.5491	18.0347	22.0952	26.567	18.1088	21.2324
AT1G17250	0	0	0	0	0	0	0	0	0	0
AT1G17255	9.31968	7.31096	5.31057	5.34	37.8011	7.72914	13.2571	10.0771	3.81238	1.01107
AT1G17260	29.2904	32.1682	69.0374	58.74	77.3604	1.28819	83.0779	78.7848	88.6378	105.151
AT1G17270	145.121	153.53	242.516	165.54	123.073	122.378	174.11	137.415	158.214	149.638
AT1G17275	0	0	0	0	0	0	0	0	0	0
AT1G17277	0	0	0	0	0	0	0	0	0	0
AT1G17280	525.896	570.255	597.439	521.985	682.178	767.761	539.122	475.457	504.187	563.165
AT1G17285	0	0	0	0	0	0	0	0	0	0
AT1G17290	3538.82	3001.88	2166.71	2823.53	1933.13	2979.58	2374.79	2329.65	1827.08	2103.02
AT1G17300	0	1.46219	0	0	0	0	0	0	0	0
AT1G17310	1.33138	0	7.96585	0	0.879095	0	0	0	0	0
AT1G17330	230.329	251.497	267.298	311.055	250.542	334.929	248.35	255.593	338.348	232.546
AT1G17340	145.121	223.715	246.941	220.275	276.036	74.715	255.42	260.173	230.649	242.656
AT1G17345	14.6452	5.84877	5.31057	1.335	15.8237	0	15.9085	10.9932	6.67166	10.1107
AT1G17350	419.386	330.456	462.904	383.145	378.89	479.207	379.153	346.287	348.833	426.671
AT1G17360	238.318	324.607	390.327	393.825	239.993	150.718	370.315	370.105	328.818	280.066
AT1G17370	3765.15	3848.49	3007.55	3320.15	4537.89	4576.94	3118.95	3041.46	3526.45	3281.93
AT1G17380	35.9473	46.7902	133.649	41.385	0	12.8819	90.1483	29.3153	12.3902	19.2103
AT1G17390	0	0	0	0	0	0	0	0	0	0
AT1G17400	0	2.92439	6.19566	0	0	0	0.883807	0	0	0
AT1G17410	107.842	77.4962	146.926	142.845	98.4587	121.09	94.5673	77.8687	101.981	155.705
AT1G17420	95.8596	95.0425	77.8883	76.0951	55.383	30.9166	80.4264	102.603	65.7635	73.808
AT1G17430	117.162	115.513	53.1057	45.39	154.721	113.361	98.1026	101.687	84.8254	75.8301
AT1G17440	704.301	959.198	959.442	971.881	907.226	847.629	1037.59	981.146	1088.43	1054.54
AT1G17450	828.12	1070.32	982.455	1064	1041.73	802.542	1076.48	1037.94	1016	1037.36
AT1G17455	328.852	209.094	245.171	204.255	322.628	463.748	284.586	217.116	260.195	246.701
AT1G17460	359.473	457.666	541.678	640.8	262.849	483.071	547.076	477.289	458.438	452.959
AT1G17470	1861.27	1713.69	1785.24	1810.26	1737.09	1988.97	1519.26	1490.5	1682.21	1883.62
AT1G17480	380.775	352.388	506.274	436.545	329.661	386.457	443.671	442.477	418.408	403.416
AT1G17490	561.844	222.253	415.109	363.12	288.343	515.276	351.755	244.599	345.02	503.512
AT1G17495	0	0	0	0	0	0	0	0	0	0
AT1G17500	680.337	837.836	856.771	787.651	593.389	466.325	764.493	782.351	707.196	594.508
AT1G17510	500.6	410.876	351.382	327.075	386.802	687.894	365.896	315.139	426.033	565.187
AT1G17520	278.259	364.086	363.774	319.065	336.693	301.436	318.17	268.418	350.739	444.87
AT1G17530	897.352	741.332	774.457	750.271	921.292	1453.08	804.264	576.228	718.633	765.379
AT1G17540	0	0	0	6.675	1.75819	0	0	0	0	0
AT1G17545	0	0	0	0	0	0	0	0	0	0
AT1G17550	877.381	908.022	938.2	849.061	894.919	785.796	855.525	979.313	1053.17	905.917
AT1G17560	682.999	646.289	727.547	762.286	584.598	997.059	710.581	581.725	716.727	956.471
AT1G17570	0	0	0	0	0	0	0	0	0	0
AT1G17580	1212.89	1489.97	1294.89	1429.79	1067.22	841.188	1383.16	1572.95	1576.42	1374.04
AT1G17590	46.5984	89.1937	165.513	108.135	29.0101	47.663	99.8702	113.597	124.855	73.808
AT1G17600	15.9766	36.5548	6.19566	13.35	0	10.3055	45.0742	37.5602	25.7335	41.4538
AT1G17610	5.32553	5.84877	6.19566	2.67	0	16.7465	8.83807	4.58051	5.71857	14.155
AT1G17615	0	0	0	0	0	0	0	0	0	0
AT1G17620	649.715	508.843	492.998	626.115	552.072	656.977	452.509	537.752	473.688	572.265
AT1G17630	165.091	153.53	180.559	142.845	196.917	158.447	152.015	171.311	125.808	144.583
AT1G17640	67.9005	78.9584	84.084	72.09	96.7005	65.6977	98.1026	100.771	101.981	73.808
AT1G17650	412.729	345.077	276.149	343.095	248.784	378.728	418.041	483.702	340.255	469.136
AT1G17660	0	0	0	0	0	0	0	0	0	0
AT1G17665	174.411	159.379	199.146	236.295	270.761	163.6	188.251	149.325	210.634	106.162
AT1G17670	0	0	0	0	0	0	0	0	0	0
AT1G17680	581.814	908.022	862.967	806.341	946.785	741.997	766.261	874.878	945.47	945.349
AT1G17690	761.551	927.03	820.482	1141.43	480.865	745.862	799.845	928.928	990.265	800.766
AT1G17700	30.6218	19.0085	16.8168	37.38	0	32.2048	7.95426	1.8322	1.90619	25.2767
AT1G17710	14.6452	13.1597	1.77019	2.67	0	0	6.18665	0.916102	0	0
AT1G17720	2118.23	2422.85	2303.9	2409.68	1845.22	2017.31	2269.62	2360.8	2648.65	2452.85
AT1G17730	941.288	742.794	980.684	846.391	1034.69	705.928	839.617	726.469	667.166	689.549
AT1G17744	0	0	0	0	0	0	0	0	0	0
AT1G17745	801.492	561.482	836.414	479.265	782.395	520.429	534.703	578.061	473.688	620.796
AT1G17750	131.807	181.312	202.687	193.575	146.809	194.517	150.247	179.556	144.87	136.494
AT1G17760	591.134	722.323	665.591	687.525	484.381	564.227	711.465	707.231	874.941	864.463
AT1G17770	0	0	0	0	0	0	0	0	0	0
AT1G17780	142.458	114.051	172.593	114.81	67.6903	122.378	139.641	109.932	121.043	116.273
AT1G17790	280.922	324.607	330.14	373.8	251.421	364.558	358.826	374.686	337.395	279.055
AT1G17800	0	0	0	0	0	0	0	0	0	0
AT1G17810	0	0	3.54038	0	0.879095	5.15276	0	0	0	2.02214
AT1G17820	138.464	207.631	231.895	210.93	136.26	123.666	215.649	259.257	226.836	208.28
AT1G17830	65.2378	43.8658	76.1181	74.7601	93.1841	65.6977	73.356	68.7077	61.9511	52.5755
AT1G17840	1172.95	1185.84	1008.12	1182.81	1026.78	1325.55	1110.95	1075.5	1016	1203.17
AT1G17850	197.045	245.648	301.817	252.315	181.973	176.482	320.822	368.273	262.101	260.856
AT1G17860	435.362	342.153	433.696	384.48	548.555	617.043	346.452	350.867	331.677	370.051
AT1G17870	77.2202	112.589	200.916	129.495	116.041	37.3575	104.289	130.087	112.465	136.494
AT1G17880	8482.24	6340.07	6710.78	7047.47	7714.94	8865.32	6776.15	5578.15	7183.47	8154.26
AT1G17890	850.754	745.718	794.815	748.936	504.601	542.328	681.415	713.644	596.637	561.143
AT1G17900	0	0	0	0	0	0	0	0	0	0
AT1G17910	0	0	0	0	0	0	0	0	0	0
AT1G17920	443.35	513.23	422.19	592.74	381.527	507.547	676.996	579.893	685.275	608.663
AT1G17930	451.339	431.347	504.504	472.59	482.623	479.207	523.214	478.205	519.436	633.94
AT1G17940	271.602	251.497	294.736	345.765	228.565	247.332	316.403	301.398	353.598	310.398
AT1G17950	5.32553	0	7.96585	0	0	0	0	0.916102	0	0
AT1G17960	5.32553	17.5463	7.96585	2.67	19.3401	0	5.30284	0	0	0
AT1G17970	290.241	280.741	337.221	308.385	340.21	389.033	354.407	380.182	406.971	413.527
AT1G17980	762.882	864.156	839.069	760.951	587.236	772.914	685.834	723.721	696.712	870.53
AT1G17990	0	0	0	0	0	0	0	0	0	0
AT1G18000	1.33138	2.92439	0.885094	2.67	0	0	1.76761	1.8322	5.71857	0
AT1G18010	0	0	0	0	0	0	0	0	0	0
AT1G18020	0	0	0	0	0	0	0	0	0	0
AT1G18030	105.179	187.161	218.618	136.17	141.534	161.024	143.177	171.311	184.9	202.214
AT1G18040	667.023	709.163	614.255	615.435	748.989	535.887	602.756	594.55	684.322	612.707
AT1G18050	1.33138	0	0	0	0	0	0	0	0	0
AT1G18060	348.822	334.842	370.855	281.685	557.346	374.863	387.991	406.749	274.491	336.686
AT1G18070	4095.33	4262.29	3773.16	4147.85	3537.48	3219.19	3586.49	3887.94	4447.14	3914.86
AT1G18075	45.267	14.6219	31.8634	26.7	33.4056	50.2394	28.2818	49.4695	27.6397	31.3431
AT1G18080	28042.9	29550.9	18788.8	23099.5	34227.6	41840.4	23727.6	22561.8	26778.1	28084.4
AT1G18090	205.033	250.035	179.674	279.015	67.6903	148.142	255.42	327.965	199.197	208.28
AT1G18100	0	1.46219	0.885094	0	0	0	0	0	0	1.01107
AT1G18120	1.33138	0	0	0	0	0	0	0	0	0
AT1G18130	22.6335	13.1597	0	24.03	0	0	3.53523	5.49661	0	0
AT1G18140	149.115	130.135	148.696	177.555	7.91186	66.9859	118.43	81.5331	1.90619	41.4538
AT1G18150	1106.38	948.963	1010.78	971.881	829.866	966.143	932.416	911.522	771.053	809.866
AT1G18160	672.348	903.635	995.731	890.446	806.13	333.641	897.948	1091.99	1094.15	952.426
AT1G18170	159.766	77.4962	145.155	86.7751	49.2293	117.225	143.177	149.325	104.84	140.538
AT1G18180	311.544	279.279	185.87	253.65	167.028	296.284	275.748	292.237	287.834	350.841
AT1G18190	407.403	543.936	570.886	548.685	504.601	217.704	512.608	527.675	690.04	819.976
AT1G18191	0	0	0	0	0	0	0	0	0	0
AT1G18200	0	4.38658	15.9317	4.005	0	0	4.41903	12.8254	2.85928	13.1439
AT1G18210	3476.24	2648.03	2393.29	2572.55	4381.41	4810.1	2472.01	2247.2	3273.88	3251.6
AT1G18220	0	0	0	0	0	0	0	0	0	0
AT1G18230	0	0	0	0	0	0	0	0	0	0
AT1G18240	0	0	0	0	0	0	0	0	0	0
AT1G18250	9495.42	8781.93	9140.37	9390.4	15227.7	19339.6	10361.8	8630.6	18149.8	18339.8
AT1G18260	1094.4	1030.85	967.408	939.841	979.312	883.698	981.909	1070.01	866.363	756.279
AT1G18265	2.66277	4.38658	0	4.005	0	0	1.76761	0.916102	0	2.02214
AT1G18270	439.356	638.978	545.218	670.17	567.895	289.843	606.292	763.113	609.98	630.907
AT1G18280	1.33138	0	0	9.34501	0	1.28819	1.76761	1.8322	4.76547	5.05534
AT1G18290	1.33138	0	0	0	0	0	1.76761	1.8322	1.90619	1.01107
AT1G18300	38.6101	65.7987	49.5653	44.055	67.6903	91.4615	68.9369	79.7009	52.4202	93.0183
AT1G18310	0	0	7.96585	0	0	0	0	0	0	0
AT1G18320	45.267	16.0841	61.9566	34.71	36.0429	6.44095	17.6761	32.9797	33.3583	21.2324
AT1G18330	54.5867	46.7902	36.2889	40.05	164.391	29.6284	54.796	47.6373	37.1707	61.6752
AT1G18335	110.505	116.975	132.764	153.525	61.5367	83.7324	130.803	114.513	176.322	166.826
AT1G18340	239.649	191.547	254.907	229.62	264.608	239.603	243.931	266.586	241.133	329.608
AT1G18350	0	7.31096	0	0	0	0	0	3.66441	0	0
AT1G18360	177.074	267.581	312.438	303.045	354.275	275.673	273.98	340.79	334.536	263.889
AT1G18370	2339.24	2800.1	2352.58	3025.11	2912.44	1766.11	2713.29	2675.94	3302.47	3056.46
AT1G18382	0	0	0	0	0	0	0	0	0	0
AT1G18390	42.6042	27.7817	16.8168	24.03	30.7683	55.3922	27.398	35.728	5.71857	16.1771
AT1G18400	155.772	181.312	173.478	201.585	88.7886	118.513	136.106	96.1908	34.3114	44.487
AT1G18410	14.6452	32.1682	30.9783	97.4551	36.922	16.7465	68.0531	76.9526	31.4521	74.819
AT1G18415	26.6277	14.6219	17.7019	16.02	0	14.1701	8.83807	26.567	23.8274	23.2546
AT1G18420	0	0	6.19566	0	0	0	1.76761	0.916102	0	1.01107
AT1G18430	0	0	0	0	0	0	0	0	0	0
AT1G18440	122.487	137.446	179.674	156.195	187.247	97.9024	155.55	201.543	181.088	174.915
AT1G18450	2373.86	2513.51	2133.96	2250.81	2664.54	2736.12	2370.37	2495.46	2600.04	2495.32
AT1G18460	340.834	450.355	444.317	443.22	524.82	376.152	392.41	392.092	267.82	228.501
[truncated: 31,325 more rows]

## Sheet: Correlation
Pearson r2 correlation
	M3N_1	M3N_2	M4N_1	M4N_2	M5N_1	M5N_2	M6N_1	M6N_2	M7N_1	M7N_2
M3N_1	1	0.977892	0.928932	0.958469	0.922074	0.881584	0.93044	0.946389	0.883277	0.862077
M3N_2	0.977892	1	0.916535	0.935703	0.927631	0.860301	0.902258	0.913672	0.852016	0.817473
M4N_1	0.928932	0.916535	1	0.978373	0.920207	0.924108	0.953541	0.946878	0.938092	0.90697
M4N_2	0.958469	0.935703	0.978373	1	0.910706	0.903834	0.962177	0.969493	0.929807	0.907525
M5N_1	0.922074	0.927631	0.920207	0.910706	1	0.932935	0.920654	0.909214	0.932389	0.895989
M5N_2	0.881584	0.860301	0.924108	0.903834	0.932935	1	0.939459	0.891485	0.927421	0.886626
M6N_1	0.93044	0.902258	0.953541	0.962177	0.920654	0.939459	1	0.972374	0.938882	0.908917
M6N_2	0.946389	0.913672	0.946878	0.969493	0.909214	0.891485	0.972374	1	0.927063	0.913292
M7N_1	0.883277	0.852016	0.938092	0.929807	0.932389	0.927421	0.938882	0.927063	1	0.987408
M7N_2	0.862077	0.817473	0.90697	0.907525	0.895989	0.886626	0.908917	0.913292	0.987408	1

## Sheet: DESeq M4N vs M3N
Downregulated genes					Enrichment in downregulated genes list						Upregulated genes					Enrichment in upregulated genes list
Feature ID	Gene name	Fold change	FDR		Category	Term	Genes	Fold Enrichment	FDR		Feature ID	Gene name	Fold change	FDR
AT1G01190	CYP78A8	0.1926	5.0316e-21		SP_PIR_KEYWORDS	transport	AT4G30190, AT1G80830, AT2G18960, AT5G49630, AT2G38540, AT1G80760, AT3G45680, AT5G09220, AT5G63850, AT5G40780, AT1G71960, AT1G22710, AT2G30540, AT5G14040, AT1G15210, AT5G16530, AT5G14070, AT5G10180, AT3G18830, AT1G59870, AT3G08580, AT3G62960, AT3G62930, AT2G47000	3.37055	0.000806423		AT1G02300	AT1G02300	3.44914	0.0209192
AT1G02630	AT1G02630	0.292414	1.62481e-08		SP_PIR_KEYWORDS	Symport	AT5G49630, AT5G10180, AT3G18830, AT5G09220, AT5G63850, AT5G40780, AT1G22710	15.0369	0.00842247		AT1G05470	CVP2	1.59781	0.0326589
AT1G02640	BXL2	0.574102	0.0268649		GOTERM_CC_FAT	GO:0005618~cell wall	AT3G54420, AT1G02640, AT3G15356, AT5G64570, AT2G38540, AT3G29030, AT1G76930, AT2G01720, AT1G33590, AT1G59359, AT5G14040, AT1G58983, AT1G03220, AT1G58684, AT3G08580, AT1G21670, AT5G44380, AT1G75040, AT1G71695	3.45548	0.00819735		AT1G05490	chr31	1.78953	0.0289534
AT1G03220	AT1G03220	0.601835	0.0326373		GOTERM_CC_FAT	GO:0030312~external encapsulating structure	AT3G54420, AT1G02640, AT3G15356, AT5G64570, AT2G38540, AT3G29030, AT1G76930, AT2G01720, AT1G33590, AT1G59359, AT5G14040, AT1G58983, AT1G03220, AT1G58684, AT3G08580, AT1G21670, AT5G44380, AT1G75040, AT1G71695	3.40532	0.0100113		AT1G13600	bZIP58	2.4916	0.000369532
AT1G06149	CPuORF8	0	7.81243e-10		SP_PIR_KEYWORDS	ribosomal protein	AT4G00810, AT5G04800, AT1G58983, AT5G27850, AT2G07675, AT5G09510, AT1G58684, AT4G15000, AT2G36160, AT3G24830, AT5G47700, AT1G59359	5.12663	0.0286794		AT1G14350	FLP	1.88268	0.0142975
AT1G10060	BCAT-1	0.16402	0.00883919								AT1G20100	AT1G20100	1.72906	0.0101081
AT1G11080	scpl31	0.356704	0.00818025								AT1G20450	ERD10	1.64375	0.0113892
AT1G11450	AT1G11450	0.221614	0.00883919								AT1G26680	AT1G26680	1.86402	0.0404668
AT1G15210	PDR7	0.180741	5.24683e-09								AT1G53780	AT1G53780	1.91246	0.0485554
AT1G16410	CYP79F1	0.501439	1.43527e-06								AT1G53785	AT1G53785	2.23852	0.0441962
AT1G17200	AT1G17200	0.513962	0.000446269								AT1G60220	ULP1D	1.6931	0.0469659
AT1G18880	AT1G18880	0.531331	0.0412503								AT1G60260	BGLU5	2.07851	0.0345016
AT1G21670	AT1G21670	0.279572	2.89998e-05								AT1G62540	FMO GS-OX2	7.45702	0.0218384
AT1G22710	SUC2	0.435373	0.000256843								AT1G65370	AT1G65370	2.58657	4.48251e-09
AT1G22900	AT1G22900	0.0446327	0.000303848								AT1G66730	LIG6	1.92521	0.044465
AT1G33440	AT1G33440	0.163624	0.00240916								AT1G68740	PHO1;H1	1.86712	0.0172733
AT1G33590	AT1G33590	0.512294	0.00560212								AT1G77760	NIA1	2.21172	2.24428e-06
AT1G43800	AT1G43800	0.258505	9.998e-07								AT1G78080	RAP2.4	1.67122	0.0146794
AT1G48600	PMEAMT	0.615446	0.0081663								AT1G78960	LUP2	2.79282	0.0256189
AT1G49320	USPL1	0.314185	2.21798e-07								AT1G78970	LUP1	3.37655	0.0326589
AT1G53880	AT1G53880	0	1.56942e-05								AT2G02170	AT2G02170	1.70681	0.0154023
AT1G53900	AT1G53900	0	0.0142975								AT2G18440	GUT15	1.77759	0.0489016
AT1G56070	LOS1	0.673183	0.0241099								AT2G21590	APL4	1.79341	0.0117618
AT1G58684	AT1G58684	0	8.5796e-36								AT2G29890	VLN1	1.58181	0.0403214
AT1G58983	AT1G58983	0	5.63069e-37								AT2G31280	CPUORF7	1.71771	0.0251393
AT1G59359	AT1G59359	0	8.49195e-37								AT2G31730	AT2G31730	2.00539	0.0133681
AT1G59870	PEN3 (NC_003070 22034505..22040038)	0.524695	0.000895159								AT2G33990	iqd9	2.00041	0.0361787
AT1G62180	APR2	0.540391	0.00518216								AT2G37840	AT2G37840	1.95541	0.0286551
AT1G64520	RPN12a	0.610712	0.00420479								AT2G39855	AT2G39855	3.07318	0.00166974
AT1G66725	MIR163	0.0794611	0.00222749								AT3G02510	AT3G02510	1.88949	0.0345016
AT1G67360	AT1G67360	0.516918	0.00617844								AT3G03300	DCL2	1.68649	0.0303835
AT1G68780	AT1G68780	0.244344	2.06217e-12								AT3G04520	THA2	1.57019	0.0427797
AT1G70410	BCA4	0.528518	0.00212177								AT3G06640	AT3G06640	2.47547	0.0108578
AT1G71695	AT1G71695	0.377175	3.19762e-06								AT3G15170	CUC1	2.06869	0.00443833
AT1G71960	ABCG25	0.396934	0.000113577								AT3G19200	AT3G19200	1.74498	0.0328916
AT1G73600	AT1G73600	0.376914	0.000523217								AT3G22121	AT3G22121	3.7912	0.0236841
AT1G75040	PR5	0.132819	7.47008e-17								AT3G23290	LSH4	1.65675	0.0213055
AT1G75110	RRA2	0.474403	0.0356843								AT3G25710	BHLH32	1.77049	0.0136826
AT1G75250	RL6	0.101931	0.000155266								AT3G29390	RIK	1.80757	0.0437203
AT1G75820	CLV1	0.64002	0.0244451								AT3G44670	AT3G44670	2.07427	0.00196612
AT1G76930	EXT4	0.418365	0.0122717								AT3G50660	DWF4	1.99933	0.00883729
AT1G77540	AT1G77540	0.531383	0.0159166								AT3G51230	AT3G51230	1.96212	0.0345016
AT1G80760	NIP6;1	0.592147	0.0496844								AT3G51950	AT3G51950	1.55646	0.0152832
AT1G80830	NRAMP1	0.46515	1.38339e-07								AT3G52110	AT3G52110	1.86608	0.00883919
AT2G01021	AT2G01021	0.499802	0.0201294								AT3G56880	AT3G56880	1.58873	0.0489016
AT2G01720	AT2G01720	0.664072	0.0386565								AT3G57040	ARR9	1.95166	0.000184362
AT2G04570	AT2G04570	0.384834	0.0428796								AT3G59270	AT3G59270	2.70108	0.0142975
AT2G07675	AT2G07675	0.238515	0.00591695								AT3G59320	AT3G59320	2.81616	0.00347787
AT2G14580	PRB1	0.183065	0.00038558								AT4G03205	hemf2	2.19505	0.0417551
AT2G15090	KCS8	0.568221	0.0462841								AT4G06598	AT4G06598	2.8096	0.0149188
AT2G18960	HA1	0.53969	2.25172e-05								AT4G08035	AT4G08035	2.62575	0.000166545
AT2G23170	GH3.3	0.37703	2.54864e-05								AT4G08150	KNAT1	1.62327	0.00838956
AT2G23180	CYP96A1	0.0981462	0.0133138								AT4G11990	AT4G11990	1.8399	0.0428796
AT2G24270	ALDH11A3	0.562504	0.00486573								AT4G12460	ORP2B	1.94124	0.0221353
AT2G25510	AT2G25510	0.391388	0.0268649								AT4G13540	AT4G13540	2.06491	0.0197693
AT2G26400	ARD3	0.139673	3.03649e-21								AT4G24540	AGL24	1.56569	0.0270142
AT2G30540	AT2G30540	0.435661	0.0272036								AT4G30960	SIP3	1.71734	0.00616049
AT2G30660	AT2G30660	0.0702231	0.00205593								AT4G34900	XDH2	1.81434	0.0396231
AT2G30670	AT2G30670	0	0.0152832								AT4G35620	CYCB2;2	1.91015	0.00696487
AT2G33770	PHO2	0.302958	4.26947e-13								AT4G36270	AT4G36270	2.70349	0.00883919
AT2G36160	AT2G36160	0.564601	0.00518216								AT4G36648	AT4G36648	2.47623	0.00883919
AT2G38540	LP1	0.571799	0.0280697								AT4G36860	AT4G36860	2.16528	0.0163432
AT2G39510	AT2G39510	0.296805	3.00184e-06								AT4G39770	AT4G39770	3.6374	0.00014284
AT2G39980	AT2G39980	0.433706	0.0209192								AT5G03545	AT4	10.5027	4.34536e-08
AT2G41990	AT2G41990	0.450917	0.000793584								AT5G09460	AT5G09460	1.78572	0.000472166
AT2G42840	PDF1	0.667335	0.0249215								AT5G17800	MYB56	2.39355	0.00534304
AT2G43510	TI1	0.383201	6.43805e-05								AT5G22460	AT5G22460	1.99686	0.0489016
AT2G43590	AT2G43590	0.254828	0.0163729								AT5G22700	AT5G22700	2.40278	0.0108578
AT2G43610	AT2G43610	0.199594	1.11311e-07								AT5G22794	AT5G22794	2.69086	0.0460152
AT2G45190	AFO	0.617771	0.0101081								AT5G27950	AT5G27950	1.78328	0.0286551
AT2G46140	AT2G46140	0.377739	0.000977884								AT5G28490	LSH1	1.79428	0.0116349
AT2G47000	ABCB4	0.372325	0.0163432								AT5G37500	GORK	2.04552	0.010202
AT3G02110	scpl25	0.607925	0.0163729								AT5G38160	AT5G38160	Inf	0.0251016
AT3G02910	AT3G02910	0.424513	0.00258601								AT5G38170	AT5G38170	55.0759	1.26755e-06
AT3G03780	MS2 (NC_003074 957084..960980)	0.656637	0.0328916								AT5G38200	AT5G38200	3.18696	0.0184571
AT3G03910	GDH3	0.325742	5.22286e-06								AT5G40800	AT5G40800	2.81822	0.0465676
AT3G05727	AT3G05727	0.275566	1.80105e-13								AT5G40910	AT5G40910	1.93147	0.0281251
AT3G05730	AT3G05730	0.318929	0.000171769								AT5G42800	DFR	1.96079	0.00153939
AT3G08580	AAC1	0.692666	0.049859								AT5G50010	AT5G50010	1.7242	0.00552822
AT3G14940	PPC3	0.603623	0.0457392								AT5G53900	AT5G53900	1.78103	0.0489016
AT3G15356	AT3G15356	0.398681	3.56554e-05								AT5G57685	GDU3	1.8905	0.00229545
AT3G16460	AT3G16460	0.287298	5.04608e-06								AT5G64340	SAC51	1.66968	0.0110939
AT3G17998	CPuORF30	0	6.25655e-67								AT5G65390	AGP7	1.96295	0.0163432
AT3G18000	XPL1	0.000487411	5.63069e-37								AT5G65400	AT5G65400	2.28202	0.0254164
AT3G18830	PMT5	0.496333	0.0213055								AT5G65640	bHLH093	1.74868	0.00671323
AT3G21560	UGT84A2	0.595207	0.0122717
AT3G22630	PBD1	0.60524	0.0184571
AT3G22890	APS1	0.623841	0.0108578
AT3G23430	PHO1	0.637722	0.0361787
AT3G24830	AT3G24830	0.625706	0.00992052
AT3G25670	AT3G25670	0.552994	0.0132613
AT3G26420	ATRZ-1A	0.16135	2.88418e-09
AT3G26430	AT3G26430	0.28516	4.16058e-07
AT3G28840	AT3G28840	0.0125868	7.68576e-05
AT3G29030	EXPA5	0.310536	4.39169e-07
AT3G45060	NRT2.6	0.192698	0.00420479
AT3G45680	AT3G45680	0.0514621	3.35714e-08
AT3G52150	AT3G52150	0.651374	0.0342404
AT3G52840	BGAL2	0.402078	0.0133681
AT3G54420	EP3	0.432926	0.0356843
AT3G54600	AT3G54600	0.586683	0.00327844
AT3G61880	CYP78A9	0.38084	0.0108578
AT3G62930	AT3G62930	0.24181	0.00555524
AT3G62960	AT3G62960	0.297694	0.0116024
AT4G00780	AT4G00780	0.647301	0.0436481
AT4G00810	AT4G00810	0.616946	0.00933656
AT4G01450	AT4G01450	0.385527	2.90313e-08
AT4G02940	AT4G02940	0.38964	3.44891e-09
AT4G04610	APR1	0.358084	0.021228
AT4G04830	MSRB5	0.468322	0.0122717
AT4G09200	AT4G09200	0	3.01117e-10
AT4G09310	AT4G09310	0	1.28619e-07
AT4G09420	AT4G09420	0.164501	0.023558
AT4G11320	AT4G11320	0.484164	0.0429276
AT4G13770	CYP83A1	0.63295	0.0152832
AT4G15000	AT4G15000	0.62974	0.00969903
AT4G15620	AT4G15620	0.313194	0.0465676
AT4G18970	AT4G18970	0.265054	0.0268649
AT4G19110	AT4G19110	0.116875	1.27815e-09
AT4G19112	CPuORF25	0	3.61043e-24
AT4G22485	AT4G22485	0.348195	0.00993001
AT4G22505	AT4G22505	0.268948	9.09611e-11
AT4G22517	AT4G22517	0.311778	0.0367353
AT4G25100	FSD1	0.39407	0.00389306
AT4G25672	CPuORF12	0	0.0133681
AT4G26150	CGA1	0.0761284	0.015854
AT4G26260	MIOX4	0.152734	0.0163729
AT4G30140	CDEF1	0.0794657	8.4379e-72
AT4G30190	HA2	0.545231	0.000170496
AT4G32870	AT4G32870	0.43723	0.0255234
AT4G32950	AT4G32950	0.34789	0.0257749
AT4G34530	CIB1	0	0.0142975
AT4G37760	SQE3	0.410404	0.00137772
AT4G37970	CAD6	0.391904	0.00993001
AT5G01040	LAC8	0.399846	0.0143784
AT5G02380	MT2B	0.192716	4.69482e-07
AT5G03790	HB51	0.444401	0.00969903
AT5G04230	PAL3	0.449128	0.00619105
AT5G04770	CAT6	0.431881	0.0268649
AT5G04800	AT5G04800	0.535928	3.59263e-05
AT5G08610	AT5G08610	0.605544	0.0306513
AT5G09220	AAP2	0.421385	1.2229e-11
AT5G09510	AT5G09510	0.67296	0.0457392
AT5G10170	MIPS3	0.391509	4.04319e-11
AT5G10180	SULTR2;1	0.294784	5.0316e-21
AT5G13780	AT5G13780	0.651284	0.0355771
AT5G14040	PHT3;1	0.646475	0.0129225
AT5G14070	ROXY2	0.192625	0.0227756
AT5G16530	PIN5	0.154304	0.0276847
AT5G18170	GDH1	0.55294	0.000318565
AT5G20740	AT5G20740	0.311639	0.0326589
AT5G22090	AT5G22090	0.536738	0.0491647
AT5G24920	GDU5	0.173717	8.00902e-07
AT5G27400	AT5G27400	0	7.1244e-15
AT5G27850	AT5G27850	0.653021	0.0386565
AT5G35370	AT5G35370	0.266437	0.0183766
AT5G38320	AT5G38320	0.37927	0.0367353
AT5G40780	LHT1	0.31765	0.00626212
AT5G41315	GL3	0.106218	0.00280516
AT5G44380	AT5G44380	0.212932	3.00224e-06
AT5G45490	AT5G45490	0.603304	0.0268649
AT5G45670	AT5G45670	0.659687	0.0489016
AT5G47570	AT5G47570	0.619852	0.0122717
AT5G47700	AT5G47700	0.588463	0.00166385
AT5G49630	AAP6	0.354051	7.82327e-10
AT5G49660	AT5G49660	0.516291	0.00443164
AT5G49760	AT5G49760	0.362747	8.20709e-06
AT5G50550	AT5G50550	0	0.0306513
AT5G50650	AT5G50650	0	0.0361194
AT5G54770	THI1	0.442329	0.0122859
AT5G57123	AT5G57123	0.121362	0.00161957
AT5G58740	AT5G58740	0.589421	0.0417551
AT5G59330	AT5G59330	0.260375	0.0461213
AT5G61850	LFY	0.464024	0.0269752
AT5G63180	AT5G63180	0.448849	0.00289649
AT5G63850	AAP4	0.510937	0.0281251
AT5G64570	XYL4	0.532355	0.00244473
AT5G65770	LINC4	0.0827861	6.85457e-09

## Sheet: DESeq M5N vs M4N
Downregulated genes					Enrichment in downregulated genes list						Upregulated genes					Enrichment in upregulated genes list
Feature ID	Gene name	Fold change	FDR		Category	Term	Genes	Fold Enrichment	FDR		Feature ID	Gene name	Fold change	FDR		Category	Term	Genes	Fold Enrichment	FDR
AT1G01190	CYP78A8	0.060504	0.0296701		SP_PIR_KEYWORDS	coiled coil	AT3G54870, AT1G79830, AT5G43900, AT1G19835, AT1G68810, AT1G58410, AT2G45920, AT1G30490, AT1G52150, AT3G16840, AT1G10870, AT1G30690, AT4G32880, AT5G67240, AT5G60100, AT1G64060, AT2G31970	5.28076	0.000179417		AT1G02800	CEL2	1.83491	0.0113608		SP_PIR_KEYWORDS	ribosomal protein	AT2G41840, AT5G65220, AT2G34480, AT3G04230, AT5G04800, AT2G18020, AT1G52300, AT3G13882, AT3G11940, AT5G20160, AT1G07770, AT3G09500, AT2G36160, AT4G02890, AT5G23900, AT3G56340, AT5G23740, AT4G35490, AT2G40510, AT5G20290, AT5G35530, AT1G15930, AT3G04840, AT5G15200, AT3G02080, AT5G15520, AT3G49010, AT1G77940, AT1G43170, AT5G18380, AT1G04480, AT2G19730, AT1G69620, AT3G24830, AT5G47700, AT4G14320, AT1…	18.1178	1.9724e-61
AT1G08190	VPS41	0.586147	0.0460313		GOTERM_MF_FAT	GO:0001883~purine nucleoside binding	AT3G45850, AT5G47820, AT5G43900, AT5G50160, AT1G62560, AT1G10930, AT3G47570, AT4G34900, AT3G25560, AT1G61140, AT3G25620, AT4G18050, AT1G65070, AT3G20040, AT5G17890, AT1G53430, AT3G48110, AT2G31150, AT1G64060, AT5G27950, AT4G04740, AT3G63110, AT2G41820, AT1G65860, AT2G37420, AT2G19110, AT3G54870, AT5G35170, AT1G58410, AT1G67890, AT1G79950, AT3G44670, AT5G18370, AT5G46470, AT4G15215, AT5G39420, AT3…	2.06159	0.00198557		AT1G02840	SR1 (NC_003070 626740..629819)	1.55812	0.0474918		SP_PIR_KEYWORDS	ribonucleoprotein	AT2G41840, AT5G65220, AT2G34480, AT3G04230, AT5G04800, AT2G18020, AT1G52300, AT3G13882, AT3G11940, AT1G07770, AT3G09500, AT2G36160, AT4G02890, AT5G23900, AT3G56340, AT5G23740, AT4G35490, AT2G40510, AT5G20290, AT5G35530, AT1G15930, AT3G04840, AT5G15200, AT3G02080, AT5G15520, AT3G49010, AT1G77940, AT1G43170, AT5G18380, AT1G04480, AT2G19730, AT4G24770, AT1G69620, AT3G24830, AT5G47700, AT4G14320, AT1…	16.8719	3.29408e-60
AT1G10870	AGD4	0.400873	0.0070538		GOTERM_MF_FAT	GO:0030554~adenyl nucleotide binding	AT3G45850, AT5G47820, AT5G43900, AT5G50160, AT1G62560, AT1G10930, AT3G47570, AT4G34900, AT3G25560, AT1G61140, AT3G25620, AT4G18050, AT1G65070, AT3G20040, AT5G17890, AT1G53430, AT3G48110, AT2G31150, AT1G64060, AT5G27950, AT4G04740, AT3G63110, AT2G41820, AT1G65860, AT2G37420, AT2G19110, AT3G54870, AT5G35170, AT1G58410, AT1G67890, AT1G79950, AT3G44670, AT5G18370, AT5G46470, AT4G15215, AT5G39420, AT3…	2.06159	0.00198557		AT1G03220	AT1G03220	2.13244	0.00252789		GOTERM_MF_FAT	GO:0003735~structural constituent of ribosome	AT2G41840, AT5G65220, AT2G34480, AT3G04230, AT5G04800, AT2G18020, AT1G52300, AT3G13882, AT3G11940, AT1G07770, AT3G09500, AT2G36160, AT4G02890, AT5G23900, AT3G56340, AT5G23740, AT4G35490, AT2G40510, AT5G20290, AT5G35530, AT1G15930, AT3G04840, AT5G15200, AT3G02080, AT5G15520, AT3G49010, AT1G77940, AT1G43170, AT5G18380, AT1G04480, AT2G19730, AT1G69620, AT3G24830, AT5G47700, AT4G14320, AT1G09690, AT5…	13.2514	2.46166e-53
AT1G10930	RECQ4A	0.491304	0.00727179		SP_PIR_KEYWORDS	atp-binding	AT3G45850, AT5G43900, AT5G47820, AT1G10930, AT3G47570, AT3G25560, AT3G25620, AT3G20040, AT5G17890, AT4G18050, AT1G53430, AT3G48110, AT5G27950, AT4G04740, AT3G63110, AT2G37420, AT3G54870, AT2G19110, AT1G58410, AT1G79950, AT5G18370, AT3G44670, AT5G46470, AT4G15215, AT5G39420, AT3G16340, AT3G16840, AT3G59410, AT3G51150, AT3G20860, AT2G31970	2.64871	0.00186435		AT1G03330	AT1G03330	1.77896	0.0227774		GOTERM_CC_FAT	GO:0022626~cytosolic ribosome	AT2G41840, AT5G13850, AT2G34480, AT3G04230, AT2G18020, AT1G52300, AT3G11940, AT1G07770, AT3G09500, AT2G36160, AT4G02890, AT5G23900, AT3G56340, AT3G41768, AT5G23740, AT4G35490, AT2G40510, AT5G20290, AT5G35530, AT1G15930, AT3G04840, AT5G15200, AT3G02080, AT5G15520, AT3G49010, AT1G67090, AT1G77940, AT1G43170, AT5G18380, AT1G04480, AT2G19730, AT1G69620, AT3G24830, AT5G47700, AT4G14320, AT1G18080, AT1…	11.8712	5.42331e-48
AT1G12080	AT1G12080	0.048541	2.15726e-05		GOTERM_MF_FAT	GO:0001882~nucleoside binding	AT3G45850, AT5G47820, AT5G43900, AT5G50160, AT1G62560, AT1G10930, AT3G47570, AT4G34900, AT3G25560, AT1G61140, AT3G25620, AT4G18050, AT1G65070, AT3G20040, AT5G17890, AT1G53430, AT3G48110, AT2G31150, AT1G64060, AT5G27950, AT4G04740, AT3G63110, AT2G41820, AT1G65860, AT2G37420, AT2G19110, AT3G54870, AT5G35170, AT1G58410, AT1G67890, AT1G79950, AT3G44670, AT5G18370, AT5G46470, AT4G15215, AT5G39420, AT3…	2.05509	0.00216438		AT1G03600	PSB27	1.66266	0.0443676		GOTERM_MF_FAT	GO:0005198~structural molecule activity	AT2G41840, AT5G65220, AT2G34480, AT3G04230, AT5G04800, AT2G18020, AT1G52300, AT3G13882, AT3G11940, AT1G07770, AT3G09500, AT2G36160, AT4G02890, AT5G23900, AT3G56340, AT5G23740, AT1G04820, AT4G35490, AT2G40510, AT5G20290, AT5G35530, AT1G15930, AT3G04840, AT5G15200, AT3G02080, AT5G15520, AT3G49010, AT1G77940, AT1G43170, AT5G18380, AT1G04480, AT2G19730, AT1G69620, AT3G24830, AT5G47700, AT4G14320, AT1…	9.99427	1.11129e-46
AT1G12320	AT1G12320	0	0.0308135		GOTERM_MF_FAT	GO:0000166~nucleotide binding	AT3G45850, AT4G02430, AT5G47820, AT5G50160, AT1G08190, AT1G10930, AT3G47570, AT3G25560, AT1G61140, AT3G20040, AT4G18050, AT3G25620, AT3G48110, AT1G53430, AT2G31150, AT3G63110, AT1G65860, AT2G37420, AT2G19110, AT5G35170, AT1G58410, AT1G67890, AT5G18370, AT5G56790, AT5G53460, AT2G31970, AT5G43900, AT3G51950, AT1G62560, AT1G21160, AT4G34900, AT1G65070, AT5G17890, AT1G64060, AT5G27950, AT4G04740, AT4…	1.81244	0.00786807		AT1G04070	TOM22-I	1.96541	0.0366765		GOTERM_CC_FAT	GO:0005840~ribosome	AT2G41840, AT5G65220, AT5G13850, AT2G34480, AT3G04230, AT5G04800, AT1G52300, AT2G18020, AT5G20160, AT3G13882, AT3G11940, AT1G07770, AT3G09500, AT2G36160, AT4G02890, AT5G23900, AT3G56340, AT3G41768, AT5G23740, AT4G35490, AT2G40510, AT5G20290, AT5G35530, AT1G15930, AT3G04840, AT5G15200, AT3G02080, AT5G15520, AT3G49010, AT1G67090, AT1G77940, AT1G43170, AT5G18380, AT1G04480, AT2G19730, AT1G69620, AT3…	8.9922	7.40455e-46
AT1G14350	FLP	0.500084	0.00821483		GOTERM_MF_FAT	GO:0017076~purine nucleotide binding	AT3G45850, AT5G47820, AT5G43900, AT5G50160, AT1G62560, AT1G21160, AT1G10930, AT3G47570, AT4G34900, AT3G25560, AT1G61140, AT3G25620, AT4G18050, AT1G65070, AT3G20040, AT5G17890, AT1G53430, AT3G48110, AT2G31150, AT1G64060, AT5G27950, AT4G04740, AT2G41820, AT3G63110, AT1G65860, AT2G37420, AT2G19110, AT3G54870, AT5G35170, AT1G58410, AT1G67890, AT1G79950, AT3G44670, AT5G18370, AT5G46470, AT4G15215, AT5…	1.91388	0.0105195		AT1G04340	AT1G04340	1.98612	0.0411882		GOTERM_CC_FAT	GO:0030529~ribonucleoprotein complex	AT2G41840, AT5G65220, AT5G13850, AT2G34480, AT3G04230, AT5G04800, AT1G52300, AT2G18020, AT5G20160, AT3G13882, AT3G11940, AT1G07770, AT3G09500, AT2G36160, AT5G23900, AT4G02890, AT3G56340, AT3G41768, AT5G23740, AT4G35490, AT2G40510, AT5G20290, AT5G35530, AT1G15930, AT3G04840, AT5G15200, AT3G02080, AT5G15520, AT3G49010, AT1G67090, AT1G77940, AT1G43170, AT5G18380, AT1G04480, AT2G19730, AT4G24770, AT1…	6.81625	4.56089e-41
AT1G18140	LAC1	0.23229	0.0297107		SP_PIR_KEYWORDS	motor protein	AT3G45850, AT3G54870, AT5G47820, AT5G43900, AT5G27950, AT3G51150, AT2G37420	13.329	0.016176		AT1G04480	AT1G04480	1.81865	0.00262659		GOTERM_CC_FAT	GO:0044445~cytosolic part	AT2G34480, AT2G41840, AT3G04230, AT2G18020, AT3G11940, AT1G07770, AT3G09500, AT2G36160, AT4G02890, AT5G23900, AT3G56340, AT3G41768, AT5G23740, AT4G35490, AT2G40510, AT5G20290, AT5G35530, AT1G15930, AT3G04840, AT5G15200, AT3G02080, AT5G15520, AT3G49010, AT1G77940, AT5G18380, AT1G43170, AT1G04480, AT2G19730, AT1G69620, AT3G24830, AT4G14320, AT1G09690, AT4G05320, AT5G03240, AT2G37190, AT4G17390, AT1…	11.9635	1.04147e-40
AT1G19835	AT1G19835	0.517345	0.0393401		SP_PIR_KEYWORDS	nucleotide-binding	AT3G45850, AT5G43900, AT5G47820, AT1G21160, AT3G47570, AT3G25560, AT3G25620, AT3G20040, AT5G17890, AT4G18050, AT1G53430, AT3G48110, AT5G27950, AT4G04740, AT3G63110, AT2G37420, AT3G54870, AT2G19110, AT1G58410, AT1G79950, AT5G18370, AT3G44670, AT5G46470, AT4G15215, AT5G39420, AT3G16340, AT3G16840, AT3G59410, AT3G51150, AT3G20860, AT2G31970	2.34893	0.019876		AT1G04820	TUA4	1.50332	0.0491093		GOTERM_CC_FAT	GO:0033279~ribosomal subunit	AT2G34480, AT2G41840, AT3G04230, AT2G18020, AT3G11940, AT1G07770, AT3G09500, AT2G36160, AT4G02890, AT5G23900, AT3G56340, AT3G41768, AT5G23740, AT4G35490, AT2G40510, AT5G20290, AT5G35530, AT1G15930, AT3G04840, AT5G15200, AT3G02080, AT5G15520, AT3G49010, AT1G77940, AT5G18380, AT1G43170, AT1G04480, AT2G19730, AT1G69620, AT3G24830, AT4G14320, AT1G09690, AT4G05320, AT2G07715, AT5G03240, AT2G37190, AT4…	11.2245	6.4329e-40
AT1G21160	AT1G21160	0.36805	0.011934								AT1G05720	AT1G05720	2.00606	0.0259268		GOTERM_CC_FAT	GO:0043232~intracellular non-membrane-bounded organelle	AT2G41840, AT5G65220, AT5G13850, AT2G34480, AT3G04230, AT1G07930, AT5G04800, AT1G52300, AT2G18020, AT5G20160, AT3G13882, AT3G11940, AT1G07770, AT3G09500, AT2G36160, AT5G23900, AT4G02890, AT3G56340, AT3G41768, AT5G23740, AT1G04820, AT4G35490, AT3G20670, AT2G40510, AT5G20290, AT5G35530, AT1G15930, AT3G04840, AT5G15200, AT3G02080, AT5G15520, AT3G49010, AT1G67090, AT1G77940, AT1G43170, AT5G18380, AT1…	4.50407	1.01295e-32
AT1G24070	CSLA10	0.437169	0.0136873								AT1G07080	AT1G07080	1.75121	0.0291921		GOTERM_CC_FAT	GO:0043228~non-membrane-bounded organelle	AT2G41840, AT5G65220, AT5G13850, AT2G34480, AT3G04230, AT1G07930, AT5G04800, AT1G52300, AT2G18020, AT5G20160, AT3G13882, AT3G11940, AT1G07770, AT3G09500, AT2G36160, AT5G23900, AT4G02890, AT3G56340, AT3G41768, AT5G23740, AT1G04820, AT4G35490, AT3G20670, AT2G40510, AT5G20290, AT5G35530, AT1G15930, AT3G04840, AT5G15200, AT3G02080, AT5G15520, AT3G49010, AT1G67090, AT1G77940, AT1G43170, AT5G18380, AT1…	4.50407	1.01295e-32
AT1G24575	AT1G24575	0.399161	0.000525187								AT1G07770	RPS15A	2.24681	0.00386385		GOTERM_BP_FAT	GO:0006412~translation	AT2G41840, AT5G65220, AT2G34480, AT3G04230, AT1G07930, AT5G04800, AT1G52300, AT2G18020, AT3G13882, AT3G11940, AT1G07770, AT3G09500, AT2G36160, AT5G23900, AT4G02890, AT1G72730, AT3G56340, AT3G41768, AT5G23740, AT4G35490, AT2G40510, AT5G20290, AT5G35530, AT1G15930, AT3G04840, AT5G15200, AT3G02080, AT5G15520, AT3G49010, AT1G77940, AT1G43170, AT5G18380, AT1G04480, AT2G19730, AT1G69620, AT3G24830, AT5…	4.58518	6.25542e-28
AT1G25054	AT1G25054	0.273924	0.0474969								AT1G07790	HTB1	1.52456	0.0474969		GOTERM_CC_FAT	GO:0005829~cytosol	AT2G41840, AT2G34480, AT3G04230, AT2G18020, AT3G11940, AT5G23540, AT1G07770, AT3G09500, AT2G36160, AT4G02890, AT5G23900, AT1G72730, AT3G56340, AT3G41768, AT5G23740, AT1G04820, AT4G35490, AT2G40510, AT5G20290, AT5G35530, AT1G15930, AT3G04840, AT5G15200, AT3G02080, AT5G15520, AT3G49010, AT1G77940, AT1G43170, AT5G18380, AT1G04480, AT2G19730, AT1G69620, AT3G24830, AT5G47700, AT4G14320, AT1G09690, AT4…	5.31522	3.40118e-26
AT1G30490	PHV	0.585417	0.0308135								AT1G07930	AT1G07930	1.54658	0.0350342		GOTERM_CC_FAT	GO:0022627~cytosolic small ribosomal subunit	AT2G41840, AT3G04230, AT4G05320, AT3G11940, AT5G03240, AT1G07770, AT2G36160, AT4G02890, AT3G56340, AT3G41768, AT5G23740, AT4G39200, AT3G11510, AT2G09990, AT5G20620, AT3G52580, AT5G07090, AT5G20290, AT2G40510, AT5G35530, AT1G15930, AT5G09510, AT4G09800, AT3G04840, AT5G15200, AT3G02080, AT5G15520, AT5G10360, AT4G00100, AT5G18380	15.2355	3.95123e-23
AT1G30690	AT1G30690	0.595649	0.0166557								AT1G07940	AT1G07940	1.79875	0.0308135		GOTERM_CC_FAT	GO:0015935~small ribosomal subunit	AT2G41840, AT3G04230, AT4G05320, AT3G11940, AT5G03240, AT1G07770, AT2G36160, AT4G02890, AT3G56340, AT3G41768, AT5G23740, AT4G39200, AT2G09990, AT3G11510, AT5G20620, AT3G52580, AT5G14320, AT5G07090, AT5G20290, AT2G40510, AT5G35530, AT1G15930, AT5G09510, AT4G09800, AT3G04840, AT5G15200, AT3G02080, AT5G15520, AT5G10360, AT4G00100, AT5G18380	13.4943	2.53306e-22
AT1G50030	TOR	0.560378	0.0253412								AT1G08210	AT1G08210	1.84954	0.0237126		GOTERM_CC_FAT	GO:0022625~cytosolic large ribosomal subunit	AT2G34480, AT1G09690, AT2G18020, AT4G05320, AT5G03240, AT2G37190, AT4G17390, AT3G09500, AT5G23900, AT4G02890, AT1G09590, AT3G04400, AT5G27850, AT3G05590, AT4G16720, AT5G20620, AT4G35490, AT4G29410, AT3G49010, AT3G14600, AT4G27090, AT2G40205, AT1G77940, AT1G43170, AT1G04480, AT2G19730, AT3G24830, AT1G69620, AT4G14320	12.1663	2.45787e-19
AT1G52140	AT1G52140	0.283386	0.020826								AT1G08700	PS1 (NC_003070 2769814..2771477)	1.90861	0.00675781		KEGG_PATHWAY	ath03010:Ribosome	AT2G34480, AT2G41840, AT1G09690, AT3G04230, AT2G18020, AT1G52300, AT2G37190, AT4G17390, AT3G09500, AT4G34620, AT2G36160, AT5G23900, AT3G04400, AT5G27850, AT3G56340, AT3G05590, AT5G23740, AT4G16720, AT4G39200, AT2G09990, AT3G11510, AT3G52580, AT5G20290, AT2G40510, AT5G35530, AT5G09510, AT3G04840, AT5G15200, AT4G29410, AT3G02080, AT5G15520, AT5G10360, AT3G14600, AT4G27090, AT3G09200, AT4G00100, AT1…	5.40333	2.46717e-19
AT1G52150	ATHB-15	0.595919	0.0306675								AT1G08880	H2AXA	1.62402	0.0259268		GOTERM_CC_FAT	GO:0015934~large ribosomal subunit	AT2G34480, AT1G09690, AT2G18020, AT4G05320, AT2G07715, AT5G03240, AT2G37190, AT4G17390, AT3G09500, AT5G23900, AT4G02890, AT1G09590, AT3G04400, AT5G27850, AT3G05590, AT4G16720, AT5G20620, AT4G35490, AT4G29410, AT3G49010, AT3G14600, AT4G27090, AT2G40205, AT1G77940, AT1G43170, AT1G04480, AT2G19730, AT3G24830, AT1G69620, AT4G14320	10.0396	1.17562e-17
AT1G53430	AT1G53430	0.385079	0.0193634								AT1G09590	AT1G09590	1.78081	0.002735		SP_PIR_KEYWORDS	protein biosynthesis	AT2G34480, AT1G07930, AT4G05320, AT2G07715, AT5G03240, AT4G17390, AT4G34620, AT4G02890, AT1G72730, AT3G56340, AT4G39200, AT4G16720, AT5G20620, AT3G52580, AT5G14320, AT4G00810, AT4G09800, AT5G60390, AT1G30230, AT4G00100, AT1G43170, AT5G18110, AT5G19510, AT1G07940, AT4G14320	13.988	3.36366e-17
AT1G54110	AT1G54110	0.176677	0.0383399								AT1G09690	AT1G09690	2.15084	1.28284e-05		SP_PIR_KEYWORDS	ribosome	AT2G34480, AT4G00810, AT4G05320, AT2G07715, AT5G03240, AT4G09800, AT4G17390, AT4G34620, AT4G02890, AT4G00100, AT1G43170, AT3G56340, AT4G16720, AT4G39200, AT5G20620, AT3G52580, AT4G14320, AT5G14320	22.8284	2.80113e-15
AT1G54410	AT1G54410	0.440154	1.35855e-06								AT1G09750	AT1G09750	1.81526	0.00201072		GOTERM_CC_FAT	GO:0005730~nucleolus	AT2G41840, AT1G09690, AT3G04230, AT1G07930, AT2G18020, AT4G05320, AT5G20160, AT5G03240, AT2G37190, AT5G59690, AT4G17390, AT3G09500, AT4G02890, AT1G09590, AT3G04400, AT2G30050, AT3G03920, AT3G11510, AT5G20620, AT5G59910, AT5G20290, AT5G35530, AT5G09510, AT4G09800, AT5G15200, AT5G15520, AT5G60390, AT3G49010, AT4G27090, AT3G09200, AT4G00100, AT1G43170, AT1G04480, AT1G07940	5.929	2.66454e-13
AT1G56660	AT1G56660	0.155544	0.0351994								AT1G10270	GRP23 (NC_003070 3363503..3366488)	1.64504	0.0495848		GOTERM_CC_FAT	GO:0031981~nuclear lumen	AT2G41840, AT1G09690, AT3G04230, AT1G07930, AT2G18020, AT4G05320, AT5G20160, AT5G59690, AT5G03240, AT2G37190, AT4G17390, AT3G09500, AT4G02890, AT1G09590, AT3G04400, AT2G30050, AT3G03920, AT3G11510, AT5G20620, AT5G59910, AT2G37340, AT5G20290, AT5G35530, AT5G09510, AT4G09800, AT3G55460, AT5G15200, AT5G15520, AT5G60390, AT3G49010, AT4G27090, AT3G09200, AT4G00100, AT1G02840, AT1G43170, AT1G04480, AT1…	4.53838	5.1803e-11
AT1G58410	AT1G58410	0.292689	0.0458453								AT1G11260	STP1	1.76007	0.0174917		SP_PIR_KEYWORDS	cytoplasm	AT3G22630, AT1G07930, AT2G18020, AT4G05320, AT5G03240, AT1G07770, AT2G36160, AT4G02890, AT1G72730, AT3G15730, AT5G01410, AT1G65980, AT3G05590, AT5G23740, AT3G11510, AT5G20620, AT3G52580, AT1G47200, AT5G07090, AT5G09510, AT4G09800, AT3G04840, AT3G16640, AT1G22920, AT5G60390, AT3G49010, AT5G18380, AT1G43170, AT1G21720, AT2G29700, AT5G64350, AT1G07940, AT1G71790	4.91221	3.57925e-10
AT1G60220	ULP1D	0.399938	0.00445472								AT1G14400	UBC1	1.74633	0.0108171		GOTERM_CC_FAT	GO:0070013~intracellular organelle lumen	AT2G41840, AT1G09690, AT3G04230, AT1G07930, AT2G18020, AT4G05320, AT5G20160, AT5G59690, AT5G03240, AT2G37190, AT4G17390, AT3G09500, AT4G02890, AT1G09590, AT3G04400, AT2G30050, AT3G03920, AT3G11510, AT5G20620, AT5G59910, AT2G37340, AT5G20290, AT5G35530, AT5G09510, AT4G09800, AT3G55460, AT5G15200, AT1G20340, AT2G21330, AT5G15520, AT5G60390, AT3G49010, AT4G27090, AT1G67090, AT3G09200, AT4G00100, AT1…	3.68982	6.77336e-10
AT1G60640	AT1G60640	0.398084	0.00148327								AT1G15405	AT1G15405	8.95601	8.29115e-39		GOTERM_CC_FAT	GO:0043233~organelle lumen	AT2G41840, AT1G09690, AT3G04230, AT1G07930, AT2G18020, AT4G05320, AT5G20160, AT5G59690, AT5G03240, AT2G37190, AT4G17390, AT3G09500, AT4G02890, AT1G09590, AT3G04400, AT2G30050, AT3G03920, AT3G11510, AT5G20620, AT5G59910, AT2G37340, AT5G20290, AT5G35530, AT5G09510, AT4G09800, AT3G55460, AT5G15200, AT1G20340, AT2G21330, AT5G15520, AT5G60390, AT3G49010, AT4G27090, AT1G67090, AT3G09200, AT4G00100, AT1…	3.68982	6.77336e-10
AT1G61140	EDA16	0.445997	0.0336135								AT1G15500	ATNTT2	1.59233	0.0259268		GOTERM_CC_FAT	GO:0031974~membrane-enclosed lumen	AT2G41840, AT1G09690, AT3G04230, AT1G07930, AT2G18020, AT4G05320, AT5G20160, AT5G59690, AT5G03240, AT2G37190, AT4G17390, AT3G09500, AT4G02890, AT1G09590, AT3G04400, AT2G30050, AT3G03920, AT3G11510, AT5G20620, AT5G59910, AT2G37340, AT5G20290, AT5G35530, AT5G09510, AT4G09800, AT3G55460, AT5G15200, AT1G20340, AT2G21330, AT5G15520, AT5G60390, AT3G49010, AT4G27090, AT1G67090, AT3G09200, AT4G00100, AT1…	3.64556	1.0042e-09
AT1G61820	BGLU46	0.341589	0.0108171								AT1G15930	AT1G15930	1.76436	0.0226192		GOTERM_CC_FAT	GO:0005773~vacuole	AT3G62290, AT3G27280, AT3G22630, AT1G07930, AT2G18020, AT4G05320, AT3G11940, AT4G16190, AT5G59690, AT5G05480, AT5G03240, AT2G37190, AT4G13940, AT4G02890, AT4G25570, AT4G34720, AT3G15730, AT5G27850, AT2G36830, AT3G05590, AT4G32940, AT5G20620, AT4G38920, AT1G11260, AT4G09800, AT1G18210, AT1G52740, AT5G60390, AT4G39090, AT4G09320, AT4G27090, AT3G14067, AT1G43170, AT1G07080, AT2G25610, AT1G07940, AT1…	3.42147	1.02454e-07
AT1G62380	ACO2 (NC_003070 23082169..23084253)	0.383475	2.05313e-06								AT1G16700	AT1G16700	1.81881	0.0186423		GOTERM_BP_FAT	GO:0022613~ribonucleoprotein complex biogenesis	AT2G34480, AT5G65220, AT1G52300, AT2G37340, AT5G20290, AT5G20160, AT2G40510, AT2G37190, AT3G09500, AT4G29410, AT4G34620, AT5G23900, AT3G49010, AT3G14600, AT4G27090, AT3G09200, AT3G03920, AT3G56340, AT2G19730, AT1G69620, AT4G35490	6.34707	1.57614e-07
AT1G62560	FMO GS-OX3	0.492367	0.00633204								AT1G16916	AT1G16916	2.83728	0.00235324		GOTERM_BP_FAT	GO:0042254~ribosome biogenesis	AT2G34480, AT5G65220, AT1G52300, AT5G20290, AT5G20160, AT2G40510, AT2G37190, AT3G09500, AT4G29410, AT4G34620, AT5G23900, AT3G49010, AT3G14600, AT4G27090, AT3G09200, AT3G03920, AT3G56340, AT2G19730, AT1G69620, AT4G35490	6.21967	6.99029e-07
AT1G63100	AT1G63100	0.502643	0.0287824								AT1G17200	AT1G17200	2.1409	0.000641992		GOTERM_CC_FAT	GO:0070469~respiratory chain	AT3G27280, AT2G02510, AT4G37830, AT4G21105, AT1G16700, AT3G12260, AT1G49140, AT2G47690, AT3G10860, AT5G47570, AT4G34700, AT2G42310, AT5G11770, AT5G05370, AT5G52840	8.77196	1.70745e-06
AT1G64060	RBOH F	0.19539	0.00727179								AT1G18080	ATARCA	1.83472	0.0100678		GOTERM_CC_FAT	GO:0045271~respiratory chain complex I	AT3G27280, AT2G02510, AT5G47570, AT4G34700, AT2G42310, AT1G16700, AT5G11770, AT3G12260, AT1G49140, AT2G47690, AT5G52840	14.1521	4.28816e-06
AT1G64570	DUO3	0.454732	0.0259268								AT1G18210	AT1G18210	1.8695	0.00219863		GOTERM_CC_FAT	GO:0030964~NADH dehydrogenase complex	AT3G27280, AT2G02510, AT5G47570, AT4G34700, AT2G42310, AT1G16700, AT5G11770, AT3G12260, AT1G49140, AT2G47690, AT5G52840	14.1521	4.28816e-06
AT1G64625	AT1G64625	0.209949	0.0159033								AT1G18250	ATLP-1	1.88429	0.0161423		SP_PIR_KEYWORDS	phosphoprotein	AT5G13850, AT5G65220, AT2G41840, AT5G57290, AT5G10390, AT3G09500, AT1G72730, AT5G10450, AT5G01530, AT3G11510, AT5G65410, AT1G47200, AT4G00810, AT5G35530, AT1G11260, AT3G04840, AT1G08880, AT1G18210, AT1G79040, AT5G15200, AT4G25890, AT3G49010, AT4G09320, AT5G10360, AT4G10340, AT3G09200, AT1G67090, AT1G02840, AT4G24770, AT5G47700	3.24636	7.21242e-05
AT1G65070	AT1G65070	0.38626	0.0262788								AT1G19360	AT1G19360	1.82903	0.0137847		SP_PIR_KEYWORDS	nucleosome core	AT1G07790, AT5G59690, AT5G10390, AT1G08880, AT4G27230, AT1G52740, AT5G59910, AT3G20670	16.5423	0.000604295
AT1G65370	AT1G65370	0.473608	0.00131851								AT1G20030	AT1G20030	2.12685	0.000673005		INTERPRO	IPR007125:Histone core	AT1G07790, AT5G59690, AT5G10390, AT1G08880, AT4G27230, AT1G52740, AT5G59910, AT3G20670	15.7237	0.000907013
AT1G65860	FMO GS-OX1	0.484211	0.0439882								AT1G20340	DRT112	1.62382	0.0186423		SP_PIR_KEYWORDS	alternative splicing	AT4G39330, AT1G07930, AT5G57290, AT2G14890, AT4G05320, AT5G23540, AT5G03240, AT5G59690, AT2G27250, AT4G13940, AT4G02890, AT5G10450, AT1G65980, AT1G18250, AT4G39200, AT5G20620, AT5G14320, AT5G53300, AT5G07090, AT5G09510, AT5G15200, AT2G21330, AT1G22920, AT5G60390, AT3G49010, AT1G67090, AT3G09200, AT1G30230, AT1G02840, AT5G18380, AT1G43170, AT1G21720, AT4G34190, AT1G07940, AT1G64230	2.47888	0.0024016
AT1G65920	AT1G65920	0.472278	0.0490069								AT1G21720	PBC1	1.65352	0.0351994		SP_PIR_KEYWORDS	chromosomal protein	AT1G07790, AT5G59690, AT5G10390, AT1G08880, AT4G27230, AT1G52740, AT5G59910, AT3G20670	12.8974	0.00342934
AT1G67890	AT1G67890	0.486155	0.0458453								AT1G22920	CSN5A	1.67352	0.047099		INTERPRO	IPR001813:Ribosomal protein 60S	AT3G09200, AT4G00810, AT5G57290, AT4G25890, AT5G47700	32.2897	0.0179104
AT1G68740	PHO1;H1	0.470757	0.0272816								AT1G27310	NTF2A	1.6489	0.0324326		GOTERM_BP_FAT	GO:0034622~cellular macromolecular complex assembly	AT1G07790, AT2G37340, AT5G59690, AT5G10390, AT1G08880, AT1G79040, AT1G52740, AT1G22920, AT4G27230, AT1G04820, AT5G59910, AT5G44340, AT3G20670	4.70363	0.0302567
AT1G68810	AT1G68810	0.439694	0.0259268								AT1G28290	AGP31	1.55742	0.0301498		GOTERM_CC_FAT	GO:0005886~plasma membrane	AT2G34480, AT3G22630, AT1G07930, AT2G18020, AT2G14890, AT3G11940, AT1G07770, AT2G36160, AT4G02890, AT4G13940, AT4G29870, AT1G72730, AT3G15730, AT4G34700, AT1G04820, AT1G47200, AT5G20290, AT3G04840, AT5G15200, AT3G49010, AT4G09320, AT1G28290, AT1G43170, AT1G21720, AT2G19730, AT1G69620, AT1G64230, AT5G47700, AT1G18080, AT4G23400, AT3G27280, AT4G05320, AT5G59690, AT5G03240, AT3G44150, AT4G34720, AT2…	1.66305	0.0326393
AT1G69580	AT1G69580	0.448303	0.0261392								AT1G28360	ERF12	1.84039	0.0324867		SP_PIR_KEYWORDS	rna-binding	AT5G07090, AT1G52300, AT2G37190, AT5G35530, AT4G09800, AT5G15200, AT1G72730, AT1G02840, AT3G03920, AT5G18110, AT5G23740, AT4G24770, AT5G14320	4.57977	0.038397
AT1G70060	SNL4	0.525984	0.0397712								AT1G30230	AT1G30230	1.88063	0.00200053		INTERPRO	IPR009072:Histone-fold	AT1G07790, AT5G59690, AT5G10390, AT1G08880, AT4G27230, AT1G52740, AT5G59910, AT3G20670	8.92951	0.0425014
AT1G72830	NF-YA3	0.0430958	0.0175472								AT1G30880	AT1G30880	1.69505	0.0259577		GOTERM_BP_FAT	GO:0034728~nucleosome organization	AT1G07790, AT5G59690, AT5G10390, AT1G08880, AT4G27230, AT1G52740, AT5G59910, AT3G20670	8.72557	0.0496112
AT1G73850	AT1G73850	0.242497	0.0070538								AT1G32210	ATDAD1	1.82382	0.0336857		GOTERM_BP_FAT	GO:0006334~nucleosome assembly	AT1G07790, AT5G59690, AT5G10390, AT1G08880, AT4G27230, AT1G52740, AT5G59910, AT3G20670	8.72557	0.0496112
AT1G75860	AT1G75860	0.478108	0.0322396								AT1G33590	AT1G33590	2.17844	0.0130929
AT1G76580	AT1G76580	0.403362	0.00835772								AT1G36980	AT1G36980	1.95998	0.00953731
AT1G77410	BGAL16	0.0790149	0.00594551								AT1G43170	RP1 (NC_003070 16266640..16268870)	1.5391	0.0336135
AT1G79830	GC5	0.550386	0.018973								AT1G47200	WPP2	2.00921	0.000421094
AT1G79950	AT1G79950	0.477192	0.0365181								AT1G48440	AT1G48440	1.84501	0.0147584
AT1G80940	AT1G80940	0.0970255	2.77163e-05								AT1G49140	AT1G49140	1.83368	0.0211792
AT2G01350	QPT	0.529157	0.0428263								AT1G49410	TOM6	1.8947	0.0250259
AT2G01990	AT2G01990	0.3615	0.0129048								AT1G49700	AT1G49700	4.72517	2.22316e-07
AT2G02020	AT2G02020	0.0370575	0.00038929								AT1G51200	AT1G51200	1.71998	0.00776355
AT2G18300	AT2G18300	0.335888	0.0296701								AT1G51650	AT1G51650	1.76521	0.0365181
AT2G18560	AT2G18560	0.266943	0.0128329								AT1G52300	AT1G52300	1.84591	0.0113379
AT2G19110	HMA4	0.519142	0.0143716								AT1G52720	AT1G52720	1.66942	0.0458453
AT2G19380	AT2G19380	0.171008	0.0301498								AT1G52740	HTA9	1.81445	0.00590504
AT2G19385	AT2G19385	0.506635	0.0444525								AT1G53070	AT1G53070	1.72284	0.0161022
AT2G20815	AT2G20815	0.0705438	0.0234382								AT1G55805	AT1G55805	2.38052	0.00131851
AT2G22795	AT2G22795	0.529004	0.00854513								AT1G64230	UBC28	1.9682	0.00207525
AT2G24700	AT2G24700	0.510345	0.00241819								AT1G64750	DSS1(I)	1.75989	0.0458453
AT2G25350	AT2G25350	0.191631	0.0236069								AT1G65980	TPX1	1.62035	0.0252778
AT2G25450	AT2G25450	0.445481	0.00470246								AT1G67090	RBCS1A	1.53867	0.0234382
AT2G26170	CYP711A1	0.211579	0.0213836								AT1G69620	RPL34	1.85916	0.00674724
AT2G28880	emb1997	0.379936	0.0458453								AT1G71695	AT1G71695	2.39981	2.87128e-05
AT2G29890	VLN1	0.500528	0.0070538								AT1G71790	AT1G71790	1.96226	0.0242091
AT2G31150	AT2G31150	0.315969	0.0107241								AT1G72730	AT1G72730	1.7537	0.0139166
AT2G31280	CPUORF7	0.287909	2.52831e-06								AT1G73885	AT1G73885	1.90408	0.0149688
AT2G31970	RAD50	0.532206	0.0366833								AT1G77940	AT1G77940	1.58846	0.0265716
AT2G32240	AT2G32240	0.448394	0.00235324								AT1G79040	PSBR	1.99021	0.000212873
AT2G32700	LUH	0.510582	0.00984891								AT1G79870	AT1G79870	1.77912	0.0275648
AT2G32870	AT2G32870	0.0605591	7.221e-08								AT2G01021	AT2G01021	7.32387	2.08579e-27
AT2G33435	AT2G33435	0.402961	0.0102905								AT2G02510	AT2G02510	1.76778	0.0234382
AT2G34300	AT2G34300	0.490774	0.00997876								AT2G07671	AT2G07671	3.81961	0.0482273
AT2G37260	TTG2	0.339408	0.0261392								AT2G07688	AT2G07688	6.13239	0.00844025
AT2G37290	AT2G37290	0.0359735	0.0439986								AT2G07706	AT2G07706	6.03443	1.03579e-05
AT2G37420	AT2G37420	0.489556	0.0134987								AT2G07709	AT2G07709	2.28925	0.00313331
AT2G38580	AT2G38580	0.430612	0.00990549								AT2G07711	AT2G07711	3.12206	0.00312383
AT2G39280	AT2G39280	0.362403	0.0301498								AT2G07715	AT2G07715	2.39884	0.00633204
AT2G39420	AT2G39420	0.24296	0.0275928								AT2G07717	AT2G07717	3.43767	0.000238791
AT2G39510	AT2G39510	0.272892	0.00283459								AT2G07732	AT2G07732	4.71999	5.33776e-05
AT2G39855	AT2G39855	0.29285	0.0460313								AT2G09990	AT2G09990	2.25073	0.00109325
AT2G41820	AT2G41820	0.620029	0.0287416								AT2G14878	AT2G14878	2.13743	0.0154531
AT2G43970	AT2G43970	0.567443	0.044112								AT2G14890	AGP9	1.66701	0.0100501
AT2G45920	AT2G45920	0.15633	0.0216186								AT2G16586	AT2G16586	2.93843	3.69223e-09
AT2G46590	DAG2	0.320243	0.0357735								AT2G17450	RHA3A	2.15232	0.0374405
AT3G02510	AT3G02510	0.385555	0.00219863								AT2G18020	EMB2296	1.82625	0.00143826
AT3G02930	AT3G02930	0.371903	0.0122919								AT2G19730	AT2G19730	1.88368	0.0490069
AT3G03910	GDH3	0.171455	0.0296598								AT2G21220	AT2G21220	6.51742	0.0273875
AT3G06500	AT3G06500	0.509399	0.0447045								AT2G21330	FBA1	1.71431	0.0231997
AT3G07530	AT3G07530	0.138594	0.0491921								AT2G25510	AT2G25510	3.74708	2.65643e-07
AT3G13404	AT3G13404	0	0.00435549								AT2G25610	AT2G25610	1.98094	0.0384029
AT3G14205	AT3G14205	0.488563	0.0392169								AT2G25900	ATCTH	1.71872	0.0378233
AT3G16340	PDR1	0.508931	0.0305895								AT2G26240	AT2G26240	1.86571	0.0308135
AT3G16840	AT3G16840	0.492792	0.0145812								AT2G27250	CLV3	3.62663	1.28284e-05
AT3G18900	AT3G18900	0.204223	0.0236517								AT2G28790	AT2G28790	2.0426	0.000861767
AT3G19670	PRP40B	0.486286	0.0139166								AT2G28950	EXPA6	1.61347	0.0259268
AT3G20040	ATHXK4	0.245985	0.0186423								AT2G29400	TOPP1	1.74161	0.0126019
AT3G20860	NEK5	0.12083	0.00038929								AT2G29700	PH1	2.01577	0.00528349
AT3G24255	AT3G24255	0.0760065	0.0147783								AT2G30050	AT2G30050	1.68804	0.0273875
AT3G25560	NIK2	0.539156	0.00864394								AT2G30570	PSBW	1.72691	0.00661801
AT3G25620	AT3G25620	0.00728994	0.000251275								AT2G31141	AT2G31141	5.33538	2.03525e-10
AT3G26760	AT3G26760	0.434412	0.0333183								AT2G33410	AT2G33410	1.60183	0.0259268
AT3G28030	UVH3	0.354172	0.0301498								AT2G34480	AT2G34480	1.6685	0.00636843
AT3G28153	AT3G28153	0	0.00933133								AT2G35790	AT2G35790	1.92157	0.0139305
AT3G29390	RIK	0.456963	0.0201621								AT2G36160	AT2G36160	2.46487	0.00228363
AT3G29760	AT3G29760	0.163597	0.0176826								AT2G36830	GAMMA-TIP	1.85619	0.000525187
AT3G43220	AT3G43220	0.448773	0.0182837								AT2G37190	AT2G37190	1.82828	0.0015969
AT3G44670	AT3G44670	0.337736	0.00127463								AT2G37340	RSZ33	1.65254	0.0283569
AT3G45850	AT3G45850	0.410884	0.00913095								AT2G38130	ATMAK3	1.95109	0.013024
AT3G47560	AT3G47560	0.25431	0.0357815								AT2G38540	LP1	2.40128	0.00017708
AT3G47570	AT3G47570	0.262028	0.0107241								AT2G40205	AT2G40205	3.16343	0.00130557
AT3G48110	EDD1	0.496933	0.0213712								AT2G40510	AT2G40510	1.70833	0.0149665
AT3G48710	AT3G48710	0.528144	0.0227774								AT2G41840	AT2G41840	2.05626	0.00481042
AT3G50890	HB28	0.266013	0.0365181								AT2G42310	AT2G42310	2.54155	5.78742e-07
AT3G51150	AT3G51150	0.459532	0.0363832								AT2G42840	PDF1	1.96091	5.33776e-05
AT3G51950	AT3G51950	0.573437	0.00524532								AT2G43090	AT2G43090	1.73152	0.00763132
AT3G52110	AT3G52110	0.453639	0.0202202								AT2G43670	AT2G43670	4.01067	0.0363953
AT3G54260	TBL36	0.445483	0.0382447								AT2G46490	AT2G46490	2.38563	0.000149236
AT3G54870	MRH2	0.117472	0.0479519								AT2G47170	ARF1A1C	1.58151	0.0458453
AT3G57010	AT3G57010	0.241905	0.0100678								AT2G47400	CP12-1	1.77263	0.00727179
AT3G57230	AGL16	0.319776	0.0287416								AT2G47690	AT2G47690	1.91837	0.0137488
AT3G57630	AT3G57630	0.325839	0.0341831								AT2G47840	AT2G47840	1.70464	0.0348871
AT3G59410	GCN2 (NC_003074 21950187..21959266)	0.351323	0.00362244								AT3G02080	AT3G02080	2.16065	0.000175754
AT3G61420	AT3G61420	0.281969	0.0363953								AT3G02640	AT3G02640	1.82887	0.00312383
AT3G62040	AT3G62040	0	0.00219863								AT3G03920	AT3G03920	1.84574	0.00167493
AT3G63110	IPT3	0.273501	0.0383399								AT3G04230	AT3G04230	2.37533	0.0301498
AT4G00780	AT4G00780	0.319547	2.05313e-06								AT3G04400	emb2171	1.95853	0.0324789
AT4G00880	AT4G00880	0.448306	0.00821483								AT3G04840	AT3G04840	1.5562	0.0287416
AT4G01440	AT4G01440	0.24052	0.0198633								AT3G05590	RPL18	1.91657	0.00997876
AT4G02260	RSH1	0.473066	0.0383399								AT3G05810	AT3G05810	1.98243	0.0107241
AT4G02430	AT4G02430	0.19795	0.00347531								AT3G06790	AT3G06790	1.85305	0.0213712
AT4G03205	hemf2	0.412921	0.0306675								AT3G07480	AT3G07480	1.94408	0.00735688
AT4G04740	CPK23	0.229894	0.0076237								AT3G07910	AT3G07910	1.84431	0.0440952
AT4G11830	PLDGAMMA2	0.352535	0.00727936								AT3G09200	AT3G09200	1.80824	0.0107241
AT4G11840	PLDGAMMA3	0.242368	0.0409187								AT3G09500	AT3G09500	2.0258	0.0254043
AT4G11990	AT4G11990	0.370811	0.00524532								AT3G10860	AT3G10860	1.78985	0.0363953
AT4G13345	MEE55	0.0209949	0.0351994								AT3G11510	AT3G11510	1.83554	0.0271343
AT4G15030	AT4G15030	0.381918	0.0225889								AT3G11940	RPS5A	1.61292	0.0265716
AT4G15215	PDR13	0.0508729	0.000257383								AT3G12120	FAD2	1.96642	0.000102616
AT4G17140	AT4G17140	0.556349	0.0174201								AT3G12260	AT3G12260	2.01335	0.000334129
AT4G18050	PGP9	0.149797	0.0418006								AT3G13882	AT3G13882	1.79805	0.0128859
AT4G18240	SS4	0.426428	0.0377121								AT3G14067	AT3G14067	2.09388	0.000178589
AT4G18890	BEH3	0.443104	0.0138935								AT3G14600	AT3G14600	1.60056	0.0250259
AT4G19610	AT4G19610	0.446678	0.00727936								AT3G15730	PLDALPHA1	1.52066	0.0336135
AT4G20240	CYP71A27	0	0.0283689								AT3G16640	TCTP	2.26282	0.017951
AT4G20260	PCAP1	0.453266	0.0204686								AT3G18490	AT3G18490	1.63619	0.0165798
AT4G21430	B160	0.408692	0.0174931								AT3G19508	AT3G19508	2.7259	0.00220324
AT4G21760	BGLU47	0.180737	0.00312383								AT3G20670	HTA13	1.7727	0.0070538
AT4G24060	AT4G24060	0.539425	0.0458453								AT3G22120	CWLP	2.26169	3.37633e-05
AT4G31000	AT4G31000	0.124862	0.0221								AT3G22630	PBD1	2.10558	0.00157618
AT4G31210	AT4G31210	0.512418	0.0351994								AT3G24830	AT3G24830	2.24194	6.38301e-05
AT4G32880	HB-8	0.353624	0.00470246								AT3G27280	PHB4	1.7493	0.0134987
AT4G34560	AT4G34560	0.272326	0.00038929								AT3G41768	AT3G41768	5.91752	0.0100678
AT4G34900	XDH2	0.319213	0.010399								AT3G44150	AT3G44150	1.94504	0.0105077
AT4G36470	AT4G36470	0.409979	0.0271343								AT3G47350	HSD2	1.72505	0.00974968
AT4G36570	RL3	0.503706	0.0366833								AT3G48140	AT3G48140	2.04566	5.03963e-05
AT4G37080	AT4G37080	0.445998	0.0366833								AT3G49010	BBC1	1.52873	0.0365181
AT4G37590	NPY5	0.609043	0.0365181								AT3G52580	AT3G52580	1.69013	0.0216186
AT4G39190	AT4G39190	0.270373	0.0212761								AT3G54366	AT3G54366	2.20008	0.00347531
AT4G39950	CYP79B2	0.187543	0.00048526								AT3G54900	CXIP1	1.97872	0.0383399
AT5G04590	SIR	0.559004	0.00594551								AT3G55460	SCL30	1.64243	0.0366833
AT5G12230	MED19A	0.45079	0.0118754								AT3G55485	AT3G55485	9.39563	0.0186423
AT5G14090	AT5G14090	0.280538	0.0121618								AT3G56340	AT3G56340	1.66893	0.0107241
AT5G14440	AT5G14440	0.413997	0.00139346								AT3G59650	AT3G59650	1.91081	0.0250259
AT5G17890	DAR4	0.393189	0.00219863								AT3G59840	AT3G59840	2.38317	0.00026753
AT5G18370	AT5G18370	0.282903	0.0365181								AT3G62290	ARFA1E	1.93916	0.00038929
AT5G20360	AT5G20360	0.343117	0.0259268								AT3G62460	AT3G62460	2.51067	0.0324789
AT5G27950	AT5G27950	0.304159	6.71734e-06								AT3G63410	APG1	1.56117	0.0474969
AT5G35170	AT5G35170	0.467965	0.0366833								AT4G00100	RPS13A	1.68925	0.0497648
AT5G35935	AT5G35935	0.0704165	0.00252237								AT4G00810	AT4G00810	2.27303	0.0048498
AT5G39220	AT5G39220	0.338462	0.0301498								AT4G00975	AT4G00975	5.37739	0.0365181
AT5G39420	cdc2cAt	0	0.0499643								AT4G01525	SADHU5-1	3.83699	0.00481042
AT5G41140	AT5G41140	0.468422	0.0250327								AT4G02890	UBQ14	1.865	0.0259268
AT5G42400	SDG25	0.439159	0.02449								AT4G02970	AT7SL-1	3.31905	1.28284e-05
AT5G42800	DFR	0.431939	0.002735								AT4G04630	AT4G04630	2.17214	0.0209744
AT5G43900	MYA2	0.55128	0.0392169								AT4G04925	AT4G04925	2.41741	0.00997876
AT5G45550	AT5G45550	0.542742	0.0405535								AT4G05320	UBQ10	1.56421	0.0253412
AT5G46470	RPS6 (NC_003076 18842700..18849741)	0.360963	0.00539717								AT4G09320	NDPK1	2.15678	0.00113705
AT5G47820	FRA1	0.494002	0.0143716								AT4G09800	RPS18C	2.01201	0.000331341
AT5G48240	AT5G48240	0.497865	0.0275928								AT4G10340	LHCB5	1.74841	0.00173285
AT5G50090	AT5G50090	0.1585	0.0259268								AT4G10610	CID12	1.64942	0.0377121
AT5G50150	AT5G50150	0.401771	0.00386385								AT4G12800	PSAL	1.52333	0.0439227
AT5G50160	FRO8	0.191126	0.0458453								AT4G13940	MEE58	1.60316	0.0152451
AT5G51100	FSD2	0.385775	0.00553122								AT4G14320	AT4G14320	1.68964	0.0497545
AT5G51840	AT5G51840	0.356213	0.0134987								AT4G14420	AT4G14420	1.83315	0.0324789
AT5G52280	AT5G52280	0.418352	0.00633204								AT4G14440	HCD1	2.25656	0.020786
AT5G53430	SDG29	0.369437	0.0320931								AT4G16190	AT4G16190	2.05515	0.00219863
AT5G53460	GLT1	0.648664	0.0478659								AT4G16720	AT4G16720	2.00814	6.24379e-05
AT5G54940	AT5G54940	0.56399	0.0308135								AT4G17390	AT4G17390	1.55607	0.0353133
AT5G55310	TOP1BETA	0.451452	0.0365181								AT4G21105	AT4G21105	1.69663	0.020826
AT5G56790	AT5G56790	0.450507	0.00540817								AT4G23060	IQD22	1.95168	0.00827001
AT5G58900	AT5G58900	0.429852	0.0459042								AT4G23400	PIP1;5	1.88623	0.0211792
AT5G60100	PRR3	0.455267	0.0128551								AT4G24670	TAR2	2.75067	0.0170083
AT5G63490	AT5G63490	0.282583	0.00470246								AT4G24770	RBP31	1.59019	0.0287416
AT5G65570	AT5G65570	0.154883	0.0149688								AT4G25570	ACYB-2	1.65771	0.037757
AT5G67240	SDN3	0.540231	0.0366833								AT4G25890	AT4G25890	2.1502	0.000421094
											AT4G26130	AT4G26130	1.551	0.0434589
											AT4G27090	AT4G27090	1.943	0.000331341
											AT4G27230	HTA2	1.82232	0.00675781
											AT4G29410	AT4G29410	1.59774	0.0259268
											AT4G29870	AT4G29870	1.82637	0.0250259
											AT4G30010	AT4G30010	1.64696	0.0363832
											AT4G32930	AT4G32930	1.96816	0.0128551
											AT4G32940	GAMMA-VPE	1.74362	0.0366833
											AT4G34190	SEP1 (NC_003075 16372387..16373626)	1.87207	0.0365551
											AT4G34265	AT4G34265	1.73766	0.0351171
											AT4G34620	SSR16	2.1486	0.000175754
											AT4G34700	AT4G34700	1.71826	0.0107241
											AT4G34720	AVA-P1	1.68885	0.0270364
											AT4G34980	SLP2	1.6102	0.0259268
											AT4G35490	MRPL11	2.31332	0.00038929
											AT4G37760	SQE3	2.49739	0.038538
											AT4G37830	AT4G37830	1.61593	0.0366833
											AT4G38460	GGR	1.91338	0.0375707
											AT4G38660	AT4G38660	1.91478	0.00038929
											AT4G38920	VHA-C3	1.73584	0.00821483
											AT4G38932	AT4G38932	2.62021	0.00409018
											AT4G39090	RD19	1.59135	0.0212761
											AT4G39200	AT4G39200	1.78673	0.002735
											AT4G39330	CAD9	1.73656	0.0070538
											AT4G39730	AT4G39730	1.74122	0.0365181
											AT5G01015	AT5G01015	6.29406	0.00740914
											AT5G01120	AT5G01120	1.88539	0.0296598
											AT5G01410	RSR4	1.65804	0.0250259
											AT5G01530	LHCB4.1	1.6477	0.00661801
											AT5G02740	AT5G02740	1.6663	0.0400221
											AT5G03240	UBQ3	1.55621	0.0351994
											AT5G04800	AT5G04800	1.91362	0.000673005
											AT5G05370	AT5G05370	1.90977	0.0351994
											AT5G05480	AT5G05480	2.41874	0.00821483
											AT5G05950	MEE60	2.38373	0.00103776
											AT5G07090	AT5G07090	1.78822	0.00148327
											AT5G07960	AT5G07960	2.11906	0.0236849
											AT5G08040	TOM5	1.95363	0.0434589
											AT5G08060	AT5G08060	1.61288	0.0324326
											AT5G08290	YLS8	1.61278	0.0384029
											AT5G09510	AT5G09510	1.6403	0.0156127
											AT5G09770	AT5G09770	1.81821	0.0186423
											AT5G10360	EMB3010	1.83515	0.000568819
											AT5G10390	AT5G10390	1.60639	0.0481779
											AT5G10450	GRF6 (NC_003076 3283852..3286347)	1.69176	0.0108224
											AT5G11280	AT5G11280	1.83178	0.0451981
											AT5G11550	AT5G11550	1.93247	0.00312383
											AT5G11770	AT5G11770	1.68724	0.0265655
											AT5G13780	AT5G13780	1.76802	0.00727179
											AT5G13850	NACA3	1.61569	0.0355069
											AT5G14320	AT5G14320	1.72382	0.0136873
											AT5G15200	AT5G15200	1.95036	0.0265716
											AT5G15520	AT5G15520	2.10054	0.00362244
											AT5G16470	AT5G16470	1.92273	0.00123248
											AT5G18110	NCBP	1.7795	0.0300717
											AT5G18380	AT5G18380	2.87225	0.026731
											AT5G18520	AT5G18520	1.65178	0.042216
											AT5G18800	AT5G18800	1.94115	0.00350235
											AT5G19290	AT5G19290	1.8064	0.0149688
											AT5G19510	AT5G19510	1.58937	0.0301498
											AT5G20160	AT5G20160	1.60355	0.0373718
											AT5G20290	AT5G20290	1.56928	0.0487996
											AT5G20620	UBQ4	1.66152	0.0213712
											AT5G23540	AT5G23540	1.63423	0.0258136
											AT5G23740	RPS11-BETA	1.75637	0.0481779
											AT5G23900	AT5G23900	1.60201	0.0343557
											AT5G26800	AT5G26800	1.88642	0.0288338
											AT5G27660	AT5G27660	2.8599	0.00148327
											AT5G27850	AT5G27850	2.16407	0.000175754
											AT5G35530	AT5G35530	1.76902	0.00274758
											AT5G42060	AT5G42060	1.87558	0.0259577
											AT5G42530	AT5G42530	2.26186	0.000176649
											AT5G44340	TUB4	1.57506	0.0301498
											AT5G47030	AT5G47030	1.64151	0.0227774
											AT5G47570	AT5G47570	1.71809	0.0226192
											AT5G47700	AT5G47700	2.28973	0.00113705
											AT5G48810	CB5-D	2.21338	1.28284e-05
											AT5G49440	AT5G49440	1.83793	0.00241819
											AT5G52840	AT5G52840	1.72789	0.010065
											AT5G53300	UBC10	1.6005	0.0290582
											AT5G54580	AT5G54580	2.03151	0.0199192
											AT5G54770	THI1	1.50301	0.0296701
											AT5G57290	AT5G57290	2.55367	0.00331596
											AT5G59690	AT5G59690	1.9243	0.0421161
											AT5G59910	HTB4	1.64114	0.0366833
											AT5G59950	AT5G59950	1.6778	0.0366833
											AT5G60340	AT5G60340	1.85231	0.0434647
											AT5G60390	AT5G60390	1.69989	0.0333701
											AT5G60680	AT5G60680	2.12532	0.00143855
											AT5G63500	AT5G63500	2.79947	0.0331842
											AT5G64180	AT5G64180	2.28838	0.00727543
											AT5G64350	FKBP12	1.71213	0.0102186
											AT5G64400	AT5G64400	1.81525	0.00727179
											AT5G64620	C/VIF2	2.3389	0.000178589
											AT5G65220	AT5G65220	1.77521	0.00776543
											AT5G65410	HB25	1.5939	0.0296701

## Sheet: DESeq M6N vs M5N
Downregulated genes					Enrichment in downregulated genes list						Upregulated genes					Enrichment in upregulated genes list
Feature ID	Gene name	Fold change	FDR		Category	Term	Genes	Fold Enrichment	FDR		Feature ID	Gene name	Fold change	FDR		Category	Term	Genes	Fold Enrichment	FDR
AT1G01070	AT1G01070	0.503951	0.0142742		SP_PIR_KEYWORDS	ribosomal protein	AT2G41840, AT2G34480, AT5G28060, AT3G53740, AT1G52300, AT2G18020, AT5G20160, AT3G13882, AT3G11940, AT1G07770, AT3G09500, AT2G36160, AT5G23900, AT4G02890, AT2G05220, AT5G16130, AT5G02450, AT3G56340, AT5G23740, AT4G35490, AT3G47370, AT3G08520, AT1G74050, AT2G40510, AT5G20290, AT5G35530, AT1G15930, AT3G04840, AT5G15200, AT3G02080, AT5G15520, AT5G56940, AT3G49010, AT2G18400, AT5G18380, AT1G04480, AT3…	12.6385	4.2153e-71		AT1G01190	CYP78A8	20.8042	2.78271e-10		GOTERM_MF_FAT	GO:0000166~nucleotide binding	AT3G45850, AT1G06690, AT3G14840, AT4G19110, AT5G47910, AT1G03090, AT1G03160, AT1G10930, AT1G61140, AT3G25560, AT2G21380, AT3G20040, AT3G48110, AT1G72540, AT2G31150, AT4G36270, AT5G35170, AT5G56790, AT3G06880, AT5G65460, AT1G36180, AT4G39850, AT1G12805, AT4G28710, AT2G31970, AT2G02480, AT3G23310, AT1G20720, AT4G36150, AT5G43900, AT4G16960, AT3G57300, AT1G63680, AT4G16860, AT4G38950, AT1G17220, AT1…	1.77109	1.12911e-08
AT1G01100	AT1G01100	0.429891	0.0046782		SP_PIR_KEYWORDS	ribonucleoprotein	AT2G41840, AT2G34480, AT5G28060, AT3G53740, AT1G52300, AT2G18020, AT3G13882, AT3G11940, AT1G07770, AT3G09500, AT2G36160, AT5G23900, AT4G02890, AT2G05220, AT5G16130, AT5G02450, AT3G56340, AT5G23740, AT4G35490, AT3G47370, AT3G08520, AT1G74050, AT2G40510, AT5G20290, AT5G35530, AT1G15930, AT3G04840, AT5G15200, AT3G02080, AT5G15520, AT3G49010, AT2G18400, AT5G18380, AT1G04480, AT3G48930, AT2G19730, AT3…	11.2247	1.04104e-63		AT1G01790	KEA1	1.85608	0.0324878		SP_PIR_KEYWORDS	atp-binding	AT3G45850, AT4G19110, AT1G03090, AT4G27370, AT2G39730, AT1G10930, AT2G21380, AT3G25560, AT3G25620, AT3G20040, AT3G48110, AT1G53430, AT1G21270, AT1G72540, AT2G35620, AT2G37420, AT5G18370, AT1G69040, AT5G65460, AT4G39850, AT2G30950, AT4G28710, AT2G31970, AT3G23310, AT4G04350, AT5G43900, AT4G16960, AT3G57300, AT4G16860, AT4G38950, AT4G16660, AT1G32060, AT5G17890, AT1G70070, AT1G21250, AT3G58160, AT5…	2.5017	1.5891e-08
AT1G01300	AT1G01300	0.671836	0.0448831		GOTERM_MF_FAT	GO:0003735~structural constituent of ribosome	AT2G41840, AT2G34480, AT5G28060, AT3G53740, AT1G52300, AT2G18020, AT3G13882, AT3G11940, AT1G07770, AT3G09500, AT2G36160, AT5G23900, AT4G02890, AT2G05220, AT5G16130, AT5G02450, AT3G56340, AT5G23740, AT4G35490, AT3G47370, AT3G08520, AT1G74050, AT2G40510, AT5G20290, AT5G35530, AT1G15930, AT3G04840, AT5G15200, AT3G02080, AT5G15520, AT5G56940, AT3G49010, AT2G18400, AT5G18380, AT1G04480, AT3G48930, AT2…	10.0875	1.59898e-62		AT1G01980	ATSEC1A	Inf	0.0382459		GOTERM_MF_FAT	GO:0001882~nucleoside binding	AT1G06690, AT3G45850, AT3G14840, AT4G19110, AT5G47910, AT1G03090, AT1G10930, AT3G25560, AT2G21380, AT1G61140, AT3G20040, AT3G48110, AT2G31150, AT1G72540, AT4G36270, AT5G35170, AT5G56790, AT5G65460, AT4G39850, AT1G36180, AT4G28710, AT2G31970, AT2G02480, AT3G23310, AT1G20720, AT4G36150, AT5G43900, AT3G57300, AT4G16960, AT4G16860, AT1G63680, AT4G38950, AT2G13370, AT4G16660, AT1G70070, AT5G10290, AT5…	1.92703	1.86153e-08
AT1G01620	PIP1C	0.661643	0.0402789		GOTERM_MF_FAT	GO:0005198~structural molecule activity	AT2G41840, AT2G34480, AT5G28060, AT3G53740, AT1G52300, AT2G18020, AT3G13882, AT3G11940, AT1G07770, AT3G09500, AT2G36160, AT5G23900, AT4G02890, AT2G05220, AT5G16130, AT5G02450, AT3G56340, AT5G23740, AT1G04820, AT2G27380, AT4G35490, AT3G47370, AT3G08520, AT1G74050, AT5G20290, AT2G40510, AT5G35530, AT1G15930, AT3G04840, AT5G15200, AT3G02080, AT5G15520, AT5G56940, AT3G49010, AT2G18400, AT5G18380, AT1…	7.7934	1.89502e-55		AT1G03080	AT1G03080	1.72644	0.0338038		GOTERM_MF_FAT	GO:0017076~purine nucleotide binding	AT3G45850, AT1G06690, AT3G14840, AT4G19110, AT5G47910, AT1G03090, AT1G03160, AT1G10930, AT3G25560, AT2G21380, AT1G61140, AT3G20040, AT3G48110, AT2G31150, AT1G72540, AT4G36270, AT5G35170, AT5G56790, AT5G65460, AT4G39850, AT1G36180, AT4G28710, AT2G31970, AT2G02480, AT3G23310, AT1G20720, AT4G36150, AT5G43900, AT3G57300, AT4G16960, AT4G16860, AT1G63680, AT4G38950, AT1G17220, AT1G21160, AT2G13370, AT4…	1.85898	2.93528e-08
AT1G01900	SBTI1.1	0.27724	0.00312777		GOTERM_CC_FAT	GO:0022626~cytosolic ribosome	AT2G41840, AT5G13850, AT2G34480, AT5G28060, AT3G53740, AT1G52300, AT2G18020, AT3G11940, AT1G07770, AT3G09500, AT2G36160, AT5G23900, AT4G02890, AT2G05220, AT5G16130, AT5G02450, AT3G56340, AT5G23740, AT4G35490, AT3G47370, AT3G08520, AT1G74050, AT5G20290, AT2G40510, AT5G35530, AT1G15930, AT3G04840, AT5G15200, AT3G02080, AT5G15520, AT3G49010, AT5G18380, AT1G04480, AT3G48930, AT2G19730, AT3G45030, AT2…	8.96439	1.78631e-54		AT1G03090	MCCA	2.45828	0.00653126		GOTERM_MF_FAT	GO:0001883~purine nucleoside binding	AT1G06690, AT3G45850, AT3G14840, AT4G19110, AT5G47910, AT1G03090, AT1G10930, AT3G25560, AT2G21380, AT1G61140, AT3G20040, AT3G48110, AT2G31150, AT1G72540, AT4G36270, AT5G35170, AT5G56790, AT5G65460, AT4G39850, AT1G36180, AT4G28710, AT2G31970, AT2G02480, AT3G23310, AT1G20720, AT4G36150, AT5G43900, AT3G57300, AT4G16960, AT4G16860, AT1G63680, AT4G38950, AT2G13370, AT4G16660, AT1G70070, AT5G10290, AT5…	1.89485	9.00978e-08
AT1G01990	AT1G01990	0.512417	0.0110128		GOTERM_CC_FAT	GO:0044445~cytosolic part	AT2G41840, AT2G34480, AT5G28060, AT3G53740, AT5G23290, AT2G18020, AT3G11940, AT1G07770, AT3G09500, AT2G36160, AT5G23900, AT4G02890, AT2G05220, AT5G16130, AT5G02450, AT3G56340, AT5G23740, AT4G35490, AT3G47370, AT3G08520, AT1G74050, AT2G40510, AT5G20290, AT5G35530, AT1G15930, AT3G04840, AT5G15200, AT3G02080, AT5G15520, AT3G49010, AT5G18380, AT1G04480, AT3G48930, AT2G19730, AT3G45030, AT2G45710, AT1…	9.51058	5.32317e-51		AT1G03160	FZL	1.8648	0.0485188		GOTERM_MF_FAT	GO:0030554~adenyl nucleotide binding	AT1G06690, AT3G45850, AT3G14840, AT4G19110, AT5G47910, AT1G03090, AT1G10930, AT3G25560, AT2G21380, AT1G61140, AT3G20040, AT3G48110, AT2G31150, AT1G72540, AT4G36270, AT5G35170, AT5G56790, AT5G65460, AT4G39850, AT1G36180, AT4G28710, AT2G31970, AT2G02480, AT3G23310, AT1G20720, AT4G36150, AT5G43900, AT3G57300, AT4G16960, AT4G16860, AT1G63680, AT4G38950, AT2G13370, AT4G16660, AT1G70070, AT5G10290, AT5…	1.89485	9.00978e-08
AT1G02335	GL22	0.208999	0.00331279		GOTERM_CC_FAT	GO:0033279~ribosomal subunit	AT2G41840, AT2G34480, AT5G28060, AT3G53740, AT2G18020, AT3G11940, AT1G07770, AT3G09500, AT2G36160, AT5G23900, AT4G02890, AT2G05220, AT5G16130, AT5G02450, AT3G56340, AT5G23740, AT4G35490, AT3G47370, AT3G08520, AT1G74050, AT2G40510, AT5G20290, AT5G35530, AT1G15930, AT3G04840, AT5G15200, AT3G02080, AT5G15520, AT3G49010, AT2G18400, AT5G18380, AT1G04480, AT3G48930, AT2G19730, AT3G45030, AT2G45710, AT1…	8.87895	3.17979e-49		AT1G03300	ATDUF1	3.70139	0.026325		GOTERM_MF_FAT	GO:0032553~ribonucleotide binding	AT1G06690, AT3G45850, AT3G14840, AT4G19110, AT1G03090, AT1G03160, AT1G10930, AT3G25560, AT2G21380, AT1G61140, AT3G20040, AT3G48110, AT2G31150, AT1G72540, AT4G36270, AT5G35170, AT5G56790, AT5G65460, AT4G39850, AT1G36180, AT4G28710, AT2G31970, AT2G02480, AT3G23310, AT1G20720, AT4G36150, AT5G43900, AT3G57300, AT4G16960, AT4G16860, AT1G63680, AT4G38950, AT1G17220, AT1G21160, AT2G13370, AT4G16660, AT1…	1.86454	1.31289e-07
AT1G02500	SAM1	0.588066	0.00409165		GOTERM_CC_FAT	GO:0005840~ribosome	AT2G41840, AT5G13850, AT2G34480, AT5G28060, AT3G53740, AT1G52300, AT2G18020, AT5G20160, AT3G11940, AT3G13882, AT1G07770, AT3G09500, AT2G36160, AT5G23900, AT4G02890, AT2G05220, AT5G16130, AT5G02450, AT3G56340, AT5G23740, AT4G35490, AT3G47370, AT3G08520, AT1G74050, AT5G20290, AT2G40510, AT5G35530, AT1G15930, AT3G04840, AT5G15200, AT3G02080, AT5G15520, AT5G56940, AT3G49010, AT2G18400, AT5G18380, AT1…	6.67894	1.80682e-48		AT1G03930	ADK1 (NC_003070 1004768..1008370)	2.50357	0.0411439		GOTERM_MF_FAT	GO:0032555~purine ribonucleotide binding	AT1G06690, AT3G45850, AT3G14840, AT4G19110, AT1G03090, AT1G03160, AT1G10930, AT3G25560, AT2G21380, AT1G61140, AT3G20040, AT3G48110, AT2G31150, AT1G72540, AT4G36270, AT5G35170, AT5G56790, AT5G65460, AT4G39850, AT1G36180, AT4G28710, AT2G31970, AT2G02480, AT3G23310, AT1G20720, AT4G36150, AT5G43900, AT3G57300, AT4G16960, AT4G16860, AT1G63680, AT4G38950, AT1G17220, AT1G21160, AT2G13370, AT4G16660, AT1…	1.86454	1.31289e-07
AT1G03330	AT1G03330	0.530896	0.00206956		GOTERM_CC_FAT	GO:0030529~ribonucleoprotein complex	AT2G41840, AT5G20160, AT3G11940, AT3G13882, AT3G09500, AT2G36160, AT5G23900, AT5G02450, AT3G56340, AT4G35490, AT2G40510, AT5G20290, AT3G02080, AT5G56940, AT1G04480, AT3G48930, AT3G45030, AT2G45710, AT1G69620, AT3G24830, AT3G05560, AT5G47700, AT4G14320, AT1G01100, AT5G08290, AT5G57290, AT4G05320, AT2G37190, AT4G17390, AT4G02970, AT4G34620, AT5G27700, AT3G04400, AT2G20490, AT4G31985, AT3G05590, AT1…	5.02296	1.43437e-40		AT1G04040	AT1G04040	4.49197	5.22969e-06		SP_PIR_KEYWORDS	nucleotide-binding	AT3G45850, AT4G19110, AT1G03090, AT4G27370, AT2G39730, AT1G03160, AT2G21380, AT3G25560, AT3G25620, AT3G20040, AT3G48110, AT1G53430, AT1G21270, AT1G72540, AT2G35620, AT2G37420, AT5G18370, AT1G69040, AT3G12080, AT5G65460, AT4G39850, AT2G30950, AT4G28710, AT2G31970, AT5G03940, AT3G23310, AT4G04350, AT5G43900, AT4G16960, AT3G57300, AT4G16860, AT4G38950, AT1G17220, AT1G21160, AT4G16660, AT1G32060, AT5…	2.3194	1.34212e-07
AT1G04070	TOM22-I	0.473128	0.00488903		GOTERM_CC_FAT	GO:0005829~cytosol	AT2G41840, AT5G23290, AT3G11940, AT1G45145, AT3G09500, AT2G36160, AT5G23900, AT5G02450, AT1G72730, AT4G38740, AT5G42980, AT3G56340, AT4G35490, AT2G40510, AT5G20290, AT3G02080, AT1G04480, AT3G48930, AT3G45030, AT2G45710, AT3G24830, AT1G69620, AT3G05560, AT5G47700, AT4G14320, AT1G01100, AT4G05320, AT2G37190, AT4G17390, AT5G27700, AT3G04400, AT5G01410, AT4G31985, AT5G63400, AT3G05590, AT1G07070, AT5…	4.8538	4.33559e-40		AT1G04800	AT1G04800	Inf	3.98112e-05		GOTERM_MF_FAT	GO:0005524~ATP binding	AT3G45850, AT1G06690, AT3G14840, AT4G19110, AT1G35530, AT1G03090, AT3G54670, AT4G27370, AT2G39730, AT1G10930, AT5G60900, AT1G61140, AT2G21380, AT3G25560, AT3G25620, AT3G20040, AT1G21270, AT1G53430, AT3G48110, AT1G72540, AT2G31150, AT3G24190, AT2G35620, AT4G36270, AT2G37420, AT5G35170, AT5G18370, AT1G69040, AT5G56790, AT3G54280, AT5G65460, AT1G36180, AT4G39850, AT2G30950, AT4G28710, AT2G31970, AT2…	1.92302	2.17655e-07
AT1G04260	MPI7	0.544157	0.0428131		GOTERM_CC_FAT	GO:0043228~non-membrane-bounded organelle	AT2G41840, AT1G07930, AT5G20160, AT3G11940, AT3G13882, AT2G19760, AT3G09500, AT2G36160, AT5G23900, AT5G02450, AT5G20020, AT3G56340, AT4G35490, AT2G40510, AT5G20290, AT3G02080, AT5G56940, AT1G04480, AT3G48930, AT3G45030, AT2G45710, AT3G24830, AT1G69620, AT3G05560, AT4G14320, AT5G47700, AT1G01100, AT5G57290, AT4G05320, AT2G37190, AT4G17390, AT4G34620, AT5G27700, AT3G04400, AT2G30050, AT2G20490, AT4…	3.52383	1.47626e-33		AT1G05230	HDG2	2.28302	0.0120559		GOTERM_MF_FAT	GO:0032559~adenyl ribonucleotide binding	AT3G45850, AT1G06690, AT3G14840, AT4G19110, AT1G35530, AT1G03090, AT3G54670, AT4G27370, AT2G39730, AT1G10930, AT5G60900, AT1G61140, AT2G21380, AT3G25560, AT3G25620, AT3G20040, AT1G21270, AT1G53430, AT3G48110, AT1G72540, AT2G31150, AT3G24190, AT2G35620, AT4G36270, AT2G37420, AT5G35170, AT5G18370, AT1G69040, AT5G56790, AT3G54280, AT5G65460, AT1G36180, AT4G39850, AT2G30950, AT4G28710, AT2G31970, AT2…	1.90028	4.14153e-07
AT1G04270	RPS15	0.465554	0.00811948		GOTERM_CC_FAT	GO:0043232~intracellular non-membrane-bounded organelle	AT2G41840, AT1G07930, AT5G20160, AT3G11940, AT3G13882, AT2G19760, AT3G09500, AT2G36160, AT5G23900, AT5G02450, AT5G20020, AT3G56340, AT4G35490, AT2G40510, AT5G20290, AT3G02080, AT5G56940, AT1G04480, AT3G48930, AT3G45030, AT2G45710, AT3G24830, AT1G69620, AT3G05560, AT4G14320, AT5G47700, AT1G01100, AT5G57290, AT4G05320, AT2G37190, AT4G17390, AT4G34620, AT5G27700, AT3G04400, AT2G30050, AT2G20490, AT4…	3.52383	1.47626e-33		AT1G06149	CPuORF8	Inf	1.06916e-06		GOTERM_CC_FAT	GO:0009507~chloroplast	AT1G06690, AT4G37925, AT2G43970, AT1G03160, AT2G21380, AT2G47940, AT1G55370, AT3G48110, AT1G69830, AT1G72540, AT3G59040, AT2G29650, AT5G51100, AT5G35170, AT5G10690, AT1G12800, AT2G37290, AT5G61190, AT1G53670, AT3G02930, AT2G34640, AT2G37080, AT4G23800, AT1G36180, AT4G36150, AT5G25980, AT2G20815, AT3G54050, AT1G63680, AT1G70200, AT1G17220, AT3G23700, AT4G16660, AT3G45140, AT1G70070, AT5G55220, AT3…	1.7683	4.65143e-07
AT1G04480	AT1G04480	0.610938	0.0100452		GOTERM_CC_FAT	GO:0022627~cytosolic small ribosomal subunit	AT2G41840, AT1G04270, AT5G28060, AT4G05320, AT3G11940, AT1G07770, AT2G36160, AT4G02890, AT2G05220, AT5G16130, AT5G27700, AT3G56340, AT5G23740, AT4G39200, AT5G20620, AT2G09990, AT3G11510, AT3G47370, AT3G52580, AT5G58420, AT5G07090, AT2G40510, AT5G20290, AT5G35530, AT1G15930, AT5G09510, AT4G09800, AT3G04840, AT4G33865, AT5G15200, AT3G02080, AT5G15520, AT4G31700, AT5G10360, AT4G00100, AT5G18380, AT5…	11.8839	3.61247e-29		AT1G06410	TPS7	1.56938	0.0422428		GOTERM_CC_FAT	GO:0009536~plastid	AT1G06690, AT4G37925, AT2G43970, AT1G03160, AT2G21380, AT2G47940, AT1G55370, AT3G48110, AT1G69830, AT1G72540, AT3G59040, AT2G29650, AT5G51100, AT5G35170, AT5G10690, AT1G12800, AT2G37290, AT5G61190, AT1G53670, AT3G02930, AT2G34640, AT2G37080, AT4G23800, AT1G36180, AT4G36150, AT5G25980, AT2G20815, AT3G54050, AT1G63680, AT1G70200, AT1G17220, AT3G23700, AT4G16660, AT3G45140, AT1G70070, AT5G55220, AT3…	1.73195	1.5628e-06
AT1G04820	TUA4	0.607166	0.00516093		GOTERM_CC_FAT	GO:0015935~small ribosomal subunit	AT2G41840, AT1G04270, AT5G28060, AT4G05320, AT3G11940, AT1G07770, AT2G36160, AT4G02890, AT2G05220, AT5G16130, AT5G27700, AT2G34520, AT3G56340, AT5G23740, AT4G39200, AT5G20620, AT2G09990, AT3G11510, AT3G47370, AT3G52580, AT5G58420, AT5G07090, AT2G40510, AT5G20290, AT5G35530, AT1G15930, AT5G09510, AT4G09800, AT3G04840, AT4G33865, AT5G15200, AT3G02080, AT5G15520, AT4G31700, AT5G10360, AT4G00100, AT5…	10.4347	2.28378e-27		AT1G06490	GSL07	2.84328	0.00554877		SP_PIR_KEYWORDS	motor protein	AT3G54870, AT3G45850, AT5G43900, AT4G27370, AT4G38950, AT2G21380, AT5G65460, AT3G58160, AT3G12020, AT3G51150, AT5G27950, AT4G28710, AT2G37420	10.9815	2.67395e-06
AT1G06200	AT1G06200	0.591528	0.0173753		GOTERM_BP_FAT	GO:0006412~translation	AT2G41840, AT1G07930, AT3G11940, AT3G13882, AT3G09500, AT2G36160, AT5G23900, AT5G66860, AT5G02450, AT1G72730, AT3G56340, AT4G35490, AT2G40510, AT5G20290, AT3G02080, AT5G56940, AT1G04480, AT3G48930, AT3G45030, AT2G45710, AT3G24830, AT1G69620, AT3G05560, AT5G47700, AT4G14320, AT1G01100, AT5G57290, AT4G05320, AT2G37190, AT4G17390, AT4G34620, AT5G27700, AT3G04400, AT4G31985, AT3G05590, AT1G07070, AT5…	3.30858	1.96816e-25		AT1G06690	AT1G06690	3.20157	0.0490132		GOTERM_MF_FAT	GO:0003774~motor activity	AT3G54870, AT3G45850, AT5G43900, AT4G27370, AT4G38950, AT2G21380, AT5G65460, AT3G58160, AT3G12020, AT3G51150, AT5G27950, AT4G28710, AT2G37420	6.55222	0.000874789
AT1G07070	AT1G07070	0.488791	0.00136388		KEGG_PATHWAY	ath03010:Ribosome	AT2G41840, AT2G34480, AT5G28060, AT2G18020, AT1G52300, AT3G09500, AT2G36160, AT5G23900, AT2G05220, AT5G16130, AT5G02450, AT3G56340, AT5G23740, AT1G74050, AT2G40510, AT5G20290, AT5G35530, AT3G04840, AT5G15200, AT3G02080, AT5G15520, AT2G18400, AT5G18380, AT3G48930, AT2G19730, AT2G45710, AT1G69620, AT3G24830, AT5G47700, AT1G09690, AT2G37190, AT4G17390, AT4G34620, AT5G27700, AT2G37600, AT3G04400, AT2…	4.6886	4.92746e-25		AT1G08520	ALB1	1.71581	0.0192426		SP_PIR_KEYWORDS	coiled coil	AT3G54870, AT1G79830, AT5G43900, AT2G37630, AT1G19835, AT2G45920, AT4G13250, AT2G37080, AT3G25690, AT3G16840, AT1G10870, AT1G30690, AT1G58602, AT3G16000, AT5G65770, AT5G38150, AT3G58160, AT1G64060, AT1G55250, AT4G28710, AT3G50950, AT1G05230, AT2G31970, AT1G66840	3.30733	0.00165204
AT1G07080	AT1G07080	0.566485	0.0128416		GOTERM_CC_FAT	GO:0022625~cytosolic large ribosomal subunit	AT2G34480, AT1G09690, AT3G53740, AT2G18020, AT4G05320, AT2G37190, AT4G17390, AT3G09500, AT5G23900, AT4G02890, AT2G37600, AT5G02450, AT3G04400, AT5G27850, AT4G31985, AT3G05590, AT4G16720, AT1G07070, AT3G55170, AT5G20620, AT4G35490, AT3G08520, AT1G74050, AT5G02870, AT4G36130, AT4G29410, AT3G49010, AT3G14600, AT4G27090, AT2G40205, AT3G56020, AT1G04480, AT2G33370, AT2G19730, AT1G69620, AT3G24830, AT3…	9.09884	4.51804e-22		AT1G09050	AT1G09050	3.88387	0.040858		INTERPRO	IPR001752:Kinesin, motor region	AT3G45850, AT3G54870, AT2G21380, AT5G65460, AT3G12020, AT5G27950, AT3G51150, AT4G38950, AT2G37420	9.29783	0.00741939
AT1G07750	AT1G07750	0.471744	0.00128585		GOTERM_CC_FAT	GO:0015934~large ribosomal subunit	AT2G34480, AT1G09690, AT3G53740, AT2G18020, AT4G05320, AT2G07715, AT2G37190, AT4G17390, AT3G09500, AT5G23900, AT4G02890, AT2G37600, AT5G02450, AT3G04400, AT5G27850, AT4G31985, AT3G05590, AT4G16720, AT1G07070, AT3G55170, AT5G20620, AT4G35490, AT3G08520, AT1G74050, AT5G02870, AT4G36130, AT4G29410, AT3G49010, AT3G14600, AT4G27090, AT2G18400, AT2G40205, AT3G56020, AT1G04480, AT2G33370, AT2G19730, AT1…	7.64004	2.34738e-20		AT1G10870	AGD4	2.52965	0.00279913		GOTERM_CC_FAT	GO:0009532~plastid stroma	AT1G08520, AT4G09040, AT3G54050, AT3G48500, AT1G53670, AT2G34640, AT2G39730, AT1G55490, AT3G23700, AT5G38420, AT3G45140, AT1G32060, AT2G47940, AT4G29060, AT1G69830, AT1G70070, AT5G55220, AT3G48110, AT3G16000, AT5G04140, AT4G15110, AT5G38430, AT5G03940, AT1G62780	3.00474	0.00587164
AT1G07770	RPS15A	0.456527	0.000995756		GOTERM_CC_FAT	GO:0070469~respiratory chain	AT3G27280, AT4G37830, AT1G79010, AT5G63510, AT1G16700, AT3G12260, AT2G47690, AT5G47570, AT4G34700, AT2G40765, AT2G42310, AT3G27380, AT4G16450, AT5G40650, AT5G59613, AT5G52840, AT1G22840, AT2G02510, AT5G47890, AT4G21105, AT3G57785, AT3G62400, AT1G49140, AT1G67785, AT3G10860, AT1G47260, AT5G67590, AT3G18410, AT5G11770, AT1G14450, AT5G05370	10.3468	3.17524e-19		AT1G10930	RECQ4A	1.92651	0.0051323		GOTERM_CC_FAT	GO:0044430~cytoskeletal part	AT3G54870, AT3G45850, AT1G27920, AT5G43900, AT4G27370, AT4G38950, AT2G21380, AT1G24764, AT5G65460, AT3G58160, AT3G12020, AT5G27950, AT3G51150, AT4G28710, AT2G37420	4.34587	0.0108127
AT1G07930	AT1G07930	0.618257	0.0101835		SP_PIR_KEYWORDS	protein biosynthesis	AT2G34480, AT1G04270, AT1G07930, AT4G05320, AT2G07715, AT4G17390, AT4G34620, AT4G02890, AT2G37600, AT1G72730, AT3G56340, AT4G16720, AT4G39200, AT5G20620, AT3G47370, AT3G52580, AT2G18110, AT1G26630, AT4G00810, AT4G36130, AT4G09800, AT5G60390, AT4G31700, AT4G18040, AT1G30230, AT4G00100, AT5G18110, AT3G48930, AT4G27130, AT2G45710, AT5G19510, AT1G07940, AT4G14320	9.41772	1.46288e-18		AT1G11350	SD1-13	5.88465	0.0406121		GOTERM_CC_FAT	GO:0044435~plastid part	AT1G06690, AT4G09040, AT4G37925, AT3G54050, AT3G48500, AT2G39730, AT2G10940, AT1G17220, AT1G03160, AT3G23700, AT3G45140, AT1G32060, AT2G47940, AT1G69830, AT1G70070, AT3G48110, AT4G29060, AT5G55220, AT2G29650, AT1G62780, AT1G08520, AT5G35170, AT5G64580, AT3G55520, AT1G53670, AT2G34640, AT1G55490, AT3G25690, AT5G38420, AT4G24450, AT5G04140, AT3G16000, AT4G15110, AT1G01790, AT5G38430, AT1G52510, AT2…	2.13701	0.0173667
AT1G07940	AT1G07940	0.505361	0.0058567		SP_PIR_KEYWORDS	cytoplasm	AT3G60820, AT3G22630, AT1G07930, AT2G18020, AT2G19760, AT1G45145, AT1G07770, AT2G36160, AT4G14110, AT1G27970, AT4G02890, AT1G47250, AT1G72730, AT4G38740, AT5G42980, AT5G23740, AT1G47200, AT1G27450, AT1G77440, AT3G04840, AT1G22920, AT4G39800, AT1G18590, AT5G20570, AT3G49010, AT5G47600, AT5G18380, AT1G21720, AT3G48930, AT2G29700, AT1G35720, AT1G71790, AT1G04270, AT4G05320, AT5G01410, AT2G16600, AT1…	4.32768	6.42141e-17		AT1G11720	SS3 (NC_003070 3951552..3957044)	1.98895	0.0340695		GOTERM_CC_FAT	GO:0043228~non-membrane-bounded organelle	AT3G45850, AT5G25980, AT1G27920, AT1G73850, AT5G43900, AT2G29890, AT4G31210, AT3G48500, AT1G03090, AT4G27370, AT1G63680, AT3G54670, AT4G38950, AT3G23700, AT5G55310, AT2G13370, AT2G21380, AT1G58983, AT1G24764, AT1G58684, AT3G58160, AT5G27950, AT4G19610, AT1G55250, AT4G11830, AT2G37420, AT3G54870, AT5G51100, AT2G34640, AT1G55490, AT5G55300, AT5G38420, AT1G59359, AT3G16000, AT3G17170, AT1G77300, AT5…	2.03162	0.0177901
AT1G08010	GATA11	0.590273	0.0362636		GOTERM_CC_FAT	GO:0030964~NADH dehydrogenase complex	AT2G02510, AT5G47890, AT3G27280, AT1G79010, AT5G63510, AT1G16700, AT3G57785, AT1G49140, AT3G12260, AT1G67785, AT2G47690, AT1G47260, AT5G47570, AT4G34700, AT5G67590, AT3G18410, AT2G42310, AT4G16450, AT5G11770, AT1G14450, AT5G52840	15.4201	4.84347e-16		AT1G12800	AT1G12800	1.71505	0.0276456		GOTERM_CC_FAT	GO:0043232~intracellular non-membrane-bounded organelle	AT3G45850, AT5G25980, AT1G27920, AT1G73850, AT5G43900, AT2G29890, AT4G31210, AT3G48500, AT1G03090, AT4G27370, AT1G63680, AT3G54670, AT4G38950, AT3G23700, AT5G55310, AT2G13370, AT2G21380, AT1G58983, AT1G24764, AT1G58684, AT3G58160, AT5G27950, AT4G19610, AT1G55250, AT4G11830, AT2G37420, AT3G54870, AT5G51100, AT2G34640, AT1G55490, AT5G55300, AT5G38420, AT1G59359, AT3G16000, AT3G17170, AT1G77300, AT5…	2.03162	0.0177901
AT1G08210	AT1G08210	0.553778	0.00750125		GOTERM_CC_FAT	GO:0045271~respiratory chain complex I	AT2G02510, AT5G47890, AT3G27280, AT1G79010, AT5G63510, AT1G16700, AT3G57785, AT1G49140, AT3G12260, AT1G67785, AT2G47690, AT1G47260, AT5G47570, AT4G34700, AT5G67590, AT3G18410, AT2G42310, AT4G16450, AT5G11770, AT1G14450, AT5G52840	15.4201	4.84347e-16		AT1G12805	AT1G12805	Inf	0.0105495		SMART	SM00129:KISc	AT3G45850, AT3G54870, AT2G21380, AT5G65460, AT3G12020, AT5G27950, AT3G51150, AT4G38950, AT2G37420	7.82312	0.0176533
AT1G08700	PS1 (NC_003070 2769814..2771477)	0.570705	0.0104586		SP_PIR_KEYWORDS	ribosome	AT2G34480, AT1G04270, AT4G00810, AT4G05320, AT2G07715, AT4G36130, AT4G09800, AT4G17390, AT4G34620, AT4G02890, AT2G37600, AT4G31700, AT4G00100, AT3G56340, AT3G48930, AT4G16720, AT2G45710, AT4G39200, AT5G20620, AT3G47370, AT3G52580, AT4G14320	14.2312	2.38058e-15		AT1G15290	AT1G15290	2.41181	0.0212329		INTERPRO	IPR019821:Kinesin, motor region, conserved site	AT3G45850, AT3G54870, AT2G21380, AT5G65460, AT3G12020, AT3G51150, AT4G38950, AT2G37420	9.6422	0.0254794
AT1G08880	H2AXA	0.529644	0.00102406		GOTERM_CC_FAT	GO:0005730~nucleolus	AT2G41840, AT3G52930, AT1G09690, AT1G07930, AT2G18020, AT4G05320, AT5G20160, AT5G59690, AT2G19760, AT2G37190, AT4G17390, AT3G09500, AT4G02890, AT5G16130, AT3G04400, AT2G30050, AT5G20020, AT2G20490, AT3G03920, AT3G11510, AT5G20620, AT3G47370, AT5G59910, AT5G58420, AT5G02870, AT5G20290, AT5G35530, AT5G09510, AT4G09800, AT5G15200, AT5G15520, AT5G60390, AT3G49010, AT4G31700, AT4G18040, AT4G27090, AT1…	4.47874	1.44329e-13		AT1G15960	NRAMP6	2.60154	0.0329054		GOTERM_CC_FAT	GO:0005856~cytoskeleton	AT3G54870, AT3G45850, AT1G27920, AT5G43900, AT2G29890, AT4G27370, AT4G38950, AT2G21380, AT1G24764, AT5G65460, AT3G58160, AT3G12020, AT5G27950, AT3G51150, AT4G28710, AT2G37420	3.64361	0.0401621
AT1G09330	AT1G09330	0.571368	0.0183859		GOTERM_CC_FAT	GO:0031981~nuclear lumen	AT2G41840, AT3G52930, AT1G07930, AT2G18020, AT5G20160, AT2G19760, AT1G23860, AT3G09500, AT4G02890, AT5G16130, AT5G20020, AT3G47370, AT3G59600, AT2G37340, AT5G20290, AT5G35530, AT5G15200, AT5G15520, AT3G49010, AT4G18040, AT4G20440, AT1G04480, AT2G45710, AT3G05560, AT1G09690, AT4G05320, AT2G37190, AT5G59690, AT4G17390, AT1G11475, AT3G04400, AT2G30050, AT2G20490, AT3G03920, AT5G20620, AT3G11510, AT5…	3.50034	3.56049e-11		AT1G17220	FUG1	1.76252	0.0107927
AT1G09690	AT1G09690	0.589919	0.00279914		GOTERM_CC_FAT	GO:0005886~plasma membrane	AT1G07930, AT2G14890, AT3G11940, AT1G45145, AT2G19760, AT2G36160, AT5G17770, AT1G47250, AT1G13280, AT5G02450, AT1G20850, AT1G72730, AT4G35350, AT3G17210, AT4G38740, AT5G42980, AT2G30860, AT2G13820, AT5G18690, AT3G15480, AT5G20290, AT4G09320, AT1G28290, AT1G29250, AT2G45710, AT1G69620, AT3G05560, AT5G47700, AT1G01100, AT4G23400, AT3G27280, AT2G15970, AT3G58730, AT4G05320, AT2G37330, AT3G44150, AT1…	1.86869	6.50424e-10		AT1G18090	AT1G18090	2.68597	0.0167794
AT1G10230	SK18	0.530636	0.0354368		GOTERM_CC_FAT	GO:0031974~membrane-enclosed lumen	AT2G41840, AT3G52930, AT1G07930, AT2G18020, AT5G20160, AT2G19760, AT1G23860, AT3G09500, AT4G02890, AT5G16130, AT5G20020, AT3G47370, AT1G22840, AT3G59600, AT2G37340, AT5G20290, AT5G35530, AT3G46560, AT5G15200, AT5G15520, AT3G49010, AT4G18040, AT4G20440, AT1G04480, AT2G45710, AT3G05560, AT1G09690, AT4G05320, AT5G59690, AT2G37190, AT4G17390, AT5G02050, AT1G11475, AT5G50810, AT3G04400, AT2G30050, AT2…	2.87332	1.04481e-09		AT1G19485	AT1G19485	2.27969	0.0256043
AT1G11475	NRPB10	0.520876	0.00149151		GOTERM_CC_FAT	GO:0070013~intracellular organelle lumen	AT2G41840, AT3G52930, AT1G07930, AT2G18020, AT5G20160, AT2G19760, AT1G23860, AT3G09500, AT4G02890, AT5G16130, AT5G20020, AT3G47370, AT1G22840, AT3G59600, AT2G37340, AT5G20290, AT5G35530, AT5G15200, AT5G15520, AT3G49010, AT4G18040, AT4G20440, AT1G04480, AT2G45710, AT3G05560, AT1G09690, AT4G05320, AT5G59690, AT2G37190, AT4G17390, AT5G02050, AT1G11475, AT3G04400, AT2G30050, AT2G34520, AT2G20490, AT3…	2.80792	7.03601e-09		AT1G19835	AT1G19835	1.81675	0.04228
AT1G13280	AOC4	0.589848	0.0372654		GOTERM_CC_FAT	GO:0043233~organelle lumen	AT2G41840, AT3G52930, AT1G07930, AT2G18020, AT5G20160, AT2G19760, AT1G23860, AT3G09500, AT4G02890, AT5G16130, AT5G20020, AT3G47370, AT1G22840, AT3G59600, AT2G37340, AT5G20290, AT5G35530, AT5G15200, AT5G15520, AT3G49010, AT4G18040, AT4G20440, AT1G04480, AT2G45710, AT3G05560, AT1G09690, AT4G05320, AT5G59690, AT2G37190, AT4G17390, AT5G02050, AT1G11475, AT3G04400, AT2G30050, AT2G34520, AT2G20490, AT3…	2.80792	7.03601e-09		AT1G20720	AT1G20720	2.93963	0.00499713
AT1G13380	AT1G13380	0.606158	0.0302224		GOTERM_CC_FAT	GO:0005773~vacuole	AT3G62290, AT3G22630, AT1G07930, AT2G18020, AT3G11940, AT4G16190, AT2G34585, AT5G05480, AT4G02890, AT4G13940, AT1G32400, AT4G25570, AT2G01540, AT1G20850, AT4G35350, AT5G42980, AT2G30860, AT5G53560, AT4G39090, AT4G09320, AT1G24450, AT2G25610, AT1G35720, AT2G15970, AT3G27280, AT3G58730, AT4G05320, AT2G37190, AT5G59690, AT1G19910, AT4G34720, AT5G11150, AT5G27850, AT3G56800, AT2G36830, AT1G49240, AT3…	2.8264	8.95001e-09		AT1G20970	AT1G20970	1.70334	0.0362636
AT1G13440	GAPC2	0.627827	0.0102595		GOTERM_BP_FAT	GO:0022613~ribonucleoprotein complex biogenesis	AT2G34480, AT5G28060, AT1G52300, AT5G20160, AT2G37190, AT3G09500, AT4G34620, AT5G23900, AT5G27700, AT2G20490, AT3G03920, AT3G56340, AT1G07070, AT3G55170, AT4G35490, AT2G37340, AT5G20290, AT2G40510, AT4G12600, AT4G29410, AT5G56940, AT3G49010, AT3G14600, AT4G27090, AT4G15770, AT3G09200, AT2G19730, AT2G45710, AT1G69620	4.60534	4.98042e-08		AT1G21160	AT1G21160	3.1769	0.00019063
AT1G13930	AT1G13930	0.528136	0.000197299		GOTERM_BP_FAT	GO:0042254~ribosome biogenesis	AT2G34480, AT5G28060, AT1G52300, AT5G20160, AT2G37190, AT3G09500, AT4G34620, AT5G23900, AT5G27700, AT2G20490, AT3G03920, AT3G56340, AT1G07070, AT3G55170, AT4G35490, AT5G20290, AT2G40510, AT4G12600, AT4G29410, AT5G56940, AT3G49010, AT3G14600, AT4G27090, AT4G15770, AT3G09200, AT2G19730, AT2G45710, AT1G69620	4.57515	1.36014e-07		AT1G21250	WAK1	1.80295	0.00372498
AT1G14400	UBC1	0.594255	0.00913886		GOTERM_CC_FAT	GO:0005739~mitochondrion	AT3G52930, AT4G37830, AT1G07930, AT4G00530, AT3G59650, AT1G07770, AT1G16700, AT3G12260, AT1G04070, AT5G66860, AT2G47690, AT5G08040, AT4G28060, AT4G34700, AT2G40765, AT5G42980, AT2G42310, AT5G57815, AT3G07480, AT4G16450, AT4G30010, AT5G52840, AT1G22840, AT2G02510, AT4G04925, AT2G26240, AT5G60340, AT3G46560, AT3G06790, AT1G49140, AT3G10860, AT2G20940, AT5G43970, AT5G67590, AT5G11770, AT1G14450, AT1…	1.98406	2.76209e-06		AT1G21270	WAK2	2.1868	0.046472
AT1G14450	AT1G14450	0.489347	0.00206956		GOTERM_CC_FAT	GO:0005740~mitochondrial envelope	AT3G52930, AT4G37830, AT5G63510, AT5G50810, AT1G04070, AT2G47690, AT5G08040, AT4G34700, AT2G40765, AT3G27380, AT4G16450, AT5G40650, AT5G59613, AT5G52840, AT4G21105, AT3G46560, AT3G62400, AT1G49140, AT3G10860, AT1G47260, AT5G43970, AT1G51650, AT5G67590, AT3G18410, AT3G08580, AT1G14450, AT5G05370, AT1G49410	3.83904	5.42808e-06		AT1G21740	AT1G21740	1.60735	0.047472
AT1G15370	AT1G15370	0.573183	0.0326117		GOTERM_CC_FAT	GO:0044429~mitochondrial part	AT3G52930, AT4G37830, AT5G63510, AT5G02050, AT5G50810, AT1G04070, AT2G47690, AT5G08040, AT2G34520, AT4G34700, AT2G40765, AT3G27380, AT4G16450, AT5G40650, AT5G59613, AT5G52840, AT1G22840, AT1G65290, AT4G21105, AT3G46560, AT3G62400, AT1G49140, AT3G10860, AT1G47260, AT5G43970, AT1G51650, AT5G67590, AT3G18410, AT3G08580, AT1G14450, AT5G05370, AT1G49410	3.39994	6.5739e-06		AT1G23935	AT1G23935	2.43923	0.0464384
AT1G15400	AT1G15400	0.408753	0.00640028		GOTERM_CC_FAT	GO:0031966~mitochondrial membrane	AT4G37830, AT5G63510, AT5G50810, AT1G04070, AT2G47690, AT5G08040, AT4G34700, AT2G40765, AT3G27380, AT4G16450, AT5G40650, AT5G59613, AT5G52840, AT4G21105, AT3G46560, AT3G62400, AT1G49140, AT3G10860, AT1G47260, AT5G43970, AT1G51650, AT5G67590, AT3G18410, AT3G08580, AT1G14450, AT5G05370, AT1G49410	3.93024	6.63075e-06		AT1G24300	AT1G24300	2.26352	0.0105815
AT1G15930	AT1G15930	0.474355	0.000981344		SP_PIR_KEYWORDS	cytosol	AT2G34480, AT4G09320, AT4G17390, AT4G39200, AT4G16720, AT2G45710, AT3G47370, AT4G31700, AT2G37600	16.1718	6.17046e-05		AT1G24706	THO2	1.94224	0.00390058
AT1G16700	AT1G16700	0.520939	0.00178982		GOTERM_BP_FAT	GO:0010038~response to metal ion	AT3G52930, AT1G07930, AT2G37330, AT1G45145, AT1G13930, AT5G20020, AT5G09650, AT4G38740, AT5G10450, AT5G63400, AT1G65980, AT1G04820, AT2G28190, AT3G55440, AT1G02500, AT1G27450, AT1G26630, AT1G15930, AT3G16640, AT1G20340, AT5G60390, AT4G09320, AT3G13110, AT1G13440, AT1G30230, AT1G62480, AT1G78380, AT1G07940, AT1G35720, AT1G18080	3.08925	0.000216895		AT1G24764	MAP70-2	1.72857	0.0320565
AT1G16916	AT1G16916	0.338931	0.000120302		GOTERM_CC_FAT	GO:0005618~cell wall	AT3G52930, AT3G27280, AT5G28060, AT2G38540, AT3G11940, AT2G19760, AT1G07770, AT1G69530, AT5G27430, AT5G17770, AT1G75830, AT1G72730, AT1G20850, AT1G01900, AT5G10450, AT1G08210, AT5G42980, AT1G04820, AT2G09990, AT3G47370, AT2G28790, AT5G44340, AT3G55440, AT1G02500, AT1G27450, AT1G67830, AT1G53070, AT5G20290, AT4G09800, AT5G15200, AT3G02080, AT3G49010, AT3G57030, AT1G13440, AT3G14067, AT3G14060, AT3…	2.37954	0.000257356		AT1G25054	AT1G25054	3.59491	0.00968782
AT1G17200	AT1G17200	0.620903	0.0452006		SP_PIR_KEYWORDS	alternative splicing	AT3G60820, AT3G53740, AT1G07930, AT2G14890, AT5G23540, AT1G69530, AT1G27970, AT4G02890, AT4G13940, AT3G52560, AT4G35350, AT1G18250, AT1G22840, AT1G26630, AT5G44120, AT2G13820, AT1G27450, AT5G15200, AT3G48030, AT1G22920, AT5G20570, AT3G49010, AT2G42590, AT5G18380, AT1G21720, AT1G64230, AT2G05380, AT1G01100, AT1G04270, AT5G57290, AT4G05320, AT5G59690, AT2G27250, AT4G14270, AT2G20490, AT5G10450, AT3…	2.09524	0.000264385		AT1G27360	SPL11	4.5237	0.0183859
AT1G18080	ATARCA	0.604891	0.0113949		INTERPRO	IPR001813:Ribosomal protein 60S	AT1G01100, AT3G09200, AT4G00810, AT5G57290, AT4G25890, AT2G27720, AT5G47700	23.733	0.000319189		AT1G27920	MAP65-8	2.6988	0.0282757
AT1G18210	AT1G18210	0.510405	0.000279115		GOTERM_BP_FAT	GO:0046686~response to cadmium ion	AT3G52930, AT1G07930, AT1G45145, AT1G13930, AT5G20020, AT5G09650, AT4G38740, AT5G10450, AT5G63400, AT1G65980, AT1G04820, AT3G55440, AT1G02500, AT1G27450, AT1G26630, AT1G15930, AT3G16640, AT5G60390, AT4G09320, AT3G13110, AT1G13440, AT1G30230, AT1G62480, AT1G78380, AT1G07940, AT1G35720, AT1G18080	3.26497	0.000364089		AT1G30690	AT1G30690	1.50664	0.0462211
AT1G18250	ATLP-1	0.546023	0.0264807		GOTERM_CC_FAT	GO:0030312~external encapsulating structure	AT3G52930, AT3G27280, AT5G28060, AT2G38540, AT3G11940, AT2G19760, AT1G07770, AT1G69530, AT5G27430, AT5G17770, AT1G75830, AT1G72730, AT1G20850, AT1G01900, AT5G10450, AT1G08210, AT5G42980, AT1G04820, AT2G09990, AT3G47370, AT2G28790, AT5G44340, AT3G55440, AT1G02500, AT1G27450, AT1G67830, AT1G53070, AT5G20290, AT4G09800, AT5G15200, AT3G02080, AT3G49010, AT3G57030, AT1G13440, AT3G14067, AT3G14060, AT3…	2.345	0.000385368		AT1G31690	AT1G31690	Inf	0.000194811
AT1G18590	SOT17	0.411774	0.00379032		SP_PIR_KEYWORDS	nucleosome core	AT3G54560, AT5G59690, AT5G10390, AT1G08880, AT4G27230, AT1G52740, AT3G27360, AT5G59910, AT5G65360, AT3G20670	10.5469	0.000444947		AT1G32060	PRK	1.88364	0.0305573
AT1G19360	AT1G19360	0.625009	0.0431019		INTERPRO	IPR007125:Histone core	AT3G54560, AT5G59690, AT5G10390, AT1G08880, AT4G27230, AT1G52740, AT3G27360, AT5G59910, AT5G65360, AT3G20670	10.3187	0.00060027		AT1G33240	GTL1	7.11851	0.0291805
AT1G19910	AVA-P2	0.628542	0.0435353		GOTERM_BP_FAT	GO:0043094~cellular metabolic compound salvage	AT1G47260, AT1G27450, AT4G34700, AT3G18410, AT5G63400, AT5G63510, AT4G16450, AT4G38800, AT1G14450, AT1G49140, AT2G47690, AT5G52840	7.18952	0.00105768		AT1G33811	AT1G33811	Inf	0.0430467
AT1G20030	AT1G20030	0.523824	0.00178982		SP_PIR_KEYWORDS	chromosomal protein	AT3G54560, AT5G59690, AT5G10390, AT1G08880, AT4G27230, AT1G52740, AT3G27360, AT5G59910, AT5G65360, AT3G20670	8.22297	0.00400275		AT1G34320	AT1G34320	1.70806	0.0322941
AT1G20340	DRT112	0.594422	0.00323154		KEGG_PATHWAY	ath00190:Oxidative phosphorylation	AT5G47890, AT3G58730, AT4G37830, AT1G65290, AT1G79010, AT1G19910, AT1G16700, AT1G49140, AT3G12260, AT3G06310, AT2G47690, AT5G18800, AT4G28060, AT1G51650, AT4G34700, AT5G67590, AT3G18410, AT3G27380, AT5G57815, AT5G11770, AT2G25610, AT5G40650, AT5G52840	2.94909	0.00402306		AT1G34420	AT1G34420	6.97137	0.0329647
AT1G20430	AT1G20430	0.437088	0.0257261		SP_PIR_KEYWORDS	ubiquinone	AT5G18800, AT1G79010, AT1G16700, AT5G11770, AT5G05370, AT3G06310, AT3G10860	14.7656	0.0071092		AT1G35530	AT1G35530	2.82032	0.0130829
AT1G20850	XCP2	0.400877	0.00230178		GOTERM_BP_FAT	GO:0010035~response to inorganic substance	AT3G52930, AT1G07930, AT2G37330, AT1G45145, AT1G13930, AT5G20020, AT5G09650, AT4G38740, AT5G10450, AT5G42980, AT5G63400, AT1G65980, AT1G04820, AT2G28190, AT3G55440, AT1G26630, AT5G03455, AT1G02500, AT1G27450, AT1G15930, AT5G51890, AT3G16640, AT1G20340, AT5G60390, AT4G09320, AT3G13110, AT1G13440, AT1G30230, AT1G62480, AT1G78380, AT1G07940, AT1G35720, AT1G18080	2.41648	0.0101254		AT1G36180	ACC2	2.67611	0.00762562
AT1G21720	PBC1	0.577494	0.00631163		GOTERM_BP_FAT	GO:0022900~electron transport chain	AT1G22840, AT1G45145, AT1G79010, AT5G17770, AT1G20340, AT5G53560, AT1G49140, AT3G06310, AT5G18800, AT5G14070, AT5G67590, AT5G42980, AT3G27380, AT3G02000, AT5G11770, AT5G40650, AT5G52840	3.88567	0.0119762		AT1G42540	GLR3.3	2.20287	0.00946581
AT1G22140	AT1G22140	0.521796	0.0431479		GOTERM_BP_FAT	GO:0009853~photorespiration	AT1G47260, AT4G34700, AT3G18410, AT5G63510, AT4G16450, AT1G14450, AT1G49140, AT2G47690, AT5G52840	8.47337	0.0127899		AT1G43800	AT1G43800	9.05823	1.59882e-19
AT1G22840	CYTC-1	0.541546	0.0073366		GOTERM_BP_FAT	GO:0006091~generation of precursor metabolites and energy	AT3G52930, AT3G58730, AT1G45145, AT1G79010, AT1G19910, AT5G17770, AT3G06310, AT4G34720, AT1G79550, AT3G27380, AT5G42980, AT5G40650, AT5G52840, AT1G22840, AT4G38920, AT3G55440, AT1G20340, AT5G53560, AT1G49140, AT5G18800, AT1G13440, AT1G51650, AT5G14070, AT5G67590, AT3G02000, AT5G11770, AT2G25610	2.64268	0.0184203		AT1G44910	PRP40A	1.93159	0.0073366
AT1G22920	CSN5A	0.599091	0.0294891		SP_PIR_KEYWORDS	electron transport	AT1G22840, AT1G45145, AT1G79010, AT1G20340, AT5G53560, AT1G49140, AT5G14070, AT3G27380, AT5G42980, AT3G02000, AT5G11770, AT5G40650, AT5G52840	4.96616	0.0165056		AT1G50030	TOR	2.05384	0.000597667
AT1G23860	RSZP21	0.597486	0.0231783		SMART	SM00414:H2A	AT3G54560, AT1G08880, AT4G27230, AT1G52740, AT3G20670	25.4332	0.0321303		AT1G52510	AT1G52510	3.2698	0.0235797
AT1G24450	NFD2	0.540132	0.0093417		SMART	SM00212:UBCc	AT3G52560, AT5G53300, AT3G08690, AT1G14400, AT5G50870, AT1G64230, AT5G41700	10.3852	0.0485264		AT1G53430	AT1G53430	2.76797	0.00194216
AT1G25530	AT1G25530	0.460544	0.0324878								AT1G53440	AT1G53440	2.44363	0.00807372
AT1G26630	FBR12	0.521077	0.0162636								AT1G53670	MSRB1	3.60491	0.040654
AT1G27435	AT1G27435	0.612186	0.0457081								AT1G53785	AT1G53785	3.13359	0.0148062
AT1G27450	APT1	0.517199	0.000165247								AT1G53880	AT1G53880	Inf	0.0136827
AT1G27970	NTF2B	0.61733	0.0260646								AT1G53900	AT1G53900	Inf	0.0234862
AT1G28070	AT1G28070	0.414853	0.00342234								AT1G55020	LOX1	2.20215	0.0171905
AT1G28290	AGP31	0.562974	0.000606119								AT1G55200	AT1G55200	1.79301	0.0404129
AT1G28360	ERF12	0.494414	0.00355898								AT1G55250	HUB2	1.95683	0.020238
AT1G29250	AT1G29250	0.473649	0.000511474								AT1G55370	NDF5	41.7922	0.000416566
AT1G30230	AT1G30230	0.590224	0.0168063								AT1G55490	CPN60B	1.8612	0.000511751
AT1G30880	AT1G30880	0.530259	0.000981344								AT1G56460	AT1G56460	2.86019	0.0349678
AT1G31320	LBD4	0.494067	0.0231271								AT1G58250	SAB	1.63594	0.0426194
AT1G31812	ACBP6	0.587156	0.00772369								AT1G58602	AT1G58602	5.01957	0.0110844
AT1G31830	AT1G31830	0.601323	0.0411439								AT1G58684	AT1G58684	Inf	3.35452e-14
AT1G32050	AT1G32050	0.641928	0.0383101								AT1G58983	AT1G58983	Inf	8.2104e-17
AT1G32210	ATDAD1	0.591006	0.0110128								AT1G59359	AT1G59359	Inf	2.17145e-16
AT1G32400	TOM2A	0.577794	0.00969389								AT1G59890	SNL5	1.69232	0.0291805
AT1G34350	AT1G34350	0.52686	0.0316968								AT1G60220	ULP1D	2.17378	0.0132975
AT1G35720	ANNAT1	0.417468	0.000770003								AT1G60270	BGLU6	5.51204	0.00584046
AT1G36310	AT1G36310	0.625682	0.0497721								AT1G60550	ECHID	2.30567	0.0231783
AT1G36980	AT1G36980	0.52027	0.00352576								AT1G60640	AT1G60640	2.24132	0.00360719
AT1G43790	TED6	0.15723	0.000241658								AT1G61140	EDA16	2.20988	0.0136119
AT1G43890	RAB18 (NC_003070 16646731..16648648)	0.557602	0.0448831								AT1G61820	BGLU46	3.16584	0.00106644
AT1G45145	TRX5	0.269339	2.93622e-07								AT1G62780	AT1G62780	3.80718	0.0272293
AT1G47200	WPP2	0.51931	0.000484416								AT1G63100	AT1G63100	2.23959	0.00082866
AT1G47250	PAF2	0.571811	0.0172505								AT1G63680	MURE	1.76916	0.0296272
AT1G47260	GAMMA CA2	0.637942	0.0359503								AT1G64060	RBOH F	4.26675	0.00941697
AT1G47395	AT1G47395	0.297259	7.53508e-07								AT1G64570	DUO3	2.3252	0.00352576
AT1G47400	AT1G47400	0.382733	0.0124156								AT1G65070	AT1G65070	2.62977	0.00766421
AT1G47670	AT1G47670	0.60794	0.0165126								AT1G65370	AT1G65370	1.79575	0.0153364
AT1G48200	AT1G48200	0.497902	0.0161311								AT1G65470	FAS1	1.76329	0.0349924
AT1G48440	AT1G48440	0.501992	0.000912868								AT1G65920	AT1G65920	2.0821	0.0221874
AT1G48830	AT1G48830	0.574088	0.0410758								AT1G66840	AT1G66840	8.71331	0.00259634
AT1G49140	AT1G49140	0.542941	0.00424664								AT1G67560	AT1G67560	1.87512	0.0199155
AT1G49240	ACT8	0.658881	0.0411439								AT1G68890	AT1G68890	2.61371	0.00469191
AT1G49410	TOM6	0.491637	0.00360719								AT1G69040	ACR4	2.12418	0.000597667
AT1G49700	AT1G49700	0.167239	2.0903e-12								AT1G69325	AT1G69325	Inf	0.031134
AT1G51200	AT1G51200	0.554364	0.00085122								AT1G69580	AT1G69580	1.9365	0.0472295
AT1G51650	AT1G51650	0.553695	0.0261113								AT1G69830	AMY3	1.6746	0.0155872
AT1G52240	ROPGEF11	0.420612	0.00364972								AT1G70060	SNL4	2.17388	0.0017457
AT1G52300	AT1G52300	0.558523	0.0151659								AT1G70070	EMB25	1.97532	0.0103908
AT1G52720	AT1G52720	0.483651	0.00016491								AT1G70200	AT1G70200	2.30884	0.00279914
AT1G52740	HTA9	0.539726	0.00126179								AT1G70820	AT1G70820	14.3715	0.000345522
AT1G53035	AT1G53035	0.461986	0.0073366								AT1G72540	AT1G72540	Inf	0.00589697
AT1G53070	AT1G53070	0.572027	0.0053375								AT1G72830	NF-YA3	17.4437	0.0302224
AT1G54580	ACP2	0.618539	0.0161311								AT1G73370	SUS6	3.52669	6.54434e-05
AT1G55330	AGP21	0.438808	0.00365019								AT1G73805	AT1G73805	Inf	0.00330603
AT1G55805	AT1G55805	0.468161	0.00103982								AT1G73850	AT1G73850	3.46885	0.0127954
AT1G56200	emb1303	0.565685	0.00404174								AT1G75310	AUL1	1.99173	0.0464142
AT1G56220	AT1G56220	0.623352	0.021669								AT1G75340	AT1G75340	2.11663	0.0383388
AT1G56280	DI19	0.478779	3.79755e-06								AT1G76040	CPK29	1.79242	0.0448831
AT1G56430	NAS4	0.448542	3.79755e-06								AT1G76580	AT1G76580	2.93525	7.39963e-05
AT1G62290	AT1G62290	0.562329	0.0281361								AT1G76630	AT1G76630	2.22753	0.00291289
AT1G62480	AT1G62480	0.663138	0.0292463								AT1G76780	AT1G76780	5.07195	0.00606726
AT1G62820	AT1G62820	0.519091	0.0182091								AT1G77270	AT1G77270	2.50175	0.000551614
AT1G63460	GPX8	0.49798	0.0141223								AT1G77300	EFS	1.68667	0.0408201
AT1G64090	RTNLB3	0.549857	0.0383926								AT1G77410	BGAL16	9.00616	0.0282343
AT1G64230	UBC28	0.458739	2.00391e-06								AT1G77800	AT1G77800	2.14165	0.00024662
AT1G64750	DSS1(I)	0.500841	0.000178571								AT1G79000	HAC1	2.17202	0.0345602
AT1G65290	mtACP2	0.466226	0.00764831								AT1G79245	AT1G79245	2.82954	0.0245141
AT1G65980	TPX1	0.537166	0.000346761								AT1G79380	AT1G79380	2.31125	0.0492436
AT1G67250	AT1G67250	0.592074	0.0211914								AT1G79830	GC5	1.81567	0.00807564
AT1G67785	AT1G67785	0.538173	0.0354684								AT1G79950	AT1G79950	2.37834	0.00130023
AT1G67830	FXG1	0.627717	0.0435353								AT1G80790	AT1G80790	1.6349	0.0284102
AT1G68238	AT1G68238	0.324964	0.00304398								AT1G80940	AT1G80940	9.15625	2.21202e-05
AT1G68945	AT1G68945	0.465315	0.00133161								AT2G01350	QPT	1.78494	0.0353414
AT1G69252	AT1G69252	0.442635	0.000320166								AT2G01460	AT2G01460	2.36585	0.0416036
AT1G69530	EXPA1	0.348559	1.55599e-09								AT2G02020	AT2G02020	20.8869	0.00105306
AT1G69620	RPL34	0.614384	0.0098584								AT2G02480	STI	1.80634	0.0213802
AT1G71730	AT1G71730	0.589244	0.0302224								AT2G02820	MYB88	4.83862	0.0337679
AT1G71790	AT1G71790	0.455136	0.00108541								AT2G03140	AT2G03140	2.28125	0.00366802
AT1G71950	AT1G71950	0.477236	0.00765793								AT2G04160	AIR3	Inf	3.60765e-06
AT1G72170	AT1G72170	0.553693	0.0199155								AT2G04235	AT2G04235	2.0899	0.0132849
AT1G72230	AT1G72230	0.335725	0.0186849								AT2G10940	AT2G10940	10.3844	0.0400503
AT1G72630	ELF4-L2	0.583753	0.0400503								AT2G13370	CHR5	2.00054	0.0470798
AT1G72730	AT1G72730	0.580135	0.0119927								AT2G13440	AT2G13440	1.89474	0.0466138
AT1G73885	AT1G73885	0.604022	0.027181								AT2G14680	MEE13	2.51828	0.00898905
AT1G74050	AT1G74050	0.642624	0.0245516								AT2G14820	NPY2	Inf	0.0338391
AT1G74458	AT1G74458	0.250503	0.00229303								AT2G17820	HK1	2.21484	0.00612736
AT1G75270	DHAR2	0.517887	0.0112334								AT2G19380	AT2G19380	5.12112	0.0113261
AT1G75580	AT1G75580	0.531503	0.00721012								AT2G20815	AT2G20815	17.6678	0.00084118
AT1G75830	LCR67	0.0686569	0.02979								AT2G21380	AT2G21380	2.09039	0.0166845
AT1G76860	AT1G76860	0.47909	0.0491699								AT2G21650	MEE3	42.3146	0.000346761
AT1G77440	PBC2	0.614744	0.037116								AT2G22795	AT2G22795	2.42065	1.70859e-06
AT1G77710	AT1G77710	0.621191	0.0338391								AT2G22800	HAT9	5.89162	0.0214293
AT1G78030	AT1G78030	0.572961	0.0305577								AT2G23290	MYB70	2.8604	0.0073366
AT1G78150	AT1G78150	0.635177	0.0330965								AT2G24650	AT2G24650	2.26399	0.0420144
AT1G78370	GSTU20	0.414721	0.00253516								AT2G24700	AT2G24700	1.86094	0.00300683
AT1G78380	GSTU19	0.510583	0.0475515								AT2G24850	TAT3	Inf	0.0127954
AT1G79010	AT1G79010	0.61585	0.0182091								AT2G25350	AT2G25350	4.88072	0.00871576
AT1G79075	AT1G79075	0.1628	0.00972053								AT2G25660	emb2410	2.36884	0.00946581
AT1G79390	AT1G79390	0.452735	0.00143866								AT2G26400	ARD3	3.10671	0.00143924
AT1G79550	PGK	0.66106	0.0432476								AT2G26540	HEMD	2.34296	0.0250968
AT1G79660	AT1G79660	0.422728	0.0400503								AT2G27080	AT2G27080	4.94268	0.0486488
AT1G79870	AT1G79870	0.562416	0.0127871								AT2G27140	AT2G27140	3.24831	0.0464747
AT2G01540	AT2G01540	0.443292	0.0438773								AT2G27950	AT2G27950	1.86904	0.0196778
AT2G02510	AT2G02510	0.598192	0.0161011								AT2G28880	emb1997	2.99279	0.00288059
AT2G05220	AT2G05220	0.550633	0.0472295								AT2G29650	PHT4;1	2.30375	0.0467154
AT2G05380	GRP3S	0.2838	0.032849								AT2G29890	VLN1	1.84547	0.0100452
AT2G07715	AT2G07715	0.427614	0.00192704								AT2G30500	AT2G30500	2.00163	0.0108509
AT2G09990	AT2G09990	0.506471	0.0013972								AT2G30880	AT2G30880	2.0017	0.0182547
AT2G13820	AT2G13820	0.418575	6.97011e-05								AT2G30950	VAR2	1.5372	0.0447642
AT2G14878	AT2G14878	0.528967	0.0153975								AT2G31150	AT2G31150	2.67285	0.0294891
AT2G14890	AGP9	0.594544	0.00350805								AT2G31280	CPUORF7	2.25932	0.00643703
AT2G15960	AT2G15960	0.348327	2.7915e-07								AT2G31650	ATX1 (NC_003071 13455271..13462181)	2.35598	0.00563826
AT2G15970	COR413-PM1	0.592252	0.00791919								AT2G31970	RAD50	1.83038	0.0183859
AT2G16600	ROC3	0.509409	0.0225847								AT2G32240	AT2G32240	2.24429	0.000501346
AT2G17380	AP19	0.559807	0.0399842								AT2G32700	LUH	2.08915	0.000627784
AT2G18020	EMB2296	0.563205	0.00126179								AT2G32870	AT2G32870	6.94342	0.00215335
AT2G18110	AT2G18110	0.623633	0.0284102								AT2G33435	AT2G33435	2.80244	0.00019063
AT2G18350	HB24	0.421325	0.0182091								AT2G34300	AT2G34300	1.80995	0.018916
AT2G18400	AT2G18400	0.56745	0.0183859								AT2G34640	PTAC12	1.95903	0.0485686
AT2G18570	AT2G18570	0.217193	4.76773e-10								AT2G35130	AT2G35130	13.4733	0.0032485
AT2G19730	AT2G19730	0.531668	0.0312934								AT2G35620	FEI2	1.75167	0.02979
AT2G19760	PRF1	0.537417	0.0458021								AT2G36650	AT2G36650	79.1214	0.00546645
AT2G20490	NOP10	0.548402	0.00299772								AT2G37080	RIP3	1.56999	0.0276456
AT2G20585	NFD6	0.511259	0.030732								AT2G37290	AT2G37290	25.8673	0.0199155
AT2G20940	AT2G20940	0.524066	0.0134098								AT2G37420	AT2G37420	1.88508	0.0149998
AT2G21190	AT2G21190	0.559174	0.0336027								AT2G37520	AT2G37520	2.09502	0.0430467
AT2G22120	AT2G22120	0.507957	0.0217918								AT2G37630	AS1	1.55081	0.0448894
AT2G23090	AT2G23090	0.393479	0.00170286								AT2G39280	AT2G39280	2.53929	0.00146992
AT2G24762	GDU4	0.434701	0.000403086								AT2G39730	RCA	1.70341	0.0102416
AT2G25610	AT2G25610	0.565288	0.0439041								AT2G39850	AT2G39850	2.1447	0.0301849
AT2G26240	AT2G26240	0.544925	0.0186849								AT2G40770	AT2G40770	2.2443	0.0208383
AT2G26355	AT2G26355	0.461836	0.0332984								AT2G41940	ZFP8	24.2844	0.0119914
AT2G27250	CLV3	0.252735	3.25448e-07								AT2G43610	AT2G43610	4.77535	0.0475515
AT2G27380	EPR1 (NC_003071 11713405..11715701)	0	0.0232507								AT2G43900	AT2G43900	3.09735	0.00154117
AT2G27720	AT2G27720	0.519479	0.0423307								AT2G43970	AT2G43970	1.66088	0.0322941
AT2G27960	CKS1	0.483831	0.0377037								AT2G45900	AT2G45900	6.98411	0.0452847
AT2G28190	CSD2	0.641564	0.0247547								AT2G45920	AT2G45920	5.62589	0.0143802
AT2G28430	AT2G28430	0.566689	0.0485835								AT2G47310	AT2G47310	3.16485	0.0383101
AT2G28790	AT2G28790	0.516972	0.0105495								AT2G47410	AT2G47410	1.92023	0.021769
AT2G29310	AT2G29310	0.354011	0.00608779								AT2G47940	DEGP2	1.67758	0.0145626
AT2G29400	TOPP1	0.652353	0.0395477								AT3G01310	AT3G01310	1.62506	0.0466138
AT2G29660	AT2G29660	0.512437	0.0469883								AT3G01320	SNL1	2.22077	0.00158831
AT2G29700	PH1	0.531585	0.00360719								AT3G01680	AT3G01680	1.78823	0.0204858
AT2G29960	CYP5	0.620615	0.0268916								AT3G02170	LNG2	2.63057	0.0399842
AT2G30000	AT2G30000	0.449431	0.00257874								AT3G02510	AT3G02510	2.43449	0.00184512
AT2G30050	AT2G30050	0.626656	0.0324156								AT3G02930	AT3G02930	2.68453	0.00288059
AT2G30860	GSTF9	0.537767	0.000593002								AT3G05970	LACS6	1.84276	0.0162636
AT2G31440	AT2G31440	0.598571	0.0411714								AT3G06500	AT3G06500	1.90842	0.0323094
AT2G32280	AT2G32280	0.623588	0.0431479								AT3G06880	AT3G06880	3.26365	0.000624446
AT2G33370	AT2G33370	0.429755	0.00466553								AT3G08970	ATERDJ3A	Inf	0.0102416
AT2G33410	AT2G33410	0.656667	0.0406589								AT3G09550	AT3G09550	61.7947	0.026574
AT2G33510	AT2G33510	0.586419	0.0330965								AT3G10010	DML2	2.80283	0.0071283
AT2G33830	AT2G33830	0.259751	1.6752e-20								AT3G10040	AT3G10040	2.47217	0.000158093
AT2G34340	AT2G34340	0.244011	0.00898905								AT3G10290	AT3G10290	2.88099	0.0274209
AT2G34480	AT2G34480	0.603407	0.00423749								AT3G12020	AT3G12020	1.89729	0.0320565
AT2G34520	RPS14	0.593497	0.0236625								AT3G12080	emb2738	2.14246	0.0020267
AT2G34585	AT2G34585	0.539824	0.0371831								AT3G13730	CYP90D1	2.24639	0.0264149
AT2G35120	AT2G35120	0.56688	0.00332873								AT3G13790	ATBFRUCT1	3.35305	0.0405897
AT2G35605	AT2G35605	0.485098	0.000654472								AT3G14840	AT3G14840	1.70458	0.00935509
AT2G35790	AT2G35790	0.498761	0.00142971								AT3G15030	TCP4	6.86391	0.0191226
AT2G36160	AT2G36160	0.439736	0.00108682								AT3G15930	AT3G15930	4.05519	0.0411439
AT2G36830	GAMMA-TIP	0.67821	0.0489174								AT3G16000	MFP1	2.09923	0.00112752
AT2G37110	AT2G37110	0.509764	0.00462204								AT3G16840	AT3G16840	1.93153	0.0103121
AT2G37190	AT2G37190	0.569518	0.0020267								AT3G17170	RFC3 (NC_003074 5853058..5854906)	2.34258	0.000696251
AT2G37330	ALS3	0.228649	0.0332195								AT3G17630	CHX19	7.60154	0.0310176
AT2G37340	RSZ33	0.655444	0.0435353								AT3G17790	PAP17	Inf	0.00474147
AT2G37600	AT2G37600	0.599101	0.0171549								AT3G17998	CPuORF30	Inf	1.72244e-69
AT2G38080	IRX12	0.324593	0.0171181								AT3G18000	XPL1	Inf	5.11799e-70
AT2G38130	ATMAK3	0.454698	0.000178571								AT3G18090	NRPD2B	2.6179	0.014115
AT2G38540	LP1	0.494633	0.00997518								AT3G18390	EMB1865	1.93194	0.00136388
AT2G40205	AT2G40205	0.0951834	1.39456e-13								AT3G19670	PRP40B	2.15574	0.00204423
AT2G40510	AT2G40510	0.503679	0.000535106								AT3G19680	AT3G19680	3.95545	0.00016491
AT2G40765	AT2G40765	0.561776	0.00969479								AT3G20040	ATHXK4	3.56085	0.0186849
AT2G41840	AT2G41840	0.486886	0.00256097								AT3G20430	AT3G20430	2.11423	0.0199903
AT2G42310	AT2G42310	0.398348	5.26185e-08								AT3G20860	NEK5	5.74641	0.00474147
AT2G42590	GRF9 (NC_003071 17731854..17733967)	0.621497	0.0125739								AT3G21420	AT3G21420	6.84099	0.012892
AT2G42610	LSH10	0.663272	0.0273823								AT3G22790	AT3G22790	1.5271	0.0439251
AT2G42840	PDF1	0.675694	0.0448831								AT3G23070	CFM3A	2.00011	0.00433851
AT2G43090	AT2G43090	0.568597	0.00287699								AT3G23310	AT3G23310	1.78551	0.0423677
AT2G44745	AT2G44745	0.460228	0.00134068								AT3G23700	AT3G23700	2.56421	0.00640028
AT2G45710	AT2G45710	0.565383	0.0254779								AT3G24070	AT3G24070	2.26816	0.0318383
AT2G46390	AT2G46390	0.497693	0.00270053								AT3G24080	AT3G24080	1.64494	0.00941697
AT2G46490	AT2G46490	0.469357	0.000162743								AT3G24190	AT3G24190	3.32265	0.00352576
AT2G47170	ARF1A1C	0.598525	0.0128416								AT3G24255	AT3G24255	12.3732	0.00563827
AT2G47690	AT2G47690	0.557564	0.00721012								AT3G25410	AT3G25410	2.67827	0.0212329
AT3G01130	AT3G01130	0.611456	0.0383101								AT3G25560	NIK2	1.62139	0.0485188
AT3G02000	ROXY1	0.540112	0.0447825								AT3G25620	AT3G25620	87.8085	0.00264772
AT3G02080	AT3G02080	0.519191	0.000904725								AT3G25690	CHUP1	2.19231	0.0098013
AT3G02640	AT3G02640	0.549526	0.00715111								AT3G26420	ATRZ-1A	6.883	5.62875e-05
AT3G02790	AT3G02790	0.4473	0.0428131								AT3G26430	AT3G26430	2.84641	0.00474486
AT3G02900	AT3G02900	0.582563	0.036277								AT3G26730	AT3G26730	1.86861	0.0034932
AT3G03150	AT3G03150	0.616714	0.0244268								AT3G28030	UVH3	3.4151	0.000511474
AT3G03160	AT3G03160	0.398027	0.0231783								AT3G28153	AT3G28153	Inf	0.0340695
AT3G03920	AT3G03920	0.529995	0.000266929								AT3G28180	CSLC04	13.5887	0.0104078
AT3G04400	emb2171	0.47166	0.00321667								AT3G28480	AT3G28480	1.83635	0.0426194
AT3G04840	AT3G04840	0.645729	0.0213451								AT3G29390	RIK	2.09565	0.0142544
AT3G05020	ACP1	0.490946	0.00698087								AT3G43190	SUS4	15.1737	0.0245141
AT3G05560	AT3G05560	0.581361	0.0042431								AT3G43220	AT3G43220	2.22531	0.00643703
AT3G05590	RPL18	0.546105	0.00643703								AT3G44670	AT3G44670	2.66798	0.00193388
AT3G05810	AT3G05810	0.417781	6.63501e-05								AT3G45140	LOX2	Inf	0.00401818
AT3G05880	RCI2A	0.463912	0.000186496								AT3G45850	AT3G45850	2.30274	0.00455171
AT3G06310	AT3G06310	0.5773	0.0475452								AT3G47560	AT3G47560	3.52972	0.0341606
AT3G06610	AT3G06610	0.578868	0.0205122								AT3G47910	AT3G47910	1.6464	0.0284102
AT3G06790	AT3G06790	0.578762	0.024152								AT3G48080	AT3G48080	4.55518	0.00913886
AT3G07430	YLMG1-1	0.636568	0.0388758								AT3G48110	EDD1	2.24776	0.0010013
AT3G07480	AT3G07480	0.563957	0.0361209								AT3G48500	PDE312	2.07942	0.000675572
AT3G07910	AT3G07910	0.559026	0.0373879								AT3G49050	AT3G49050	2.88655	0.0117508
AT3G08520	AT3G08520	0.154935	0.00122102								AT3G49140	AT3G49140	1.90306	0.0370353
AT3G08580	AAC1	0.658767	0.030517								AT3G49260	iqd21	10.3615	0.00643703
AT3G08690	UBC11	0.532855	0.0113746								AT3G50890	HB28	4.07501	0.0053375
AT3G09200	AT3G09200	0.541991	0.00691722								AT3G50950	ZAR1	2.0286	0.00349822
AT3G09390	MT2A	0.384007	0.0296272								AT3G51150	AT3G51150	2.05841	0.0276456
AT3G09500	AT3G09500	0.558186	0.0309279								AT3G51420	SSL4	23.3692	0.00391753
AT3G09735	AT3G09735	0.603731	0.0279721								AT3G51950	AT3G51950	1.56994	0.0244268
AT3G10080	AT3G10080	0.34638	0.00160143								AT3G54010	PAS1	1.76365	0.0291805
AT3G10860	AT3G10860	0.515334	0.000551614								AT3G54050	HCEF1	2.32236	0.00373227
AT3G11510	AT3G11510	0.534229	0.0130844								AT3G54280	RGD3	1.62004	0.0469883
AT3G11940	RPS5A	0.604132	0.0400503								AT3G54460	AT3G54460	1.75985	0.0485188
AT3G12120	FAD2	0.587864	0.00163825								AT3G54670	TTN8	1.60646	0.0276554
AT3G12180	AT3G12180	0.504009	0.0361209								AT3G54720	AMP1	1.68962	0.0171549
AT3G12210	AT3G12210	0.568108	0.0291086								AT3G54870	MRH2	8.78488	0.0113949
AT3G12260	AT3G12260	0.426948	4.42715e-07								AT3G55220	AT3G55220	4.05168	0.00237631
AT3G12300	AT3G12300	0.501012	0.0407137								AT3G55520	AT3G55520	1.7403	0.0488816
AT3G12610	DRT100	0.472155	0.00643703								AT3G55890	AT3G55890	Inf	0.0431019
AT3G12630	AT3G12630	0.61176	0.0485188								AT3G56400	WRKY70	1.94507	0.0114986
AT3G12965	AT3G12965	0.275629	0.00643703								AT3G56408	AT3G56408	24.1233	0.0126221
AT3G13110	SERAT2;2	0.589997	0.0158436								AT3G56870	AT3G56870	2.07746	0.0339225
AT3G13882	AT3G13882	0.558984	0.00471465								AT3G57300	INO80	1.67687	0.0378827
AT3G14060	AT3G14060	0.158028	0.00350805								AT3G57630	AT3G57630	3.58664	0.00137454
AT3G14067	AT3G14067	0.637347	0.0305577								AT3G58160	XIJ	5.05475	0.0324878
AT3G14430	AT3G14430	0.41403	0.00332141								AT3G59040	AT3G59040	2.09767	0.00537045
AT3G14600	AT3G14600	0.631776	0.0143745								AT3G59410	GCN2 (NC_003074 21950187..21959266)	2.88623	0.000944396
AT3G15480	AT3G15480	0.615478	0.0373025								AT3G62750	BGLU8	2.87373	0.00965026
AT3G16420	PBP1 (NC_003074 5579385..5580953)	0.557197	0.0406121								AT3G63340	AT3G63340	2.36754	0.00732056
AT3G16430	JAL31	0.126898	0.0212329								AT4G00040	AT4G00040	3.28877	0.00961846
AT3G16640	TCTP	0.420407	0.000139762								AT4G00930	CIP4.1	2.6398	0.00424664
AT3G17020	AT3G17020	0.527129	0.000406644								AT4G02130	GATL6	1.66878	0.0483143
AT3G17210	HS1	0.528474	0.0033285								AT4G02260	RSH1	2.60505	0.000807469
AT3G17520	AT3G17520	0	0.000120302								AT4G02430	AT4G02430	4.3419	0.00401818
AT3G18280	AT3G18280	0.183134	0.00898905								AT4G02660	AT4G02660	2.7889	0.00559445
AT3G18410	AT3G18410	0.638124	0.0448831								AT4G02810	AT4G02810	83.0301	0.00390058
AT3G19508	AT3G19508	0.452068	0.00681864								AT4G03110	RBP-DR1	2.03578	0.0179037
AT3G20670	HTA13	0.585496	0.00472809								AT4G03205	hemf2	2.22163	0.0383101
AT3G21550	DMP2	0.138984	4.80324e-05								AT4G04350	EMB2369	1.97605	0.0411439
AT3G22120	CWLP	0.673732	0.0439759								AT4G04740	CPK23	4.01725	0.0145593
AT3G22630	PBD1	0.577695	0.0311869								AT4G08310	AT4G08310	1.81368	0.0305573
AT3G23490	CYN	0.619129	0.0480222								AT4G09040	AT4G09040	1.75875	0.0394165
AT3G23830	GRP4	0.485446	0.00124789								AT4G09200	AT4G09200	Inf	0.000222758
AT3G24830	AT3G24830	0.480008	3.85203e-06								AT4G09310	AT4G09310	Inf	7.94506e-05
AT3G25640	AT3G25640	0.560165	0.0485835								AT4G10730	AT4G10730	1.90487	0.0271385
AT3G25717	RTFL16	0.43597	0.000136764								AT4G11830	PLDGAMMA2	3.15292	2.12938e-06
AT3G27060	TSO2	0.646888	0.0339255								AT4G11840	PLDGAMMA3	4.91281	0.00170509
AT3G27280	PHB4	0.564589	0.00455171								AT4G11990	AT4G11990	2.11699	0.0311869
AT3G27360	AT3G27360	0.556283	0.00608779								AT4G13250	NYC1	2.2112	0.0073366
AT3G27380	SDH2-1	0.6003	0.020589								AT4G13345	MEE55	40.7479	0.027037
AT3G44150	AT3G44150	0.553421	0.0161011								AT4G13880	RLP48	19.5394	0.026574
AT3G45030	AT3G45030	0.609154	0.00959521								AT4G14760	AT4G14760	1.861	0.0324156
AT3G45160	AT3G45160	0.238962	0.00732056								AT4G15110	CYP97B3	1.97627	0.0294891
AT3G46560	TIM9	0.56317	0.0113261								AT4G15215	PDR13	24.1633	2.67484e-07
AT3G46940	DUT1	0.471885	0.0448922								AT4G15960	AT4G15960	5.51934	0.0464747
AT3G47070	AT3G47070	0.478023	0.00466445								AT4G16660	AT4G16660	1.64602	0.0347065
AT3G47350	HSD2	0.516417	0.000141277								AT4G16860	RPP4	2.58092	0.0479052
AT3G47370	AT3G47370	0.567351	0.00288059								AT4G16960	AT4G16960	10.733	0.00253326
AT3G47833	AT3G47833	0.53378	0.017763								AT4G17140	AT4G17140	1.82825	0.0167794
AT3G47836	AT3G47836	0.490805	0.00643703								AT4G18120	ML3	2.49181	0.00366802
AT3G48030	AT3G48030	0.557604	0.0383101								AT4G18240	SS4	2.80937	0.000620416
AT3G48140	AT3G48140	0.474589	3.22582e-06								AT4G18820	AT4G18820	1.76541	0.0276077
AT3G48930	EMB1080	0.510514	0.0429483								AT4G18890	BEH3	1.96602	0.0338821
AT3G49010	BBC1	0.64931	0.0219445								AT4G19110	AT4G19110	8.55547	6.47272e-11
AT3G50410	OBP1	0.581238	0.0420144								AT4G19112	CPuORF25	Inf	3.35452e-14
AT3G52560	UEV1D-4	0.612836	0.0276456								AT4G19610	AT4G19610	2.07986	0.00612736
AT3G52580	AT3G52580	0.621907	0.0438773								AT4G20240	CYP71A27	Inf	0.0102595
AT3G52930	AT3G52930	0.634376	0.0411439								AT4G20260	PCAP1	2.23319	0.00534925
AT3G52960	AT3G52960	0.608465	0.00840789								AT4G21400	CRK28	11.2617	0.0217918
AT3G53740	AT3G53740	0.558727	0.0452847								AT4G21430	B160	2.28933	0.0124156
AT3G53980	AT3G53980	0.112188	5.58646e-08								AT4G23540	AT4G23540	1.90915	0.0383101
AT3G54366	AT3G54366	0.474395	0.00197269								AT4G23550	WRKY29	6.81578	0.0124156
AT3G54560	HTA11	0.526029	0.0157025								AT4G23800	AT4G23800	1.65784	0.00732056
AT3G55170	AT3G55170	0.504588	0.00279914								AT4G24450	PWD	3.41366	0.0183859
AT3G55440	TPI	0.676113	0.0486569								AT4G25990	CIL	Inf	0.0228225
AT3G55770	AT3G55770	0.600069	0.0120559								AT4G26630	AT4G26630	1.76754	0.00223037
AT3G56020	AT3G56020	0.282783	0.0174037								AT4G27370	VIIIB	2.7527	0.0308083
AT3G56340	AT3G56340	0.648196	0.0292463								AT4G27430	CIP7	1.75939	0.0447825
AT3G56800	CAM3	0.431762	0.000448345								AT4G27910	SDG16	2.54995	0.0128598
AT3G57030	AT3G57030	0.552323	0.00360719								AT4G28080	AT4G28080	2.3187	0.0448831
AT3G57785	AT3G57785	0.521455	0.0158436								AT4G28600	NPGR2	2.21399	0.0232507
AT3G58730	AT3G58730	0.593035	0.0102416								AT4G28710	XIH	2.80438	0.00123538
AT3G59600	NRPB8B	0.546676	0.00765722								AT4G29060	emb2726	1.95748	0.0434962
AT3G59650	AT3G59650	0.547181	0.0142258								AT4G30270	XTH24	2.88016	0.000253472
AT3G59840	AT3G59840	0.485816	0.000981344								AT4G30310	AT4G30310	2.2449	0.00732056
AT3G60820	PBF1	0.648198	0.0406121								AT4G31000	AT4G31000	6.65723	0.027181
AT3G62290	ARFA1E	0.542395	0.000312035								AT4G31210	AT4G31210	2.10718	0.0114626
AT3G62400	AT3G62400	0.533307	0.00391753								AT4G32060	AT4G32060	1.71148	0.0339225
AT3G62460	AT3G62460	0.339346	0.00136388								AT4G32850	nPAP	1.603	0.0447825
AT3G62580	AT3G62580	0.521518	0.00106648								AT4G32970	AT4G32970	1.9189	0.049743
AT4G00100	RPS13A	0.574849	0.0276456								AT4G33560	AT4G33560	6.04454	0.0118944
AT4G00530	AT4G00530	0.376807	0.00882148								AT4G33760	AT4G33760	2.06658	0.0276456
AT4G00810	AT4G00810	0.492974	0.00611587								AT4G34900	XDH2	3.10742	0.00761467
AT4G00975	AT4G00975	0.216122	0.0232149								AT4G36090	AT4G36090	3.3975	0.00472809
AT4G01575	AT4G01575	0.263247	0.0229849								AT4G36150	AT4G36150	2.29372	0.0230217
AT4G02890	UBQ14	0.554121	0.0302224								AT4G36270	AT4G36270	2.99461	0.0302224
AT4G02970	AT7SL-1	0.326496	1.18297e-12								AT4G36820	AT4G36820	22.4369	0.00230178
AT4G04925	AT4G04925	0.407698	0.000944396								AT4G37080	AT4G37080	2.31135	0.00963002
AT4G05320	UBQ10	0.640185	0.0127794								AT4G37480	AT4G37480	2.92278	0.0475515
AT4G05460	AT4G05460	0.528407	0.0151659								AT4G37820	AT4G37820	2.05313	0.00640028
AT4G09320	NDPK1	0.474982	0.000824567								AT4G37900	AT4G37900	2.06712	0.0452847
AT4G09550	GIP1 (NC_003075 6039117..6040215)	0.488017	0.021669								AT4G37925	NDH-M	Inf	0.0138227
AT4G09800	RPS18C	0.555518	0.00463392								AT4G38530	PLC1 (NC_003075 18020673..18022985)	7.24753	0.0431479
AT4G09830	AT4G09830	0.600845	0.0234862								AT4G38950	AT4G38950	2.09324	0.00898905
AT4G10280	AT4G10280	0.39143	0.000179253								AT4G39850	PXA1	1.68824	0.041587
AT4G12600	AT4G12600	0.559559	0.0168163								AT5G02710	AT5G02710	2.84526	0.030517
AT4G12960	AT4G12960	0	0.0328102								AT5G03940	CPSRP54	2.05738	0.00101076
AT4G13615	AT4G13615	0.547273	0.00342903								AT5G04140	GLU1	1.93619	0.00278439
AT4G13940	MEE58	0.632274	0.0115143								AT5G04860	AT5G04860	1.98236	0.0261446
AT4G14010	RALFL32	0.316473	1.55369e-06								AT5G07620	AT5G07620	3.14501	0.0168968
AT4G14040	SBP2	0.372517	0.0107703								AT5G09300	AT5G09300	3.0824	0.0396883
AT4G14110	COP9	0.597857	0.0330965								AT5G09880	AT5G09880	1.70758	0.0237612
AT4G14270	AT4G14270	0.501753	0.000136764								AT5G10200	AT5G10200	1.85339	0.0302224
AT4G14320	AT4G14320	0.59708	0.0301886								AT5G10290	AT5G10290	2.28395	0.0127954
AT4G14420	AT4G14420	0.558543	0.0251499								AT5G10690	AT5G10690	2.59605	0.00716392
AT4G14440	HCD1	0.435521	0.00441147								AT5G15020	SNL2	1.84762	0.0113949
AT4G15750	AT4G15750	0	0.00324984								AT5G16030	AT5G16030	12.2268	2.02782e-05
AT4G15770	AT4G15770	0.50379	0.0354684								AT5G16730	AT5G16730	1.67574	0.0389821
AT4G15910	DI21	0.477527	0.000984042								AT5G17890	DAR4	2.33088	0.00360719
AT4G16190	AT4G16190	0.472083	0.00016491								AT5G18040	AT5G18040	2.53807	0.0107037
AT4G16450	AT4G16450	0.495306	0.0464747								AT5G18370	AT5G18370	3.28051	0.0320565
AT4G16720	AT4G16720	0.532086	0.0001667								AT5G18570	EMB269	1.77733	0.0168968
AT4G17390	AT4G17390	0.633369	0.0157025								AT5G19740	AT5G19740	3.086	0.0186849
AT4G18040	EIF4E	0.62556	0.0276456								AT5G20150	SPX1	3.17006	0.0479054
AT4G18372	AT4G18372	0.437254	0.0410729								AT5G20360	AT5G20360	2.5617	0.037116
AT4G20440	smB	0.592911	0.030517								AT5G20630	GER3	18.2243	0.0328346
AT4G21105	AT4G21105	0.424202	3.18227e-07								AT5G25630	AT5G25630	1.95378	0.0254779
AT4G22220	ISU1	0.587623	0.0112764								AT5G25980	TGG2	54.7109	4.94183e-05
AT4G23400	PIP1;5	0.558586	0.0173699								AT5G26000	TGG1	45.1846	7.92189e-05
AT4G24220	VEP1	0.59067	0.0166721								AT5G27400	AT5G27400	Inf	7.03972e-06
AT4G25150	AT4G25150	0.550396	0.0130428								AT5G27950	AT5G27950	2.60969	0.000439416
AT4G25550	AT4G25550	0.622401	0.0367274								AT5G35170	AT5G35170	2.1818	0.0212329
AT4G25570	ACYB-2	0.559109	0.00328993								AT5G35753	AT5G35753	2.56198	0.0147617
AT4G25890	AT4G25890	0.435753	3.43244e-05								AT5G35935	AT5G35935	18.964	3.22582e-06
AT4G27090	AT4G27090	0.546239	0.000326798								AT5G37180	SUS5	8.56704	0.00137095
AT4G27130	AT4G27130	0.644919	0.0417085								AT5G38150	PMI15	2.78737	0.000436415
AT4G27160	SESA3	0	6.5544e-05								AT5G38420	AT5G38420	Inf	5.58646e-08
AT4G27230	HTA2	0.599909	0.0127954								AT5G38430	AT5G38430	31.8568	0.0182091
AT4G27320	PHOS34	0.604242	0.0431019								AT5G39420	cdc2cAt	Inf	0.00750322
AT4G28060	AT4G28060	0.578578	0.0102416								AT5G41020	AT5G41020	1.71173	0.0400503
AT4G28520	CRU3	0	1.18964e-10								AT5G41140	AT5G41140	2.30585	0.00247145
AT4G29410	AT4G29410	0.643273	0.0231783								AT5G42400	SDG25	2.09457	0.0373879
AT4G29680	AT4G29680	0.603038	0.0211849								AT5G43040	AT5G43040	5.10519	0.00750125
AT4G29840	MTO2	0.634283	0.0458519								AT5G43310	AT5G43310	1.8917	0.00454066
AT4G30010	AT4G30010	0.533406	0.000794446								AT5G43900	MYA2	1.73193	0.0395983
AT4G30530	AT4G30530	0.493929	0.000511474								AT5G44380	AT5G44380	4.59655	0.0434962
AT4G30996	AT4G30996	0.516986	0.00437119								AT5G45540	AT5G45540	9.21612	0.000345522
AT4G31700	RPS6 (NC_003075 15346071..15347727)	0.613554	0.0309491								AT5G46470	RPS6 (NC_003076 18842700..18849741)	2.88323	0.000690316
AT4G31730	GDU1	0.353317	0.00545399								AT5G47500	AT5G47500	3.33156	0.00152963
AT4G31985	AT4G31985	0.32497	0.00230178								AT5G47910	RBOHD	2.17606	0.0359503
AT4G32930	AT4G32930	0.476536	0.00088512								AT5G48530	AT5G48530	4.5772	0.0243606
AT4G33865	AT4G33865	0.414613	0.0359157								AT5G49900	AT5G49900	4.17727	0.00656506
AT4G34265	AT4G34265	0.485721	0.000320166								AT5G50150	AT5G50150	1.9716	0.0103777
AT4G34620	SSR16	0.529318	0.00024265								AT5G50740	AT5G50740	1.60221	0.0472295
AT4G34700	AT4G34700	0.600769	0.00898905								AT5G51100	FSD2	2.1561	0.0098853
AT4G34720	AVA-P1	0.556667	0.00265888								AT5G51690	ACS12	2.27711	0.0324156
AT4G35350	XCP1	0.249089	0.0145387								AT5G51795	AT5G51795	26.8667	0.00299917
AT4G35490	MRPL11	0.52293	0.00195403								AT5G52280	AT5G52280	2.39704	0.00112752
AT4G36130	AT4G36130	0.598516	0.0131444								AT5G52530	AT5G52530	1.56726	0.0485188
AT4G37830	AT4G37830	0.569051	0.00270053								AT5G53430	SDG29	2.84062	0.00647897
AT4G38460	GGR	0.561656	0.0284102								AT5G55100	AT5G55100	2.05801	0.0309491
AT4G38490	AT4G38490	0.543965	0.0457529								AT5G55220	AT5G55220	2.19648	0.00192704
AT4G38660	AT4G38660	0.634602	0.0182091								AT5G55300	TOP1ALPHA	1.76918	0.0100452
AT4G38740	ROC1	0.648828	0.024948								AT5G55310	TOP1BETA	2.16657	0.0212329
AT4G38800	MTN1	0.632378	0.0415925								AT5G55660	AT5G55660	1.66788	0.0103121
AT4G38920	VHA-C3	0.519839	0.000245709								AT5G55820	AT5G55820	1.85542	0.00699812
AT4G38932	AT4G38932	0.41098	0.000912868								AT5G56790	AT5G56790	1.97364	0.0332316
AT4G39090	RD19	0.671325	0.0426194								AT5G58200	AT5G58200	1.94922	0.018916
AT4G39200	AT4G39200	0.618959	0.0161011								AT5G60430	AT5G60430	7.94249	0.0411439
AT4G39730	AT4G39730	0.601953	0.0318252								AT5G60900	RLK1	7.77378	0.00137095
AT4G39800	MIPS1	0.583111	0.030356								AT5G61190	AT5G61190	1.82816	0.0322941
AT5G01120	AT5G01120	0.554512	0.0232149								AT5G62670	HA11	1.65709	0.0281409
AT5G01410	RSR4	0.584047	0.0071149								AT5G63320	NPX1	2.20693	0.00465172
AT5G02050	AT5G02050	0.580826	0.00631163								AT5G63490	AT5G63490	3.06908	0.00782152
AT5G02380	MT2B	0.290168	0.0208981								AT5G63550	AT5G63550	1.60568	0.0338771
AT5G02450	AT5G02450	0.583358	0.00589697								AT5G63710	AT5G63710	2.55365	0.0213451
AT5G02502	AT5G02502	0.28574	0.020238								AT5G64570	XYL4	2.03176	0.00390058
AT5G02740	AT5G02740	0.547543	0.00328993								AT5G64580	AT5G64580	2.001	0.00349432
AT5G02870	AT5G02870	0.667718	0.0404411								AT5G65440	AT5G65440	1.74067	0.0380951
AT5G02960	AT5G02960	0.418632	0.0323699								AT5G65460	KAC2	1.79682	0.0392175
AT5G03455	CDC25	0.468349	0.00195403								AT5G65570	AT5G65570	5.1071	0.0245284
AT5G03545	AT4	0.0292272	5.13546e-19								AT5G65770	LINC4	6.57466	0.00125944
AT5G04950	NAS1	0.181283	0.0423307								AT5G65820	AT5G65820	3.03871	0.0320565
AT5G05370	AT5G05370	0.428218	0.00154117								AT5G67100	ICU2	1.69599	0.0322941
AT5G05480	AT5G05480	0.449456	0.00503436								AT5G67570	DG1	2.51359	0.020238
AT5G05950	MEE60	0.405851	1.02207e-05
AT5G07090	AT5G07090	0.602068	0.00466553
AT5G07960	AT5G07960	0.47651	0.0179037
AT5G08040	TOM5	0.45624	0.000279115
AT5G08060	AT5G08060	0.651209	0.0445809
AT5G08290	YLS8	0.597408	0.00847411
AT5G09510	AT5G09510	0.592379	0.00400915
AT5G09650	PPa6	0.626181	0.0174083
AT5G09770	AT5G09770	0.518971	0.00150139
AT5G09970	CYP78A7	0.497033	0.00499713
AT5G10360	EMB3010	0.600776	0.00378432
AT5G10390	AT5G10390	0.587338	0.00791919
AT5G10450	GRF6 (NC_003076 3283852..3286347)	0.542609	0.000373825
AT5G10860	AT5G10860	0.65475	0.0297113
AT5G11150	VAMP713	0.58935	0.0427198
AT5G11280	AT5G11280	0.583208	0.0378675
AT5G11770	AT5G11770	0.572839	0.0071149
AT5G12140	CYS1	0.537433	0.000416566
AT5G12190	AT5G12190	0.52665	0.0100452
AT5G12320	AT5G12320	0.532623	0.0160914
AT5G13780	AT5G13780	0.602566	0.0107804
AT5G13850	NACA3	0.570903	0.00296324
AT5G14070	ROXY2	0.184196	0.0367263
AT5G14105	AT5G14105	0.449586	0.00266646
AT5G15200	AT5G15200	0.486949	0.00913886
AT5G15520	AT5G15520	0.453355	0.000245709
AT5G16110	AT5G16110	0.623116	0.0451685
AT5G16130	AT5G16130	0.657984	0.0320854
AT5G16470	AT5G16470	0.467127	8.87053e-06
AT5G17770	CBR	0.637289	0.0284102
AT5G18110	NCBP	0.596366	0.0247094
AT5G18380	AT5G18380	0.390079	0.0276826
AT5G18690	AGP25	0.530774	0.0348116
AT5G18800	AT5G18800	0.487692	0.000266929
AT5G19510	AT5G19510	0.611893	0.00883779
AT5G20020	RAN2	0.608457	0.0199155
AT5G20160	AT5G20160	0.500021	7.70053e-05
AT5G20290	AT5G20290	0.62997	0.0255312
AT5G20570	RBX1	0.597839	0.0161011
AT5G20620	UBQ4	0.537617	0.000981344
AT5G20820	AT5G20820	0.200797	0.00192933
AT5G21020	AT5G21020	0.491228	0.000145134
AT5G23290	PFD5	0.516317	0.0073366
AT5G23540	AT5G23540	0.646247	0.0384965
AT5G23740	RPS11-BETA	0.520361	0.000310761
AT5G23900	AT5G23900	0.626355	0.0162721
AT5G25190	AT5G25190	0.404192	0.0339255
AT5G26800	AT5G26800	0.411987	8.7211e-05
AT5G27430	AT5G27430	0.582449	0.0234183
AT5G27660	AT5G27660	0.180783	1.69466e-09
AT5G27700	AT5G27700	0.573915	0.0479466
AT5G27760	AT5G27760	0.463098	0.00871576
AT5G27850	AT5G27850	0.412706	9.77871e-07
AT5G28060	AT5G28060	0.556082	0.0431019
AT5G35530	AT5G35530	0.581267	0.00228741
AT5G38160	AT5G38160	0.0122971	0.00024662
AT5G38980	AT5G38980	0.519763	0.00391753
AT5G40630	AT5G40630	0.173237	1.73805e-05
AT5G40650	SDH2-2	0.584243	0.0436115
AT5G41700	UBC8	0.452205	0.00148554
AT5G42060	AT5G42060	0.417087	6.63501e-05
AT5G42890	SCP2	0.538511	0.00291289
AT5G42980	TRX3	0.604111	0.00562613
AT5G43150	AT5G43150	0.350635	0.0230217
AT5G43970	TOM22-V	0.467209	0.0183859
AT5G44120	CRA1	0	9.75803e-06
AT5G44340	TUB4	0.65151	0.0296272
AT5G44578	AT5G44578	0.105935	0.0381488
AT5G45700	AT5G45700	0.614621	0.047919
AT5G47570	AT5G47570	0.635897	0.0472092
AT5G47600	AT5G47600	0.43534	0.0448831
AT5G47700	AT5G47700	0.478433	0.000690316
AT5G47890	AT5G47890	0.588264	0.0411439
AT5G48810	CB5-D	0.472217	5.88228e-06
AT5G48930	HCT	0.544484	0.00466553
AT5G49440	AT5G49440	0.647864	0.0293979
AT5G50460	AT5G50460	0.597017	0.0122059
AT5G50810	TIM8	0.617464	0.030517
AT5G50870	UBC27	0.608593	0.0373055
AT5G51890	AT5G51890	0.242022	0.0163203
AT5G51960	AT5G51960	0.493755	0.0408201
AT5G52547	AT5G52547	0.385499	0.031134
AT5G52840	AT5G52840	0.621157	0.0173699
AT5G53045	AT5G53045	0.506661	0.032849
AT5G53300	UBC10	0.591511	0.00328993
AT5G53486	AT5G53486	0.256685	0.0316226
AT5G53560	CB5-E	0.605931	0.0115859
AT5G53650	AT5G53650	0.505571	0.00450051
AT5G54580	AT5G54580	0.486489	0.00103549
AT5G54740	SESA5	0	0.000216943
AT5G54770	THI1	0.6634	0.021397
AT5G55940	emb2731	0.589261	0.0364079
AT5G56940	AT5G56940	0.567819	0.0429483
AT5G57290	AT5G57290	0.46711	0.00631163
AT5G57815	AT5G57815	0.535542	0.0277607
AT5G58420	AT5G58420	0.650447	0.0403141
AT5G59613	AT5G59613	0.561613	0.00366802
AT5G59690	AT5G59690	0.529739	0.00360719
AT5G59910	HTB4	0.590792	0.0213451
AT5G60340	AT5G60340	0.525048	0.00123538
AT5G60390	AT5G60390	0.561526	0.0073366
AT5G60400	AT5G60400	0.493782	0.00737561
AT5G60680	AT5G60680	0.487756	0.000648923
AT5G61220	AT5G61220	0.472824	0.00206956
AT5G62200	AT5G62200	0.552626	0.0255957
AT5G62290	AT5G62290	0.590516	0.0445809
AT5G63400	ADK1 (NC_003076 25393000..25394907)	0.654007	0.0284102
AT5G63500	AT5G63500	0.324887	0.00226198
AT5G63510	GAMMA CAL1	0.616031	0.0301005
AT5G64080	AT5G64080	0.543409	0.00109448
AT5G64180	AT5G64180	0.4805	0.00428839
AT5G64350	FKBP12	0.569399	0.00204423
AT5G64400	AT5G64400	0.560039	0.00373227
AT5G65360	AT5G65360	0.5791	0.0176636
AT5G65495	AT5G65495	0.365594	0.00154117
AT5G66040	STR16	0.412887	2.09013e-05
AT5G66860	AT5G66860	0.616141	0.0289785
AT5G67590	FRO1 (NC_003076 26958000..26959557)	0.615779	0.0498714

## Sheet: DESeq M7N vs M6N
Downregulated genes					Enrichment in downregulated genes list						Upregulated genes					Enrichment in upregulated genes list
Feature ID	Gene name	Fold change	FDR		Category	Term	Genes	Fold Enrichment	FDR		Feature ID	Gene name	Fold change	FDR		Category	Term	Genes	Fold Enrichment	FDR
AT1G01070	AT1G01070	0.169155	0.000323212		GOTERM_CC_FAT	GO:0044435~plastid part	AT3G47470, AT3G63190, AT2G20260, AT3G52150, AT2G47750, AT3G14930, AT4G17600, AT3G60750, AT2G37660, AT3G14415, AT1G14030, AT5G38520, AT1G66200, AT3G01480, AT5G01530, AT5G02160, AT4G32260, AT3G14420, AT5G14740, AT3G15190, AT3G14210, AT3G51820, AT1G67090, AT1G07320, AT5G45680, AT1G78630, AT3G63490, AT1G70410, AT2G44490, AT1G17220, AT5G23060, AT2G47730, AT1G42970, AT3G45140, AT1G13930, AT3G18890, AT4…	3.70527	1.8512e-72		AT1G01100	AT1G01100	1.57768	6.56073e-06		SP_PIR_KEYWORDS	ribonucleoprotein	AT2G41840, AT1G74060, AT2G34480, AT2G27710, AT3G02190, AT5G56670, AT2G05220, AT1G16740, AT5G16130, AT5G02450, AT3G60245, AT5G03850, AT2G21580, AT1G27400, AT5G51610, AT4G18100, AT3G47370, AT5G08180, AT3G08520, AT2G18740, AT2G47580, AT3G11120, AT3G23390, AT1G80750, AT1G15930, AT4G10450, AT5G59850, AT5G27770, AT5G60670, AT4G26230, AT3G49010, AT2G18400, AT1G26880, AT5G18380, AT3G48930, AT3G49910, AT2…	11.6208	4.13374e-61
AT1G01190	CYP78A8	0.0288217	1.63304e-25		GOTERM_CC_FAT	GO:0044434~chloroplast part	AT3G47470, AT3G63190, AT2G20260, AT3G52150, AT2G47750, AT3G14930, AT4G17600, AT3G60750, AT2G37660, AT3G14415, AT1G14030, AT5G38520, AT1G66200, AT3G01480, AT5G01530, AT5G02160, AT4G32260, AT3G14420, AT5G14740, AT3G15190, AT3G14210, AT3G51820, AT1G67090, AT1G07320, AT5G45680, AT1G78630, AT3G63490, AT1G70410, AT2G44490, AT1G17220, AT5G23060, AT2G47730, AT1G42970, AT3G45140, AT1G13930, AT3G18890, AT4…	3.73907	1.86744e-71		AT1G01110	IQD18	1.65363	0.00333574		SP_PIR_KEYWORDS	ribosomal protein	AT2G41840, AT1G74060, AT2G34480, AT2G27710, AT3G02190, AT5G20160, AT5G56670, AT2G05220, AT1G16740, AT5G16130, AT5G02450, AT3G60245, AT5G03850, AT2G21580, AT1G27400, AT5G51610, AT4G18100, AT3G47370, AT3G08520, AT3G11120, AT3G23390, AT1G80750, AT1G15930, AT4G10450, AT5G59850, AT5G27770, AT5G60670, AT4G26230, AT3G49010, AT2G18400, AT1G26880, AT5G18380, AT3G48930, AT3G49910, AT2G25210, AT1G61580, AT2…	12.0666	2.32009e-59
AT1G01470	LEA14	0.205115	0.00883297		GOTERM_CC_FAT	GO:0009532~plastid stroma	AT3G63190, AT2G46820, AT3G52150, AT5G50250, AT3G62410, AT3G14930, AT4G24280, AT3G60750, AT5G26742, AT2G37660, AT3G14415, AT4G28660, AT1G14030, AT2G47940, AT1G69830, AT1G16880, AT3G01480, AT1G06680, AT5G62790, AT1G10760, AT2G34640, AT3G14420, AT5G14740, AT5G58330, AT3G15190, AT1G67090, AT1G07320, AT4G24770, AT1G78630, AT3G63490, AT3G54050, AT5G06690, AT3G04550, AT2G47730, AT3G53460, AT1G42970, AT1…	4.67792	2.37278e-50		AT1G02160	AT1G02160	1.42242	0.0362965		GOTERM_CC_FAT	GO:0043232~intracellular non-membrane-bounded organelle	AT2G41840, AT3G02190, AT2G27710, AT5G20160, AT5G56670, AT5G02450, AT5G20020, AT3G53730, AT3G60245, AT5G27670, AT2G21580, AT1G27400, AT5G51610, AT3G11120, AT3G23390, AT1G80750, AT2G17800, AT5G59850, AT4G10450, AT5G60670, AT3G45980, AT1G26880, AT3G48930, AT3G05560, AT4G14320, AT4G22380, AT1G01100, AT1G23410, AT1G07790, AT5G57290, AT4G17390, AT1G48630, AT1G63780, AT3G04400, AT5G40200, AT3G07110, AT2…	5.4708	2.46532e-58
AT1G01500	AT1G01500	0.232689	0.011304		SP_PIR_KEYWORDS	chloroplast	AT3G47470, AT1G29920, AT2G46820, AT3G63190, AT3G14550, AT2G20260, AT4G33030, AT3G14930, AT2G37660, AT4G28660, AT1G14030, AT2G47940, AT4G34830, AT2G05070, AT2G29650, AT3G01480, AT3G63110, AT2G31400, AT5G01530, AT4G32260, AT1G06680, AT5G62790, AT1G10760, AT5G14740, AT3G15190, AT4G01150, AT3G22400, AT3G51820, AT1G67090, AT2G30080, AT5G17230, AT1G07320, AT5G45680, AT4G24770, AT1G78630, AT3G63490, AT3…	4.10263	5.21603e-50		AT1G02190	AT1G02190	2.40671	0.00566876		GOTERM_CC_FAT	GO:0043228~non-membrane-bounded organelle	AT2G41840, AT3G02190, AT2G27710, AT5G20160, AT5G56670, AT5G02450, AT5G20020, AT3G53730, AT3G60245, AT5G27670, AT2G21580, AT1G27400, AT5G51610, AT3G11120, AT3G23390, AT1G80750, AT2G17800, AT5G59850, AT4G10450, AT5G60670, AT3G45980, AT1G26880, AT3G48930, AT3G05560, AT4G14320, AT4G22380, AT1G01100, AT1G23410, AT1G07790, AT5G57290, AT4G17390, AT1G48630, AT1G63780, AT3G04400, AT5G40200, AT3G07110, AT2…	5.4708	2.46532e-58
AT1G01580	FRO2	0	0.0360756		GOTERM_CC_FAT	GO:0009579~thylakoid	AT1G29920, AT3G47470, AT2G46820, AT3G63190, AT2G20260, AT1G74730, AT3G52150, AT4G23890, AT4G24280, AT4G17600, AT5G35370, AT2G37660, AT4G28660, AT2G47940, AT2G05070, AT1G16880, AT2G29650, AT3G01480, AT5G01530, AT5G02160, AT4G32260, AT1G06680, AT5G14740, AT5G58330, AT4G01150, AT3G51820, AT1G67090, AT2G30080, AT1G70760, AT1G07320, AT5G45680, AT4G24770, AT1G78630, AT3G63490, AT1G44575, AT5G06690, AT3…	4.37181	1.30602e-48		AT1G03170	AT1G03170	2.13504	0.00226284		GOTERM_CC_FAT	GO:0022626~cytosolic ribosome	AT2G41840, AT1G74060, AT2G34480, AT2G27710, AT3G02190, AT5G56670, AT2G05220, AT5G16130, AT5G02450, AT3G60245, AT5G03850, AT2G21580, AT1G27400, AT4G18100, AT3G47370, AT3G08520, AT3G11120, AT3G23390, AT1G80750, AT1G15930, AT1G27390, AT4G10450, AT5G59850, AT5G27770, AT5G60670, AT4G26230, AT3G49010, AT5G18380, AT3G48930, AT3G49910, AT2G25210, AT1G61580, AT2G39390, AT3G05560, AT4G14320, AT1G01100, AT1…	11.9414	1.74e-56
AT1G01600	CYP86A4	0.267356	0.000984991		GOTERM_CC_FAT	GO:0009570~chloroplast stroma	AT3G63190, AT3G52150, AT5G50250, AT3G62410, AT3G14930, AT4G24280, AT3G60750, AT5G26742, AT2G37660, AT3G14415, AT4G28660, AT1G14030, AT2G47940, AT1G69830, AT1G16880, AT3G01480, AT1G06680, AT5G62790, AT1G10760, AT3G14420, AT5G14740, AT3G15190, AT5G58330, AT1G67090, AT1G07320, AT4G24770, AT1G78630, AT3G63490, AT3G54050, AT5G06690, AT3G04550, AT2G47730, AT3G53460, AT1G42970, AT1G76080, AT3G45140, AT1…	4.65989	3.46776e-47		AT1G03710	AT1G03710	2.47392	0.00300787		GOTERM_CC_FAT	GO:0044445~cytosolic part	AT2G41840, AT1G74060, AT2G34480, AT5G23290, AT3G02190, AT5G56670, AT2G05220, AT5G16130, AT5G02450, AT3G60245, AT5G03850, AT1G76550, AT2G21580, AT1G27400, AT4G18100, AT3G47370, AT3G08520, AT3G11120, AT3G23390, AT1G80750, AT1G15930, AT4G10450, AT5G59850, AT5G27770, AT5G60670, AT4G26230, AT3G49010, AT5G18380, AT3G48930, AT3G49910, AT2G25210, AT1G61580, AT2G39390, AT3G05560, AT4G14320, AT1G04270, AT1…	13.2234	1.85528e-56
AT1G01630	AT1G01630	0.637897	0.0306848		SP_PIR_KEYWORDS	plastid	AT3G47470, AT1G29920, AT2G46820, AT3G63190, AT2G20260, AT3G14550, AT4G33030, AT3G14930, AT2G37660, AT4G28660, AT1G14030, AT2G47940, AT4G34830, AT2G29650, AT3G01480, AT3G63110, AT2G31400, AT5G01530, AT1G06680, AT5G62790, AT1G10760, AT5G14740, AT3G15190, AT4G01150, AT3G22400, AT3G51820, AT1G67090, AT2G30080, AT5G17230, AT1G07320, AT5G45680, AT4G24770, AT1G78630, AT3G63490, AT3G54050, AT1G44575, AT5…	3.99551	2.13565e-45		AT1G04070	TOM22-I	1.48408	0.0250599		GOTERM_CC_FAT	GO:0005840~ribosome	AT2G41840, AT1G74060, AT2G34480, AT2G27710, AT3G02190, AT5G20160, AT5G56670, AT2G05220, AT1G16740, AT5G16130, AT5G02450, AT3G60245, AT5G03850, AT2G21580, AT1G27400, AT5G51610, AT4G18100, AT3G47370, AT3G08520, AT3G11120, AT3G23390, AT1G80750, AT1G15930, AT1G27390, AT4G10450, AT5G59850, AT5G27770, AT5G60670, AT4G26230, AT3G49010, AT2G18400, AT1G26880, AT5G18380, AT3G48930, AT3G49910, AT2G25210, AT1…	8.91323	1.80756e-52
AT1G01790	KEA1	0.661059	0.00505125		GOTERM_CC_FAT	GO:0042651~thylakoid membrane	AT1G29920, AT3G47470, AT2G46820, AT2G20260, AT1G74730, AT3G52150, AT4G23890, AT4G17600, AT5G35370, AT4G28660, AT2G47940, AT2G05070, AT1G16880, AT2G29650, AT3G01480, AT5G01530, AT5G02160, AT4G32260, AT1G06680, AT5G14740, AT4G01150, AT3G51820, AT1G67090, AT1G70760, AT1G07320, AT4G24770, AT3G63490, AT1G44575, AT3G08940, AT5G23060, AT1G42970, AT3G45140, AT3G18890, AT4G09010, AT3G47860, AT1G20020, AT4…	5.22667	1.24775e-42		AT1G04270	RPS15	1.39361	0.00306813		GOTERM_CC_FAT	GO:0033279~ribosomal subunit	AT2G41840, AT1G74060, AT2G34480, AT3G02190, AT5G56670, AT2G05220, AT5G16130, AT5G02450, AT3G60245, AT5G03850, AT2G21580, AT1G27400, AT4G18100, AT3G47370, AT3G08520, AT3G11120, AT3G23390, AT1G80750, AT1G15930, AT4G10450, AT5G59850, AT5G27770, AT5G60670, AT4G26230, AT3G49010, AT2G18400, AT5G18380, AT3G48930, AT3G49910, AT2G25210, AT1G61580, AT2G39390, AT3G05560, AT1G77750, AT4G14320, AT1G04270, AT1…	12.0173	1.8491e-52
AT1G01900	SBTI1.1	0.26838	0.0435406		GOTERM_CC_FAT	GO:0055035~plastid thylakoid membrane	AT1G29920, AT3G47470, AT2G46820, AT2G20260, AT1G74730, AT3G52150, AT4G23890, AT4G17600, AT4G28660, AT2G47940, AT2G05070, AT1G16880, AT2G29650, AT3G01480, AT5G01530, AT5G02160, AT4G32260, AT1G06680, AT5G14740, AT4G01150, AT3G51820, AT1G67090, AT1G07320, AT4G24770, AT3G63490, AT1G44575, AT3G08940, AT5G23060, AT1G42970, AT3G45140, AT3G18890, AT4G09010, AT3G47860, AT1G20020, AT4G25080, AT5G50920, AT1…	5.33374	3.98038e-42		AT1G04425	AT1G04425	1.41444	0.0266313		GOTERM_MF_FAT	GO:0003735~structural constituent of ribosome	AT2G41840, AT1G74060, AT2G34480, AT2G27710, AT3G02190, AT5G56670, AT2G05220, AT1G16740, AT5G16130, AT5G02450, AT3G60245, AT5G03850, AT2G21580, AT1G27400, AT5G51610, AT4G18100, AT3G47370, AT3G08520, AT3G11120, AT3G23390, AT1G80750, AT1G15930, AT4G10450, AT5G59850, AT5G27770, AT5G60670, AT4G26230, AT3G49010, AT2G18400, AT1G26880, AT5G18380, AT3G48930, AT3G49910, AT2G25210, AT1G61580, AT2G39390, AT3…	8.75727	2.23296e-48
AT1G01980	ATSEC1A	0.144296	0.0488376		GOTERM_CC_FAT	GO:0009535~chloroplast thylakoid membrane	AT1G29920, AT3G47470, AT2G46820, AT2G20260, AT1G74730, AT3G52150, AT4G23890, AT4G17600, AT4G28660, AT2G47940, AT2G05070, AT1G16880, AT2G29650, AT3G01480, AT5G01530, AT5G02160, AT4G32260, AT1G06680, AT5G14740, AT4G01150, AT3G51820, AT1G67090, AT1G07320, AT4G24770, AT3G63490, AT1G44575, AT3G08940, AT5G23060, AT1G42970, AT3G45140, AT3G18890, AT4G09010, AT3G47860, AT1G20020, AT4G25080, AT5G50920, AT1…	5.33374	3.98038e-42		AT1G05835	AT1G05835	1.53025	0.00206825		GOTERM_CC_FAT	GO:0030529~ribonucleoprotein complex	AT2G41840, AT1G74060, AT2G34480, AT2G27710, AT3G02190, AT5G20160, AT5G56670, AT2G05220, AT1G16740, AT5G16130, AT5G02450, AT3G60245, AT5G03850, AT2G21580, AT1G27400, AT5G51610, AT4G18100, AT3G47370, AT5G08180, AT3G08520, AT2G18740, AT2G47580, AT3G11120, AT3G23390, AT1G80750, AT1G15930, AT1G27390, AT4G10450, AT5G59850, AT5G27770, AT5G60670, AT4G26230, AT3G49010, AT2G18400, AT1G26880, AT5G18380, AT3…	6.84501	4.09531e-48
AT1G02335	GL22	0.036211	0.000299731		GOTERM_CC_FAT	GO:0009526~plastid envelope	AT3G47470, AT2G46820, AT3G52150, AT5G50250, AT2G47750, AT4G24280, AT3G60750, AT5G38520, AT2G05070, AT1G16880, AT1G66200, AT4G32260, AT1G06680, AT1G10760, AT5G14740, AT5G58330, AT3G14210, AT4G01150, AT1G67090, AT4G37930, AT4G24770, AT5G01220, AT3G54050, AT1G26130, AT3G08940, AT1G70410, AT2G44490, AT1G17220, AT2G47730, AT1G42970, AT4G33010, AT1G76080, AT3G45140, AT1G13930, AT3G18890, AT5G55220, AT4…	4.21122	1.32859e-41		AT1G07070	AT1G07070	1.50155	0.00302915		GOTERM_CC_FAT	GO:0005829~cytosol	AT2G41840, AT1G74060, AT2G34480, AT3G02190, AT2G27710, AT5G23290, AT5G02030, AT5G56670, AT2G05220, AT1G35580, AT5G16130, AT5G02450, AT3G60245, AT5G03850, AT1G76550, AT2G21580, AT1G27400, AT4G18100, AT3G47370, AT3G08520, AT3G11120, AT1G27450, AT3G23390, AT1G80750, AT1G15930, AT4G10450, AT5G59850, AT5G27770, AT5G60670, AT4G26230, AT5G14640, AT1G69040, AT3G49010, AT4G34050, AT5G18380, AT3G48930, AT3…	6.05955	3.76282e-40
AT1G02400	GA2OX6	0.0997093	8.92391e-07		GOTERM_CC_FAT	GO:0009941~chloroplast envelope	AT3G47470, AT2G46820, AT3G52150, AT5G50250, AT2G47750, AT4G24280, AT3G60750, AT5G38520, AT2G05070, AT1G16880, AT1G66200, AT4G32260, AT1G06680, AT1G10760, AT5G14740, AT5G58330, AT3G14210, AT4G01150, AT1G67090, AT4G24770, AT5G01220, AT1G26130, AT3G08940, AT1G70410, AT2G44490, AT1G17220, AT2G47730, AT1G42970, AT4G33010, AT1G76080, AT3G45140, AT1G13930, AT3G18890, AT5G55220, AT4G17560, AT4G25080, AT5…	4.30459	1.50783e-41		AT1G07260	UGT71C3	1.5781	0.0262891		GOTERM_MF_FAT	GO:0005198~structural molecule activity	AT2G41840, AT1G74060, AT2G34480, AT2G27710, AT3G02190, AT5G56670, AT2G05220, AT1G16740, AT5G16130, AT5G02450, AT3G60245, AT5G03850, AT2G21580, AT1G27400, AT5G51610, AT4G18100, AT3G47370, AT3G08520, AT3G11120, AT3G23390, AT1G80750, AT1G15930, AT4G10450, AT5G59850, AT5G27770, AT5G60670, AT4G26230, AT3G49010, AT2G18400, AT1G26880, AT5G18380, AT3G48930, AT3G49910, AT2G25210, AT1G61580, AT2G39390, AT3…	6.4945	6.19871e-39
AT1G02630	AT1G02630	0.106796	7.34137e-16		GOTERM_CC_FAT	GO:0031984~organelle subcompartment	AT1G29920, AT3G47470, AT2G46820, AT2G20260, AT1G74730, AT3G52150, AT4G23890, AT4G17600, AT4G28660, AT2G47940, AT2G05070, AT1G16880, AT2G29650, AT3G01480, AT5G01530, AT5G02160, AT4G32260, AT1G06680, AT5G14740, AT4G01150, AT3G51820, AT1G67090, AT1G07320, AT4G24770, AT5G45680, AT3G63490, AT1G44575, AT5G06690, AT3G08940, AT3G02230, AT5G23060, AT1G42970, AT1G76080, AT3G45140, AT3G18890, AT4G09010, AT3…	4.74862	4.1035e-40		AT1G07370	PCNA1	1.29345	0.0298496		GOTERM_CC_FAT	GO:0022625~cytosolic large ribosomal subunit	AT2G34480, AT1G74060, AT1G23410, AT3G06680, AT5G67510, AT3G02190, AT4G17390, AT2G43460, AT2G37600, AT5G02450, AT3G04400, AT2G20450, AT3G07110, AT3G60245, AT5G27850, AT4G31985, AT3G59540, AT3G05590, AT1G07070, AT1G27400, AT4G18100, AT3G08520, AT3G11120, AT1G14320, AT1G80750, AT3G23390, AT4G36130, AT4G10450, AT5G27770, AT5G60670, AT4G26230, AT1G70600, AT3G49010, AT1G23290, AT2G40205, AT3G56020, AT3…	15.7269	1.12179e-35
AT1G02640	BXL2	0.507256	0.000940459		GOTERM_CC_FAT	GO:0034357~photosynthetic membrane	AT1G29920, AT3G47470, AT2G46820, AT2G20260, AT1G74730, AT3G52150, AT4G23890, AT4G17600, AT5G35370, AT4G28660, AT2G47940, AT2G05070, AT1G16880, AT2G29650, AT3G01480, AT5G01530, AT5G02160, AT4G32260, AT1G06680, AT5G14740, AT4G01150, AT3G51820, AT1G67090, AT1G70760, AT1G07320, AT4G24770, AT3G63490, AT1G44575, AT3G08940, AT5G23060, AT1G42970, AT3G45140, AT3G18890, AT4G09010, AT3G47860, AT1G20020, AT4…	4.87854	5.00402e-40		AT1G07790	HTB1	1.2686	0.0342795		GOTERM_CC_FAT	GO:0015934~large ribosomal subunit	AT2G34480, AT1G74060, AT1G23410, AT3G06680, AT5G67510, AT3G02190, AT4G17390, AT2G43460, AT2G37600, AT5G02450, AT3G04400, AT2G20450, AT3G07110, AT3G60245, AT5G27850, AT4G31985, AT3G59540, AT3G05590, AT1G07070, AT1G27400, AT4G18100, AT3G08520, AT3G11120, AT1G14320, AT1G80750, AT3G23390, AT4G36130, AT4G10450, AT5G27770, AT5G60670, AT4G26230, AT1G70600, AT3G49010, AT1G23290, AT2G18400, AT2G40205, AT3…	12.8369	2.02335e-32
AT1G03130	PSAD-2	0.573641	0.00659511		GOTERM_CC_FAT	GO:0009534~chloroplast thylakoid	AT1G29920, AT3G47470, AT2G46820, AT2G20260, AT1G74730, AT3G52150, AT4G23890, AT4G17600, AT4G28660, AT2G47940, AT2G05070, AT1G16880, AT2G29650, AT3G01480, AT5G01530, AT5G02160, AT4G32260, AT1G06680, AT5G14740, AT4G01150, AT3G51820, AT1G67090, AT1G07320, AT4G24770, AT5G45680, AT3G63490, AT1G44575, AT5G06690, AT3G08940, AT5G23060, AT1G42970, AT1G76080, AT3G45140, AT3G18890, AT4G09010, AT3G47860, AT1…	4.7305	1.59491e-39		AT1G08580	AT1G08580	1.30766	0.0486827		GOTERM_CC_FAT	GO:0005730~nucleolus	AT1G20140, AT1G74060, AT2G41840, AT2G27710, AT5G20160, AT5G56670, AT4G00238, AT5G16130, AT2G38810, AT3G53730, AT5G20020, AT5G27670, AT4G18100, AT3G47370, AT5G08180, AT2G47580, AT1G80750, AT5G27770, AT2G27840, AT3G45980, AT1G07370, AT3G49010, AT4G18040, AT1G26880, AT3G49910, AT3G05560, AT4G22380, AT1G23410, AT5G59690, AT1G63780, AT4G17390, AT1G21690, AT3G04400, AT5G40200, AT3G07110, AT1G51060, AT2…	8.51344	2.43259e-32
AT1G03475	LIN2	0.725973	0.00644203		GOTERM_CC_FAT	GO:0031976~plastid thylakoid	AT1G29920, AT3G47470, AT2G46820, AT2G20260, AT1G74730, AT3G52150, AT4G23890, AT4G17600, AT4G28660, AT2G47940, AT2G05070, AT1G16880, AT2G29650, AT3G01480, AT5G01530, AT5G02160, AT4G32260, AT1G06680, AT5G14740, AT4G01150, AT3G51820, AT1G67090, AT1G07320, AT4G24770, AT5G45680, AT3G63490, AT1G44575, AT5G06690, AT3G08940, AT5G23060, AT1G42970, AT1G76080, AT3G45140, AT3G18890, AT4G09010, AT3G47860, AT1…	4.7305	1.59491e-39		AT1G09200	AT1G09200	1.41313	0.000265354		KEGG_PATHWAY	ath03010:Ribosome	AT2G34480, AT1G74060, AT2G41840, AT3G02190, AT5G56670, AT2G05220, AT5G16130, AT5G02450, AT3G60245, AT5G03850, AT1G27400, AT4G18100, AT1G80750, AT3G23390, AT4G10450, AT5G27770, AT5G60670, AT4G26230, AT2G18400, AT1G26880, AT5G18380, AT3G48930, AT3G49910, AT2G25210, AT1G61580, AT2G39390, AT1G77750, AT1G23410, AT3G06680, AT5G67510, AT4G17390, AT2G43460, AT2G37600, AT3G04400, AT2G20450, AT5G27850, AT4…	6.21857	1.83741e-31
AT1G03630	POR C	0.588721	0.000290402		GOTERM_CC_FAT	GO:0044436~thylakoid part	AT1G29920, AT3G47470, AT2G46820, AT2G20260, AT1G74730, AT3G52150, AT4G23890, AT4G17600, AT5G35370, AT4G28660, AT2G47940, AT2G05070, AT1G16880, AT2G29650, AT3G01480, AT5G01530, AT5G02160, AT4G32260, AT1G06680, AT5G14740, AT4G01150, AT3G51820, AT1G67090, AT1G70760, AT1G07320, AT4G24770, AT5G45680, AT3G63490, AT1G44575, AT3G08940, AT5G23060, AT1G42970, AT3G45140, AT3G18890, AT4G09010, AT3G47860, AT1…	4.68155	1.76092e-39		AT1G10230	SK18	1.44314	0.00591164		GOTERM_CC_FAT	GO:0031981~nuclear lumen	AT1G20140, AT1G74060, AT2G41840, AT2G27710, AT5G20160, AT5G56670, AT4G00238, AT5G16130, AT2G38810, AT3G53730, AT5G20020, AT5G27670, AT4G18100, AT3G47370, AT5G08180, AT2G47580, AT3G59600, AT1G80750, AT5G27770, AT2G27840, AT3G45980, AT1G07370, AT3G49010, AT4G18040, AT1G26880, AT1G54140, AT3G49910, AT3G50630, AT3G05560, AT4G22380, AT1G23410, AT3G16980, AT5G59690, AT1G21690, AT1G63780, AT4G17390, AT3…	6.62987	6.63246e-30
AT1G03940	AT1G03940	0.243737	0.00683028		UP_SEQ_FEATURE	transit peptide:Chloroplast	AT3G47470, AT1G29920, AT2G46820, AT3G63190, AT2G20260, AT3G14550, AT4G33030, AT3G14930, AT2G37660, AT4G28660, AT1G14030, AT2G47940, AT4G34830, AT2G29650, AT3G01480, AT3G63110, AT2G31400, AT5G01530, AT1G06680, AT5G62790, AT1G10760, AT3G15190, AT4G01150, AT3G51820, AT1G67090, AT2G30080, AT5G17230, AT1G07320, AT5G45680, AT4G24770, AT1G78630, AT3G63490, AT3G54050, AT1G44575, AT5G06690, AT3G08940, AT1…	3.3573	1.09937e-37		AT1G10640	AT1G10640	1.48874	0.000176701		GOTERM_CC_FAT	GO:0031974~membrane-enclosed lumen	AT2G41840, AT1G20140, AT1G74060, AT2G27710, AT5G20160, AT5G56670, AT4G00238, AT5G16130, AT2G38810, AT3G53730, AT5G20020, AT5G27670, AT3G47370, AT4G18100, AT5G08180, AT2G47580, AT3G59600, AT1G80750, AT3G46560, AT5G27770, AT2G27840, AT3G45980, AT2G41600, AT1G07370, AT3G49010, AT4G18040, AT1G26880, AT1G54140, AT3G49910, AT5G23140, AT3G50630, AT3G05560, AT1G77750, AT4G22380, AT1G23410, AT3G16980, AT5…	5.2213	2.37113e-27
AT1G04040	AT1G04040	0.194606	7.54767e-07		SP_PIR_KEYWORDS	transit peptide	AT3G47470, AT1G29920, AT3G15020, AT2G46820, AT3G63190, AT3G14550, AT2G20260, AT4G35970, AT4G33030, AT3G14930, AT2G37660, AT4G28660, AT1G14030, AT2G47940, AT4G34830, AT2G29650, AT3G01480, AT3G63110, AT2G31400, AT5G01530, AT4G32260, AT1G06680, AT5G62790, AT1G10760, AT1G08540, AT3G15190, AT4G01150, AT3G51820, AT1G67090, AT2G30080, AT5G17230, AT3G30775, AT4G37930, AT1G07320, AT5G45680, AT4G24770, AT1…	3.29288	1.14679e-37		AT1G10980	AT1G10980	1.75609	0.00134966		GOTERM_CC_FAT	GO:0070013~intracellular organelle lumen	AT2G41840, AT1G20140, AT1G74060, AT2G27710, AT5G20160, AT5G56670, AT4G00238, AT5G16130, AT2G38810, AT3G53730, AT5G20020, AT5G27670, AT4G18100, AT3G47370, AT5G08180, AT2G47580, AT3G59600, AT1G80750, AT5G27770, AT2G27840, AT3G45980, AT2G41600, AT1G07370, AT3G49010, AT4G18040, AT1G26880, AT1G54140, AT3G49910, AT5G23140, AT3G50630, AT3G05560, AT1G77750, AT4G22380, AT1G23410, AT3G16980, AT5G59690, AT1…	5.05491	4.02157e-25
AT1G04250	AXR3	0.387534	0.00559961		GOTERM_CC_FAT	GO:0009507~chloroplast	AT2G37170, AT3G47470, AT3G63190, AT2G20260, AT3G52150, AT2G47750, AT3G14930, AT1G72150, AT4G17600, AT2G37660, AT3G60750, AT3G14415, AT3G21200, AT1G14030, AT5G02260, AT5G38520, AT4G39260, AT1G66200, AT3G01480, AT5G01530, AT2G31400, AT5G02160, AT4G32260, AT5G59080, AT4G39640, AT5G10690, AT2G46590, AT5G15970, AT3G14420, AT5G14740, AT3G18680, AT3G15190, AT3G14210, AT3G51820, AT2G30080, AT1G67090, AT2…	1.75043	2.32407e-29		AT1G11120	AT1G11120	1.92001	0.000235881		GOTERM_CC_FAT	GO:0043233~organelle lumen	AT2G41840, AT1G20140, AT1G74060, AT2G27710, AT5G20160, AT5G56670, AT4G00238, AT5G16130, AT2G38810, AT3G53730, AT5G20020, AT5G27670, AT4G18100, AT3G47370, AT5G08180, AT2G47580, AT3G59600, AT1G80750, AT5G27770, AT2G27840, AT3G45980, AT2G41600, AT1G07370, AT3G49010, AT4G18040, AT1G26880, AT1G54140, AT3G49910, AT5G23140, AT3G50630, AT3G05560, AT1G77750, AT4G22380, AT1G23410, AT3G16980, AT5G59690, AT1…	5.05491	4.02157e-25
AT1G04800	AT1G04800	0.00517098	1.31089e-05		GOTERM_CC_FAT	GO:0009536~plastid	AT2G37170, AT3G47470, AT3G63190, AT2G20260, AT3G52150, AT2G47750, AT3G14930, AT1G72150, AT4G17600, AT2G37660, AT3G60750, AT3G14415, AT3G21200, AT1G14030, AT5G02260, AT5G38520, AT4G39260, AT1G66200, AT3G01480, AT5G01530, AT2G31400, AT5G02160, AT4G32260, AT5G59080, AT4G39640, AT5G10690, AT2G46590, AT5G15970, AT3G14420, AT5G14740, AT3G18680, AT3G15190, AT3G14210, AT3G51820, AT2G30080, AT1G67090, AT2…	1.72413	3.36988e-28		AT1G11125	AT1G11125	1.49456	0.0250293		SP_PIR_KEYWORDS	nucleosome core	AT3G46030, AT1G07790, AT5G22880, AT5G59690, AT3G27360, AT3G45980, AT2G38810, AT5G65360, AT5G59870, AT3G53730, AT1G51060, AT2G28740, AT5G54640, AT4G27230, AT1G09200, AT5G27670, AT2G37470, AT5G10400, AT5G59910, AT3G20670	23.1228	3.49919e-18
AT1G05190	emb2394	0.704218	0.0125394		GOTERM_BP_FAT	GO:0015979~photosynthesis	AT3G47470, AT1G29920, AT2G46820, AT2G20260, AT3G62410, AT1G15820, AT1G74470, AT3G21055, AT5G38410, AT4G28660, AT5G66570, AT2G42600, AT4G03280, AT4G05180, AT4G01050, AT2G47940, AT2G05070, AT5G01530, AT1G08380, AT1G52230, AT3G14940, AT1G06680, AT3G54890, AT5G54270, AT5G38420, AT4G10340, AT1G67090, AT1G70760, AT4G28750, AT3G61470, AT3G55800, AT1G30380, AT3G54050, AT1G44575, AT3G08940, AT1G42970, AT1…	5.53554	2.76811e-25		AT1G13290	DOT5	14.98	7.68972e-06		INTERPRO	IPR007125:Histone core	AT3G46030, AT1G07790, AT5G22880, AT5G59690, AT3G27360, AT3G45980, AT2G38810, AT5G65360, AT5G59870, AT3G53730, AT1G51060, AT2G28740, AT5G54640, AT4G27230, AT1G09200, AT5G27670, AT2G37470, AT5G10400, AT5G59910, AT3G20670	21.6717	1.26972e-17
AT1G05200	GLR3.4	0.355891	0.000252411		GOTERM_CC_FAT	GO:0048046~apoplast	AT3G15020, AT1G29920, AT1G20620, AT3G24770, AT5G38930, AT1G72150, AT4G27830, AT5G03260, AT2G39730, AT2G37660, AT5G38410, AT3G14415, AT5G66570, AT2G42600, AT4G05180, AT1G01900, AT3G60130, AT3G10080, AT1G66200, AT3G13750, AT3G14310, AT1G68010, AT3G13790, AT5G20630, AT5G38940, AT4G27520, AT4G39640, AT1G06680, AT1G55120, AT1G18140, AT1G41830, AT3G63140, AT3G14420, AT5G14740, AT5G58330, AT3G52840, AT3…	3.63599	1.1256e-23		AT1G13710	CYP78A5	1.29272	0.0101916		GOTERM_BP_FAT	GO:0006412~translation	AT2G41840, AT1G74060, AT2G34480, AT2G27710, AT3G02190, AT5G56670, AT2G05220, AT1G16740, AT5G16130, AT5G66860, AT5G02450, AT3G60245, AT5G03850, AT5G35620, AT2G21580, AT1G27400, AT5G51610, AT4G18100, AT3G47370, AT3G08520, AT3G11120, AT3G23390, AT1G80750, AT1G15930, AT4G10450, AT5G59850, AT5G27770, AT5G60670, AT4G26230, AT3G49010, AT4G18040, AT2G18400, AT1G26880, AT5G18380, AT3G48930, AT3G49910, AT3…	2.92105	1.9082e-16
AT1G05230	HDG2	0.627114	0.00919837		SP_PIR_KEYWORDS	photosynthesis	AT1G29920, AT3G47470, AT1G30380, AT2G20260, AT1G44575, AT3G08940, AT1G74470, AT3G21055, AT5G38410, AT4G28660, AT5G66570, AT2G42600, AT4G05180, AT1G32060, AT1G20020, AT1G31330, AT5G01530, AT1G03130, AT4G18480, AT1G29910, AT1G08520, AT1G52230, AT4G12800, AT3G14940, AT1G06680, AT1G03630, AT4G10040, AT1G79040, AT4G27440, AT5G38420, AT4G10340, AT1G67090, AT5G66190, AT1G67740, AT4G21280, AT5G38430, AT4…	9.03315	1.39944e-23		AT1G14300	AT1G14300	1.39476	0.0497949		GOTERM_CC_FAT	GO:0022627~cytosolic small ribosomal subunit	AT1G04270, AT2G41840, AT1G23410, AT5G56670, AT2G05220, AT5G16130, AT5G03850, AT3G60770, AT2G04390, AT2G21580, AT2G09990, AT3G47370, AT5G58420, AT2G19750, AT1G15930, AT5G09510, AT4G33865, AT5G59850, AT5G41520, AT4G31700, AT4G34555, AT5G18380, AT5G02960, AT3G48930, AT2G37270, AT3G10090	11.5113	1.87328e-16
AT1G05300	ZIP5	0.18737	0.0028629		GOTERM_CC_FAT	GO:0031967~organelle envelope	AT3G47470, AT2G46820, AT3G52150, AT5G50250, AT2G47750, AT4G24280, AT3G60750, AT5G38520, AT2G05070, AT1G16880, AT1G66200, AT4G32260, AT1G06680, AT1G10760, AT5G14740, AT5G58330, AT3G14210, AT4G01150, AT1G67090, AT4G37930, AT4G24770, AT5G01220, AT3G54050, AT1G26130, AT3G08940, AT1G70410, AT2G44490, AT1G17220, AT2G47730, AT1G42970, AT4G33010, AT1G76080, AT3G45140, AT1G13930, AT3G18890, AT5G55220, AT4…	2.62705	8.30337e-21		AT1G14320	SAC52	1.43762	5.52575e-05		GOTERM_CC_FAT	GO:0015935~small ribosomal subunit	AT1G04270, AT2G41840, AT1G23410, AT5G56670, AT2G05220, AT5G16130, AT5G03850, AT3G60770, AT2G04390, AT2G21580, AT2G09990, AT3G47370, AT5G58420, AT2G19750, AT1G15930, AT5G09510, AT4G33865, AT5G59850, AT5G41520, AT4G31700, AT4G34555, AT5G18380, AT5G02960, AT2G37270, AT3G48930, AT3G10090, AT1G77750	10.2463	7.38876e-16
AT1G05490	chr31	0.671965	0.0120623		GOTERM_CC_FAT	GO:0031975~envelope	AT3G47470, AT2G46820, AT3G52150, AT5G50250, AT2G47750, AT4G24280, AT3G60750, AT5G38520, AT2G05070, AT1G16880, AT1G66200, AT4G32260, AT1G06680, AT1G10760, AT5G14740, AT5G58330, AT3G14210, AT4G01150, AT1G67090, AT4G37930, AT4G24770, AT5G01220, AT3G54050, AT1G26130, AT3G08940, AT1G70410, AT2G44490, AT1G17220, AT2G47730, AT1G42970, AT4G33010, AT1G76080, AT3G45140, AT1G13930, AT3G18890, AT5G55220, AT4…	2.60606	1.70922e-20		AT1G14440	HB31	1.53176	6.16177e-05		SP_PIR_KEYWORDS	chromosomal protein	AT3G46030, AT1G07790, AT5G22880, AT5G59690, AT3G27360, AT3G45980, AT2G38810, AT5G65360, AT5G59870, AT3G53730, AT1G51060, AT2G28740, AT5G54640, AT4G27230, AT1G09200, AT5G27670, AT2G37470, AT5G10400, AT5G59910, AT3G20670	18.0279	9.28366e-16
AT1G05570	CALS1	0.768244	0.0483664		SP_PIR_KEYWORDS	thylakoid	AT1G29920, AT3G47470, AT2G46820, AT1G30380, AT2G20260, AT1G44575, AT3G08940, AT2G28800, AT3G21055, AT4G28660, AT5G66570, AT3G63540, AT4G03280, AT4G05180, AT2G47940, AT4G09010, AT1G54780, AT2G29650, AT4G04640, AT1G76100, AT1G20020, AT3G01480, AT1G31330, AT5G01530, AT1G03130, AT1G29910, AT1G52230, AT4G12800, AT1G06680, AT3G54890, AT1G79040, AT5G42270, AT5G11450, AT4G27440, AT4G10340, AT5G66190, AT2…	5.59276	8.56044e-18		AT1G15930	AT1G15930	1.44996	7.85172e-05		GOTERM_CC_FAT	GO:0000786~nucleosome	AT3G46030, AT1G07790, AT5G22880, AT5G59690, AT3G27360, AT3G45980, AT2G38810, AT5G65360, AT5G59870, AT3G53730, AT1G51060, AT2G28740, AT5G54640, AT4G27230, AT1G09200, AT5G27670, AT2G37470, AT5G10400, AT5G59910, AT3G20670	16.023	7.06358e-15
AT1G05850	POM1	0.754265	0.0346292		SP_PIR_KEYWORDS	glycoprotein	AT1G73080, AT3G54720, AT5G03260, AT4G18640, AT1G60270, AT5G57090, AT3G43270, AT1G77510, AT3G62750, AT2G23010, AT2G36910, AT1G69730, AT4G35350, AT2G16430, AT3G10080, AT3G62150, AT1G23080, AT1G28670, AT2G26730, AT3G13790, AT2G27360, AT3G51550, AT5G60920, AT4G27520, AT4G26540, AT4G36880, AT5G51890, AT1G16110, AT3G14210, AT2G45470, AT3G05180, AT1G67720, AT4G23220, AT4G02330, AT5G07830, AT1G71695, AT5…	2.40478	1.60847e-16		AT1G16000	AT1G16000	1.4397	0.0320551		GOTERM_BP_FAT	GO:0034728~nucleosome organization	AT3G46030, AT1G74560, AT1G07790, AT5G22880, AT5G59690, AT3G27360, AT3G45980, AT2G38810, AT5G65360, AT5G59870, AT3G53730, AT1G51060, AT2G28740, AT5G54640, AT4G27230, AT1G09200, AT5G27670, AT2G37470, AT5G10400, AT5G59910, AT3G20670	13.0283	7.23739e-14
AT1G05950	AT1G05950	0.67239	0.0219985		SP_PIR_KEYWORDS	membrane	AT1G80830, AT3G47470, AT2G37170, AT2G20260, AT2G38110, AT1G72150, AT5G02260, AT2G36910, AT1G69730, AT4G35350, AT1G06090, AT5G01530, AT1G23080, AT2G26730, AT4G38530, AT2G37180, AT3G51550, AT5G14740, AT1G16110, AT1G06490, AT3G06420, AT2G45470, AT3G51820, AT1G67090, AT2G30080, AT1G25450, AT4G34220, AT2G33170, AT4G16370, AT1G42970, AT1G15210, AT3G45600, AT5G60490, AT3G09780, AT4G27440, AT3G26650, AT4…	1.85533	3.35183e-16		AT1G16070	TLP8	1.4991	0.0201721		GOTERM_BP_FAT	GO:0006334~nucleosome assembly	AT3G46030, AT1G74560, AT1G07790, AT5G22880, AT5G59690, AT3G27360, AT3G45980, AT2G38810, AT5G65360, AT5G59870, AT3G53730, AT1G51060, AT2G28740, AT5G54640, AT4G27230, AT1G09200, AT5G27670, AT2G37470, AT5G10400, AT5G59910, AT3G20670	13.0283	7.23739e-14
AT1G06090	AT1G06090	0.141717	0.000438846		SP_PIR_KEYWORDS	phosphoprotein	AT1G29920, AT3G47470, AT2G37170, AT2G46820, AT1G72150, AT1G22400, AT5G26742, AT2G37660, AT1G22530, AT2G36910, AT5G26340, AT4G39260, AT3G07540, AT1G77120, AT1G53730, AT3G62150, AT1G66200, AT5G58140, AT1G23080, AT5G01530, AT3G27870, AT2G26730, AT2G19110, AT3G51550, AT2G37180, AT3G57330, AT4G26540, AT3G14940, AT1G06680, AT5G14740, AT3G59060, AT1G67090, AT5G53320, AT4G37930, AT1G07320, AT4G24770, AT3…	2.43477	5.66745e-14		AT1G16740	AT1G16740	1.47785	0.00283694		GOTERM_CC_FAT	GO:0032993~protein-DNA complex	AT3G46030, AT1G07790, AT5G22880, AT5G59690, AT3G27360, AT3G45980, AT2G38810, AT5G65360, AT5G59870, AT3G53730, AT1G51060, AT2G28740, AT5G54640, AT4G27230, AT1G09200, AT5G27670, AT2G37470, AT5G10400, AT5G59910, AT3G20670	14.4207	6.42e-14
AT1G06149	CPuORF8	0	8.16084e-15		SP_PIR_KEYWORDS	alternative splicing	AT3G15020, AT3G57520, AT1G28130, AT3G14930, AT2G05520, AT3G43270, AT5G26742, AT4G14710, AT2G23010, AT1G12140, AT2G47940, AT4G36060, AT4G35350, AT4G39260, AT2G16430, AT2G29650, AT1G53730, AT1G66200, AT3G01480, AT5G58140, AT1G23080, AT1G06680, AT2G46590, AT2G18300, AT4G00480, AT3G14420, AT5G14740, AT3G59060, AT3G55370, AT4G01150, AT1G67090, AT4G28250, AT5G17230, AT3G54990, AT4G23220, AT1G07320, AT3…	2.06405	1.4988e-12		AT1G18190	GC2	1.4552	0.0315448		GOTERM_BP_FAT	GO:0031497~chromatin assembly	AT3G46030, AT1G74560, AT1G07790, AT5G22880, AT5G59690, AT3G27360, AT3G45980, AT2G38810, AT5G65360, AT5G59870, AT3G53730, AT1G51060, AT2G28740, AT5G54640, AT4G27230, AT1G09200, AT5G27670, AT2G37470, AT5G10400, AT5G59910, AT3G20670	12.6613	1.66533e-13
AT1G06420	AT1G06420	0.65681	0.0272047		GOTERM_BP_FAT	GO:0015995~chlorophyll biosynthetic process	AT5G08280, AT1G08520, AT2G40490, AT2G26540, AT3G14930, AT1G03630, AT3G14110, AT1G74470, AT4G15560, AT4G27440, AT3G51820, AT3G48730, AT5G18660, AT4G01690, AT3G59400, AT4G25080, AT1G44446, AT5G13630, AT4G18480, AT3G56940	9.49725	1.11799e-11		AT1G18210	AT1G18210	1.38597	0.0039361		INTERPRO	IPR009072:Histone-fold	AT3G46030, AT1G07790, AT5G22880, AT5G59690, AT3G27360, AT3G45980, AT2G38810, AT5G65360, AT5G59870, AT3G53730, AT1G51060, AT2G28740, AT1G54140, AT5G54640, AT4G27230, AT1G09200, AT5G27670, AT2G37470, AT5G10400, AT5G59910, AT3G20670	12.9227	1.66533e-13
AT1G06460	ACD32.1	0.602561	0.00984744		GOTERM_CC_FAT	GO:0009521~photosystem	AT3G47470, AT1G29920, AT1G30380, AT2G46820, AT2G20260, AT1G44575, AT1G15820, AT3G08940, AT3G21055, AT4G28660, AT5G66570, AT4G05180, AT1G31330, AT5G01530, AT1G08380, AT1G03130, AT1G52230, AT1G29910, AT4G12800, AT1G06680, AT1G79040, AT5G11450, AT4G10340, AT1G67740, AT4G21280, AT4G28750, AT3G61470, AT3G50820	6.13803	1.11355e-11		AT1G18250	ATLP-1	1.92569	5.63788e-15		GOTERM_BP_FAT	GO:0065004~protein-DNA complex assembly	AT3G46030, AT1G74560, AT1G07790, AT5G22880, AT5G59690, AT3G27360, AT3G45980, AT2G38810, AT5G65360, AT5G59870, AT3G53730, AT1G51060, AT2G28740, AT5G54640, AT4G27230, AT1G09200, AT5G27670, AT2G37470, AT5G10400, AT5G59910, AT3G20670	12.4855	1.66533e-13
AT1G06490	GSL07	0.415619	1.19354e-06		GOTERM_CC_FAT	GO:0031090~organelle membrane	AT1G29920, AT3G47470, AT2G46820, AT2G20260, AT1G74730, AT3G52150, AT4G23890, AT5G57190, AT4G17600, AT5G35370, AT4G28660, AT2G47940, AT2G05070, AT1G16880, AT2G29650, AT3G01480, AT5G01530, AT5G02160, AT4G32260, AT1G06680, AT5G14740, AT4G01150, AT3G51820, AT1G67090, AT5G42800, AT1G70760, AT1G07320, AT4G24770, AT3G63490, AT1G44575, AT3G08940, AT5G23060, AT1G42970, AT3G45140, AT3G18890, AT4G09010, AT3…	2.11934	1.61426e-11		AT1G18610	AT1G18610	1.43339	0.0379228		SP_PIR_KEYWORDS	dna-binding	AT1G26260, AT5G60910, AT3G04670, AT5G02030, AT1G26310, AT2G37120, AT5G18560, AT3G61250, AT2G38810, AT4G39410, AT4G23750, AT3G50870, AT3G53730, AT2G35310, AT1G68920, AT2G22540, AT2G45660, AT5G27670, AT4G34400, AT2G03710, AT3G20670, AT3G46030, AT5G53950, AT1G49475, AT1G76420, AT5G52600, AT4G24540, AT3G45980, AT1G07370, AT5G23000, AT5G10510, AT5G43270, AT5G09250, AT5G50010, AT5G51590, AT3G25710, AT5…	2.89117	2.77556e-13
AT1G06680	PSBP-1	0.532442	1.07689e-09		GOTERM_BP_FAT	GO:0009628~response to abiotic stimulus	AT1G29920, AT2G37170, AT3G62410, AT3G54720, AT2G05520, AT4G24280, AT5G57090, AT3G60750, AT1G77510, AT2G36910, AT4G39260, AT1G16880, AT1G77120, AT1G66200, AT1G02400, AT5G58140, AT5G01530, AT2G46140, AT2G37180, AT5G60920, AT4G36880, AT2G46590, AT1G10760, AT1G08540, AT5G15970, AT3G59060, AT3G55370, AT3G14210, AT1G67090, AT4G37930, AT1G25450, AT3G54050, AT1G44575, AT2G41100, AT1G06460, AT3G08940, AT4…	1.91532	2.99205e-11		AT1G19790	SRS7	2.2815	0.000676691		GOTERM_BP_FAT	GO:0006323~DNA packaging	AT3G46030, AT1G74560, AT1G07790, AT5G22880, AT5G59690, AT3G27360, AT3G45980, AT2G38810, AT5G65360, AT5G59870, AT3G53730, AT1G51060, AT2G28740, AT5G54640, AT4G27230, AT1G09200, AT5G27670, AT2G37470, AT5G10400, AT5G59910, AT3G20670	11.6747	8.32667e-13
AT1G06830	AT1G06830	0.100777	0.027874		SP_PIR_KEYWORDS	oxidoreductase	AT3G15020, AT4G35970, AT5G50160, AT5G03260, AT3G14415, AT4G14710, AT4G37310, AT1G12140, AT1G77120, AT1G01600, AT1G06090, AT5G51310, AT1G02400, AT5G62790, AT5G51890, AT3G14420, AT5G58330, AT5G20960, AT3G22400, AT1G67090, AT5G42800, AT3G30775, AT1G71695, AT1G01190, AT1G75280, AT3G27300, AT4G33010, AT1G42970, AT3G49620, AT3G45140, AT3G49110, AT4G09010, AT1G20020, AT5G60020, AT3G09780, AT3G13730, AT1…	2.25257	3.02869e-11		AT1G20140	SK4	1.42896	0.0106237		GOTERM_CC_FAT	GO:0000785~chromatin	AT3G46030, AT1G07790, AT5G22880, AT5G59690, AT3G27360, AT3G45980, AT2G38810, AT5G65360, AT5G59870, AT2G17560, AT3G53730, AT1G51060, AT2G28740, AT5G54640, AT4G27230, AT1G09200, AT5G27670, AT2G37470, AT5G10400, AT5G59910, AT3G20670	11.6475	7.99361e-13
AT1G06950	TIC110	0.716007	0.0483664		SP_PIR_KEYWORDS	transmembrane	AT2G37170, AT3G47470, AT1G80830, AT1G29920, AT1G73080, AT4G35970, AT2G38110, AT5G50160, AT3G54720, AT4G18640, AT5G57090, AT2G39350, AT2G41700, AT5G26340, AT2G36910, AT1G69730, AT3G07540, AT2G29650, AT1G53730, AT3G62150, AT1G06090, AT5G01530, AT1G23080, AT4G32260, AT2G31960, AT3G27870, AT2G26730, AT3G61560, AT2G19110, AT2G26690, AT2G37180, AT3G51550, AT1G64170, AT3G57330, AT4G26540, AT1G16110, AT1…	1.78721	8.03801e-11		AT1G20580	AT1G20580	1.36917	0.00561907		SP_PIR_KEYWORDS	nucleus	AT1G20140, AT1G26260, AT5G60910, AT3G04670, AT5G40530, AT5G02030, AT2G37120, AT1G26310, AT5G18560, AT3G61250, AT1G47250, AT2G38810, AT5G13220, AT4G39410, AT4G23750, AT3G50870, AT5G20020, AT3G53730, AT2G46990, AT2G35310, AT1G68920, AT2G22540, AT2G45660, AT5G27670, AT5G56280, AT4G34400, AT5G08180, AT2G03710, AT3G20670, AT5G53950, AT3G46030, AT1G47200, AT1G49475, AT1G76420, AT5G52600, AT4G24540, AT2…	2.43623	1.5099e-12
AT1G07050	AT1G07050	0	4.40443e-11		SP_PIR_KEYWORDS	chlorophyll biosynthesis	AT5G08280, AT1G08520, AT2G40490, AT3G14930, AT2G26540, AT1G03630, AT1G74470, AT4G27440, AT3G51820, AT3G48730, AT4G01690, AT3G59400, AT1G44446, AT4G18480, AT3G56940	13.8972	1.29119e-10		AT1G21400	AT1G21400	2.09273	0.00480738		GOTERM_BP_FAT	GO:0006333~chromatin assembly or disassembly	AT3G46030, AT1G74560, AT1G07790, AT5G22880, AT5G59690, AT3G27360, AT3G45980, AT2G38810, AT5G65360, AT5G59870, AT2G17560, AT3G53730, AT1G51060, AT2G28740, AT5G54640, AT4G27230, AT1G09200, AT5G27670, AT2G37470, AT5G10400, AT5G59910, AT3G20670	10.1265	3.17524e-12
AT1G07090	LSH6	0.378754	0.00219135		SP_PIR_KEYWORDS	receptor	AT3G14840, AT1G73080, AT4G18640, AT5G56040, AT1G29730, AT5G35370, AT3G25560, AT1G53430, AT1G53730, AT2G25790, AT5G58140, AT4G20270, AT2G01950, AT1G05200, AT5G65700, AT2G26730, AT3G51550, AT4G26540, AT2G36570, AT1G29720, AT5G16000, AT4G23270, AT5G05160, AT1G28390, AT1G67720, AT4G23220, AT2G31880, AT5G53320, AT5G20050, AT4G34220, AT1G48480, AT3G19320, AT2G20850, AT2G33170, AT2G23950, AT2G37710, AT1…	2.89775	8.93463e-10		AT1G21690	EMB1968	1.32382	0.0471173		SP_PIR_KEYWORDS	ribosome	AT2G34480, AT1G04270, AT1G23410, AT4G00810, AT3G23390, AT4G36130, AT4G17390, AT4G10450, AT4G26230, AT1G70600, AT2G37600, AT4G31700, AT3G48930, AT1G61580, AT2G39390, AT4G18100, AT3G47370, AT4G14320	12.7638	4.58633e-11
AT1G07180	NDA1	0.0211026	0.0111957		GOTERM_BP_FAT	GO:0046148~pigment biosynthetic process	AT3G14550, AT3G14930, AT2G26540, AT1G74470, AT5G18660, AT3G59400, AT4G25080, AT5G13630, AT4G18480, AT5G08280, AT1G08520, AT2G40490, AT1G03475, AT1G03630, AT3G29590, AT3G14110, AT4G15560, AT2G26170, AT4G27440, AT3G51820, AT5G17230, AT5G42800, AT3G48730, AT5G67030, AT4G01690, AT1G44446, AT4G22880, AT3G56940	5.1962	1.68161e-09		AT1G23000	AT1G23000	1.38884	0.00231467		GOTERM_CC_FAT	GO:0044427~chromosomal part	AT3G46030, AT1G07790, AT5G22880, AT5G59690, AT1G21690, AT3G27360, AT3G45980, AT2G38810, AT5G65360, AT5G59870, AT2G17560, AT3G53730, AT1G51060, AT2G28740, AT5G54640, AT4G27230, AT1G09200, AT5G27670, AT2G37470, AT5G10400, AT5G59910, AT3G20670	7.11792	4.43697e-09
AT1G07300	AT1G07300	0.294024	0.0263574		GOTERM_BP_FAT	GO:0006779~porphyrin biosynthetic process	AT5G08280, AT1G08520, AT2G40490, AT1G03475, AT2G26540, AT3G14930, AT1G03630, AT3G14110, AT1G74470, AT4G15560, AT4G27440, AT3G51820, AT3G48730, AT5G18660, AT4G01690, AT3G59400, AT4G25080, AT1G44446, AT5G13630, AT4G18480, AT3G56940	7.21387	1.7519e-09		AT1G23220	AT1G23220	1.43943	0.0105066		SP_PIR_KEYWORDS	DNA binding	AT5G61850, AT5G60910, AT1G70510, AT1G53160, AT5G59690, AT3G27360, AT2G44910, AT1G69120, AT5G65360, AT1G62360, AT3G53730, AT2G28740, AT5G43270, AT4G27230, AT1G09200, AT2G45660, AT2G42200, AT5G10400, AT2G03710	8.14891	2.50229e-08
AT1G07320	RPL4	0.615701	0.00546916		SP_PIR_KEYWORDS	cell membrane	AT2G37170, AT4G30190, AT1G73080, AT3G24300, AT1G05300, AT1G44100, AT4G18780, AT4G39350, AT5G26340, AT2G36910, AT1G05570, AT1G53430, AT4G35350, AT2G25790, AT5G58140, AT2G01950, AT2G31960, AT3G61560, AT2G18960, AT4G38530, AT5G60920, AT2G37180, AT3G51550, AT4G27520, AT4G26540, AT2G46450, AT5G40780, AT1G06490, AT2G45470, AT3G12750, AT5G03170, AT4G10380, AT5G57940, AT3G08510, AT1G48480, AT5G57350, AT3…	2.85552	2.63614e-09		AT1G23280	AT1G23280	1.36514	0.042278		SP_PIR_KEYWORDS	protein biosynthesis	AT2G34480, AT1G04270, AT1G23410, AT4G00810, AT3G23390, AT4G36130, AT4G17390, AT4G10450, AT4G26230, AT1G70600, AT2G37600, AT4G31700, AT4G18040, AT5G35620, AT3G48930, AT3G04600, AT1G61580, AT2G39390, AT3G47370, AT4G18100, AT4G14320	6.56959	9.69197e-08
AT1G07590	AT1G07590	0.147066	0.00895471		GOTERM_BP_FAT	GO:0033014~tetrapyrrole biosynthetic process	AT5G08280, AT1G08520, AT2G40490, AT1G03475, AT2G26540, AT3G14930, AT1G03630, AT3G14110, AT1G74470, AT4G15560, AT4G27440, AT3G51820, AT3G48730, AT5G18660, AT4G01690, AT3G59400, AT4G25080, AT1G44446, AT5G13630, AT4G18480, AT3G56940	6.78104	7.08005e-09		AT1G23290	RPL27AB	1.40713	0.000684922		SP_PIR_KEYWORDS	acetylation	AT3G46030, AT1G07790, AT5G22880, AT5G59690, AT3G27360, AT3G45980, AT4G00430, AT5G65360, AT3G53730, AT2G28740, AT1G09200, AT2G37470, AT5G59910, AT5G10400	12.2058	1.09863e-07
AT1G07610	MT1C	0.209455	0.0338649		GOTERM_BP_FAT	GO:0015994~chlorophyll metabolic process	AT5G08280, AT1G08520, AT2G40490, AT2G26540, AT3G14930, AT1G03630, AT3G14110, AT1G74470, AT4G15560, AT4G27440, AT3G51820, AT3G48730, AT5G18660, AT4G01690, AT3G59400, AT4G25080, AT1G44446, AT5G13630, AT4G18480, AT3G56940	7.1757	7.68114e-09		AT1G23410	AT1G23410	1.7227	0.000840223		SP_PIR_KEYWORDS	transcription regulation	AT1G26260, AT5G60910, AT5G40530, AT3G04670, AT5G02030, AT1G26310, AT2G37120, AT5G18560, AT5G13220, AT4G39410, AT4G23750, AT3G50870, AT2G46990, AT2G35310, AT1G68920, AT2G22540, AT2G45660, AT4G34400, AT2G03710, AT5G53950, AT1G49475, AT1G76420, AT5G52600, AT4G24540, AT2G27840, AT5G23000, AT5G10510, AT5G35770, AT5G43270, AT5G09250, AT5G50010, AT5G62165, AT5G66940, AT3G25710, AT1G30950, AT5G61850, AT4…	2.5603	2.95376e-07
AT1G07640	OBP2	0.274112	2.96357e-11		SP_PIR_KEYWORDS	signal	AT1G73080, AT2G05520, AT4G18640, AT5G03260, AT1G60270, AT3G43270, AT1G77510, AT3G62750, AT5G02260, AT2G23010, AT1G69730, AT4G35350, AT3G07540, AT2G16430, AT1G53730, AT3G10080, AT1G28670, AT2G26730, AT3G13790, AT2G27360, AT5G60920, AT3G51550, AT4G27520, AT4G26540, AT4G36880, AT5G51890, AT2G43510, AT1G16110, AT1G13609, AT3G14210, AT2G45470, AT3G12750, AT3G05180, AT4G28250, AT1G29660, AT1G67720, AT5…	1.81267	2.80589e-08		AT1G23980	AT1G23980	2.25394	1.32055e-05		GOTERM_BP_FAT	GO:0006325~chromatin organization	AT1G07790, AT5G59690, AT2G38810, AT5G65360, AT3G53730, AT1G51060, AT5G54640, AT5G27670, AT2G37470, AT5G59910, AT5G10400, AT3G20670, AT3G46030, AT1G74560, AT5G22880, AT2G27840, AT3G27360, AT4G32830, AT3G45980, AT5G59870, AT2G17560, AT2G28740, AT4G27230, AT1G09200, AT1G76540	4.88668	4.47389e-07
AT1G07880	ATMPK13	0.443832	0.0435222		GOTERM_BP_FAT	GO:0019684~photosynthesis, light reaction	AT3G47470, AT1G29920, AT2G46820, AT1G44575, AT1G15820, AT3G08940, AT5G66570, AT4G03280, AT4G01050, AT2G47940, AT1G64770, AT2G05070, AT4G04640, AT5G01530, AT1G08380, AT1G29910, AT4G12800, AT1G06680, AT1G61520, AT3G54890, AT1G79040, AT5G54270, AT4G10340, AT1G70760, AT3G61470, AT3G50820	4.93857	4.37701e-08		AT1G26260	CIB5	1.55223	0.0249155		GOTERM_MF_FAT	GO:0003677~DNA binding	AT5G60910, AT1G30320, AT3G04670, AT5G18560, AT3G61250, AT2G46990, AT3G53730, AT1G68920, AT2G45660, AT5G27670, AT5G04840, AT5G09240, AT3G45980, AT1G16070, AT5G23000, AT5G35770, AT5G10510, AT1G54140, AT5G09250, AT5G51590, AT4G00200, AT5G62165, AT3G25710, AT1G07790, AT5G61850, AT4G31610, AT1G70510, AT5G54640, AT3G19184, AT5G51940, AT5G59910, AT5G10400, AT4G22770, AT5G22880, AT3G15210, AT1G13290, AT3…	1.81085	1.09489e-06
AT1G08380	PSAO	0.602415	0.00141037		GOTERM_CC_FAT	GO:0009522~photosystem I	AT1G52230, AT3G47470, AT1G29920, AT1G29910, AT4G12800, AT1G30380, AT2G46820, AT2G20260, AT3G08940, AT4G10340, AT3G61470, AT4G28750, AT1G31330, AT5G01530, AT1G08380, AT1G03130	8.70814	3.91451e-08		AT1G26310	CAL	2.30906	0.0359673		GOTERM_CC_FAT	GO:0005694~chromosome	AT3G46030, AT1G07790, AT5G22880, AT5G59690, AT1G21690, AT3G27360, AT3G45980, AT2G38810, AT5G65360, AT5G59870, AT2G17560, AT3G53730, AT1G51060, AT2G28740, AT5G54640, AT4G27230, AT1G09200, AT5G27670, AT2G37470, AT5G10400, AT5G59910, AT3G20670	5.26254	1.40117e-06
AT1G08520	ALB1	0.644571	0.0051257		GOTERM_CC_FAT	GO:0010287~plastoglobule	AT1G29910, AT1G29920, AT3G47470, AT1G52230, AT4G12800, AT2G20260, AT1G61520, AT3G54890, AT3G63140, AT1G15820, AT2G21330, AT2G39730, AT4G01150, AT5G66570, AT1G54570, AT4G10340, AT2G05070, AT4G38970, AT4G28750, AT1G31330, AT5G01530, AT3G50820	5.78729	5.00535e-08		AT1G26880	AT1G26880	1.38445	0.00518292		SP_PIR_KEYWORDS	Transcription	AT5G60910, AT1G26260, AT5G40530, AT3G04670, AT5G02030, AT1G26310, AT2G37120, AT5G18560, AT5G13220, AT4G39410, AT4G23750, AT3G50870, AT2G46990, AT2G35310, AT1G68920, AT2G22540, AT2G45660, AT4G34400, AT2G03710, AT5G53950, AT1G49475, AT1G76420, AT5G52600, AT4G24540, AT2G27840, AT5G23000, AT5G10510, AT5G35770, AT5G43270, AT5G09250, AT5G50010, AT5G62165, AT5G66940, AT3G25710, AT1G30950, AT5G61850, AT4…	2.46337	1.75294e-06
AT1G08540	SIG2	0.634449	0.00257692		GOTERM_BP_FAT	GO:0042440~pigment metabolic process	AT3G14550, AT3G14930, AT2G26540, AT1G74470, AT5G18660, AT3G59400, AT4G25080, AT5G13630, AT4G18480, AT5G08280, AT1G08520, AT2G40490, AT1G03475, AT1G03630, AT3G29590, AT3G14110, AT4G15560, AT2G26170, AT4G27440, AT3G51820, AT5G17230, AT5G42800, AT3G48730, AT5G67030, AT4G01690, AT1G44446, AT4G22880, AT3G56940	4.47593	8.21679e-08		AT1G27390	TOM20-2	1.33012	0.021211		GOTERM_BP_FAT	GO:0042254~ribosome biogenesis	AT2G34480, AT3G06680, AT5G20160, AT1G63780, AT1G16740, AT2G43460, AT2G20450, AT2G20490, AT3G60245, AT3G03920, AT5G03850, AT3G59540, AT1G07070, AT4G18100, AT5G51610, AT5G08180, AT5G60670, AT4G26230, AT3G49010, AT4G15770, AT1G26880, AT3G12370, AT2G39390, AT3G10090, AT4G22380	4.42225	3.44399e-06
AT1G08920	ESL1	0.303389	0.00065344		SP_PIR_KEYWORDS	photosystem ii	AT3G47470, AT1G29920, AT1G29910, AT1G06680, AT1G44575, AT3G08940, AT1G79040, AT3G21055, AT4G28660, AT5G66570, AT4G10340, AT4G05180, AT4G21280, AT1G67740, AT5G01530, AT3G50820	8.81405	9.57139e-08		AT1G27400	AT1G27400	1.26574	0.0418953		GOTERM_BP_FAT	GO:0034622~cellular macromolecular complex assembly	AT3G46030, AT1G74560, AT1G07790, AT5G22880, AT5G59690, AT3G27360, AT3G45980, AT2G38810, AT5G65360, AT5G59870, AT4G15770, AT3G53730, AT1G51060, AT2G28740, AT5G54640, AT4G27230, AT1G09200, AT5G27670, AT5G56280, AT2G37470, AT5G10400, AT5G59910, AT3G20670	4.7335	4.9225e-06
AT1G08980	AMI1	0.529183	0.00715725		GOTERM_BP_FAT	GO:0006091~generation of precursor metabolites and energy	AT3G15020, AT1G29920, AT3G47470, AT2G46820, AT1G15820, AT4G26530, AT5G66570, AT2G42600, AT4G03280, AT5G50210, AT2G47940, AT4G01050, AT4G04040, AT2G05070, AT1G77120, AT3G62960, AT5G01530, AT1G08380, AT4G32260, AT4G15700, AT3G14940, AT1G06680, AT3G54890, AT4G10040, AT5G54270, AT2G38270, AT5G58330, AT2G30540, AT4G10340, AT5G19220, AT1G70760, AT1G12900, AT4G38970, AT3G61470, AT3G62950, AT1G44575, AT4…	2.43778	3.00228e-07		AT1G27450	APT1	1.27162	0.0328648		SP_PIR_KEYWORDS	developmental protein	AT5G53950, AT1G30950, AT5G60910, AT5G61850, AT1G76420, AT1G26310, AT5G52600, AT2G33880, AT2G27840, AT4G28190, AT5G65640, AT1G69120, AT1G69040, AT1G62360, AT5G23000, AT1G67260, AT5G03840, AT5G35770, AT2G22540, AT2G45660, AT5G56280	5.31824	4.17895e-06
AT1G09155	PP2-B15	0.0127319	0.00734448		GOTERM_MF_FAT	GO:0008266~poly(U) RNA binding	AT1G06680, AT5G50250, AT3G63140, AT2G37220, AT3G53460, AT5G66570, AT5G66190, AT1G20020, AT4G37930, AT1G07320, AT4G24770, AT1G68010, AT3G50820	10.6932	2.83567e-07		AT1G27695	AT1G27695	2.23062	0.00404413		GOTERM_BP_FAT	GO:0022613~ribonucleoprotein complex biogenesis	AT2G34480, AT3G06680, AT5G20160, AT1G63780, AT1G16740, AT2G43460, AT2G20450, AT2G20490, AT3G60245, AT3G03920, AT5G03850, AT3G59540, AT1G07070, AT4G18100, AT5G51610, AT5G08180, AT5G60670, AT4G26230, AT3G49010, AT4G15770, AT1G26880, AT3G12370, AT2G39390, AT3G10090, AT4G22380	4.29793	6.09801e-06
AT1G09420	G6PD4	0.328226	0.00685081		GOTERM_MF_FAT	GO:0008187~poly-pyrimidine tract binding	AT1G06680, AT5G50250, AT3G63140, AT2G37220, AT3G53460, AT5G66570, AT5G66190, AT1G20020, AT4G37930, AT1G07320, AT4G24770, AT1G68010, AT3G50820	10.6932	2.83567e-07		AT1G28360	ERF12	3.06612	1.88182e-25		GOTERM_BP_FAT	GO:0051276~chromosome organization	AT1G07790, AT5G59690, AT2G38810, AT5G65360, AT3G53730, AT1G51060, AT5G54640, AT5G27670, AT2G37470, AT5G59910, AT5G10400, AT3G20670, AT3G46030, AT1G74560, AT5G22880, AT2G27840, AT3G27360, AT4G32830, AT3G45980, AT5G59870, AT2G17560, AT2G28740, AT4G27230, AT1G09200, AT1G76540	4.148	1.23003e-05
AT1G09970	LRR XI-23	0.531108	4.13457e-05		GOTERM_BP_FAT	GO:0015977~carbon utilization by fixation of carbon dioxide	AT3G55800, AT3G14940, AT3G62410, AT3G54050, AT5G38410, AT3G26650, AT5G38420, AT1G42970, AT2G42600, AT1G32060, AT1G67090, AT5G38430, AT1G56190	10.4945	3.76335e-07		AT1G29250	AT1G29250	1.40141	0.00227176		GOTERM_BP_FAT	GO:0034621~cellular macromolecular complex subunit organization	AT3G46030, AT1G74560, AT1G07790, AT5G22880, AT5G59690, AT3G27360, AT3G45980, AT2G38810, AT5G65360, AT5G59870, AT4G15770, AT3G53730, AT1G51060, AT2G28740, AT5G54640, AT4G27230, AT1G09200, AT5G27670, AT5G56280, AT2G37470, AT5G10400, AT5G59910, AT3G20670	4.3565	2.2989e-05
AT1G10380	AT1G10380	0.254449	0.00217448		SP_PIR_KEYWORDS	Photosystem I	AT1G52230, AT3G47470, AT1G29920, AT1G29910, AT1G30380, AT4G12800, AT2G20260, AT3G08940, AT4G10340, AT4G28750, AT1G31330, AT5G01530, AT1G03130	11.0405	3.86948e-07		AT1G30320	AT1G30320	1.60762	0.000308695		GOTERM_BP_FAT	GO:0009908~flower development	AT1G30950, AT5G60910, AT5G61850, AT4G31610, AT1G70510, AT5G02030, AT1G26310, AT5G18560, AT4G24540, AT4G28190, AT1G69120, AT3G56090, AT1G62360, AT1G67260, AT5G03840, AT5G10510, AT5G35770, AT3G02000, AT2G22540, AT2G45660, AT3G28860, AT4G26000, AT2G03710	4.24383	3.70724e-05
AT1G10522	AT1G10522	0.683122	0.0400171		GOTERM_BP_FAT	GO:0006778~porphyrin metabolic process	AT5G08280, AT1G08520, AT2G40490, AT1G03475, AT2G26540, AT3G14930, AT1G03630, AT3G14110, AT1G74470, AT4G15560, AT4G27440, AT3G51820, AT3G48730, AT5G18660, AT4G01690, AT3G59400, AT4G25080, AT1G44446, AT5G13630, AT4G18480, AT3G56940	5.55823	4.8859e-07		AT1G30950	UFO	2.35176	1.49564e-11		GOTERM_BP_FAT	GO:0010076~maintenance of floral meristem identity	AT5G02030, AT4G24540, AT2G22540, AT1G69120, AT2G03710, AT2G27990	42.8073	5.8912e-05
AT1G10750	AT1G10750	0.549909	0.0122327		SP_PIR_KEYWORDS	calvin cycle	AT3G55800, AT1G67090, AT1G32060, AT3G54050, AT5G38430, AT5G38410, AT5G38420, AT3G26650, AT1G56190, AT1G42970	16.9854	4.1385e-07		AT1G31760	AT1G31760	1.60395	0.000980003		GOTERM_BP_FAT	GO:0065003~macromolecular complex assembly	AT3G46030, AT1G74560, AT1G07790, AT5G22880, AT5G59690, AT3G27360, AT3G45980, AT2G38810, AT5G65360, AT5G59870, AT4G15770, AT3G53730, AT1G51060, AT2G28740, AT1G54140, AT5G54640, AT4G27230, AT1G09200, AT5G27670, AT5G56280, AT2G37470, AT5G10400, AT5G59910, AT3G20670	3.8051	0.000130516
AT1G10760	SEX1	0.732921	0.0150479		GOTERM_BP_FAT	GO:0033013~tetrapyrrole metabolic process	AT5G08280, AT1G08520, AT2G40490, AT1G03475, AT2G26540, AT3G14930, AT1G03630, AT3G14110, AT1G74470, AT4G15560, AT4G27440, AT3G51820, AT3G48730, AT5G18660, AT4G01690, AT3G59400, AT4G25080, AT1G44446, AT5G13630, AT4G18480, AT3G56940	5.46858	6.79826e-07		AT1G33990	MES14	1.36733	0.0440883		SMART	SM00414:H2A	AT1G51060, AT5G54640, AT4G27230, AT5G27670, AT2G38810, AT5G59870, AT3G20670	25.8087	0.000127369
AT1G11080	scpl31	0.0484689	0.0229363		INTERPRO	IPR001344:Chlorophyll A-B binding protein	AT3G47470, AT1G29920, AT1G29910, AT1G61520, AT1G44575, AT3G54890, AT1G15820, AT3G08940, AT5G54270, AT4G10340, AT2G05070, AT3G61470, AT5G01530	10.4005	7.70095e-07		AT1G35290	AT1G35290	3.2857	0.000681687		INTERPRO	IPR002119:Histone H2A	AT1G51060, AT5G54640, AT4G27230, AT5G27670, AT2G38810, AT5G59870, AT3G20670	24.9224	0.000236653
AT1G11260	STP1	0.737128	0.0340844		UP_SEQ_FEATURE	glycosylation site:N-linked (GlcNAc...)	AT1G73080, AT3G54720, AT5G03260, AT4G18640, AT1G60270, AT5G57090, AT3G43270, AT1G77510, AT3G62750, AT2G23010, AT2G36910, AT1G69730, AT4G35350, AT2G16430, AT3G10080, AT3G62150, AT1G23080, AT1G28670, AT2G26730, AT3G13790, AT2G27360, AT3G51550, AT5G60920, AT4G26540, AT4G36880, AT5G51890, AT1G16110, AT3G14210, AT2G45470, AT3G05180, AT1G67720, AT4G23220, AT4G02330, AT5G07830, AT1G71695, AT5G25980, AT2…	1.75148	7.82839e-07		AT1G35320	AT1G35320	1.98258	0.021764		GOTERM_BP_FAT	GO:0048507~meristem development	AT5G53950, AT3G52770, AT5G61850, AT1G76420, AT5G02030, AT5G46700, AT4G24540, AT2G33880, AT4G28190, AT2G27990, AT1G69120, AT5G10510, AT2G22540, AT2G03710	6.51416	0.000300338
AT1G11570	NTL	0.129885	0.0423186		GOTERM_BP_FAT	GO:0019253~reductive pentose-phosphate cycle	AT3G55800, AT1G67090, AT1G32060, AT3G62410, AT3G54050, AT5G38430, AT5G38410, AT5G38420, AT3G26650, AT1G56190, AT1G42970	12.6856	1.01103e-06		AT1G35580	CINV1	1.31057	0.0262891		GOTERM_BP_FAT	GO:0043933~macromolecular complex subunit organization	AT3G46030, AT1G74560, AT1G07790, AT5G22880, AT5G59690, AT3G27360, AT3G45980, AT2G38810, AT5G65360, AT5G59870, AT4G15770, AT3G53730, AT1G51060, AT2G28740, AT1G54140, AT5G54640, AT4G27230, AT1G09200, AT5G27670, AT5G56280, AT2G37470, AT5G10400, AT5G59910, AT3G20670	3.55493	0.000446624
AT1G11850	AT1G11850	0	0.00022937		GOTERM_BP_FAT	GO:0009416~response to light stimulus	AT1G29920, AT1G20620, AT5G24470, AT3G62410, AT3G54720, AT3G08010, AT1G15820, AT2G39730, AT4G25050, AT5G38410, AT5G66570, AT1G22770, AT4G03280, AT2G36910, AT3G62090, AT1G02400, AT5G58140, AT5G01530, AT1G05200, AT4G36880, AT2G46590, AT3G54890, AT1G08540, AT3G59060, AT3G55370, AT5G02120, AT5G38420, AT4G34250, AT4G10340, AT5G11060, AT1G67090, AT5G02810, AT5G59720, AT2G30950, AT1G25450, AT1G01470, AT3…	2.25203	1.98247e-06		AT1G43890	RAB18 (NC_003070 16646731..16648648)	1.38012	0.0212846		GOTERM_BP_FAT	GO:0010073~meristem maintenance	AT3G52770, AT5G61850, AT5G10510, AT5G02030, AT4G24540, AT2G33880, AT2G22540, AT4G28190, AT1G69120, AT2G03710, AT2G27990	8.72001	0.000593693
AT1G11860	AT1G11860	0.71122	0.00290068		GOTERM_BP_FAT	GO:0055114~oxidation reduction	AT3G15020, AT2G46820, AT4G35970, AT5G50160, AT1G31710, AT5G03260, AT5G35370, AT3G14415, AT4G14710, AT3G43670, AT4G37310, AT1G12140, AT1G77120, AT1G01600, AT3G62960, AT1G02400, AT1G06090, AT5G51310, AT4G15700, AT5G62790, AT5G51890, AT3G14420, AT5G58330, AT5G20960, AT3G22400, AT1G67090, AT3G30775, AT5G42800, AT1G70760, AT3G62950, AT1G71695, AT5G06690, AT1G01190, AT1G75280, AT3G27300, AT1G42970, AT4…	1.71527	1.98389e-06		AT1G44760	AT1G44760	1.57168	2.04483e-06		GOTERM_BP_FAT	GO:0019827~stem cell maintenance	AT1G62360, AT5G61850, AT5G02030, AT4G24540, AT2G22540, AT1G69120, AT2G03710, AT2G27990	14.2691	0.00129134
AT1G12140	FMO GS-OX5	0.312739	1.8599e-09		KEGG_PATHWAY	ath00710:Carbon fixation in photosynthetic organisms	AT3G15020, AT3G55800, AT3G54050, AT3G60750, AT5G38410, AT4G26530, AT1G42970, AT2G42600, AT1G32060, AT1G56190, AT5G19550, AT4G39640, AT3G14940, AT3G12780, AT5G61410, AT2G21330, AT5G58330, AT5G38420, AT3G26650, AT1G67090, AT5G09660, AT5G11670, AT5G38430, AT1G12900, AT4G38970	4.05611	1.42074e-06		AT1G47200	WPP2	1.40042	0.00333826		PIR_SUPERFAMILY	PIRSF002048:histone H2A	AT1G51060, AT5G54640, AT4G27230, AT5G27670, AT2G38810, AT5G59870, AT3G20670	18.1381	0.00116551
AT1G12900	GAPA-2	0.642402	0.0206523		GOTERM_BP_FAT	GO:0019685~photosynthesis, dark reaction	AT3G55800, AT1G67090, AT1G32060, AT3G62410, AT3G54050, AT5G38430, AT5G38410, AT5G38420, AT3G26650, AT1G56190, AT1G42970	11.8399	2.86463e-06		AT1G47250	PAF2	1.34881	0.0340999		SP_PIR_KEYWORDS	methylation	AT3G46030, AT1G07790, AT5G22880, AT2G17800, AT1G09200, AT3G27360, AT3G45980, AT5G10400, AT5G59910, AT5G65360	9.49685	0.00115355
AT1G12980	ESR1	0.488113	0.016799		GOTERM_BP_FAT	GO:0009765~photosynthesis, light harvesting	AT3G47470, AT1G29920, AT1G29910, AT1G61520, AT1G44575, AT3G54890, AT1G15820, AT3G08940, AT5G54270, AT4G10340, AT2G47940, AT2G05070, AT3G61470, AT5G01530, AT1G08380	7.56812	2.91281e-06		AT1G48230	AT1G48230	1.34504	0.0369432		SMART	SM00427:H2B	AT3G46030, AT1G07790, AT5G22880, AT3G45980, AT2G37470, AT5G59910	28.155	0.00108957
AT1G13110	CYP71B7	0.326056	0.00333574		UP_SEQ_FEATURE	topological domain:Extracellular	AT4G30190, AT2G37170, AT1G73080, AT3G54720, AT4G18640, AT1G05300, AT1G44100, AT4G18780, AT4G39350, AT5G26340, AT1G69730, AT1G05570, AT1G53430, AT1G21270, AT1G53730, AT4G30110, AT2G25790, AT2G01950, AT1G05200, AT2G31960, AT3G27870, AT2G19110, AT2G18960, AT2G37180, AT3G51550, AT4G26540, AT2G38170, AT2G46450, AT5G40780, AT4G23270, AT1G16110, AT1G06490, AT3G12750, AT1G67720, AT4G23220, AT5G20050, AT5…	2.21656	3.009e-06		AT1G48240	NPSN12	1.57237	0.00546916		GOTERM_BP_FAT	GO:0048864~stem cell development	AT1G62360, AT5G61850, AT5G02030, AT4G24540, AT2G22540, AT1G69120, AT2G03710, AT2G27990	13.6983	0.00175791
AT1G13250	GATL3	0.665773	0.0174636		GOTERM_CC_FAT	GO:0010319~stromule	AT3G12780, AT3G54050, AT5G61410, AT2G37220, AT2G39730, AT1G55490, AT2G47730, AT3G26650, AT1G42970, AT1G32060, AT3G01500, AT1G16880, AT4G37930, AT5G54770, AT1G23740	7.17432	4.93393e-06		AT1G48630	RACK1B_AT	1.29705	0.016229		INTERPRO	IPR000558:Histone H2B	AT3G46030, AT1G07790, AT5G22880, AT3G45980, AT2G37470, AT5G59910	27.1881	0.00190948
AT1G13510	AT1G13510	0	0.0280308		GOTERM_BP_FAT	GO:0009314~response to radiation	AT1G29920, AT1G20620, AT5G24470, AT3G62410, AT3G54720, AT3G08010, AT1G15820, AT2G39730, AT4G25050, AT5G38410, AT5G66570, AT1G22770, AT4G03280, AT2G36910, AT3G62090, AT1G02400, AT5G58140, AT5G01530, AT1G05200, AT4G36880, AT2G46590, AT3G54890, AT1G08540, AT3G59060, AT3G55370, AT5G02120, AT5G38420, AT4G34250, AT4G10340, AT5G11060, AT1G67090, AT5G02810, AT5G59720, AT2G30950, AT1G25450, AT1G01470, AT3…	2.17727	7.72114e-06		AT1G49410	TOM6	1.47129	0.00147436		GOTERM_BP_FAT	GO:0048863~stem cell differentiation	AT1G62360, AT5G61850, AT5G02030, AT4G24540, AT2G22540, AT1G69120, AT2G03710, AT2G27990	13.1715	0.00235779
AT1G13609	AT1G13609	0.252038	0.009772		GOTERM_BP_FAT	GO:0042742~defense response to bacterium	AT3G15020, AT3G63190, AT3G55800, AT3G62030, AT3G27850, AT2G24570, AT4G18780, AT2G39730, AT2G44490, AT2G37660, AT2G47730, AT5G66570, AT4G03280, AT1G32060, AT3G49110, AT4G01050, AT1G20020, AT3G01480, AT4G32260, AT5G08280, AT4G16890, AT1G06680, AT5G65210, AT5G46470, AT5G14740, AT1G55020, AT3G14210, AT5G17880, AT2G46370, AT4G23670, AT5G66190, AT3G01500, AT4G20260, AT1G59870, AT1G77920	3.07112	1.22023e-05		AT1G49475	AT1G49475	1.51955	0.0289753		SP_PIR_KEYWORDS	flowering	AT1G30950, AT5G60910, AT5G61850, AT5G03840, AT5G35770, AT1G26310, AT2G45660, AT2G22540, AT1G69120	10.4052	0.00251612
AT1G13930	AT1G13930	0.509145	0.000583702		PIR_SUPERFAMILY	PIRSF000642:receptor-like protein kinase	AT3G14840, AT1G73080, AT2G20850, AT2G33170, AT2G37710, AT1G29730, AT3G25560, AT1G53730, AT3G28040, AT4G20270, AT2G01950, AT2G26730, AT5G65700, AT5G61480, AT2G01820, AT2G36570, AT5G49660, AT1G29720, AT5G16000, AT1G75820, AT5G63410, AT2G31880, AT1G66830, AT4G34220, AT1G48480	3.92376	1.27839e-05		AT1G49700	AT1G49700	1.71654	0.00823288		GOTERM_BP_FAT	GO:0045596~negative regulation of cell differentiation	AT1G62360, AT5G61850, AT5G02030, AT4G24540, AT2G22540, AT1G69120, AT2G03710, AT2G27990	12.6837	0.00311983
AT1G14030	AT1G14030	0.631016	0.0164636		GOTERM_CC_FAT	GO:0009523~photosystem II	AT1G29910, AT3G47470, AT1G29920, AT1G06680, AT1G44575, AT1G15820, AT3G08940, AT1G79040, AT5G11450, AT3G21055, AT4G28660, AT5G66570, AT4G10340, AT4G05180, AT4G21280, AT1G67740, AT5G01530, AT3G50820	5.46352	1.2043e-05		AT1G51060	HTA10	1.44038	0.000119016		GOTERM_BP_FAT	GO:0006350~transcription	AT1G26260, AT5G60910, AT3G04670, AT5G02030, AT1G26310, AT2G37120, AT5G18560, AT5G13220, AT4G39410, AT4G23750, AT3G50870, AT2G46990, AT2G35310, AT1G68920, AT2G22540, AT2G45660, AT4G34400, AT2G03710, AT5G53950, AT3G59600, AT1G49475, AT1G76420, AT5G52600, AT4G24540, AT2G27840, AT5G23000, AT5G10510, AT5G35770, AT5G43270, AT1G54140, AT5G09250, AT5G50010, AT5G62165, AT5G66940, AT3G25710, AT1G30950, AT5…	1.89384	0.00389155
AT1G14210	AT1G14210	0.49759	0.0333559		GOTERM_BP_FAT	GO:0016052~carbohydrate catabolic process	AT3G15020, AT5G26570, AT5G25980, AT2G43600, AT5G64570, AT2G44490, AT4G17090, AT4G26530, AT3G27300, AT1G80460, AT1G42970, AT1G69830, AT4G04040, AT3G16400, AT2G43590, AT3G16920, AT1G05850, AT4G24620, AT1G56190, AT5G65700, AT3G49360, AT3G49670, AT3G12780, AT1G10760, AT2G43610, AT2G21330, AT5G58330, AT3G26650, AT3G14210, AT5G09660, AT3G47540, AT5G11670, AT1G59870, AT1G12900, AT4G38970, AT4G19810, AT5…	2.92832	1.581e-05		AT1G51220	WIP5	3.49311	1.49846e-06		GOTERM_BP_FAT	GO:0010074~maintenance of meristem identity	AT5G61850, AT5G02030, AT4G24540, AT2G22540, AT1G69120, AT2G03710, AT2G27990	15.7711	0.00481915
AT1G14640	AT1G14640	0.386112	0.0331716		GOTERM_BP_FAT	GO:0009409~response to cold	AT1G20620, AT1G35680, AT3G54050, AT2G33800, AT4G24280, AT2G16500, AT2G39730, AT4G17090, AT2G17840, AT2G47730, AT1G42970, AT1G22770, AT1G32060, AT5G52310, AT4G39260, AT3G16460, AT1G16880, AT3G26420, AT3G09780, AT5G20250, AT5G20630, AT5G10140, AT2G46590, AT2G38170, AT3G12780, AT1G10760, AT5G15970, AT5G61410, AT5G50720, AT1G55490, AT2G37220, AT3G26650, AT3G14210, AT1G67090, AT3G01500, AT4G20260, AT4…	2.77173	1.78619e-05		AT1G51510	Y14	1.31341	0.0164234		PIR_SUPERFAMILY	PIRSF002050:histone H2B	AT3G46030, AT1G07790, AT5G22880, AT3G45980, AT2G37470, AT5G59910	20.211	0.00622327
AT1G14730	AT1G14730	0.193472	0.0320699		GOTERM_BP_FAT	GO:0009617~response to bacterium	AT3G15020, AT3G55800, AT3G63190, AT3G62030, AT3G27850, AT2G24570, AT4G18780, AT2G03440, AT2G39730, AT2G44490, AT2G37660, AT2G47730, AT1G80460, AT5G66570, AT4G03280, AT3G45140, AT1G32060, AT3G49110, AT4G01050, AT5G03760, AT1G20020, AT3G01480, AT4G32260, AT5G08280, AT4G16890, AT1G06680, AT1G01580, AT5G65210, AT5G46470, AT5G14740, AT1G55020, AT3G14210, AT5G17880, AT2G46370, AT4G23670, AT5G66190, AT3…	2.71294	2.12613e-05		AT1G52190	AT1G52190	1.74149	7.47257e-07		GOTERM_BP_FAT	GO:0009791~post-embryonic development	AT3G57870, AT1G30950, AT5G60910, AT5G61850, AT4G31610, AT1G70510, AT5G02030, AT1G21690, AT1G26310, AT5G18560, AT4G28190, AT1G69120, AT3G04400, AT4G23750, AT2G46990, AT1G69440, AT2G22540, AT2G45660, AT5G56280, AT4G26000, AT2G03710, AT5G53950, AT1G47200, AT1G74560, AT5G05950, AT2G33880, AT4G24540, AT3G46560, AT2G44680, AT2G27990, AT1G69040, AT3G56090, AT1G67260, AT1G62360, AT5G03840, AT5G10510, AT5…	2.1127	0.0112779
AT1G15140	AT1G15140	0.619354	0.00598907		GOTERM_CC_FAT	GO:0005576~extracellular region	AT1G29920, AT3G15020, AT1G72150, AT5G03260, AT3G43270, AT2G37660, AT3G14415, AT5G02260, AT2G23010, AT2G16430, AT3G10080, AT1G66200, AT1G28670, AT3G13790, AT2G27360, AT4G27520, AT1G06680, AT4G39640, AT5G51890, AT2G43510, AT3G14420, AT5G14740, AT5G58330, AT1G13609, AT3G14210, AT2G45470, AT1G67090, AT3G05180, AT4G28250, AT1G29660, AT4G37930, AT4G02330, AT5G07830, AT1G71695, AT5G25980, AT2G03980, AT3…	1.63633	2.34864e-05		AT1G52760	LysoPL2	1.30658	0.0427058		SP_PIR_KEYWORDS	cytosol	AT2G34480, AT4G17390, AT2G39390, AT4G26230, AT3G47370, AT4G31700, AT2G37600	13.788	0.0111317
AT1G15180	AT1G15180	0.340753	0.016799		GOTERM_MF_FAT	GO:0003727~single-stranded RNA binding	AT1G06680, AT5G50250, AT3G63140, AT2G37220, AT3G53460, AT5G66570, AT5G66190, AT1G20020, AT4G37930, AT1G07320, AT4G24770, AT1G68010, AT3G50820	7.37464	7.0115e-05		AT1G52930	AT1G52930	1.38849	0.00528044		INTERPRO	IPR002487:Transcription factor, K-box	AT5G62165, AT5G60910, AT1G26310, AT4G24540, AT2G45660, AT2G22540, AT1G69120, AT2G03710	9.96897	0.0187674
AT1G15210	PDR7	0.120699	5.55203e-06		SP_PIR_KEYWORDS	transport	AT4G30190, AT2G37170, AT1G80830, AT1G72150, AT5G57090, AT3G24300, AT1G44100, AT1G05300, AT2G39350, AT2G07680, AT1G22530, AT2G41700, AT4G03280, AT2G36910, AT5G26340, AT3G25620, AT4G18050, AT2G15310, AT2G29650, AT3G62150, AT3G62960, AT1G23080, AT4G32260, AT1G05200, AT2G26690, AT4G15700, AT2G18960, AT2G37180, AT1G64170, AT3G57330, AT2G38170, AT2G46450, AT4G24230, AT4G10040, AT5G40780, AT1G30900, AT2…	1.783	8.29141e-05		AT1G53160	SPL4	10.4512	1.15447e-08		GOTERM_BP_FAT	GO:0048608~reproductive structure development	AT3G57870, AT1G30950, AT5G60910, AT5G61850, AT4G31610, AT1G70510, AT5G02030, AT1G21690, AT1G26310, AT5G18560, AT4G28190, AT1G69120, AT3G04400, AT4G23750, AT2G22540, AT2G45660, AT4G26000, AT2G03710, AT5G53950, AT5G05950, AT2G33880, AT3G46560, AT4G24540, AT2G44680, AT2G27990, AT1G69040, AT3G56090, AT1G67260, AT1G62360, AT5G03840, AT5G10510, AT5G35770, AT3G02000, AT3G48930, AT3G57920, AT3G28860, AT2…	2.16672	0.0270032
AT1G15290	AT1G15290	0.452946	2.30129e-08		GOTERM_BP_FAT	GO:0009266~response to temperature stimulus	AT1G35680, AT1G20620, AT4G24280, AT2G39730, AT1G22770, AT5G52310, AT4G39260, AT1G16880, AT3G08970, AT4G38580, AT5G20250, AT5G20630, AT5G10140, AT2G46590, AT2G38170, AT1G10760, AT5G15970, AT3G14210, AT1G67090, AT3G01500, AT5G02810, AT5G59720, AT4G37930, AT1G25450, AT3G54050, AT2G41100, AT2G33800, AT1G06460, AT2G16500, AT4G17090, AT2G17840, AT2G47730, AT1G42970, AT1G32060, AT3G16460, AT1G05850, AT3…	2.28041	0.000142843		AT1G53480	MRD1	4.18014	0.0308814		GOTERM_MF_FAT	GO:0030528~transcription regulator activity	AT1G26260, AT5G60910, AT2G06200, AT3G04670, AT5G02030, AT1G26310, AT5G18560, AT3G61250, AT4G39410, AT4G23750, AT3G50870, AT2G46990, AT2G35310, AT1G68920, AT2G22540, AT2G45660, AT5G04840, AT4G34400, AT2G03710, AT5G53950, AT1G49475, AT1G76420, AT1G80750, AT5G53660, AT5G52600, AT5G09240, AT4G24540, AT1G16070, AT5G23000, AT1G68120, AT5G10510, AT5G35770, AT5G43270, AT1G54140, AT5G09250, AT5G50010, AT3…	1.64382	0.0249031
AT1G15820	LHCB6	0.596516	0.00591164		GOTERM_CC_FAT	GO:0005618~cell wall	AT1G20620, AT5G08370, AT5G18860, AT5G11420, AT1G62380, AT5G38930, AT4G27830, AT4G18780, AT3G29030, AT3G43270, AT2G39730, AT5G38410, AT5G02260, AT4G20430, AT4G39260, AT1G58983, AT1G01900, AT5G53370, AT2G05920, AT2G16430, AT1G58684, AT3G13750, AT1G21670, AT3G14310, AT3G13790, AT5G20630, AT5G44400, AT3G51550, AT5G38940, AT5G60920, AT4G39640, AT1G55120, AT1G41830, AT5G05160, AT2G45470, AT4G38770, AT4…	1.91159	0.000114971		AT1G54020	AT1G54020	1.80184	0.0390875		GOTERM_BP_FAT	GO:0045449~regulation of transcription	AT1G26260, AT5G60910, AT2G06200, AT3G04670, AT5G02030, AT1G26310, AT2G37120, AT5G18560, AT3G61250, AT5G13220, AT4G39410, AT4G23750, AT3G50870, AT2G46990, AT2G35310, AT1G68920, AT2G22540, AT2G45660, AT5G04840, AT2G32940, AT4G34400, AT2G03710, AT5G53950, AT1G49475, AT1G76420, AT5G53660, AT5G52600, AT5G09240, AT4G24540, AT2G27840, AT1G16070, AT5G23000, AT1G68120, AT5G10510, AT5G35770, AT5G43270, AT5…	1.60739	0.0307847
AT1G15960	NRAMP6	0.0987335	5.03855e-21		GOTERM_BP_FAT	GO:0010114~response to red light	AT1G29920, AT1G29910, AT4G36880, AT5G24470, AT3G54890, AT1G08540, AT2G43010, AT3G08940, AT5G38410, AT5G38420, AT5G17880, AT4G10340, AT1G67090, AT5G67030, AT5G38430, AT2G29090, AT5G01530	4.90126	0.000260767		AT1G54140	TAFII21	1.69019	0.00187743		SP_PIR_KEYWORDS	differentiation	AT1G30950, AT5G60910, AT5G61850, AT5G03840, AT5G35770, AT1G26310, AT2G45660, AT2G22540, AT1G69120	7.47877	0.0317623
AT1G16110	WAKL6	0.441635	0.0313193		GOTERM_CC_FAT	GO:0030312~external encapsulating structure	AT1G20620, AT5G08370, AT5G18860, AT5G11420, AT1G62380, AT5G38930, AT4G27830, AT4G18780, AT3G29030, AT3G43270, AT2G39730, AT5G38410, AT5G02260, AT4G20430, AT4G39260, AT1G58983, AT1G01900, AT5G53370, AT2G05920, AT2G16430, AT1G58684, AT3G13750, AT1G21670, AT3G14310, AT3G13790, AT5G20630, AT5G44400, AT3G51550, AT5G38940, AT5G60920, AT4G39640, AT1G55120, AT1G41830, AT5G05160, AT2G45470, AT4G38770, AT4…	1.88384	0.000204979		AT1G58310	AT1G58310	3.90464	0.00119082		PIR_SUPERFAMILY	PIRSF005231:transcription factor squa	AT5G62165, AT5G60910, AT1G26310, AT4G24540, AT2G45660, AT2G22540, AT1G69120, AT2G03710	8.42126	0.0416948
AT1G16310	AT1G16310	0.269437	0.00190858		INTERPRO	IPR001611:Leucine-rich repeat	AT3G14840, AT1G73080, AT1G80080, AT4G18640, AT5G56040, AT1G29730, AT3G25560, AT3G26500, AT1G53430, AT1G53730, AT4G20270, AT2G01950, AT5G65700, AT2G26730, AT2G36570, AT4G26540, AT1G29720, AT5G18370, AT5G16000, AT5G05160, AT4G19050, AT1G67720, AT2G31880, AT5G53320, AT4G34220, AT1G48480, AT3G19320, AT2G20850, AT2G33170, AT4G16860, AT2G37710, AT3G11010, AT1G09970, AT1G49750, AT3G28040, AT3G03770, AT5…	2.19965	0.0003133		AT1G58420	AT1G58420	4.73778	0.0377814
AT1G16880	AT1G16880	0.729806	0.0422316		GOTERM_BP_FAT	GO:0044275~cellular carbohydrate catabolic process	AT3G15020, AT5G26570, AT5G25980, AT2G44490, AT4G17090, AT3G27300, AT4G26530, AT1G42970, AT1G80460, AT1G69830, AT4G04040, AT3G16400, AT4G24620, AT1G56190, AT5G65700, AT3G49360, AT3G12780, AT1G10760, AT2G21330, AT5G58330, AT3G14210, AT3G26650, AT5G09660, AT1G59870, AT5G11670, AT1G12900, AT4G38970, AT5G26000	3.11772	0.000361674		AT1G61570	TIM13	1.65766	6.84711e-06
AT1G17220	FUG1	0.688709	0.0294667		SP_PIR_KEYWORDS	disulfide bond	AT5G38930, AT4G27830, AT1G60270, AT3G29030, AT3G43270, AT1G77510, AT5G02260, AT4G03280, AT2G23010, AT1G69730, AT1G21270, AT4G35350, AT5G53370, AT3G60130, AT2G16430, AT3G10080, AT3G62960, AT3G14310, AT4G21760, AT3G13790, AT1G62180, AT5G20630, AT5G38940, AT4G36880, AT1G55120, AT1G30900, AT2G43510, AT5G51890, AT1G16110, AT1G13609, AT5G08260, AT4G28250, AT1G09420, AT3G62950, AT5G45680, AT4G02330, AT1…	1.89062	0.000397138		AT1G61580	RPL3B	1.47439	0.0385012
AT1G18140	LAC1	0.217589	0.0205184		GOTERM_BP_FAT	GO:0044271~nitrogen compound biosynthetic process	AT4G30190, AT3G14930, AT1G74470, AT4G14710, AT5G50210, AT3G16400, AT5G18660, AT1G66200, AT4G30110, AT5G51110, AT4G32260, AT3G27870, AT1G62180, AT2G19110, AT2G18960, AT3G57330, AT2G40490, AT3G14110, AT3G18680, AT3G51820, AT5G35630, AT3G30775, AT2G41300, AT5G37600, AT2G43750, AT3G62030, AT1G29900, AT5G57350, AT1G26130, AT2G26540, AT2G26400, AT2G16500, AT5G44790, AT2G29630, AT4G04640, AT3G03630, AT3…	1.97828	0.000603105		AT1G61890	AT1G61890	1.87901	0.00221066
AT1G18400	BEE1	0.340023	0.00638148		GOTERM_MF_FAT	GO:0016168~chlorophyll binding	AT1G29910, AT1G29920, AT4G10340, AT3G47470, AT1G61520, AT1G44575, AT2G05070, AT3G54890, AT1G15820, AT3G08940, AT3G61470, AT5G01530	6.80736	0.000740897		AT1G62360	STM	1.27858	0.0325617
AT1G18460	AT1G18460	0.634096	0.0471184		KEGG_PATHWAY	ath00196:Photosynthesis	AT1G29920, AT4G10340, AT3G47470, AT1G61520, AT2G05070, AT3G54890, AT1G15820, AT3G08940, AT3G61470, AT5G54270, AT5G01530	7.04482	0.000547068		AT1G63780	IMP4	1.41818	0.0305813
AT1G18870	ICS2	0.517076	0.0246306		SP_PIR_KEYWORDS	rrna-binding	AT1G35680, AT2G43030, AT1G64510, AT2G33800, AT4G01310, AT3G15190, AT3G54210, AT5G54600, AT1G74970, AT1G75350, AT3G44890, AT3G62690, AT4G17560, AT1G07320, AT1G05190, AT3G63490	4.94121	0.000717794		AT1G64110	AT1G64110	11.2447	0.0163638
AT1G19715	AT1G19715	0.65361	0.00469783		SP_PIR_KEYWORDS	hydrolase	AT4G33030, AT2G43600, AT3G54720, AT1G60270, AT3G43270, AT5G26742, AT3G62750, AT2G23010, AT2G47940, AT4G35350, AT2G05920, AT2G16430, AT2G43590, AT1G28670, AT4G32260, AT3G27870, AT3G13790, AT3G49360, AT2G19110, AT4G33490, AT4G38530, AT2G27360, AT3G57330, AT4G36880, AT2G43610, AT3G14210, AT2G35340, AT3G05180, AT1G29660, AT4G02330, AT5G07830, AT1G26820, AT5G25980, AT2G03980, AT3G05620, AT3G54050, AT1…	1.60657	0.000718897		AT1G65150	AT1G65150	1.80369	2.12201e-05
AT1G19720	AT1G19720	0.605123	0.00065344		GOTERM_BP_FAT	GO:0009639~response to red or far red light	AT1G29920, AT5G24470, AT3G54720, AT3G08010, AT3G08940, AT2G43010, AT5G38410, AT4G32980, AT1G22770, AT2G36910, AT2G29090, AT1G02400, AT3G62090, AT5G01530, AT1G29910, AT4G36880, AT3G54890, AT1G08540, AT1G74660, AT3G59060, AT3G55370, AT5G38420, AT5G17880, AT2G46370, AT4G10340, AT1G67090, AT5G02810, AT2G35940, AT5G67030, AT5G38430	2.84918	0.000902387		AT1G66400	CML23	5.9645	8.88289e-05
AT1G19835	AT1G19835	0.556261	6.05585e-05		GOTERM_CC_FAT	GO:0009295~nucleoid	AT5G65220, AT2G46820, AT3G04260, AT4G20360, AT4G20010, AT3G48500, AT3G54090, AT3G27830, AT2G34640, AT1G69200, AT3G16000, AT1G80480, AT3G46780	6.03487	0.000718259		AT1G66760	AT1G66760	1.59136	0.0265434
AT1G19960	AT1G19960	0.216649	1.29634e-07		KEGG_PATHWAY	ath00195:Photosynthesis	AT1G52230, AT4G12800, AT1G30380, AT2G20260, AT1G06680, AT1G44575, AT1G79040, AT4G28660, AT5G66570, AT4G03280, AT4G05180, AT5G66190, AT1G67740, AT4G04640, AT1G76100, AT4G28750, AT1G20020, AT1G31330, AT3G50820, AT1G03130, AT4G32260	3.50047	0.000664389		AT1G67040	AT1G67040	1.44111	0.000580263
AT1G20020	FNR2	0.477944	0.00440992		SP_PIR_KEYWORDS	lyase	AT5G66280, AT3G14930, AT2G26540, AT1G70410, AT2G16500, AT5G38410, AT4G26530, AT4G26970, AT2G42600, AT3G10870, AT5G04230, AT5G17330, AT3G14940, AT2G40490, AT5G04310, AT5G14740, AT2G21330, AT5G38420, AT2G23600, AT1G67090, AT5G63180, AT3G01500, AT3G52720, AT5G38430, AT4G38970, AT5G15950, AT2G02010	3.07445	0.000948635		AT1G67260	TCP1	6.79696	0.0071203
AT1G20120	AT1G20120	0	0.0368962		GOTERM_BP_FAT	GO:0009637~response to blue light	AT1G29920, AT1G29910, AT3G54890, AT1G08540, AT3G01470, AT3G08940, AT5G38410, AT5G38420, AT1G22770, AT4G10340, AT2G36910, AT1G67090, AT3G45780, AT5G38430, AT5G58140, AT5G01530	4.69682	0.00123429		AT1G67340	AT1G67340	1.39906	0.0422316
AT1G20160	ATSBT5.2	0.0192568	0.032792		INTERPRO	IPR013210:Leucine-rich repeat, N-terminal	AT2G20850, AT1G73080, AT2G33170, AT5G56040, AT4G18640, AT3G11010, AT2G37710, AT1G09970, AT3G25560, AT1G53730, AT3G28040, AT4G20270, AT2G01950, AT2G26730, AT5G65700, AT5G61480, AT2G01820, AT5G63710, AT3G49670, AT4G26540, AT2G36570, AT5G49660, AT5G16000, AT5G49760, AT5G05160, AT1G75820, AT1G79620, AT5G53320, AT1G66830, AT4G34220, AT1G48480	2.75569	0.00141769		AT1G68120	BPC3	1.79116	0.00885273
AT1G20620	CAT3 (NC_003070 7143066..7146540)	0.479259	0.00231984		SP_PIR_KEYWORDS	carboxy-lyase	AT1G67090, AT3G14940, AT5G38430, AT5G15950, AT2G16500, AT5G38410, AT5G38420	15.853	0.00137055		AT1G68920	AT1G68920	1.34653	0.0492856
AT1G20970	AT1G20970	0.74641	0.0435406		GOTERM_BP_FAT	GO:0007167~enzyme linked receptor protein signaling pathway	AT1G73080, AT5G56040, AT4G18640, AT2G37710, AT1G09970, AT1G53730, AT3G28040, AT3G03770, AT2G25790, AT4G20270, AT2G01950, AT2G26730, AT5G65700, AT5G63710, AT3G49670, AT2G36570, AT5G05160, AT1G75820, AT5G63410, AT1G79620, AT2G31880, AT5G53320, AT1G66830, AT4G34220, AT1G48480	3.10487	0.00198187		AT1G69040	ACR4	2.04468	0.0141887
AT1G21140	AT1G21140	0.0799141	6.16177e-05		GOTERM_BP_FAT	GO:0007169~transmembrane receptor protein tyrosine kinase signaling pathway	AT1G73080, AT5G56040, AT4G18640, AT2G37710, AT1G09970, AT1G53730, AT3G28040, AT3G03770, AT2G25790, AT4G20270, AT2G01950, AT2G26730, AT5G65700, AT5G63710, AT3G49670, AT2G36570, AT5G05160, AT1G75820, AT5G63410, AT1G79620, AT2G31880, AT5G53320, AT1G66830, AT4G34220, AT1G48480	3.10487	0.00198187		AT1G69120	AP1	42.7331	1.49564e-11
AT1G21270	WAK2	0.490084	7.87348e-05		GOTERM_MF_FAT	GO:0048037~cofactor binding	AT5G66280, AT4G33030, AT5G50160, AT1G31710, AT2G37660, AT3G14415, AT4G25050, AT4G36400, AT1G01980, AT3G43670, AT1G12140, AT5G58140, AT1G68010, AT1G72970, AT5G44400, AT5G17330, AT4G39640, AT2G41680, AT4G24230, AT3G63140, AT1G62570, AT3G14420, AT5G20960, AT1G32470, AT5G42800, AT5G11670, AT1G12900, AT4G37930, AT1G31690, AT2G43750, AT3G22200, AT4G33010, AT1G42970, AT2G35370, AT4G34900, AT3G18890, AT3…	1.91146	0.00237566		AT1G69440	AGO7	1.93125	2.48546e-06
AT1G21500	AT1G21500	0.515391	0.000335906		GOTERM_BP_FAT	GO:0018130~heterocycle biosynthetic process	AT3G14930, AT2G26540, AT1G74470, AT2G29630, AT5G18660, AT3G59400, AT4G25080, AT5G51110, AT5G13630, AT4G18480, AT1G08520, AT5G08280, AT2G40490, AT1G03475, AT1G03630, AT3G14110, AT4G15560, AT4G27440, AT3G51820, AT5G38530, AT3G48730, AT4G01690, AT5G54770, AT1G44446, AT3G56940	3.05783	0.00263452		AT1G69600	ZFHD1	2.79626	0.00694774
AT1G21580	AT1G21580	0.698262	0.00456152		SP_PIR_KEYWORDS	atp-binding	AT1G73080, AT4G19110, AT4G24280, AT4G18640, AT1G29730, AT5G35370, AT5G26742, AT2G39350, AT2G41700, AT2G36910, AT1G69730, AT3G25560, AT1G53730, AT1G66200, AT3G62150, AT3G63110, AT5G58140, AT3G27870, AT2G26730, AT2G19110, AT3G51550, AT1G75440, AT3G57330, AT4G26540, AT1G10760, AT1G29720, AT5G17760, AT1G16110, AT2G35340, AT3G07420, AT1G67720, AT5G53320, AT4G23220, AT1G69550, AT2G33170, AT1G26130, AT4…	1.50849	0.00427987		AT1G70350	AT1G70350	1.55992	0.0119368
AT1G21670	AT1G21670	0.281505	0.00136843		UP_SEQ_FEATURE	topological domain:Cytoplasmic	AT4G30190, AT2G37170, AT1G73080, AT3G54720, AT4G18640, AT1G05300, AT1G44100, AT4G18780, AT4G39350, AT5G26340, AT1G69730, AT1G05570, AT1G53430, AT1G21270, AT1G53730, AT4G30110, AT2G25790, AT2G01950, AT2G31960, AT3G27870, AT1G05200, AT2G19110, AT2G18960, AT3G51550, AT2G37180, AT3G57330, AT4G26540, AT2G38170, AT2G46450, AT5G40780, AT1G30900, AT4G23270, AT1G16110, AT1G06490, AT3G12750, AT2G30080, AT1…	1.73263	0.00511013		AT1G70510	KNAT2	1.44946	0.0416503
AT1G21750	PDIL1-1	0.618185	2.03783e-07		SP_PIR_KEYWORDS	carbohydrate metabolism	AT5G20250, AT3G55800, AT5G26570, AT3G57520, AT3G54050, AT1G10760, AT2G43600, AT2G43610, AT3G27300, AT4G24450, AT1G09420, AT3G47540, AT5G44480, AT2G43590, AT4G20460, AT1G05850, AT3G16920, AT5G65700	3.82172	0.00525464		AT1G70600	AT1G70600	1.45872	2.55085e-05
AT1G22400	UGT85A1	0.349086	0.00022937		GOTERM_CC_FAT	GO:0030076~light-harvesting complex	AT1G29910, AT1G29920, AT4G10340, AT3G47470, AT1G61520, AT1G44575, AT2G05070, AT3G54890, AT3G61470, AT5G54270, AT5G01530	6.20066	0.00564684		AT1G70710	GH9B1	1.47508	0.00022937
AT1G22530	PATL2	0.351396	1.30912e-13		GOTERM_MF_FAT	GO:0005507~copper ion binding	AT3G27200, AT1G72230, AT1G31710, AT5G03260, AT5G02380, AT3G56240, AT4G26970, AT3G43670, AT3G20570, AT5G44790, AT3G16460, AT1G76100, AT1G66200, AT2G27035, AT5G60020, AT4G27520, AT1G18140, AT1G41830, AT3G15353, AT2G38080, AT1G07610, AT1G67090, AT4G23670, AT5G24580, AT4G20260, AT1G31690, AT1G62810, AT5G37600	2.67809	0.00750266		AT1G70985	AT1G70985	6.56008	9.80524e-05
AT1G22610	AT1G22610	0.692801	0.00551477		PIR_SUPERFAMILY	PIRSF002925:chlorophyll a/b-binding protein	AT1G29910, AT1G29920, AT4G10340, AT3G47470, AT1G61520, AT3G08940, AT3G61470, AT5G01530	9.36874	0.00848239		AT1G73330	DR4	13.1023	0.0136739
AT1G22710	SUC2	0.134569	1.67676e-08		UP_SEQ_FEATURE	transmembrane region	AT2G37170, AT3G47470, AT1G80830, AT1G29920, AT1G73080, AT4G35970, AT2G38110, AT3G54720, AT4G18640, AT5G57090, AT2G39350, AT2G41700, AT5G26340, AT2G36910, AT1G69730, AT3G07540, AT2G29650, AT1G53730, AT3G62150, AT1G06090, AT5G01530, AT1G23080, AT2G31960, AT3G27870, AT2G26730, AT3G61560, AT2G19110, AT2G37180, AT3G51550, AT3G57330, AT4G26540, AT1G16110, AT1G06490, AT4G01150, AT3G12750, AT3G51820, AT2…	1.38029	0.0102394		AT1G73940	AT1G73940	1.41616	0.00429922
AT1G22770	GI	0.55111	6.57618e-06		GOTERM_BP_FAT	GO:0016051~carbohydrate biosynthetic process	AT3G55800, AT1G78090, AT3G14570, AT3G62410, AT3G54050, AT4G18780, AT3G02230, AT4G39350, AT4G17090, AT5G38410, AT1G25054, AT1G13250, AT1G42970, AT1G32060, AT1G12140, AT1G05570, AT5G37180, AT4G24620, AT1G56190, AT2G31960, AT4G01750, AT1G62570, AT5G33290, AT1G73370, AT1G06490, AT3G26650, AT5G38420, AT5G19220, AT3G62830, AT1G67090, AT5G38430, AT4G15320, AT4G39770, AT5G65140, AT5G54690, AT5G64740	2.28831	0.0110212		AT1G74060	AT1G74060	1.24932	0.0478876
AT1G23040	AT1G23040	0.149043	2.03783e-07		SP_PIR_KEYWORDS	glycosidase	AT5G20870, AT5G25980, AT5G64570, AT2G43600, AT4G27830, AT1G60270, AT2G32860, AT2G44490, AT4G17090, AT4G30270, AT3G62750, AT3G62110, AT3G04010, AT3G60130, AT5G42720, AT2G43590, AT3G61810, AT3G13750, AT3G16920, AT1G05850, AT4G21760, AT5G65700, AT3G13790, AT3G49670, AT1G02640, AT1G55120, AT3G15800, AT2G43610, AT3G18080, AT4G18340, AT3G52840, AT3G47540, AT3G62740, AT1G60390, AT5G26000	2.34667	0.00947087		AT1G74560	NRP1 (NC_003070 28017583..28020049)	1.33714	0.0081609
AT1G23080	PIN7	0.472032	0.0122192		SP_PIR_KEYWORDS	iron	AT1G80830, AT1G20620, AT4G35970, AT1G62380, AT5G35370, AT4G14710, AT4G03280, AT4G37310, AT3G14650, AT2G16430, AT1G01600, AT5G51310, AT1G02400, AT1G06090, AT4G20240, AT4G10040, AT5G51890, AT1G55020, AT5G20960, AT3G22400, AT2G16060, AT4G12310, AT1G71695, AT4G27710, AT1G13110, AT2G26400, AT1G01190, AT3G19270, AT4G08770, AT4G24120, AT3G17790, AT4G26970, AT3G49620, AT4G34900, AT3G45140, AT3G49110, AT2…	1.87351	0.00987499		AT1G74960	FAB1	1.26469	0.0483206
AT1G23530	AT1G23530	0.319115	0.00480738		SP_PIR_KEYWORDS	carbon-carbon lyase	AT1G67090, AT3G14940, AT5G38430, AT4G38970, AT5G15950, AT2G16500, AT5G38410, AT5G38420, AT4G26530	7.97576	0.0111688		AT1G75170	AT1G75170	2.7985	2.03783e-07
AT1G23550	SRO2	0.0466843	0.000376462		GOTERM_BP_FAT	GO:0007166~cell surface receptor linked signal transduction	AT1G73080, AT5G56040, AT4G18640, AT2G37710, AT1G09970, AT1G53730, AT3G28040, AT3G03770, AT2G25790, AT4G20270, AT2G01950, AT1G05200, AT2G26730, AT5G65700, AT5G63710, AT3G49670, AT2G36570, AT5G05160, AT1G75820, AT3G51480, AT5G63410, AT1G79620, AT2G31880, AT5G53320, AT1G66830, AT4G34220, AT1G48480	2.65807	0.0137996		AT1G75580	AT1G75580	1.6206	0.000123755
AT1G23740	AT1G23740	0.636189	0.046254		GOTERM_BP_FAT	GO:0051186~cofactor metabolic process	AT3G15020, AT1G18870, AT2G26540, AT3G14930, AT1G74470, AT3G27300, AT4G26970, AT5G50210, AT2G42600, AT5G18660, AT3G59400, AT4G25080, AT5G13630, AT4G18480, AT5G08280, AT3G49360, AT1G08520, AT3G55630, AT3G14940, AT4G39640, AT1G03475, AT2G40490, AT1G03630, AT3G14110, AT2G21330, AT4G15560, AT2G24580, AT5G58330, AT4G27440, AT3G51820, AT5G09660, AT3G48730, AT5G11670, AT4G38970, AT4G01690, AT2G17130, AT1…	2.19901	0.0147959		AT1G76420	CUC3	2.10767	1.82542e-07
AT1G24020	MLP423	0.425142	1.0629e-09		GOTERM_BP_FAT	GO:0010218~response to far red light	AT1G29920, AT1G29910, AT5G24470, AT3G54890, AT3G08940, AT5G38410, AT5G38420, AT1G22770, AT4G10340, AT1G67090, AT2G35940, AT5G38430, AT5G01530	4.77021	0.0157963		AT1G76540	CDKB2;1	1.33749	0.0125394
AT1G24070	CSLA10	0.532023	0.00202873		SMART	SM00382:AAA	AT1G69550, AT4G30250, AT4G16860, AT1G71960, AT2G39350, AT2G07680, AT1G15210, AT2G36910, AT3G25620, AT4G18050, AT3G62150, AT4G18480, AT1G08520, AT5G50920, AT5G52882, AT4G16890, AT3G62700, AT5G18370, AT5G46470, AT4G16950, AT5G42270, AT5G17760, AT3G28540, AT3G28345, AT2G35340, AT5G51070, AT1G31770, AT1G59870, AT4G25450, AT2G30950, AT5G03940	2.4217	0.0112021		AT1G76550	AT1G76550	1.51307	0.00206513
AT1G24530	AT1G24530	0.416709	0.0052133		INTERPRO	IPR000620:Protein of unknown function DUF6, transmembrane	AT2G40900, AT3G30340, AT4G01450, AT2G39510, AT4G08300, AT4G01440, AT5G54800, AT4G01430, AT1G44800, AT1G01070, AT4G08290, AT2G37450, AT2G37460, AT1G75500	4.44159	0.0171252		AT1G77750	AT1G77750	1.43785	0.0170592
AT1G24575	AT1G24575	0.0967687	0.00712529		UP_SEQ_FEATURE	transit peptide:Thylakoid	AT1G06680, AT5G42270, AT5G11450, AT5G66570, AT3G63540, AT4G05180, AT2G47940, AT4G09010, AT1G54780, AT4G21280, AT5G45680, AT1G31330, AT3G01480, AT2G30950, AT3G50820	4.05214	0.0173874		AT1G78030	AT1G78030	1.43689	0.0370367
AT1G25054	AT1G25054	0.309306	2.73833e-06		GOTERM_CC_FAT	GO:0031977~thylakoid lumen	AT3G62030, AT1G06680, AT2G21330, AT5G11450, AT3G21055, AT5G66570, AT3G63540, AT4G05180, AT5G66190, AT1G67090, AT4G09010, AT1G54780, AT4G21280, AT1G76100, AT3G47860, AT2G30950, AT3G01480, AT5G45680, AT3G50820	3.33207	0.0138885		AT1G78172	AT1G78172	2.14157	0.0151067
AT1G25440	AT1G25440	0.338416	0.0448273		UP_SEQ_FEATURE	binding site:Substrate	AT3G15020, AT3G55800, AT5G25980, AT3G54050, AT4G33030, AT3G14930, AT2G24270, AT4G27830, AT1G60270, AT2G32860, AT4G18780, AT4G39350, AT2G44490, AT3G14415, AT3G27300, AT3G62750, AT5G03760, AT3G60130, AT2G16430, AT4G21760, AT1G56190, AT3G13790, AT1G55120, AT2G40490, AT1G03475, AT2G27190, AT3G18080, AT3G14420, AT2G21330, AT5G09660, AT1G09420, AT3G62740, AT1G24070, AT4G38970, AT2G17130, AT5G64740, AT5…	2.18151	0.0193335		AT1G79075	AT1G79075	2.95368	5.59236e-13
AT1G25450	KCS5	0.563081	0.0166706		SP_PIR_KEYWORDS	kinase	AT3G14840, AT5G26570, AT1G73080, AT4G19110, AT4G18640, AT5G56040, AT1G69200, AT1G29730, AT5G35370, AT1G80460, AT5G61570, AT1G69730, AT3G25560, AT3G56760, AT1G21270, AT1G53430, AT4G04040, AT1G53730, AT5G58140, AT4G20270, AT2G01950, AT5G65700, AT2G26730, AT3G51550, AT1G71697, AT4G26540, AT2G36570, AT1G10760, AT1G29720, AT5G16000, AT4G23270, AT5G05160, AT1G16110, AT3G18680, AT2G02800, AT5G57630, AT1…	1.66002	0.0173565		AT1G79110	AT1G79110	1.81274	0.000256483
AT1G25530	AT1G25530	0.320057	8.04422e-06		GOTERM_BP_FAT	GO:0005976~polysaccharide metabolic process	AT5G26570, AT3G55800, AT3G14570, AT2G43600, AT5G64570, AT4G18780, AT3G02230, AT4G39350, AT4G17090, AT4G30270, AT1G25054, AT1G05570, AT1G69830, AT2G43590, AT3G16920, AT1G05850, AT4G24620, AT2G31960, AT5G65700, AT3G52180, AT4G01750, AT3G49670, AT1G10760, AT2G43610, AT5G33290, AT1G06490, AT5G19220, AT3G47540, AT4G15320, AT4G19810, AT5G54690, AT5G64740	2.35913	0.0212644		AT1G79390	AT1G79390	1.45808	0.033961
AT1G25550	AT1G25550	0.64144	0.0387245		SP_PIR_KEYWORDS	photorespiration	AT1G67090, AT5G38430, AT3G14420, AT2G13360, AT5G38410, AT3G14415, AT5G38420	10.9752	0.023613		AT1G80100	HP6	2.43576	4.47461e-06
AT1G26130	AT1G26130	0.597419	0.011165		UP_SEQ_FEATURE	metal ion-binding site:Magnesium (chlorophyll-a 6 axial ligand)	AT1G29910, AT1G29920, AT4G10340, AT3G47470, AT3G08940, AT5G01530	12.7353	0.0403276		AT1G80750	AT1G80750	1.29702	0.0431293
AT1G26450	AT1G26450	0.251933	1.95826e-16		SP_PIR_KEYWORDS	nucleotide-binding	AT1G73080, AT4G19110, AT4G24280, AT4G18640, AT1G29730, AT5G35370, AT5G26742, AT2G39350, AT2G41700, AT2G36910, AT1G69730, AT3G25560, AT2G15310, AT1G53730, AT1G66200, AT3G62150, AT3G63110, AT5G58140, AT3G27870, AT2G26730, AT2G19110, AT3G51550, AT1G75440, AT3G57330, AT4G26540, AT1G10760, AT1G29720, AT5G17760, AT1G16110, AT2G35340, AT3G07420, AT1G67720, AT5G53320, AT4G23220, AT1G69550, AT2G33170, AT1…	1.42203	0.038397		AT2G03090	EXPA15	1.62472	7.62687e-07
AT1G26820	RNS3	0	0.00976623		SP_PIR_KEYWORDS	porphyrin biosynthesis	AT5G08280, AT1G03475, AT2G40490, AT3G48730, AT2G26540, AT3G14930, AT4G01690	10.1912	0.039602		AT2G03710	SEP4	3.02693	0.000693051
AT1G26920	AT1G26920	0.371831	0.00338198		SP_PIR_KEYWORDS	Carbon dioxide fixation	AT2G42600, AT1G67090, AT3G14940, AT5G38430, AT5G38410, AT5G38420	13.5883	0.0405193		AT2G03870	AT2G03870	1.37962	0.0102804
AT1G27340	AT1G27340	0.644524	0.0179738								AT2G04390	AT2G04390	1.36669	0.0076135
AT1G27660	AT1G27660	0.604493	0.0374315								AT2G04400	AT2G04400	1.3594	0.0486257
AT1G28130	GH3.17	0.687171	0.00398101								AT2G05220	AT2G05220	1.3868	0.00237587
AT1G28330	DYL1	0.441634	0.000651854								AT2G06200	GRF6 (NC_003071 2426270..2427323)	1.79917	0.0115694
AT1G28390	AT1G28390	0.553589	0.0135083								AT2G09990	AT2G09990	1.36612	0.00439459
AT1G28400	AT1G28400	0.404712	0.00136637								AT2G14900	AT2G14900	2.64189	0.0435406
AT1G28670	ARAB-1	0.52637	0.0448492								AT2G16570	ASE1	1.54562	0.00832658
AT1G28710	AT1G28710	0.145191	4.63045e-09								AT2G17280	AT2G17280	2.01311	2.81225e-05
AT1G29380	AT1G29380	0.390311	4.434e-05								AT2G17490	AT2G17490	1.49399	0.0132044
AT1G29520	AT1G29520	0.34258	0.000113029								AT2G17560	HMGB4	1.35103	0.00307484
AT1G29660	AT1G29660	0.310983	1.66365e-08								AT2G17800	ARAC1	1.38782	0.00717739
AT1G29720	AT1G29720	0.197527	0.0284419								AT2G18400	AT2G18400	1.4299	0.0051886
AT1G29730	AT1G29730	0.348511	0.0274673								AT2G18740	AT2G18740	1.39797	0.00725232
AT1G29900	CARB	0.769418	0.0246306								AT2G19750	AT2G19750	1.36281	0.00614889
AT1G29910	CAB3	0.282314	1.97004e-11								AT2G20450	AT2G20450	1.30143	0.0205515
AT1G29920	CAB2	0.0583327	0.000891115								AT2G20490	NOP10	1.42933	0.0400978
AT1G30360	ERD4	0.788629	0.0353602								AT2G20515	AT2G20515	1.43802	0.0205564
AT1G30380	PSAK	0.610485	0.00644203								AT2G21130	AT2G21130	1.30372	0.0405218
AT1G30820	AT1G30820	0.522474	1.33087e-08								AT2G21220	AT2G21220	3.99013	8.74189e-06
AT1G30900	VSR6	0.167982	0.0298496								AT2G21580	AT2G21580	1.35803	0.0461214
AT1G31330	PSAF	0.699976	0.00065344								AT2G22420	AT2G22420	1.40674	0.0228434
AT1G31690	AT1G31690	0.0203347	0.00065126								AT2G22425	AT2G22425	1.32481	0.0369432
AT1G31710	AT1G31710	0.483438	0.023526								AT2G22540	SVP	1.3381	0.0108284
AT1G31770	ABCG14	0.561297	0.00263903								AT2G23060	AT2G23060	2.41985	0.000911092
AT1G32060	PRK	0.406967	9.54467e-12								AT2G24310	AT2G24310	1.7108	0.0360756
AT1G32080	AT1G32080	0.133641	0.00977464								AT2G24440	AT2G24440	1.37508	0.0431142
AT1G32470	AT1G32470	0.584789	7.47688e-06								AT2G25060	ENODL14	1.40547	0.0208637
AT1G32700	AT1G32700	0.193807	0.011977								AT2G25210	AT2G25210	1.52219	1.27719e-05
AT1G33080	AT1G33080	0.491594	0.01222								AT2G25690	AT2G25690	1.75841	0.0134194
AT1G33170	AT1G33170	0.396046	3.77838e-13								AT2G27330	AT2G27330	1.59028	0.00683028
AT1G33240	GTL1	0.210153	0.000395477								AT2G27710	AT2G27710	1.32517	0.00644203
AT1G33440	AT1G33440	0.0457974	0.0260618								AT2G27840	HDT4	1.60131	6.16177e-05
AT1G33470	AT1G33470	0.750073	0.0229531								AT2G27990	BLH8	1.48876	0.0221203
AT1G33811	AT1G33811	0	0.000212887								AT2G28740	HIS4	1.40915	0.000782346
AT1G35190	AT1G35190	0.438896	0.0019651								AT2G31160	LSH3	1.43132	0.00764804
AT1G35420	AT1G35420	0.579359	0.0163625								AT2G31390	AT2G31390	1.64736	3.27811e-07
AT1G35680	AT1G35680	0.663208	0.00372424								AT2G31730	AT2G31730	1.57417	0.00137679
AT1G41830	SKS6	0.220001	7.09911e-07								AT2G32765	SUMO5	1.54512	0.000805961
AT1G42970	GAPB	0.459013	0.000130205								AT2G32940	AGO6	1.52825	0.0226594
AT1G43790	TED6	0.11159	0.0121312								AT2G33370	AT2G33370	1.29652	0.0213321
AT1G44100	AAP5	0.134535	6.19695e-25								AT2G33880	HB-3 (NC_003071 14341429..14343778)	1.85329	0.00206825
AT1G44446	CH1	0.652814	0.0135246								AT2G34160	AT2G34160	1.51765	0.0483732
AT1G44575	NPQ4	0.470646	1.02787e-06								AT2G34340	AT2G34340	3.81535	4.0421e-06
AT1G44800	AT1G44800	0.0426763	6.88882e-06								AT2G34480	AT2G34480	1.31079	0.00639574
AT1G45201	TLL1	0.143102	2.14428e-06								AT2G35310	AT2G35310	1.47992	0.0234788
AT1G47128	RD21	0.62599	4.73149e-06								AT2G35600	BRXL1	1.534	0.0180378
AT1G47860	AT1G47860	0.391245	0.00195096								AT2G35605	AT2G35605	1.64454	0.000352842
AT1G48090	AT1G48090	0.712039	0.0242392								AT2G37120	AT2G37120	1.64287	0.0380596
AT1G48300	AT1G48300	0.688504	0.0026624								AT2G37270	RPS5B	1.41942	0.000840191
AT1G48480	RKL1	0.748203	0.0312002								AT2G37470	AT2G37470	1.61965	6.65819e-07
AT1G48600	PMEAMT	0.438817	2.66183e-05								AT2G37600	AT2G37600	1.31741	0.0247211
AT1G49470	AT1G49470	0.0600225	0.00847372								AT2G37790	AT2G37790	1.44411	0.0224474
AT1G49560	AT1G49560	0.517221	0.00113171								AT2G37960	AT2G37960	1.61576	0.0385757
AT1G49750	AT1G49750	0.70555	0.00254654								AT2G38810	HTA8	1.36487	0.0200754
AT1G49860	GSTF14	0.0326237	1.00677e-06								AT2G39120	AT2G39120	1.69969	0.0318313
AT1G51100	AT1G51100	0.496039	0.0189482								AT2G39390	AT2G39390	1.29121	0.025453
AT1G51110	AT1G51110	0.454906	0.000410374								AT2G39500	AT2G39500	1.79442	0.00313002
AT1G51170	AT1G51170	0.489105	0.000856615								AT2G40070	AT2G40070	1.33231	0.0186787
AT1G51340	AT1G51340	0.107255	2.07127e-05								AT2G40205	AT2G40205	5.82609	5.19636e-43
AT1G51680	4CL1	0.60078	0.00954328								AT2G40380	PRA1.B2	1.35465	0.02048
AT1G51805	AT1G51805	0.069251	0.000412887								AT2G41600	AT2G41600	1.4539	0.0196585
AT1G52140	AT1G52140	0.348174	0.000463573								AT2G41650	AT2G41650	1.43887	0.000652622
AT1G52220	AT1G52220	0.567294	0.00719459								AT2G41840	AT2G41840	1.24136	0.0471184
AT1G52230	PSAH2	0.575688	0.000159909								AT2G42200	SPL9	2.21559	3.14647e-06
AT1G52315	AT1G52315	0.216459	0.0239371								AT2G42800	RLP29	1.44391	0.000744839
AT1G52510	AT1G52510	0.5669	0.0494312								AT2G43460	AT2G43460	1.42213	0.000156684
AT1G53430	AT1G53430	0.543016	0.00150953								AT2G43520	TI2	2.1648	3.26631e-05
AT1G53440	AT1G53440	0.666512	0.0202228								AT2G43530	AT2G43530	2.37062	0.000148511
AT1G53730	SRF6	0.662183	0.00306932								AT2G44680	CKB4	1.46773	0.0196585
AT1G53880	AT1G53880	0	1.33822e-05								AT2G44790	UCC2	5.3747	0.000579283
AT1G53900	AT1G53900	0	4.65918e-05								AT2G44910	HB4	1.8501	4.99243e-05
AT1G54200	AT1G54200	0.347709	0.00160413								AT2G45420	LBD18	7.58366	0.0282962
AT1G54410	AT1G54410	0.41377	0.00153859								AT2G45640	SAP18	1.40816	0.0145374
AT1G54570	AT1G54570	0.661507	0.0451122								AT2G45660	AGL20	2.2045	0.000108823
AT1G54575	AT1G54575	0.203515	0.0115694								AT2G45730	AT2G45730	1.39537	0.0393046
AT1G54780	TLP18.3	0.625315	0.000355496								AT2G45860	AT2G45860	1.62113	0.00012669
AT1G55010	PDF1.5	0.252131	0.00582078								AT2G46420	AT2G46420	1.48558	0.00420272
AT1G55020	LOX1	0.403716	1.36446e-06								AT2G46990	IAA20	2.86856	0.0105867
AT1G55120	FRUCT5	0.593926	0.0254732								AT2G47260	WRKY23	1.96757	0.00355867
AT1G55490	CPN60B	0.573264	3.3338e-05								AT2G47580	U1A	1.35551	0.0370321
AT1G56190	AT1G56190	0.694746	0.0176371								AT2G48100	AT2G48100	1.41453	0.0148046
AT1G56660	AT1G56660	0.324978	0.018473								AT3G02000	ROXY1	1.8338	1.15087e-05
AT1G58340	ZF14	0.360594	4.80006e-14								AT3G02190	AT3G02190	1.4278	0.0110408
AT1G58360	AAP1	0.641964	0.000119828								AT3G02640	AT3G02640	1.35667	0.00723635
AT1G58684	AT1G58684	0	1.69785e-29								AT3G03160	AT3G03160	1.64683	1.60568e-05
AT1G58807	AT1G58807	0	0.0239742								AT3G03920	AT3G03920	1.40973	0.000580116
AT1G58983	AT1G58983	0	1.213e-28								AT3G04400	emb2171	1.35413	0.00147722
AT1G59359	AT1G59359	0	1.26906e-33								AT3G04600	AT3G04600	1.37947	0.0196161
AT1G59870	PEN3 (NC_003070 22034505..22040038)	0.395154	1.11317e-16								AT3G04670	WRKY39	1.38485	0.00591164
AT1G60000	AT1G60000	0.610371	0.025453								AT3G04810	NEK2	1.45513	0.00171265
AT1G60270	BGLU6	0.418159	0.0418953								AT3G05152	AT3G05152	2.18451	0.0124799
AT1G60360	AT1G60360	0.219297	0.011267								AT3G05560	AT3G05560	1.33938	0.00360385
AT1G60390	PG1	0.595507	0.0190286								AT3G05590	RPL18	1.3162	0.00555121
AT1G61520	LHCA3	0.534305	0.000675757								AT3G05810	AT3G05810	1.48323	0.00866334
AT1G61600	AT1G61600	0.336151	0.028806								AT3G06610	AT3G06610	1.37419	0.0212637
AT1G61660	AT1G61660	0.181867	0.000432809								AT3G06680	AT3G06680	1.43619	0.0151773
AT1G61740	AT1G61740	0.672648	0.0259917								AT3G07110	AT3G07110	1.27398	0.027874
AT1G61830	AT1G61830	0.0877315	0.0106767								AT3G08520	AT3G08520	3.63685	0.000242898
AT1G62180	APR2	0.690313	0.00949475								AT3G08770	LTP6	1.59683	8.86394e-06
AT1G62290	AT1G62290	0.361419	5.93714e-07								AT3G09390	MT2A	1.30308	0.0422316
AT1G62310	AT1G62310	0.538395	0.0119958								AT3G10090	AT3G10090	1.52214	0.0339182
AT1G62380	ACO2 (NC_003070 23082169..23084253)	0.366209	2.43352e-07								AT3G11120	AT3G11120	2.08388	1.48996e-16
AT1G62422	AT1G62422	0.417863	0.038831								AT3G11580	AT3G11580	2.48002	0.0385012
AT1G62570	FMO GS-OX4	0.173444	4.54738e-12								AT3G12145	FLR1	1.49038	0.000235869
AT1G62750	SCO1	0.600386	0.00149619								AT3G12370	AT3G12370	1.38056	0.0332591
AT1G62810	AT1G62810	0.589663	0.000214555								AT3G12410	AT3G12410	3.55725	0.000458811
AT1G62975	AT1G62975	0.0896219	0.0343237								AT3G12460	AT3G12460	2.13036	0.0290047
AT1G62981	AT1G62981	0.0272654	0.0478508								AT3G12470	AT3G12470	2.21881	0.00384545
AT1G63310	AT1G63310	0.293056	2.698e-06								AT3G12587	AT3G12587	1.43541	0.028288
AT1G64140	AT1G64140	0.557713	1.67676e-08								AT3G12965	AT3G12965	2.24453	5.42532e-13
AT1G64170	CHX16	0.334486	9.45338e-06								AT3G13190	AT3G13190	1.37972	0.0124286
AT1G64370	AT1G64370	0.0296229	0.0100738								AT3G13898	AT3G13898	3.2398	0.00790508
AT1G64510	AT1G64510	0.652168	0.000117146								AT3G13960	GRF5 (NC_003074 4608382..4610399)	1.39668	0.00093266
AT1G64770	NDF2	0.0745607	0.00113253								AT3G14430	AT3G14430	1.59882	0.0284419
AT1G64780	AMT1;2	0.123806	4.04624e-06								AT3G14910	AT3G14910	1.61919	0.0341871
AT1G65910	NAC028	0.392024	0.0454772								AT3G15210	ERF4	1.72493	0.0141653
AT1G66200	GSR2	0.185311	9.00266e-07								AT3G15240	AT3G15240	2.54756	0.0278606
AT1G66725	MIR163	0	0.000408648								AT3G15340	PPI2	1.68428	0.0453856
AT1G66830	AT1G66830	0.0118642	4.22833e-05								AT3G15650	AT3G15650	2.09705	8.41402e-06
AT1G66940	AT1G66940	0.25931	3.27098e-06								AT3G16490	IQD26	1.81894	0.00174045
AT1G66970	SVL2	0.546839	6.62581e-08								AT3G16980	NRPB9A	1.61681	0.0448936
AT1G66980	SNC4	0.458478	4.05212e-05								AT3G17160	AT3G17160	1.44413	0.000135868
AT1G67090	RBCS1A	0.448393	2.05581e-15								AT3G19184	AT3G19184	1.8593	0.000176701
AT1G67110	CYP735A2	0	0.0422316								AT3G20100	CYP705A19	1.81764	0.00375666
AT1G67700	AT1G67700	0.588717	6.83952e-05								AT3G20670	HTA13	1.34888	0.00595382
AT1G67720	AT1G67720	0.629622	0.0010681								AT3G22550	AT3G22550	2.41526	5.55192e-15
AT1G67740	PSBY	0.604291	0.00228886								AT3G23390	AT3G23390	1.72621	6.92292e-07
AT1G67820	AT1G67820	0.512214	0.0346292								AT3G23830	GRP4	1.49871	0.000306088
AT1G67850	AT1G67850	0.287151	6.6832e-05								AT3G25400	AT3G25400	1.50907	0.0128785
AT1G67860	AT1G67860	0.163943	0.00021265								AT3G25640	AT3G25640	1.56689	0.00388156
AT1G67865	AT1G67865	0.156943	1.32205e-07								AT3G25710	BHLH32	2.07181	5.09847e-10
AT1G67870	AT1G67870	0.106747	2.91895e-08								AT3G25970	AT3G25970	1.79134	0.0444679
AT1G68010	HPR	0.573089	0.00444885								AT3G27220	AT3G27220	1.43345	0.0143388
AT1G68190	AT1G68190	0.478809	0.0149345								AT3G27280	PHB4	1.44947	0.000651854
AT1G68230	AT1G68230	0.214299	8.48341e-06								AT3G27350	AT3G27350	1.65793	0.000331303
AT1G68570	AT1G68570	0.318018	0.00264819								AT3G27360	AT3G27360	1.61867	1.73413e-05
AT1G68590	AT1G68590	0.562166	8.03768e-05								AT3G27380	SDH2-1	1.34009	0.0236832
AT1G68740	PHO1;H1	0.376116	4.49466e-06								AT3G28500	AT3G28500	21.8122	5.82337e-08
AT1G69160	AT1G69160	0.051454	0.000235869								AT3G28570	AT3G28570	1.87234	0.00548603
AT1G69200	FLN2	0.530751	5.45976e-07								AT3G28720	AT3G28720	1.30923	0.0475942
AT1G69410	ELF5A-3	0.433017	0.0385012								AT3G28860	ABCB19	1.44469	9.53968e-05
AT1G69550	AT1G69550	0.456148	0.00544127								AT3G30180	BR6OX2	1.57656	0.025889
AT1G69730	AT1G69730	0.202656	0.000526631								AT3G45980	HTB9	1.3171	0.00777537
AT1G69830	AMY3	0.642755	1.3972e-05								AT3G46030	HTB11	1.35517	0.00440128
AT1G69880	TH8	0.244615	0.0289436								AT3G46560	TIM9	1.47148	0.00142557
AT1G70070	EMB25	0.657576	0.0023958								AT3G47370	AT3G47370	1.33545	0.00913999
AT1G70200	AT1G70200	0.591967	0.032792								AT3G48660	AT3G48660	2.2737	4.5244e-06
AT1G70410	BCA4	0.221378	0.0276189								AT3G48670	IDN2	1.41024	0.00109126
AT1G70470	AT1G70470	0.542839	0.002049								AT3G48930	EMB1080	1.32373	0.00449397
AT1G70670	AT1G70670	0.445018	0.00523116								AT3G49010	BBC1	1.36053	0.00127562
AT1G70760	CRR23	0.030126	2.85911e-07								AT3G49120	PRXCB	1.80921	9.68591e-05
AT1G70810	AT1G70810	0.159094	0.00445067								AT3G49910	AT3G49910	1.27482	0.0187232
AT1G70820	AT1G70820	0.0564399	2.6527e-05								AT3G50070	CYCD3;3	1.47782	0.000100339
AT1G70920	HB18	0	0.0133286								AT3G50340	AT3G50340	1.61744	0.00790508
AT1G70940	PIN3	0.388087	4.41589e-05								AT3G50410	OBP1	1.44292	0.0249486
AT1G71695	AT1G71695	0.653824	0.000349972								AT3G50630	KRP2	1.57911	0.0230795
AT1G71697	CK1 (NC_003070 26971222..26973464)	0.130251	9.37326e-07								AT3G50870	MNP	1.49319	0.00290143
AT1G71870	AT1G71870	0.669905	0.00590139								AT3G52525	OFP6	2.1784	0.0323448
AT1G71880	SUC1	0.415006	0.00111498								AT3G52770	ZPR3	1.90422	0.0110922
AT1G71960	ABCG25	0.291731	0.00748756								AT3G53730	AT3G53730	1.57544	0.00222342
AT1G72150	PATL1	0.677803	0.00755101								AT3G54000	AT3G54000	2.05819	1.32376e-07
AT1G72230	AT1G72230	0.309197	0.0149764								AT3G54410	AT3G54410	3.06026	0.000768685
AT1G72800	AT1G72800	0.119973	0.00081266								AT3G54770	AT3G54770	4.24753	0.0236832
AT1G72970	HTH	0.731417	0.0198247								AT3G54820	PIP2;5	1.41683	0.000335906
AT1G73040	AT1G73040	0.169089	0.00129849								AT3G55010	PUR5	1.29506	0.0459822
AT1G73080	PEPR1	0.68911	0.00683791								AT3G55110	AT3G55110	1.45742	0.0181643
AT1G73370	SUS6	0.277894	2.08751e-05								AT3G55560	AGF2	1.61522	0.000651854
AT1G73600	AT1G73600	0.258216	5.654e-06								AT3G56020	AT3G56020	1.80467	7.11116e-10
AT1G73630	AT1G73630	0.147119	1.92929e-09								AT3G56090	FER3	1.52621	0.0251129
AT1G73655	AT1G73655	0.581581	0.00280819								AT3G56320	AT3G56320	1.65406	0.0121312
AT1G73850	AT1G73850	0.36627	9.03641e-05								AT3G57870	SCE1	1.27191	0.0480732
AT1G74470	AT1G74470	0.735204	0.0123175								AT3G57920	SPL15	1.81335	0.000159909
AT1G74660	MIF1	0.103042	0.0407979								AT3G57930	AT3G57930	1.35798	0.015391
AT1G74730	AT1G74730	0.575422	0.00108612								AT3G58770	AT3G58770	1.76428	1.54264e-07
AT1G74880	NDH-O	0.440205	0.0120701								AT3G59540	AT3G59540	1.36019	0.0339714
AT1G74970	RPS9	0.667195	0.00120543								AT3G59600	NRPB8B	1.45292	0.00439459
AT1G75030	TLP-3	0.0177265	9.91247e-07								AT3G60245	AT3G60245	1.31913	0.00507787
AT1G75040	PR5	0.103639	5.5092e-09								AT3G60770	AT3G60770	1.26274	0.0340341
AT1G75110	RRA2	0.348484	5.11151e-07								AT3G61250	MYB17	2.14707	2.45955e-11
AT1G75120	RRA1	0.125083	0.000178688								AT3G61640	AGP20	1.81284	5.43274e-06
AT1G75260	AT1G75260	0.28036	0.00759025								AT3G63250	HMT2	1.31528	0.0386447
AT1G75280	AT1G75280	0.409464	0.00451075								AT3G63430	AT3G63430	1.53471	0.0107372
AT1G75350	emb2184	0.678465	0.000598503								AT4G00026	AT4G00026	1.43773	0.00971564
AT1G75390	bZIP44	0.416516	0.000242662								AT4G00200	AT4G00200	1.41176	0.0166445
AT1G75440	UBC16	0.389433	0.00801797								AT4G00238	AT4G00238	1.32989	0.0197658
AT1G75500	WAT1	0.503721	0.000104836								AT4G00430	PIP1;4	1.35687	0.00161622
AT1G75820	CLV1	0.758591	0.0478319								AT4G00810	AT4G00810	1.27269	0.0379228
AT1G76040	CPK29	0.406574	2.32139e-11								AT4G01525	SADHU5-1	2.08257	1.10626e-11
AT1G76080	CDSP32	0.508199	0.0226594								AT4G01590	AT4G01590	1.44281	0.00908184
AT1G76090	SMT3	0.390644	0.0102804								AT4G04200	AT4G04200	1.51265	0.0301155
AT1G76100	PETE1	0.601462	0.000968038								AT4G07390	AT4G07390	1.3636	0.0477474
AT1G76780	AT1G76780	0.292424	0.000336754								AT4G08950	EXO	1.53582	0.00017241
AT1G76800	AT1G76800	0.0492556	0.0135246								AT4G09760	AT4G09760	1.59376	0.0294667
AT1G76990	ACR3	0.452474	2.46118e-08								AT4G10270	AT4G10270	1.86015	0.00152294
AT1G77110	PIN6	0.518265	0.00835832								AT4G10450	AT4G10450	1.51063	6.40526e-05
AT1G77120	ADH1	0.531984	4.81647e-09								AT4G10750	AT4G10750	1.37315	0.0372232
AT1G77510	PDIL1-2	0.224613	7.33874e-10								AT4G14320	AT4G14320	1.32485	0.0318575
AT1G77700	AT1G77700	0.243995	0.00579045								AT4G15410	PUX5	1.32157	0.0458608
AT1G77885	AT1G77885	0.108442	0.0339845								AT4G15750	AT4G15750	Inf	0.0193445
AT1G77920	AT1G77920	0.240774	0.00146881								AT4G15770	AT4G15770	1.29026	0.0483732
AT1G78070	AT1G78070	0.179428	0.015391								AT4G15790	AT4G15790	1.41891	0.0100738
AT1G78090	TPPB	0.0252886	2.14428e-06								AT4G16610	AT4G16610	2.01922	0.00264819
AT1G78110	AT1G78110	0.202361	7.85172e-05								AT4G17260	AT4G17260	1.7096	2.44496e-05
AT1G78430	RIP2	0.732597	0.00832658								AT4G17390	AT4G17390	1.31519	0.00626452
AT1G78630	emb1473	0.657087	5.8369e-05								AT4G17800	AT4G17800	3.09895	8.47133e-12
AT1G79040	PSBR	0.584859	0.00268089								AT4G18040	EIF4E	1.38627	0.00493834
AT1G79245	AT1G79245	0.421817	1.91495e-11								AT4G18100	AT4G18100	1.33032	0.00383712
AT1G79270	ECT8	0.252305	0.0132366								AT4G20320	AT4G20320	1.33531	0.0062009
AT1G79380	AT1G79380	0.537418	0.0195797								AT4G21110	AT4G21110	1.36001	0.0141653
AT1G79420	AT1G79420	0.569371	0.00349682								AT4G21690	GA3OX3	27.3934	2.70118e-05
AT1G79430	APL	0.152878	1.21534e-13								AT4G22320	AT4G22320	1.51666	0.0178699
AT1G79620	AT1G79620	0.242899	0.0077082								AT4G22380	AT4G22380	1.51682	0.000330774
AT1G80080	TMM	0.23149	0.00124606								AT4G22770	AT4G22770	1.6523	0.00562777
AT1G80400	AT1G80400	0.439454	0.00361529								AT4G22820	AT4G22820	1.65519	0.00485993
AT1G80460	NHO1	0.655441	0.00701584								AT4G23060	IQD22	2.09825	2.16287e-07
AT1G80480	PTAC17	0.701387	0.0108234								AT4G23750	CRF2	1.64121	0.00321321
AT1G80830	NRAMP1	0.16573	1.28738e-11								AT4G24110	AT4G24110	3.27667	7.12857e-09
AT2G01420	PIN4	0.191358	5.28406e-05								AT4G24540	AGL24	1.29722	0.0372232
AT2G01660	PDLP6	0.405392	2.67268e-05								AT4G24780	AT4G24780	1.32834	0.016229
AT2G01820	AT2G01820	0.768443	0.0225789								AT4G25320	AT4G25320	1.45392	0.00516601
AT2G01913	AT2G01913	0.422251	0.0483367								AT4G26000	PEP	1.405	0.0312002
AT2G01950	BRL2	0.356118	0.00788943								AT4G26230	AT4G26230	1.36072	0.00314242
AT2G01990	AT2G01990	0.487173	0.011977								AT4G26840	SUMO1	1.30516	0.0294278
AT2G02010	GAD4	0.0853198	8.4583e-10								AT4G27230	HTA2	1.29411	0.0362965
AT2G02020	AT2G02020	0.0052856	1.52445e-13								AT4G28190	ULT1	1.42102	0.0386137
AT2G02080	IDD4	0.380674	0.00307753								AT4G28365	ENODL3	41.4552	0.0252249
AT2G02450	NAC035	0.104947	0.00631393								AT4G29030	AT4G29030	1.39656	0.0415555
AT2G02800	APK2B	0.679891	0.0256346								AT4G29540	AT4G29540	1.93996	0.00811787
AT2G03440	NRP1 (NC_003071 1039204..1040118)	0.628504	0.0148046								AT4G30470	AT4G30470	1.91282	0.000492714
AT2G03500	AT2G03500	0.306592	0.000449554								AT4G30850	HHP2	1.41917	0.0139143
AT2G03750	AT2G03750	0.521828	0.0143388								AT4G31610	REM1	2.70889	0.00073753
AT2G03980	AT2G03980	0.510262	0.000100245								AT4G31700	RPS6 (NC_003075 15346071..15347727)	1.25217	0.0374924
AT2G04160	AIR3	0.0105566	1.27775e-06								AT4G31985	AT4G31985	1.87124	0.0084912
AT2G04230	AT2G04230	0.479006	0.0435406								AT4G32130	AT4G32130	1.35567	0.043755
AT2G04850	AT2G04850	0.45654	0.0386137								AT4G32830	AUR1	1.38812	0.0269593
AT2G05070	LHCB2.2	0.381822	0.0249158								AT4G33560	AT4G33560	1.92357	0.0300818
AT2G05520	GRP-3	0.424963	0.00030082								AT4G33865	AT4G33865	1.50284	0.0154607
AT2G05920	AT2G05920	0.766695	0.0111001								AT4G34050	CCoAOMT1	1.32388	0.0352758
AT2G07675	AT2G07675	0.380601	0.0410654								AT4G34400	AT4G34400	2.1374	9.86025e-18
AT2G07680	MRP11	0.308427	1.31525e-06								AT4G34555	AT4G34555	1.5045	0.000454207
AT2G10940	AT2G10940	0.0496767	0.00166459								AT4G35900	FD	1.75319	0.00683028
AT2G12462	AT2G12462	0.251966	0.00563667								AT4G36130	AT4G36130	1.38766	0.000676691
AT2G13360	AGT	0.100417	0.000178727								AT4G36680	AT4G36680	1.33487	0.0487827
AT2G14910	AT2G14910	0.728003	0.0433803								AT4G37110	AT4G37110	1.44012	0.0222114
AT2G15310	ARFB1A	0.072665	1.3654e-05								AT4G37740	GRF2 (NC_003075 17725336..17727730)	1.36977	0.00860242
AT2G15480	UGT73B5	0.0497238	0.0488109								AT4G39410	WRKY13	1.79417	0.00511358
AT2G15890	MEE14	0.660482	0.0286996								AT4G39800	MIPS1	1.34024	0.0143087
AT2G16060	HB1	0.352128	1.28341e-06								AT4G40042	AT4G40042	1.69935	0.00877748
AT2G16430	PAP10	0.643942	4.5723e-05								AT5G01310	APTX	1.68177	0.00218691
AT2G16500	ADC1	0.771504	0.0333877								AT5G02030	RPL	1.52983	0.0304426
AT2G16740	UBC29	0.125496	6.25847e-11								AT5G02050	AT5G02050	1.3186	0.0183991
AT2G17130	IDH2	0.60666	0.000681687								AT5G02450	AT5G02450	1.42124	0.000182559
AT2G17820	HK1	0.498354	4.17072e-06								AT5G02502	AT5G02502	1.58409	0.00333092
AT2G17840	ERD7	0.716647	0.0162045								AT5G02960	AT5G02960	1.65552	6.20839e-06
AT2G17850	AT2G17850	0.0701123	0.0106237								AT5G03230	AT5G03230	1.73818	0.00693839
AT2G18196	AT2G18196	0.158049	1.15447e-08								AT5G03840	TFL1	1.75762	0.0471184
AT2G18280	TLP2	0.58514	0.000684922								AT5G03850	AT5G03850	1.52973	3.37847e-05
AT2G18300	AT2G18300	0.331303	0.00190858								AT5G04840	AT5G04840	1.7271	0.00710548
AT2G18328	RL4	0.172108	0.0156074								AT5G05370	AT5G05370	1.53076	0.016799
AT2G18960	HA1	0.485089	5.92248e-17								AT5G05480	AT5G05480	1.58369	0.0122475
AT2G19110	HMA4	0.297835	2.69541e-24								AT5G05640	AT5G05640	1.88975	0.00644203
AT2G20260	PSAE-2	0.630861	7.54012e-05								AT5G05950	MEE60	1.44506	0.0115035
AT2G20570	GPRI1	0.0858442	0.00559384								AT5G06190	AT5G06190	2.42149	0.000415609
AT2G20850	SRF1	0.677868	0.0294063								AT5G06590	AT5G06590	1.5244	0.0495098
AT2G21330	FBA1	0.658051	0.0026624								AT5G08180	AT5G08180	1.31163	0.0426656
AT2G21540	SFH3	0.197245	5.91181e-07								AT5G09240	AT5G09240	1.58167	0.0455177
AT2G21560	AT2G21560	0.358679	0.0046557								AT5G09250	KIWI	1.68898	0.00312294
AT2G21650	MEE3	0.0676544	6.30462e-07								AT5G09510	AT5G09510	1.29987	0.0153478
AT2G21840	AT2G21840	0.202366	0.0418592								AT5G09980	PROPEP4	2.2545	0.00976623
AT2G22620	AT2G22620	0.437982	0.0185038								AT5G10300	MES5	2.27524	2.29077e-05
AT2G22730	AT2G22730	0.343867	0.0280816								AT5G10400	AT5G10400	1.56976	0.000105846
AT2G22795	AT2G22795	0.737782	0.0110408								AT5G10430	AGP4	1.88151	3.5402e-05
AT2G22800	HAT9	0.0895928	3.95259e-07								AT5G10510	AIL6	1.32955	0.0407017
AT2G22890	AT2G22890	0.356399	0.0362191								AT5G10810	ER (NC_003076 3418665..3420635)	1.43031	0.0326068
AT2G22990	SNG1	0.142372	2.80761e-14								AT5G11160	APT5	1.36294	0.0372391
AT2G23010	SCPL9	0	0.0132891								AT5G11740	AGP15	1.44955	7.42199e-05
AT2G23130	AGP17	0.312204	0.0485952								AT5G12050	AT5G12050	1.54086	0.0167639
AT2G23180	CYP96A1	0	0.000895221								AT5G12320	AT5G12320	1.68398	0.000110913
AT2G23600	ACL	0.177293	4.38443e-06								AT5G13220	JAZ10	1.69279	0.0190373
AT2G23760	BLH4	0.452468	0.012112								AT5G14105	AT5G14105	1.56311	0.01317
AT2G23770	AT2G23770	0.0319939	0.00312844								AT5G14640	SK13 (NC_003076 4719076..4722279)	1.31336	0.0152308
AT2G23950	AT2G23950	0.617629	0.000128631								AT5G15050	AT5G15050	1.60352	0.0149644
AT2G24160	AT2G24160	0.389812	0.0114902								AT5G16050	GRF5 (NC_003076 5243744..5245820)	1.38464	0.000996685
AT2G24270	ALDH11A3	0.510678	0.00131444								AT5G16130	AT5G16130	1.27551	0.0308822
AT2G24570	WRKY17	0.558025	0.00110867								AT5G17800	MYB56	1.55155	0.0286372
AT2G24580	AT2G24580	0.321626	0.00513453								AT5G18040	AT5G18040	1.48102	0.0434903
AT2G25680	MOT1	0.14028	0.00266668								AT5G18380	AT5G18380	1.41026	0.000176701
AT2G25790	AT2G25790	0.11232	8.68197e-06								AT5G18560	PUCHI	13.7299	0.00538918
AT2G26170	CYP711A1	0.202221	1.04753e-05								AT5G19110	AT5G19110	2.9588	0.00566876
AT2G26400	ARD3	0.539625	0.029568								AT5G19290	AT5G19290	1.32679	0.0157
AT2G26540	HEMD	0.642435	0.0392074								AT5G19440	AT5G19440	1.40048	0.00367978
AT2G26650	KT1 (NC_003071 11331849..11336607)	0.496422	0.000963067								AT5G20020	RAN2	1.35509	0.0027844
AT2G26690	AT2G26690	0.754399	0.0486946								AT5G20160	AT5G20160	1.32008	0.0120701
AT2G26730	AT2G26730	0.769755	0.0359549								AT5G20635	AT5G20635	1.96179	0.00599762
AT2G26900	AT2G26900	0.773899	0.0229531								AT5G22580	AT5G22580	1.38127	0.00249015
AT2G27035	ENODL20	0	0.0156698								AT5G22630	ADT5	1.79677	0.00012127
AT2G27140	AT2G27140	0.382279	0.00833912								AT5G22880	HTB2	1.37789	0.000593247
AT2G27190	PAP12	0.657482	0.0244601								AT5G23000	MYB37	2.63352	2.59814e-08
AT2G27360	AT2G27360	0.286668	0.0477474								AT5G23140	NCLPP7	1.51085	0.000949984
AT2G27680	AT2G27680	0.619918	0.00368109								AT5G23290	PFD5	1.38967	0.0278606
AT2G28000	CPN60A	0.733011	0.00206128								AT5G23870	AT5G23870	1.64726	0.0418592
AT2G28410	AT2G28410	0.277111	0.0188073								AT5G24610	AT5G24610	1.32665	0.0230706
AT2G28550	RAP2.7	0.676863	0.00384164								AT5G24850	CRY3	1.67506	0.0133788
AT2G28780	AT2G28780	0.013953	9.07085e-07								AT5G24860	FPF1	2.65143	0.000171227
AT2G28800	ALB3	0.691562	0.00543329								AT5G25090	ENODL13	1.33619	0.0170798
AT2G28810	AT2G28810	0.542022	0.00145066								AT5G25460	AT5G25460	2.32829	5.82764e-07
AT2G29090	CYP707A2	0.0650759	0.0374254								AT5G26910	AT5G26910	1.37206	0.0458608
AT2G29290	AT2G29290	0	0.0473525								AT5G26960	AT5G26960	1.52334	0.0265434
AT2G29450	GSTU5	0.496825	0.00153508								AT5G27660	AT5G27660	2.24689	9.66626e-08
AT2G29630	THIC	0.665726	5.34206e-05								AT5G27670	HTA7	1.48217	9.82565e-05
AT2G29650	PHT4;1	0.498077	0.00437166								AT5G27770	AT5G27770	1.38854	0.00083812
AT2G29670	AT2G29670	0.291229	0.0167639								AT5G27850	AT5G27850	1.45547	3.03617e-05
AT2G29970	AT2G29970	0.776347	0.0328593								AT5G28490	LSH1	1.96006	7.59539e-12
AT2G30080	ZIP6	0.188766	4.44279e-06								AT5G28640	AN3	1.33165	0.00451075
AT2G30540	AT2G30540	0.0683133	5.30876e-08								AT5G35620	LSP1	1.29975	0.0408836
AT2G30600	AT2G30600	0.500729	6.83446e-06								AT5G35770	SAP	2.23988	3.43343e-05
AT2G30950	VAR2	0.588782	7.09911e-07								AT5G38170	AT5G38170	21.1591	0.0338649
AT2G30990	AT2G30990	0.513332	4.82301e-05								AT5G39330	AT5G39330	2.42572	0.00163086
AT2G31070	TCP10	0.157051	0.0127089								AT5G39890	AT5G39890	2.6029	0.0101809
AT2G31400	GUN1	0.729563	0.0177153								AT5G40200	DegP9	1.31714	0.0381962
AT2G31560	AT2G31560	0.100215	0.000274616								AT5G40530	AT5G40530	1.52541	0.0397108
AT2G31880	SOBIR1	0.62764	0.00712529								AT5G41520	AT5G41520	1.26088	0.0379228
AT2G31960	GSL03	0.757572	0.0286421								AT5G42060	AT5G42060	1.53061	0.00523014
AT2G32240	AT2G32240	0.730358	0.0259318								AT5G42990	UBC18	1.38447	0.0330366
AT2G32860	BGLU33	0.0152832	4.22833e-05								AT5G43270	SPL2	1.65566	0.00339757
AT2G32870	AT2G32870	0.0176454	1.86844e-14								AT5G44620	CYP706A3	2.28431	3.86509e-06
AT2G32880	AT2G32880	0	0.0156698								AT5G44630	AT5G44630	5.22072	3.62447e-08
AT2G33170	AT2G33170	0.561362	0.00625924								AT5G45630	AT5G45630	10.6656	4.8959e-08
AT2G33430	DAL1	0.752083	0.0487885								AT5G46700	TRN2	1.44575	0.00130106
AT2G33770	PHO2	0.617271	0.038921								AT5G47060	AT5G47060	2.29068	5.42532e-13
AT2G33800	AT2G33800	0.678151	0.00523116								AT5G47600	AT5G47600	3.33589	8.46787e-13
AT2G33830	AT2G33830	0.477981	0.0167876								AT5G47870	AT5G47870	1.37664	0.0381724
AT2G34640	PTAC12	0.628945	0.00515722								AT5G48480	AT5G48480	1.81022	1.43809e-12
AT2G34700	AT2G34700	0.278296	3.78895e-06								AT5G48485	DIR1	1.90583	0.00498619
AT2G34810	AT2G34810	0.0408272	0.0189339								AT5G48500	AT5G48500	1.46937	0.000529993
AT2G34860	EDA3	0.498803	0.000217738								AT5G48650	AT5G48650	1.50221	0.000629981
AT2G35340	MEE29	0.563688	0.0277479								AT5G49100	AT5G49100	1.38947	0.00726713
AT2G35370	GDCH	0.641068	0.025453								AT5G49510	PFD3	1.35731	0.0131185
AT2G35940	BLH1	0.300845	0.0274673								AT5G50010	AT5G50010	1.32929	0.023526
AT2G35960	NHL12	0.259636	0.0183963								AT5G50810	TIM8	1.32403	0.0341079
AT2G36270	ABI5	0.439617	0.0228441								AT5G51590	AT5G51590	1.34674	0.0190035
AT2G36570	AT2G36570	0.503117	1.3047e-11								AT5G51610	AT5G51610	5.29469	0.00936994
AT2G36650	AT2G36650	0.114216	0.021346								AT5G51940	NRPB6A	1.38071	0.0175298
AT2G36910	ABCB1	0.757663	0.0153274								AT5G52547	AT5G52547	1.65156	0.00654525
AT2G36950	AT2G36950	0.388072	0.000482098								AT5G52600	MYB82	2.07534	8.1209e-05
AT2G37170	PIP2B	0.291974	0.00622527								AT5G52990	AT5G52990	1.6916	0.0193445
AT2G37180	RD28	0.241232	0.000418474								AT5G53120	SPDS3	1.33904	0.0242925
AT2G37220	AT2G37220	0.780006	0.021764								AT5G53660	GRF7 (NC_003076 21794535..21796046)	2.12372	5.01977e-05
AT2G37450	AT2G37450	0.383569	0.00726713								AT5G53950	CUC2	1.42112	0.0283523
AT2G37460	AT2G37460	0.168987	0.000284019								AT5G54640	RAT5	1.4441	0.00660021
AT2G37660	AT2G37660	0.749902	0.00788943								AT5G55450	AT5G55450	1.66318	0.00128362
AT2G37710	RLK (NC_003071 15814717..15817004)	0.568454	9.98768e-05								AT5G56280	CSN6A	1.38754	0.0227404
AT2G37900	AT2G37900	0.157401	0.00738215								AT5G56300	GAMT2	2.18751	0.0228002
AT2G38080	IRX12	0.138153	7.35414e-05								AT5G56670	AT5G56670	1.46051	0.00101201
AT2G38110	GPAT6	0.22653	0.0165577								AT5G56970	CKX3	2.08238	0.0239742
AT2G38140	PSRP4	0.621552	1.56211e-05								AT5G57290	AT5G57290	1.33177	0.00356214
AT2G38170	CAX1	0.408632	0.000184208								AT5G58420	AT5G58420	1.31041	0.00860242
AT2G38270	CXIP2	0.556704	0.00285665								AT5G59220	HAI1	2.98898	0.00381986
AT2G38310	PYL4	0.575017	0.0301155								AT5G59300	UBC7	1.39207	0.0346292
AT2G38460	IREG1	0.116108	0.000282751								AT5G59690	AT5G59690	1.33129	0.0258568
AT2G38600	AT2G38600	0	0.00166518								AT5G59850	AT5G59850	1.43407	0.000128289
AT2G38800	AT2G38800	0.398774	0.000573536								AT5G59870	HTA6	1.39472	0.000482832
AT2G38940	PHT1;4	0.0459381	8.92711e-10								AT5G59910	HTB4	1.44423	6.40526e-05
AT2G39220	PLP6	0.699638	0.00312844								AT5G60340	AT5G60340	1.33198	0.0236832
AT2G39350	AT2G39350	0.101268	4.81292e-21								AT5G60400	AT5G60400	1.80999	2.08751e-05
AT2G39510	AT2G39510	0.295357	0.0177654								AT5G60670	AT5G60670	1.53207	9.45338e-06
AT2G39730	RCA	0.467163	2.68989e-12								AT5G60680	AT5G60680	1.58062	0.000221643
AT2G39850	AT2G39850	0.135355	6.83498e-08								AT5G60800	AT5G60800	1.61434	0.0328593
AT2G39855	AT2G39855	0.0812987	0.000347692								AT5G60910	AGL8	5.0695	0.00332521
AT2G39890	PROT1	0.610676	0.0220798								AT5G61850	LFY	2.6344	0.00261294
AT2G40330	PYL6	0	0.00263059								AT5G62165	AGL42	2.49474	0.0492469
AT2G40390	AT2G40390	0.0448046	3.72209e-15								AT5G63400	ADK1 (NC_003076 25393000..25394907)	1.30005	0.0188073
AT2G40475	AT2G40475	0.244032	0.0117776								AT5G64080	AT5G64080	1.34259	0.0106237
AT2G40480	AT2G40480	0.494955	5.8369e-05								AT5G64310	AGP1	1.54927	0.041449
AT2G40490	HEME2	0.628279	0.000158284								AT5G64400	AT5G64400	1.29922	0.0254042
AT2G40520	AT2G40520	0.320259	0.0109799								AT5G65360	AT5G65360	1.52851	2.21574e-06
AT2G40750	WRKY54	0.555616	0.0253982								AT5G65630	GTE7	1.28617	0.0274384
AT2G40900	AT2G40900	0.110474	2.21187e-07								AT5G65640	bHLH093	1.5786	8.03985e-05
AT2G41100	TCH3	0.240995	0.00238463								AT5G66860	AT5G66860	1.36554	0.0177153
AT2G41300	SSL1	0.257983	0.0211244								AT5G66940	AT5G66940	1.61684	0.0369516
AT2G41680	NTRC	0.716617	0.0272637								AT5G67260	CYCD3;2	1.34562	0.00343902
AT2G41700	ABCA1	0.641166	0.00296852								AT5G67510	AT5G67510	1.381	0.0162244
AT2G41810	AT2G41810	0.133981	0.00997863
AT2G41940	ZFP8	0.0575488	3.43343e-05
AT2G42220	AT2G42220	0.580056	1.06235e-06
AT2G42380	BZIP34	0.327586	0.0471173
AT2G42600	PPC2	0.66825	0.000195999
AT2G42690	AT2G42690	0.427864	0.000856118
AT2G42820	HVA22F	0.179552	3.19427e-06
AT2G43010	PIF4	0.372677	0.000146076
AT2G43030	AT2G43030	0.629371	0.00265051
AT2G43230	AT2G43230	0.0563414	0.0149923
AT2G43510	TI1	0.222279	0.000676691
AT2G43590	AT2G43590	0	1.66895e-15
AT2G43600	AT2G43600	0.037522	6.4445e-07
AT2G43610	AT2G43610	0.0450464	1.1336e-06
AT2G43750	OASB	0.678202	0.0245316
AT2G44490	PEN2 (NC_003071 18364755..18367725)	0.363262	0.000158284
AT2G44760	AT2G44760	0.655947	0.0460108
AT2G45180	AT2G45180	0.458094	0.0154227
AT2G45470	FLA8	0.673565	0.00613531
AT2G45510	CYP704A2	0.486875	0.0144112
AT2G45750	AT2G45750	0.0909118	0.0179738
AT2G45900	AT2G45900	0.185399	0.00206128
AT2G46140	AT2G46140	0.294531	0.000676691
AT2G46370	JAR1	0.652999	0.037662
AT2G46450	CNGC12	0.631392	0.0264681
AT2G46550	AT2G46550	0.693304	0.0301206
AT2G46590	DAG2	0.595202	0.0010619
AT2G46630	AT2G46630	0.191464	1.59099e-11
AT2G46680	HB-7 (NC_003071 19165402..19166949)	0.527412	0.0088194
AT2G46820	PSI-P	0.630822	0.000318235
AT2G46870	NGA1	0.227011	0.000180355
AT2G47160	BOR1	0.583141	0.0389815
AT2G47400	CP12-1	0.716527	0.00135879
AT2G47450	CAO	0.643294	6.54536e-05
AT2G47560	AT2G47560	0.0891583	0.000458811
AT2G47710	AT2G47710	0.516888	0.0396339
AT2G47730	GSTF8	0.605606	0.0190373
AT2G47750	GH3.9	0.297114	0.0209705
AT2G47940	DEGP2	0.685279	0.000414248
AT2G48090	AT2G48090	0.11319	1.6885e-05
AT3G01470	HB-1 (NC_003074 182395..184403)	0.398671	0.0374924
AT3G01480	CYP38	0.728739	0.025247
AT3G01500	CA1	0.0241021	0.0166087
AT3G01670	AT3G01670	0.241686	7.09238e-12
AT3G01680	AT3G01680	0.218558	1.30666e-23
AT3G01810	AT3G01810	0.716162	0.0274384
AT3G01950	AT3G01950	0.354256	0.0231878
AT3G02150	PTF1	0.022467	0.0166606
AT3G02230	RGP1	0.666526	0.00190858
AT3G03270	AT3G03270	0.498287	0.00635809
AT3G03630	CS26	0.555472	0.0227136
AT3G03770	AT3G03770	0.674803	0.0060928
AT3G03910	GDH3	0.0719251	0.000365237
AT3G04010	AT3G04010	0	0.0422316
AT3G04260	PTAC3	0.644745	0.000811568
AT3G04550	AT3G04550	0.566738	7.35631e-05
AT3G05180	AT3G05180	0.377042	0.00261378
AT3G05220	AT3G05220	0.759448	0.00792309
AT3G05620	AT3G05620	0.145392	1.56211e-05
AT3G05640	AT3G05640	0.377398	7.62701e-07
AT3G05727	AT3G05727	0.0872577	2.63213e-41
AT3G05730	AT3G05730	0.0513407	6.20365e-22
AT3G06020	AT3G06020	0.223656	0.0197658
AT3G06420	ATG8H	0.158634	0.0360083
AT3G06460	AT3G06460	0	0.0488109
AT3G06490	MYB108	0.0861588	2.70449e-14
AT3G07420	NS2	0.311559	0.00643803
AT3G07540	AT3G07540	0.698564	0.0020764
AT3G08010	ATAB2	0.624414	0.0114084
AT3G08040	FRD3	0.10612	0.000649663
AT3G08510	PLC2	0.715353	0.00233859
AT3G08740	AT3G08740	0.61823	0.000651854
AT3G08940	LHCB4.2	0.607187	0.0192675
AT3G08970	ATERDJ3A	0.157281	0.0228441
AT3G09020	AT3G09020	0.0290782	0.00124399
AT3G09780	CCR1 (NC_003074 3000758..3003179)	0.443687	0.014706
AT3G09790	UBQ8	0.360316	0.0270957
AT3G10080	AT3G10080	0.205257	0.00217572
AT3G10120	AT3G10120	0.206832	3.88922e-07
AT3G10290	AT3G10290	0.211578	1.49638e-15
AT3G10870	MES17	0.34185	2.45955e-11
AT3G11010	RLP34	0.566829	0.0301622
AT3G11280	AT3G11280	0.16217	1.43458e-07
AT3G12080	emb2738	0.722108	0.0378356
AT3G12730	AT3G12730	0.172303	0.0167876
AT3G12750	ZIP1	0.141451	6.54402e-11
AT3G12780	PGK1	0.680073	0.000100339
AT3G13120	AT3G13120	0.670217	0.000106413
AT3G13510	AT3G13510	0.741793	0.00285465
AT3G13730	CYP90D1	0.564011	0.00457346
AT3G13750	BGAL1	0.772849	0.0184931
AT3G13790	ATBFRUCT1	0.188252	1.00922e-08
AT3G14110	FLU	0.718354	0.0340999
AT3G14210	ESM1	0.20595	0.0163625
AT3G14310	PME3	0.695414	0.000204014
AT3G14415	AT3G14415	0.414528	3.09171e-05
AT3G14420	AT3G14420	0.472014	0.00460329
AT3G14550	GGPS3	0.221383	0.0173658
AT3G14560	AT3G14560	0.111967	2.36269e-05
AT3G14570	GSL04	0.367302	0.000371333
AT3G14650	CYP72A11	0.649593	0.00544127
AT3G14840	AT3G14840	0.67956	0.000188033
AT3G14930	HEME1	0.63949	0.0057299
AT3G14940	PPC3	0.275537	1.78892e-09
AT3G15020	mMDH2	0.614763	0.00120031
AT3G15030	TCP4	0.126218	0.00133901
AT3G15190	AT3G15190	0.663123	0.00021463
AT3G15353	MT3	0.269575	0.0174636
AT3G15356	AT3G15356	0.0687335	0.0427594
AT3G15680	AT3G15680	0.714176	0.0271181
AT3G15800	AT3G15800	0.138703	1.64334e-09
AT3G15990	SULTR3;4	0.0609235	4.32764e-05
AT3G16000	MFP1	0.581155	2.55024e-06
AT3G16400	NSP1	0.725762	0.00622381
AT3G16460	AT3G16460	0.257968	6.54536e-05
AT3G16920	CTL2	0	7.55765e-07
AT3G17040	HCF107	0.65134	0.00156844
AT3G17170	RFC3 (NC_003074 5853058..5854906)	0.653601	0.00545107
AT3G17790	PAP17	0.0326689	0.000675757
AT3G17998	CPuORF30	0	6.8824e-77
AT3G18000	XPL1	0	1.08512e-79
AT3G18010	WOX1	0.132532	0.00424968
AT3G18080	BGLU44	0.530444	0.0172082
AT3G18290	BTS	0.586175	0.0408836
AT3G18370	ATSYTF	0.705831	0.0421754
AT3G18390	EMB1865	0.596746	0.00231648
AT3G18560	AT3G18560	0.0442975	0.00210857
AT3G18680	AT3G18680	0.602112	0.00118143
AT3G18830	PMT5	0.533284	0.00550346
AT3G18890	AT3G18890	0.514041	0.000105911
AT3G18900	AT3G18900	0.315704	0.013927
AT3G18980	ETP1	0.443954	7.64183e-05
AT3G19270	CYP707A4	0.206298	8.48155e-09
AT3G19320	AT3G19320	0.0306757	0.00211894
[truncated: 686 more rows]

## Sheet: Supercluster profiles
Supercluster profiles
[truncated: 258 more rows]

[truncated: 1 more sheets: Gene groups]
