# Supplementary material for: RNA-seq analysis of an apical meristem time series reveals a critical point in Arabidopsis thaliana flower initiation
Source: BMC Genomics. 2015 Jun 18;16(1):466. doi: 10.1186/s12864-015-1688-9 (PMC4470339; doi:10.1186/s12864-015-1688-9)
Supplement: Additional file 10: — Description of qRT-PCR results and technical details of the assay. [file 12864_2015_1688_MOESM10_ESM.xls]

## Sheet: qRT-PCR results
The qRT-PCR data are normalized to the maximum
	M1	M2	M3	M4	M5	M6	M7	M8	M9	M10
FLC_qRT-PCR	0.998077	0.665556	0.66184	0.104353	0.104507	0.180384	0.0812455	0.0105954	0.00153834	0.00302726
LFY_qRT-PCR	0.00360264	0.0763787	0.220812	0.197621	0.168917	0.170171	0.270516	0.575504	0.999998	0.918429
AP1_qRT-PCR	6.39892e-05	2.36416e-05	5.28792e-05	0.000164712	7.07007e-05	0.000807171	0.00250124	0.127653	1.00001	0.97146
AG_qRT-PCR	0.000535647	0.000123005	0.000220194	6.3423e-05	0.000275201	4.6982e-05	9.78427e-06	2.13176e-05	0.812438	0.999982
The RNA-seq data are normalized to the maximum
	M1	M2	M3	M4	M5	M6	M7	M8	M9	M10
FLC_RNA-seq	1	0.85	0.56	0.18	0.19	0.24	0.12	0.04	0.01	0.01
LFY_RNA-seq	0.1	0.12	0.17	0.21	0.16	0.17	0.31	0.68	0.9	1
AP1_RNA-seq	0	0	0	0	0	0	0.01	0.12	0.78	1
AG_RNA-seq	0	0	0	0	0	0	0	0.01	0.65	1
Pearson r2 correlation between expression data obtained using by RNA-seq and qRT-PCR.
				FLC	0.958453
				LFY	0.965156
				AP1	0.975953
				AG	0.986063

## Sheet: reference genes
RNA-seq data (normalized reads, DESeq)
Feature_ID	M1	M2	M3	M4	M5	M6	M7	M8	M9	M10
AT4G33380	1952.76	1874.75	1693.13	1767.33	1692.28	1430.58	1499.2	1470.06	1443.98	1720.26
AT4G34270	661.834	708.783	685.189	750.336	737.289	660.418	780.043	761.682	710.765	788.718
The RNA-seq data are normalized to the maximum
Feature_ID	M1	M2	M3	M4	M5	M6	M7	M8	M9	M10
AT4G33380	1	0.96	0.87	0.91	0.87	0.73	0.77	0.75	0.74	0.88
AT4G34270	0.84	0.9	0.87	0.95	0.93	0.84	0.99	0.97	0.9	1
mean	0.92	0.93	0.87	0.93	0.9	0.785	0.88	0.86	0.82	0.94
For analisys used two biological and three technical replicates
The expression level was calculated by standard ddct method.
The level of gene expression was calculated relative to the value Ct_ref = ((Ct_AT4G33380 + Ct_AT4G34270)/2).

## Sheet: primers, melting curves
№	Name	Sequence (5'-3')
1	LFY-F	TCG TCA TGG CTG GGA TAT AGA
2	LFY-R	GCA TTG TTC CGC TCC AAA TG
3	FLC-F	GGC TAG CCA GAT GGA GAA TAA T
4	FLC-R	GGA GAG TCA CCG GAA GAT TG
5	AT4G33380-F	CCT GGA GAA ACG AGA TGC AAT A
6	AT4G33380-R	AGC CAA CAC TCC TGA TGT TTA T
7	AT4G34270-F	GAT GAG GCA CCA ACT GTT CT
8	AT4G34270-R	CTC CAG ACT GCT AAG TCA ACT G
9	AGAMOUS-F	GTC TAA TGC CAG GAG GAT CTA AC
10	AGAMOUS-R	ATG CCG CGA CTT GGA AAT A
11	APETALA1-F	CTC AAC ATG GGT GGT CTG TAT C
12	APETALA1-R	AGC CAA GGT TGC AGT TGT
real-time program
1)	95 °C - 5'	× 1
2)	95 °C - 10''	× 45
	60 °C - 30''
	Melting curves
